# Supplementary material for: Identification of candidate genes associated with porcine meat color traits by genome-wide transcriptome analysis
Source: Sci Rep. 2016 Oct 17;6:35224. doi: 10.1038/srep35224 (PMC5066258; doi:10.1038/srep35224)
Supplement: Dataset 3 [file srep35224-s4.xls]

## Sheet: Title and authours
Title
Identification of candidate genes associated to porcine meat color traits using genome-wide transcriptome analysis
Authors
Bojiang Li, Chao Dong, Pinghua Li, Zhuqing Ren, Han Wang, Fengxiang Yu, Caibo Ning, Kaiqing Liu, Wei Wei, Ruihua Huang, Jie Chen,Wangjun Wu* & Honglin Liu*
*the corresponding author

## Sheet: Table S3
Table S3. Novel predicted transcripts
Novel_Trans_ID	Novel_Gene_ID	Chromosome	+/-	Blocks	Sizes	Starts	FPKM(Max)	Coding(Non-Coding)	Score(CNCI)
TCONS_00005229	XLOC_003165	GL894266.1	+	3	104,42,1024,	1261,1467,1645,	5.98871	coding	12
TCONS_00010183	XLOC_006107	GL896302.1	-	2	207,53,	108887,109450,	27.4377	noncoding	-0.0004096
TCONS_00010176	XLOC_006110	GL896302.1	-	1	393,	121326,	4.14289	noncoding	-0.0166082
TCONS_00067038	XLOC_036139	chr16	-	1	1300,	41421150,	3.70879	noncoding	-0.00233851
TCONS_00068223	XLOC_036244	chr16	-	2	194,85,	72736755,72738083,	5.28177	noncoding	-0.0004096
TCONS_00066542	XLOC_036008	chr16	+	1	566,	70057478,	4.46262	noncoding	-0.0004096
TCONS_00066506	XLOC_035945	chr16	+	1	636,	47922007,	3.61628	noncoding	-0.271267
TCONS_00003659	XLOC_002202	GL893759.2	-	3	204,123,18,	28075,28935,29204,	4.47315	noncoding	-0.0004096
TCONS_00002531	XLOC_001526	GL893348.1	+	3	327,53,320,	21371,26620,28761,	3.5541	noncoding	-0.0004096
TCONS_00010857	XLOC_006498	GL896405.1	-	5	563,110,159,45,66,	8330,10909,14026,15213,19475,	4.55005	coding	0.001
TCONS_00010858	XLOC_006498	GL896405.1	-	5	563,110,153,45,66,	8330,10909,14032,15213,19475,	3.91302	coding	0.001
TCONS_00010828	XLOC_006498	GL896405.1	-	6	561,110,159,45,62,391,	8332,10909,14026,15213,19475,19810,	6.67019	coding	345
TCONS_00028843	XLOC_016198	chr10	-	1	699,	37441078,	11.5172	noncoding	-0.0004096
TCONS_00030766	XLOC_016055	chr10	-	3	853,148,159,	12363631,12367961,12369922,	17.5262	noncoding	-0.0004096
TCONS_00028824	XLOC_016169	chr10	-	2	119,1803,	32582447,32611505,	5.07948	noncoding	-0.00199951
TCONS_00027576	XLOC_015768	chr10	+	1	714,	15179690,	5.06078	noncoding	-0.0004096
TCONS_00027867	XLOC_015993	chr10	+	1	655,	70942023,	45.4956	noncoding	-0.0137933
TCONS_00129365	XLOC_068152	chr8	+	3	385,741,436,	112150784,112152600,112153434,	8.59825	noncoding	-0.0214158
TCONS_00131243	XLOC_068117	chr8	+	1	315,	92960584,	8.96781	noncoding	-0.0428317
TCONS_00129399	XLOC_068219	chr8	+	3	1989,128,569,	130011517,130022084,130026221,	8.76681	coding	0.001
TCONS_00129342	XLOC_068117	chr8	+	2	53,231,	92900681,92960626,	11.3337	noncoding	-0.16276
TCONS_00129379	XLOC_068175	chr8	+	4	126,143,85,584,	120230689,120242760,120243492,120244906,	3.10017	noncoding	-0.00391251
TCONS_00129343	XLOC_068118	chr8	+	1	1810,	93071575,	4.63868	noncoding	-0.406901
TCONS_00130360	XLOC_068273	chr8	+	2	201,324,	146531388,146531735,	4.21452	coding	0.001
TCONS_00132893	XLOC_068578	chr8	-	3	100,67,165,	112308514,112309154,112350812,	56.8414	noncoding	-0.0004096
TCONS_00130489	XLOC_068578	chr8	-	3	100,69,169,	112308514,112309154,112350812,	107.085	noncoding	-0.0004096
TCONS_00007371	XLOC_004481	GL895220.1	+	5	271,122,188,127,185,	9230,10972,11583,11990,13303,	24.5779	coding	249
TCONS_00013611	XLOC_008087	JH118914.1	-	2	649,144,	37380,38347,	11.0058	coding	0.001
TCONS_00006586	XLOC_003990	GL894848.1	-	1	3225,	12482,	4.02872	noncoding	-0.00417334
TCONS_00013476	XLOC_008004	JH118878.1	+	2	580,36,	49204,58454,	5.84941	coding	243
TCONS_00003183	XLOC_001937	GL893609.2	-	1	291,	18905,	3.97694	noncoding	-0.0198488
TCONS_00008691	XLOC_005297	GL895994.1	-	1	2484,	43298,	6.69396	noncoding	-0.00148504
TCONS_00078637	XLOC_041483	chr2	+	1	377,	50919473,	11.4529	noncoding	-0.0004096
TCONS_00078522	XLOC_041298	chr2	+	1	6162,	8392015,	4.20201	noncoding	-0.01565
TCONS_00083594	XLOC_041571	chr2	+	1	856,	65092875,	16.0463	noncoding	-0.0004096
TCONS_00080504	XLOC_041621	chr2	+	1	416,	69588557,	3.00964	noncoding	-0.0004096
TCONS_00082388	XLOC_042119	chr2	+	1	411,	162353110,	8.79981	coding	0.001
TCONS_00082002	XLOC_041243	chr2	+	2	10,3481,	5799616,5810174,	39.1261	noncoding	-0.00364934
TCONS_00076162	XLOC_041783	chr2	+	1	376,	80095510,	9.60866	noncoding	-0.0004096
TCONS_00084789	XLOC_041571	chr2	+	2	190,116,	65092886,65093495,	48.0633	noncoding	-0.0004096
TCONS_00083480	XLOC_041243	chr2	+	2	3299,1081,	5806721,5810651,	14.952	noncoding	-0.00192388
TCONS_00081981	XLOC_041189	chr2	+	7	401,198,197,132,397,172,383,	3368701,3376798,3381576,3382787,3401116,3403390,3403905,	11.5963	coding	0.001
TCONS_00076429	XLOC_041997	chr2	+	3	505,132,131,	142698644,142703447,142704379,	5.11356	noncoding	-0.0004096
TCONS_00084997	XLOC_042119	chr2	+	1	661,	162352763,	7.14182	noncoding	-0.00946281
TCONS_00084763	XLOC_041516	chr2	+	1	1962,	58560007,	12.796	noncoding	-0.00167105
TCONS_00079280	XLOC_042544	chr2	-	1	269,	66419559,	4.51318	noncoding	-0.0004096
TCONS_00082418	XLOC_042230	chr2	-	2	2643,991,	5941521,5944355,	26.3904	noncoding	-0.000861166
TCONS_00083837	XLOC_042170	chr2	-	7	198,129,173,90,51,64,184,	3491216,3491487,3493112,3493380,3493938,3494084,3494568,	16.3405	coding	72
TCONS_00082415	XLOC_042221	chr2	-	1	4991,	5806725,	8.72531	noncoding	-0.00177299
TCONS_00083861	XLOC_042266	chr2	-	1	446,	7452726,	6.85737	noncoding	-0.0004096
TCONS_00082396	XLOC_042152	chr2	-	2	364,62,	1502665,1503129,	3.24801	coding	0.001
TCONS_00082580	XLOC_042655	chr2	-	2	380,402,	75665542,75666372,	3.23897	noncoding	-0.0004096
TCONS_00081042	XLOC_042775	chr2	-	1	296,	90185193,	56.1074	noncoding	-0.0004096
TCONS_00082416	XLOC_042222	chr2	-	1	1846,	5811809,	4.39083	noncoding	-0.00246607
TCONS_00082686	XLOC_042980	chr2	-	1	3146,	154998973,	5.603	noncoding	-0.00406901
TCONS_00082625	XLOC_042774	chr2	-	4	66,83,67,826,	90042096,90043231,90045431,90084748,	7.91203	noncoding	-0.0140311
TCONS_00004590	XLOC_002773	GL894053.2	-	1	579,	61617,	224.657	noncoding	-0.0626002
TCONS_00006549	XLOC_003972	GL894833.2	-	2	241,338,	20044,34258,	7.68348	noncoding	-0.00713861
TCONS_00007207	XLOC_004384	GL895144.1	+	1	1838,	22303,	45.6413	noncoding	-0.0004096
TCONS_00044266	XLOC_023463	chr13	+	1	1941,	82506682,	4.68813	noncoding	-0.0301408
TCONS_00049328	XLOC_023850	chr13	+	6	89,30,27,63,75,28,	218076814,218077357,218077476,218077688,218077985,218078505,	3.57512	noncoding	-0.0004096
TCONS_00049053	XLOC_023246	chr13	+	1	5398,	32715188,	3.17832	noncoding	-0.000621223
TCONS_00049329	XLOC_023850	chr13	+	11	56,75,69,43,63,44,123,154,74,129,40,	218079002,218079311,218079817,218080420,218080930,218083729,218083979,218084595,218084832,218085237,218085588,	5.98029	coding	0.001
TCONS_00044337	XLOC_023632	chr13	+	2	27,580,	134023666,134076764,	461.834	coding	51
TCONS_00050345	XLOC_023391	chr13	+	11	100,123,105,193,123,176,165,196,93,140,178,	67647105,67650104,67651220,67654688,67659092,67665094,67669439,67674136,67675921,67677167,67677835,	3.54162	coding	0.001
TCONS_00044423	XLOC_023771	chr13	+	1	4644,	191011298,	3.44389	noncoding	-0.00136544
TCONS_00045833	XLOC_023275	chr13	+	2	858,2241,	35291166,35315097,	14.2839	coding	795
TCONS_00047666	XLOC_023400	chr13	+	1	1726,	72411263,	18.5534	coding	468
TCONS_00044091	XLOC_023206	chr13	+	1	1064,	28380009,	5.63575	noncoding	-0.0193762
TCONS_00044308	XLOC_023568	chr13	+	4	193,139,76,131,	119573031,119642808,119667253,119679277,	5.61991	noncoding	-0.0173149
TCONS_00046181	XLOC_023940	chr13	-	1	500,	28380166,	12.2743	noncoding	-0.0004096
TCONS_00049488	XLOC_024287	chr13	-	3	101,99,140,	103254386,103254585,103257135,	7.47268	noncoding	-0.0004096
TCONS_00050644	XLOC_024332	chr13	-	3	144,232,97,	119920911,119925166,119938734,	8.28844	coding	39
TCONS_00050672	XLOC_024422	chr13	-	3	2055,132,423,	146283295,146288067,146289643,	3.85589	coding	54
TCONS_00047936	XLOC_024013	chr13	-	1	1327,	35318254,	61.4449	noncoding	-0.00368236
TCONS_00043066	XLOC_024500	chr13	-	1	3198,	169142797,	9.83967	coding	0.001
TCONS_00050632	XLOC_024287	chr13	-	4	2769,96,192,20,	103251718,103254585,103257135,103257841,	4.42171	noncoding	-0.0004096
TCONS_00042864	XLOC_024306	chr13	-	1	1321,	108541349,	25.4733	noncoding	-0.00467702
TCONS_00042402	XLOC_023966	chr13	-	2	361,5915,	32713964,32714674,	15.2677	noncoding	-0.00124435
TCONS_00047989	XLOC_024191	chr13	-	1	1576,	79423389,	9.8078	noncoding	-0.00289609
TCONS_00046345	XLOC_024287	chr13	-	4	187,96,192,408,	103254300,103254585,103257135,103257420,	52.1794	noncoding	-0.00635783
TCONS_00049373	XLOC_023966	chr13	-	2	3458,28,	32715188,32722228,	9.18397	noncoding	-0.00224807
TCONS_00044688	XLOC_024191	chr13	-	1	1204,	79424320,	11.7773	noncoding	-0.0004096
TCONS_00048030	XLOC_024287	chr13	-	4	100,96,192,33,	103254387,103254585,103257135,103258079,	58.9136	noncoding	-0.0004096
TCONS_00042845	XLOC_024287	chr13	-	4	100,96,192,108,	103254387,103254585,103257135,103257660,	175.6	noncoding	-0.0262517
TCONS_00047848	XLOC_023855	chr13	-	2	99,386,	1571329,1645113,	3.43314	noncoding	-0.0004096
TCONS_00046465	XLOC_024592	chr13	-	2	688,49,	216791872,216794530,	8.47908	noncoding	-0.0004096
TCONS_00049448	XLOC_024144	chr13	-	3	595,2301,28,	73149542,73153263,73156054,	4.17946	coding	1875
TCONS_00010871	XLOC_006513	GL896412.1	-	1	853,	23846,	11.9415	noncoding	-0.0246607
TCONS_00145174	XLOC_075503	chrX	+	2	187,367,	46614411,46616070,	3.46919	noncoding	-0.0004096
TCONS_00142104	XLOC_075470	chrX	+	11	149,174,156,171,180,129,171,123,138,153,185,	30975275,30975819,30978927,30989523,31010136,31011068,31012828,31026795,31029275,31032287,31033303,	6.50756	coding	12
TCONS_00145898	XLOC_075651	chrX	+	2	130,293,	99134524,99153449,	3.24124	noncoding	-0.0145322
TCONS_00146436	XLOC_075505	chrX	+	1	531,	46625771,	37.9615	noncoding	-0.0813802
TCONS_00144437	XLOC_075590	chrX	+	1	282,	66422504,	4.58927	noncoding	-0.0904225
TCONS_00145897	XLOC_075651	chrX	+	2	176,293,	99134524,99153449,	8.99292	noncoding	-0.0131258
TCONS_00145884	XLOC_075595	chrX	+	1	4525,	67179480,	3.19671	noncoding	-0.000926882
TCONS_00145171	XLOC_075495	chrX	+	1	552,	44338276,	3.1362	noncoding	-0.0004096
TCONS_00142126	XLOC_075490	chrX	+	1	510,	41142785,	26.7825	noncoding	-0.0004096
TCONS_00142951	XLOC_076036	chrX	-	2	293,163,	98862300,98881345,	4.81868	noncoding	-0.0104334
TCONS_00144613	XLOC_075978	chrX	-	3	1050,89,755,	67162491,67165812,67183259,	3.94477	noncoding	-0.0004096
TCONS_00145353	XLOC_075978	chrX	-	8	354,1532,129,329,209,136,89,2102,	67151897,67157335,67159856,67160375,67161060,67163405,67165812,67181909,	4.31608	noncoding	-0.0012938
TCONS_00143920	XLOC_076114	chrX	-	1	1628,	126624476,	3.37705	noncoding	-0.00214724
TCONS_00009136	XLOC_005541	GL896183.1	+	4	24,334,123,139,	68821,69530,71817,72227,	5.4312	noncoding	-0.00992442
TCONS_00009129	XLOC_005541	GL896183.1	+	5	24,186,63,123,150,	68821,69530,69801,71817,72227,	16.9417	coding	0.001
TCONS_00002866	XLOC_001730	GL893461.2	-	2	234,196,	65348,65833,	5.02896	noncoding	-0.0109973
TCONS_00009827	XLOC_005946	GL896264.1	+	3	81,118,136,	10873,29002,30023,	8.86416	noncoding	-0.116257
TCONS_00009842	XLOC_005946	GL896264.1	+	3	75,118,137,	28386,29002,30023,	20.332	noncoding	-0.0004096
TCONS_00009839	XLOC_005945	GL896264.1	+	5	124,27,42,49,205,	446,2944,3602,4722,5213,	5.00012	noncoding	-0.0004096
TCONS_00018456	XLOC_010067	chr1	-	1	2111,	206906531,	5.6883	noncoding	-0.00616517
TCONS_00026473	XLOC_010337	chr1	-	1	692,	293388735,	117.15	noncoding	-0.0004096
TCONS_00024631	XLOC_009443	chr1	-	6	150,84,275,96,84,160,	10220080,10220897,10221558,10222673,10227639,10253448,	7.40021	coding	48
TCONS_00018377	XLOC_009876	chr1	-	1	1911,	145142149,	7.58577	noncoding	-0.00231194
TCONS_00018464	XLOC_010087	chr1	-	3	105,358,295,	211511375,211517523,211520680,	3.64579	noncoding	-0.0678168
TCONS_00022951	XLOC_010211	chr1	-	2	63,303,	257547832,257571793,	8.51947	noncoding	-0.0004096
TCONS_00022760	XLOC_009606	chr1	-	2	813,658,	63823417,63827196,	20.8169	noncoding	-0.0004096
TCONS_00020508	XLOC_009607	chr1	-	1	388,	63826238,	44.8374	noncoding	-0.0004096
TCONS_00018184	XLOC_009465	chr1	-	1	677,	14317722,	5.67223	noncoding	-0.0004096
TCONS_00020587	XLOC_009826	chr1	-	2	347,171,	136930390,136931372,	13.3269	noncoding	-0.0004096
TCONS_00024877	XLOC_010337	chr1	-	3	438,84,321,	293388733,293407642,293409555,	52.0617	noncoding	-0.0150704
TCONS_00022759	XLOC_009599	chr1	-	1	1719,	61056621,	3.69706	noncoding	-0.00175767
TCONS_00026298	XLOC_009706	chr1	-	1	239,	97154715,	3.08635	noncoding	-0.0004096
TCONS_00022266	XLOC_008349	chr1	+	4	212,1999,133,575,	3681092,3688871,3691512,3691980,	4.69396	noncoding	-0.406901
TCONS_00020359	XLOC_009291	chr1	+	2	22,1321,	301370890,301401958,	5.46392	noncoding	-0.00308258
TCONS_00017542	XLOC_008349	chr1	+	5	282,204,97,133,586,	3681022,3688611,3690773,3691512,3691980,	11.9702	noncoding	-0.00635783
TCONS_00024211	XLOC_008349	chr1	+	5	196,75,97,133,580,	3681108,3688740,3690773,3691512,3691980,	13.636	noncoding	-0.0004096
TCONS_00022265	XLOC_008349	chr1	+	5	212,277,97,133,575,	3681092,3688844,3690773,3691512,3691980,	5.95999	coding	6
TCONS_00020111	XLOC_008729	chr1	+	13	150,66,117,120,123,132,126,207,126,123,117,129,629,	137357550,137358031,137358367,137360229,137362144,137363567,137365973,137366674,137368685,137369062,137371843,137372218,137373114,	19.1877	coding	0.001
TCONS_00024620	XLOC_009402	chr1	+	1	659,	313890662,	6.91772	noncoding	-0.0004096
TCONS_00018140	XLOC_009382	chr1	+	4	55,339,134,295,	310241035,310241497,310247631,310254272,	4.57109	coding	36
TCONS_00024363	XLOC_008715	chr1	+	1	1375,	134572176,	6.127	noncoding	-0.00214158
TCONS_00034684	XLOC_018243	chr11	+	1	391,	75583752,	6.2186	noncoding	-0.0203451
TCONS_00032551	XLOC_018211	chr11	+	1	2245,	52351007,	8.51194	coding	81
TCONS_00032641	XLOC_018373	chr11	-	4	64,57,179,87,	13842046,13846788,13846920,13847193,	5.78384	noncoding	-0.0813802
TCONS_00034704	XLOC_018330	chr11	-	1	5187,	5707253,	4.23923	noncoding	-0.000743878
TCONS_00033808	XLOC_018292	chr11	-	4	215,83,152,194,	199163,203765,207656,220135,	10.0981	noncoding	-0.0508626
TCONS_00034698	XLOC_018292	chr11	-	5	101,224,83,152,187,	198941,199154,203765,207656,220135,	9.49875	noncoding	-0.0153548
TCONS_00112136	XLOC_058867	chr6	+	1	684,	82234637,	11.3781	noncoding	-0.0004096
TCONS_00115606	XLOC_058179	chr6	+	2	2661,3814,	8557117,8574410,	3.0572	noncoding	-0.00164404
TCONS_00109677	XLOC_059025	chr6	+	1	372,	135832427,	5.73177	noncoding	-0.0004096
TCONS_00115631	XLOC_058256	chr6	+	2	463,46,	18527565,18549546,	18.9703	noncoding	-0.0198488
TCONS_00114085	XLOC_058880	chr6	+	1	1831,	82770083,	4.10905	noncoding	-0.00640789
TCONS_00109497	XLOC_058867	chr6	+	2	276,255,	82232835,82234632,	20.4667	noncoding	-0.0004096
TCONS_00115640	XLOC_058276	chr6	+	1	564,	25952329,	6.27957	noncoding	-0.0004096
TCONS_00115605	XLOC_058179	chr6	+	6	78,110,169,84,61,1516,	8362108,8378273,8548273,8559694,8574410,8576708,	4.59721	noncoding	-0.001562
TCONS_00115740	XLOC_058561	chr6	+	2	5204,1495,	51173263,51178603,	3.66759	noncoding	-0.000600592
TCONS_00113877	XLOC_058437	chr6	+	3	86,116,82,	44991354,44991571,44994329,	4.33987	noncoding	-0.0004096
TCONS_00112223	XLOC_059029	chr6	+	14	144,60,167,195,140,196,129,219,103,92,142,144,77,21,	138472892,138486476,138486638,138489229,138491389,138497379,138499831,138511998,138518461,138521572,138523503,138529185,138533592,138535660,	3.82485	coding	171
TCONS_00112134	XLOC_058864	chr6	+	13	59,69,54,27,60,48,54,54,33,114,42,87,45,	81907926,81908159,81910589,81910732,81911497,81911735,81911907,81916131,81916399,81919040,81919239,81919362,81920239,	3.22245	noncoding	-0.0004096
TCONS_00118981	XLOC_059701	chr6	-	5	206,93,163,81,172,	63315657,63316312,63317150,63362305,63362570,	5.02816	coding	0.001
TCONS_00116192	XLOC_059855	chr6	-	1	894,	82738595,	12.2505	noncoding	-0.00661628
TCONS_00112781	XLOC_060046	chr6	-	6	39,53,103,58,79,639,	144999337,145083774,145090821,145180517,145180938,145202987,	3.64212	noncoding	-0.0004096
TCONS_00117761	XLOC_059846	chr6	-	1	245,	82234637,	38.492	noncoding	-0.0004096
TCONS_00114589	XLOC_060046	chr6	-	5	118,103,58,79,712,	144999258,145090821,145180517,145180938,145202987,	4.13537	noncoding	-0.0004096
TCONS_00117760	XLOC_059837	chr6	-	1	915,	81631077,	6.9605	noncoding	-0.0904225
TCONS_00115968	XLOC_059187	chr6	-	2	889,2213,	8555759,8559752,	4.00124	noncoding	-0.000895272
TCONS_00112693	XLOC_059900	chr6	-	1	1238,	89120979,	7.62499	noncoding	-0.00363305
TCONS_00112380	XLOC_059298	chr6	-	2	17,1194,	31603482,31632738,	5.37076	coding	399
TCONS_00118852	XLOC_059204	chr6	-	1	3477,	12428825,	5.84232	noncoding	-0.00304795
TCONS_00114487	XLOC_059802	chr6	-	1	2323,	77399312,	3.10007	noncoding	-0.0004096
TCONS_00112316	XLOC_059187	chr6	-	4	564,145,2490,2215,	8554375,8556503,8557073,8559752,	3.2491	noncoding	-0.000484695
TCONS_00112707	XLOC_059924	chr6	-	1	212,	92151118,	3.7834	noncoding	-0.0004096
TCONS_00114321	XLOC_059430	chr6	-	1	307,	45273253,	4.41953	noncoding	-0.0004096
TCONS_00119007	XLOC_059785	chr6	-	1	3163,	74513201,	3.41604	noncoding	-0.00174262
TCONS_00112662	XLOC_059838	chr6	-	3	279,102,649,	81632671,81634298,81635746,	3.57364	noncoding	-0.00656292
TCONS_00112301	XLOC_059159	chr6	-	1	3282,	956611,	7.07775	noncoding	-0.0004096
TCONS_00013589	XLOC_008065	JH118909.1	+	3	227,117,171,	13863,14270,14464,	6.47476	noncoding	-0.00904225
TCONS_00123674	XLOC_064387	chr7	+	9	296,337,145,71,99,70,74,111,812,	99671209,99671837,99672273,99672907,99673115,99673494,99674782,99675327,99675533,	3.31928	noncoding	-0.00478707
TCONS_00123677	XLOC_064390	chr7	+	1	376,	100286020,	3.21989	noncoding	-0.0232515
TCONS_00122405	XLOC_064387	chr7	+	8	927,145,71,99,70,74,111,808,	99671247,99672273,99672907,99673115,99673494,99674782,99675327,99675533,	5.18446	noncoding	-0.00484406
TCONS_00124783	XLOC_064033	chr7	+	2	335,212,	35167555,35178258,	4.92655	noncoding	-0.0004096
TCONS_00122406	XLOC_064387	chr7	+	8	258,145,71,99,70,74,111,805,	99671247,99672273,99672907,99673115,99673494,99674782,99675327,99675536,	4.99103	noncoding	-0.00484406
TCONS_00122383	XLOC_064355	chr7	+	2	49,225,	90342638,90371948,	5.02078	noncoding	-0.0004096
TCONS_00126768	XLOC_063864	chr7	+	6	75,21,19,150,106,100,	5328402,5328939,5329064,5331103,5334586,5340400,	10.4774	noncoding	-0.0406901
TCONS_00120130	XLOC_064054	chr7	+	1	1857,	37516502,	16.8058	noncoding	-0.00171327
TCONS_00123649	XLOC_064326	chr7	+	1	628,	83171496,	4.05532	noncoding	-0.00992442
TCONS_00120101	XLOC_064033	chr7	+	2	109,194,	35167556,35178258,	4.61995	noncoding	-0.0176913
TCONS_00125937	XLOC_064205	chr7	+	1	639,	61954958,	4.46737	noncoding	-0.0147964
TCONS_00127112	XLOC_064869	chr7	-	3	57,53,197,	54249451,54313832,54357533,	7.5836	noncoding	-0.0004096
TCONS_00125044	XLOC_064703	chr7	-	2	122,1174,	29623271,29657701,	4.81213	coding	804
TCONS_00125068	XLOC_064745	chr7	-	1	301,	35312165,	8.2385	noncoding	-0.0428317
TCONS_00122696	XLOC_064869	chr7	-	3	19,53,194,	54196985,54313832,54357533,	7.69129	noncoding	-0.0004096
TCONS_00125099	XLOC_064869	chr7	-	2	459,67,	54357268,54365032,	9.28768	coding	0.001
TCONS_00010085	XLOC_006074	GL896296.2	-	8	102,108,46,34,45,54,54,45,	7882,8150,8343,11174,11306,11744,11897,12078,	8.91715	noncoding	-0.0004096
TCONS_00010086	XLOC_006074	GL896296.2	-	6	102,108,138,33,54,98,	7882,8150,8343,14517,14735,14945,	25.4028	noncoding	-0.0004096
TCONS_00010090	XLOC_006074	GL896296.2	-	6	98,108,97,38,54,91,	7886,8150,8343,14512,14735,14945,	24.5284	noncoding	-0.0004096
TCONS_00010083	XLOC_006070	GL896296.2	+	2	192,161,	3810,4387,	107.283	noncoding	-0.0203451
TCONS_00011491	XLOC_006866	GL896516.1	-	1	2170,	1615,	7.94094	noncoding	-0.00192844
TCONS_00002258	XLOC_001382	GL893271.1	-	3	12,157,144,	15320,15768,17060,	14.3741	noncoding	-0.0004096
TCONS_00010957	XLOC_006557	GL896424.1	+	3	346,123,100,	1005,1919,4559,	3.7163	noncoding	-0.00720179
TCONS_00013531	XLOC_008036	JH118897.1	+	4	93,94,128,132,	8492,17436,23144,27557,	13.9346	noncoding	-0.0004096
TCONS_00090508	XLOC_047636	chr3	-	2	145,640,	100325427,100331577,	22.5699	noncoding	-0.0290644
TCONS_00094251	XLOC_047636	chr3	-	2	136,553,	100314192,100331577,	15.1887	noncoding	-0.16276
TCONS_00093215	XLOC_047646	chr3	-	1	1708,	103372991,	12.2028	noncoding	-0.0004096
TCONS_00094133	XLOC_047141	chr3	-	1	618,	11424400,	3.07711	noncoding	-0.00980484
TCONS_00086958	XLOC_047153	chr3	-	5	60,95,99,37,104,	16844246,16859282,16862717,16865398,16874286,	5.23315	noncoding	-0.0004096
TCONS_00092051	XLOC_047689	chr3	-	1	210,	115789910,	4.03518	noncoding	-0.0004096
TCONS_00094277	XLOC_047716	chr3	-	4	308,107,19,158,	118590762,118597607,118599707,118600237,	6.7318	noncoding	-0.0159569
TCONS_00094171	XLOC_047309	chr3	-	2	49,192,	40146560,40148755,	3.27032	noncoding	-0.0004096
TCONS_00091889	XLOC_047285	chr3	-	7	2834,76,65,43,133,81,199,	35870789,35875182,35917739,35923080,35940453,35965510,35979399,	3.0495	coding	129
TCONS_00087016	XLOC_047213	chr3	-	4	66,77,122,26,	21983729,21985910,21991119,21993958,	4.12932	noncoding	-0.0004096
TCONS_00094125	XLOC_047110	chr3	-	1	4501,	9496827,	3.27404	noncoding	-0.000645362
TCONS_00092053	XLOC_047700	chr3	-	1	509,	117297266,	14.7614	coding	0.001
TCONS_00093090	XLOC_047213	chr3	-	5	65,77,122,92,316,	21983730,21985910,21991119,21993958,22002419,	8.25741	noncoding	-0.0173149
TCONS_00093977	XLOC_046585	chr3	+	3	22,73,766,	41653312,41653470,41653718,	11.4976	coding	0.001
TCONS_00086025	XLOC_046368	chr3	+	5	200,48,72,30,660,	10925871,10926757,10927772,10928121,10928637,	11.4565	noncoding	-0.00553607
TCONS_00090002	XLOC_046470	chr3	+	4	248,29,197,100,	25777694,25779233,25779393,25782562,	7.871	noncoding	-0.00894288
TCONS_00092990	XLOC_046839	chr3	+	4	100,47,59,981,	90956640,90957252,90957767,90958239,	140.918	noncoding	-0.0542535
TCONS_00086058	XLOC_046395	chr3	+	1	1703,	17127025,	54.4407	noncoding	-0.00515065
TCONS_00093900	XLOC_046450	chr3	+	1	1686,	18934273,	3.12737	noncoding	-0.00914384
TCONS_00094044	XLOC_046834	chr3	+	3	366,56,189,	90435911,90437610,90438220,	8.78415	noncoding	-0.0004096
TCONS_00090001	XLOC_046470	chr3	+	4	178,29,197,100,	25776837,25779233,25779393,25782562,	17.8747	noncoding	-0.0119677
TCONS_00011736	XLOC_006997	GL896560.1	+	4	179,98,157,141,	19268,19822,20035,21176,	4.73614	coding	45
TCONS_00138631	XLOC_070983	chr9	+	1	689,	11160691,	15.487	noncoding	-0.0117942
TCONS_00137408	XLOC_071434	chr9	+	1	1567,	133400842,	7.81135	noncoding	-0.00553607
TCONS_00134331	XLOC_071734	chr9	-	1	842,	43138097,	6.79918	noncoding	-0.0004096
TCONS_00140245	XLOC_072076	chr9	-	1	934,	133401449,	14.4437	noncoding	-0.0004096
TCONS_00139026	XLOC_071977	chr9	-	3	176,94,134,	110172054,110172721,110178991,	8.80939	noncoding	-0.0004096
TCONS_00006603	XLOC_004000	GL894858.2	+	2	14,228,	14510,42095,	3.13111	noncoding	-0.0004096
TCONS_00007621	XLOC_004640	GL895366.1	+	8	233,101,53,143,88,106,195,139,	510,1244,1543,1698,2003,2206,2444,3775,	6.18231	noncoding	-0.0117942
TCONS_00006244	XLOC_003778	GL894677.1	-	1	293,	63383,	3.27137	noncoding	-0.0004096
TCONS_00011192	XLOC_006695	GL896460.1	+	1	477,	6688,	114.83	noncoding	-0.0180845
TCONS_00009691	XLOC_005855	GL896243.1	-	4	276,56,97,71,	8630,9285,9489,10576,	11.1565	noncoding	-0.0452112
TCONS_00012688	XLOC_007534	JH118647.1	+	5	13,74,19,145,89,	20880,36051,42242,43715,59283,	6.61465	noncoding	-0.0004096
TCONS_00012389	XLOC_007363	JH118558.1	-	1	2067,	36187,	35.8091	noncoding	-0.00140796
TCONS_00011663	XLOC_006966	GL896545.1	-	1	283,	657,	134.379	noncoding	-0.813802
TCONS_00009683	XLOC_005851	GL896241.2	-	1	1710,	15607,	35.841	noncoding	-0.0119677
TCONS_00008993	XLOC_005470	GL896148.1	-	1	374,	16192,	14.9049	noncoding	-0.0004096
TCONS_00070200	XLOC_037812	chr17	-	2	166,106,	6197451,6197785,	3.37664	noncoding	-0.0004096
TCONS_00070737	XLOC_037832	chr17	-	1	758,	12483102,	4.30402	noncoding	-0.0004096
TCONS_00068481	XLOC_037477	chr17	+	1	1838,	5728449,	4.09938	noncoding	-0.00187945
TCONS_00070607	XLOC_037486	chr17	+	1	1066,	9483640,	4.39745	noncoding	-0.00419486
TCONS_00068704	XLOC_037669	chr17	+	3	538,613,3022,	44757130,44758012,44759189,	5.84892	noncoding	-0.406901
TCONS_00102742	XLOC_055230	chr5	+	2	2511,74,	63883656,63891489,	14.2813	noncoding	-0.00130836
TCONS_00105216	XLOC_055075	chr5	+	1	632,	22627177,	27.9742	noncoding	-0.0004096
TCONS_00106342	XLOC_055230	chr5	+	1	3863,	63882315,	16.0888	noncoding	-0.000761274
TCONS_00104188	XLOC_055130	chr5	+	3	131,128,131,	29478196,29497330,29507025,	4.47587	coding	0.001
TCONS_00105204	XLOC_055041	chr5	+	4	41,106,73,2109,	18736119,18736359,18736700,18737161,	6.46667	noncoding	-0.00525034
TCONS_00107984	XLOC_055326	chr5	+	1	6425,	80491867,	3.13911	noncoding	-0.000798628
TCONS_00103292	XLOC_055711	chr5	-	3	379,49,14,	37344453,37346087,37373603,	4.03327	coding	0.001
TCONS_00105464	XLOC_055594	chr5	-	1	4670,	19066309,	5.52466	noncoding	-0.00935405
TCONS_00107340	XLOC_055599	chr5	-	1	581,	19644263,	4.21143	noncoding	-0.813802
TCONS_00104518	XLOC_055780	chr5	-	1	2353,	63883742,	19.5219	noncoding	-0.00147695
TCONS_00104437	XLOC_055616	chr5	-	1	399,	22627237,	53.4438	noncoding	-0.0004096
TCONS_00072392	XLOC_039737	chr18	-	2	514,188,	55375764,55376673,	5.10624	coding	0.001
TCONS_00074081	XLOC_039616	chr18	-	1	339,	20905495,	10.3737	noncoding	-0.0452112
TCONS_00074020	XLOC_039444	chr18	+	2	30,224,	55122129,55160506,	32.3749	noncoding	-0.0004096
TCONS_00072857	XLOC_039432	chr18	+	11	215,111,147,211,102,81,63,120,123,84,5088,	50980545,50983628,50983899,50984287,50984662,50984837,50985563,50986934,50987299,50988318,50988559,	9.49431	coding	687
TCONS_00072858	XLOC_039432	chr18	+	12	215,111,147,211,102,81,63,120,123,84,136,3193,	50980545,50983628,50983899,50984287,50984662,50984837,50985563,50986934,50987299,50988318,50989773,50990454,	6.15339	coding	687
TCONS_00074937	XLOC_039305	chr18	+	4	313,114,84,125,	14099581,14137451,14138397,14151350,	5.83358	coding	0.001
TCONS_00074936	XLOC_039305	chr18	+	4	313,114,84,108,	14099581,14137451,14138397,14143698,	5.71698	coding	0.001
TCONS_00071956	XLOC_039305	chr18	+	4	354,114,84,66,	14099540,14137451,14138397,14151507,	11.8945	coding	0.001
TCONS_00072859	XLOC_039432	chr18	+	13	215,111,147,211,102,81,63,120,123,84,923,136,3193,	50980545,50983628,50983899,50984287,50984662,50984837,50985563,50986934,50987299,50988318,50988559,50989773,50990454,	3.22975	coding	687
TCONS_00057669	XLOC_028468	chr14	+	1	752,	35764630,	20.5665	noncoding	-0.0004096
TCONS_00051896	XLOC_028641	chr14	+	1	627,	59826629,	3.46594	noncoding	-0.0004096
TCONS_00056551	XLOC_028623	chr14	+	3	70,102,31,	54930473,54932312,54933158,	3.40629	noncoding	-0.0004096
TCONS_00056624	XLOC_028788	chr14	+	2	33,498,	105372783,105426822,	32.4163	coding	0.001
TCONS_00054107	XLOC_029000	chr14	-	1	3648,	7275437,	5.25166	noncoding	-0.00100469
TCONS_00056794	XLOC_029125	chr14	-	1	731,	35764652,	16.2815	noncoding	-0.00914384
TCONS_00055659	XLOC_029503	chr14	-	2	129,127,	121292484,121292878,	15.4121	noncoding	-0.0004096
TCONS_00054336	XLOC_029358	chr14	-	1	987,	81124944,	75.3094	noncoding	-0.0254313
TCONS_00052442	XLOC_029049	chr14	-	9	249,343,120,24,142,75,106,67,255,	22007276,22139118,22142525,22153788,22154302,22158424,22161594,22162972,22170194,	4.57087	coding	0.001
TCONS_00059963	XLOC_032680	chr15	+	2	18,4739,	141906623,141914502,	4.19933	noncoding	-0.00196571
TCONS_00064421	XLOC_032998	chr15	-	151	102,114,78,93,84,78,84,84,84,84,84,84,84,87,84,69,78,114,75,84,84,84,78,78,216,81,84,84,84,69,81,84,81,81,84,81,84,81,90,78,78,63,405,48,75,84,60,27,78,210,261,268,90,184,236,50,93,288,291,288,288,279,279,279,288,279,282,279,282,288,288,279,279,279,288,279,282,279,282,288,288,279,279,279,288,279,282,279,282,279,288,279,279,279,282,279,288,279,279,279,282,279,288,279,279,279,282,564,279,45,189,126…	93841389,93842983,93846726,93847050,93847616,93848063,93848274,93848486,93848704,93848935,93849102,93849296,93849490,93851687,93851981,93862057,93863205,93863886,93864590,93867494,93867789,93868114,93868703,93871135,93872123,93872641,93873463,93874162,93874408,93874720,93874978,93877882,93878137,93878363,93878666,93881824,93882306,93883879,93884195,93884868,93885107,93885551,93886080,93888227,938…	4.49518	coding	195
TCONS_00060105	XLOC_032792	chr15	-	1	497,	18465444,	11.7441	noncoding	-0.0113028
TCONS_00060348	XLOC_033015	chr15	-	4	50,62,75,131,	103456280,103458314,103462689,103542857,	3.34155	noncoding	-0.0159569
TCONS_00061486	XLOC_033015	chr15	-	4	39,62,75,130,	103438663,103458314,103462689,103542857,	3.51164	noncoding	-0.0004096
TCONS_00064469	XLOC_033164	chr15	-	1	6278,	141914503,	3.58213	noncoding	-0.000713861
TCONS_00060094	XLOC_032781	chr15	-	1	1573,	8034897,	5.5439	coding	0.001
TCONS_00061389	XLOC_032850	chr15	-	1	1963,	51587757,	7.88744	noncoding	-0.00274933
TCONS_00062388	XLOC_032828	chr15	-	7	195,93,158,163,177,119,100,	37900507,37905810,37906901,37907164,37911660,37913136,37919259,	4.35545	coding	24
TCONS_00064433	XLOC_033019	chr15	-	27	100,54,99,54,108,54,99,45,99,54,45,54,45,54,54,54,54,54,45,78,111,54,33,33,14,225,146,	104229542,104230226,104231463,104232180,104233325,104233659,104235379,104235595,104235967,104238318,104239449,104242311,104242763,104243702,104244736,104248419,104249866,104250339,104251671,104253315,104254712,104260161,104261557,104262823,104267802,104272463,104342940,	8.38809	coding	0.001
TCONS_00065219	XLOC_032998	chr15	-	96	91,93,288,291,288,288,279,279,279,288,279,282,279,282,288,288,279,279,279,288,279,282,279,282,288,288,279,279,279,288,279,282,279,282,279,288,279,279,279,282,279,288,279,279,279,282,279,288,279,279,279,282,564,279,45,189,126,285,232,166,142,261,261,261,264,261,261,264,273,267,282,1694,169,165,257,245,234,206,143,216,64,259,66,282,123,321,132,138,153,328,245,86,288,204,104,204,	93896298,93896510,93897168,93899175,93899881,93900564,93901454,93901822,93902214,93902603,93903398,93903967,93904805,93905323,93906882,93907312,93907738,93908117,93908491,93908958,93909341,93909765,93910165,93910709,93911592,93912000,93912408,93912801,93913169,93913601,93914002,93915048,93915449,93917403,93917916,93918446,93918836,93919228,93919628,93920007,93920442,93920846,93921260,93921639,939…	3.08095	coding	195
TCONS_00064465	XLOC_033147	chr15	-	32	611,168,123,168,117,2406,69,43,153,27,179,78,58,201,97,169,113,176,124,207,105,120,224,190,159,261,176,89,176,183,144,889,	134645251,134645990,134646323,134646542,134646824,134649580,134652223,134653306,134653533,134654272,134654797,134655083,134656213,134657559,134657862,134658195,134658773,134661240,134661532,134662018,134662807,134663147,134666031,134666338,134666625,134667859,134670546,134671590,134671863,134681008,134681480,134684084,	4.74758	coding	0.001
TCONS_00062375	XLOC_032794	chr15	-	1	811,	18631769,	3.80927	noncoding	-0.0004096
TCONS_00010014	XLOC_006038	GL896287.1	-	4	49,97,99,57,	813,1477,3529,12365,	5.45238	noncoding	-0.0004096
TCONS_00038303	XLOC_020822	chr12	-	1	1969,	19252082,	3.30504	noncoding	-0.00151829
TCONS_00040112	XLOC_020752	chr12	-	1	551,	6735208,	9.92242	noncoding	-0.0004096
TCONS_00037979	XLOC_020129	chr12	+	4	77,64,97,1292,	4688744,4689159,4693480,4707580,	3.42601	noncoding	-0.0004096
TCONS_00040799	XLOC_020668	chr12	+	3	265,108,262,	63205698,63217869,63218733,	8.03807	noncoding	-0.0004096
TCONS_00039004	XLOC_020150	chr12	+	2	196,216,	5733192,5740574,	13.2005	noncoding	-0.0004096
TCONS_00035785	XLOC_020668	chr12	+	3	196,108,11,	63205767,63217869,63234982,	9.34041	noncoding	-0.0004096
TCONS_00040800	XLOC_020668	chr12	+	3	265,104,262,	63205698,63217873,63218733,	5.31423	coding	0.001
TCONS_00038085	XLOC_020344	chr12	+	1	3540,	24030037,	7.6624	noncoding	-0.00585469
TCONS_00038239	XLOC_020668	chr12	+	3	217,108,65,	63205746,63217869,63231586,	5.93243	noncoding	-0.0004096
TCONS_00035384	XLOC_020342	chr12	+	2	74,357,	23992342,23992581,	5.88402	noncoding	-0.0004096
TCONS_00040747	XLOC_020527	chr12	+	1	733,	47907678,	3.13079	noncoding	-0.0239354
TCONS_00039961	XLOC_020254	chr12	+	4	401,114,779,772,	19321691,19322490,19323085,19323996,	5.56911	coding	0.001
TCONS_00039068	XLOC_020322	chr12	+	3	167,191,114,	22744418,22745674,22746034,	12.1965	coding	0.001
TCONS_00038238	XLOC_020668	chr12	+	3	217,104,65,	63205746,63217873,63231586,	7.02292	noncoding	-0.0004096
TCONS_00005155	XLOC_003132	GL894257.1	-	4	172,55,136,72,	8884,10565,12114,12650,	17.9722	noncoding	-0.0254313
TCONS_00007652	XLOC_004648	GL895369.1	-	1	250,	12,	6.32101	noncoding	-0.0004096
TCONS_00009923	XLOC_005985	GL896270.1	-	1	5079,	25183,	6.51935	noncoding	-0.00156802
TCONS_00006504	XLOC_003950	GL894812.1	-	2	368,189,	1,456,	1123.47	noncoding	-0.0004096
TCONS_00098595	XLOC_051704	chr4	-	3	17,246,270,	59184551,59239376,59239794,	2495.01	noncoding	-0.0004096
TCONS_00101767	XLOC_051868	chr4	-	2	2978,824,	101229867,101233110,	5.39855	noncoding	-0.00389379
TCONS_00099879	XLOC_051788	chr4	-	1	463,	89602393,	42.3885	coding	0.001
TCONS_00100889	XLOC_051704	chr4	-	2	15,350,	59219786,59239376,	5515.78	noncoding	-0.0004096
TCONS_00100966	XLOC_052057	chr4	-	1	2000,	120707205,	4.67823	noncoding	-0.00251951
TCONS_00097397	XLOC_051704	chr4	-	2	20,345,	59184548,59239376,	5267.77	noncoding	-0.0004096
TCONS_00098609	XLOC_051744	chr4	-	4	213,86,25,280,	77198129,77200846,77205990,77206505,	11.1659	coding	168
TCONS_00097372	XLOC_051671	chr4	-	1	942,	43631735,	29.6416	noncoding	-0.0073982
TCONS_00099988	XLOC_052099	chr4	-	1	3455,	129662492,	4.55397	noncoding	-0.00163087
TCONS_00100797	XLOC_051483	chr4	+	3	32,65,462,	129835204,129836824,129841160,	3.38374	noncoding	-0.0239354
TCONS_00097191	XLOC_051361	chr4	+	3	141,105,194,	108400932,108402048,108402732,	4.40077	coding	0.001
TCONS_00095230	XLOC_051189	chr4	+	1	1203,	89602261,	16.9486	noncoding	-0.0004096
TCONS_00097113	XLOC_051209	chr4	+	4	101,121,137,898,	94786794,94787188,94795176,94796531,	3.63286	noncoding	-0.0581287
TCONS_00100743	XLOC_051325	chr4	+	1	676,	104648666,	8.82979	noncoding	-0.073982
TCONS_00099678	XLOC_051325	chr4	+	2	345,1145,	104647829,104648196,	4.31997	noncoding	-0.00287563
TCONS_00008019	XLOC_004899	GL895648.1	+	2	1209,107,	3730,22313,	5.11506	noncoding	-0.00232515
TCONS_00008033	XLOC_004899	GL895648.1	+	3	1211,81,96,	3728,7472,10957,	4.3987	noncoding	-0.0119677
TCONS_00008017	XLOC_004898	GL895648.1	+	1	327,	3302,	4.35737	noncoding	-0.0004096
