# Supplementary material for: Identification of candidate genes associated with porcine meat color traits by genome-wide transcriptome analysis
Source: Sci Rep. 2016 Oct 17;6:35224. doi: 10.1038/srep35224 (PMC5066258; doi:10.1038/srep35224)
Supplement: Dataset 4 [file srep35224-s5.xls]

## Sheet: Title and authours
Title
Identification of candidate genes associated to porcine meat color traits using genome-wide transcriptome analysis
Authors
Bojiang Li, Chao Dong, Pinghua Li, Zhuqing Ren, Han Wang, Fengxiang Yu, Caibo Ning, Kaiqing Liu, Wei Wei, Ruihua Huang, Jie Chen,Wangjun Wu* & Honglin Liu*
*the corresponding author

## Sheet: Table S4 
Table S4. Annotation information of structure refined genes
Gene	5' or 3' end	Chromosome	Strand	Original region	Extended region
ENSSSCT00000028548	5	chr3	-	140472790-140565196	140565196-140565202	140567719-140567855
ENSSSCT00000011744	5	chr14	-	145501611-145581693	145581693-145581876	145619408-145619977
ENSSSCT00000031089	5	JH118785.1	+	44174-90635	35855-36069	36554-36841	44168-44174
ENSSSCT00000029759	5	GL893661.1	-	62015-65690	65690-65771
ENSSSCT00000029759	3	GL893661.1	-	62015-65690	61949-62015
ENSSSCT00000003989	5	chr6	+	81714146-81715640	81712272-81712638	81714140-81714146
ENSSSCT00000003989	3	chr6	+	81714146-81715640	81715640-81715867
ENSSSCT00000027869	3	chr5	+	65800934-65810886	65810886-65811039
ENSSSCT00000022362	3	chr7	-	60145316-60153462	60145273-60145316
ENSSSCT00000005050	5	chr1	-	120570377-120584414	120585294-120585474	120588264-120588340	120589255-120589358
ENSSSCT00000005050	3	chr1	-	120570377-120584414	120431375-120432192	120433957-120434082	120437133-120437315	120437407-120437469	120439538-120439663	120451818-120451942	120452776-120452881	120465232-120465339	120469158-120469343	120471680-120471796	120472000-120472125	120475239-120475422	120476529-120476695	120481822-120481968	120489059-120489178	120492326-120492427	120497034-120497180	120506489-120506659	120511955-120512056	120514454-120514586	120515920-120516101	120517155-120517295	120524928-120525089	120526633-120526776	120528083-120528205	120530119-120530208	120532464-120532557	120540064-120540203	120541171-120541368	120542386-120542505	120543386-120543594	120553578-120553680	120556113-120556241	120558360-120558494	120561362-120561475	120563977-120564088	120565233-120565363
ENSSSCT00000007477	5	chr4	+	121080254-121081732	121079362-121079745	121080189-121080254
ENSSSCT00000031909	5	chr5	+	72062877-72116345	72051887-72052780
ENSSSCT00000031909	3	chr5	+	72062877-72116345	72116345-72116586
ENSSSCT00000010375	3	chr11	+	52202660-52264604	52264604-52264719
ENSSSCT00000024705	5	chr6	+	145323643-145450640	145323635-145323643
ENSSSCT00000024705	3	chr6	+	145323643-145450640	145450640-145450659
ENSSSCT00000009614	3	chr8	-	32171423-32250851	32171286-32171423
ENSSSCT00000022299	5	chr3	-	81192659-81231820	81262363-81262681
ENSSSCT00000014689	3	chr2	-	77279222-77288274	77279163-77279222
ENSSSCT00000009355	5	chr3	+	118921990-118929221	118918398-118918511	118918692-118918758	118921097-118921215	118921837-118921990
ENSSSCT00000009355	3	chr3	+	118921990-118929221	118929221-118929253
ENSSSCT00000002564	5	chr7	-	99005616-99037761	99037761-99037772
ENSSSCT00000002564	3	chr7	-	99005616-99037761	98966295-98966366	98982345-98982558	99001662-99001791	99004447-99004586
ENSSSCT00000007458	5	chr4	-	120175617-120182001	120182001-120182212
ENSSSCT00000007458	3	chr4	-	120175617-120182001	120174025-120174907
ENSSSCT00000031485	5	GL895220.1	+	432-8392	408-432
ENSSSCT00000001743	5	chr7	+	37191603-37198743	37191580-37191603
ENSSSCT00000030034	5	chr7	-	8171164-8171757	8177364-8177966
ENSSSCT00000030034	3	chr7	-	8171164-8171757	8168090-8171164
ENSSSCT00000009321	5	chr3	+	114453800-114512494	114453790-114453800
ENSSSCT00000026376	5	GL893503.1	+	20063-44977	18672-18698	20049-20063
ENSSSCT00000002151	3	chr7	+	65167884-65205814	65205814-65214415
ENSSSCT00000007330	5	chr4	-	109123026-109133240	109134254-109134724
ENSSSCT00000015328	5	chr2	+	81839992-81844094	81839933-81839992
ENSSSCT00000015328	3	chr2	+	81839992-81844094	81844094-81844232
ENSSSCT00000031432	5	GL894163.1	+	6525-19868	6520-6525
ENSSSCT00000031432	3	GL894163.1	+	6525-19868	19868-19969	23552-23659	28942-29028	29109-29621
ENSSSCT00000021744	3	chr6	-	872546-872698	868214-868395	868791-872546
ENSSSCT00000018202	5	chr18	-	53426424-53438727	53438727-53438750
ENSSSCT00000018202	3	chr18	-	53426424-53438727	53425918-53426424
ENSSSCT00000016228	5	chr9	+	12302387-12341085	12288763-12288945
ENSSSCT00000028476	5	GL892933.2	+	157544-158192	141287-141560
ENSSSCT00000028476	3	GL892933.2	+	157544-158192	158192-158801
ENSSSCT00000019040	3	chr12	+	22707792-22730565	22730565-22730983
ENSSSCT00000014599	5	chr2	-	43921203-43954469	43963595-43963743
ENSSSCT00000014599	3	chr2	-	43921203-43954469	43920955-43921203
ENSSSCT00000011142	3	chr14	+	63904112-63919053	63919053-63919846
ENSSSCT00000028626	5	GL894654.1	-	11561-59813	67271-67343
ENSSSCT00000028626	3	GL894654.1	-	11561-59813	11200-11561
ENSSSCT00000015750	3	chr2	-	153830742-153892058	153830376-153830742
ENSSSCT00000000020	5	chr5	-	1512925-1526924	1526924-1526938
ENSSSCT00000000020	3	chr5	-	1512925-1526924	1509349-1512925
ENSSSCT00000014469	5	chr2	+	17094654-17142309	17094648-17094654
ENSSSCT00000014469	3	chr2	+	17094654-17142309	17142309-17142316
ENSSSCT00000023302	5	chr18	+	18570844-18581935	18531192-18531579	18570752-18570844
ENSSSCT00000023302	3	chr18	+	18570844-18581935	18581935-18581936
ENSSSCT00000004683	5	chr1	-	44452327-44473486	44545009-44545194
ENSSSCT00000004683	3	chr1	-	44452327-44473486	44452197-44452327
ENSSSCT00000003665	3	chr6	+	54395348-54418036	54418036-54418937
ENSSSCT00000028499	3	chr12	-	40620838-40711558	40618660-40620838
ENSSSCT00000015195	5	chr2	-	59069887-59075006	59075006-59075053
ENSSSCT00000015195	3	chr2	-	59069887-59075006	59069039-59069403
ENSSSCT00000000023	5	chr5	+	2004884-2005603	2004031-2004370	2004580-2004884
ENSSSCT00000026021	5	GL896310.1	+	30066-46327	16053-16093
ENSSSCT00000026021	3	GL896310.1	+	30066-46327	46327-46334
ENSSSCT00000010969	5	chr14	+	50631252-50637308	50631136-50631252
ENSSSCT00000010969	3	chr14	+	50631252-50637308	50637308-50637839
ENSSSCT00000012812	5	chr13	-	97596565-97603486	97603486-97603527
ENSSSCT00000012812	3	chr13	-	97596565-97603486	97594493-97596565
ENSSSCT00000017959	3	chr18	-	9642905-9654821	9639285-9639385
ENSSSCT00000028905	5	chr17	+	31800706-31810609	31795251-31795613	31797647-31797671
ENSSSCT00000009475	5	JH118500.1	+	41299-53941	41291-41299
ENSSSCT00000009475	3	JH118500.1	+	41299-53941	53941-53949
ENSSSCT00000012960	5	chr13	+	143409743-143437991	143409024-143409123
ENSSSCT00000026400	3	chr17	-	1344347-1358263	1250504-1250657	1257990-1258139
ENSSSCT00000024917	5	chr13	+	7991576-8049637	7975057-7975189
ENSSSCT00000024917	3	chr13	+	7991576-8049637	8049637-8051509
ENSSSCT00000032183	5	chr3	+	15627836-15667593	15399130-15399314	15437463-15437629	15462614-15462788	15468154-15468351	15568182-15568299
ENSSSCT00000032183	3	chr3	+	15627836-15667593	15667593-15668002
ENSSSCT00000035771	5	chr7	-	81066278-81088373	81088373-81088430
ENSSSCT00000035771	3	chr7	-	81066278-81088373	81066230-81066278
ENSSSCT00000027982	3	chr9	+	118047025-118084880	118089394-118092245
ENSSSCT00000018784	5	chr12	-	11441875-11488394	11495106-11495173
ENSSSCT00000005485	5	chr1	-	186637613-186680812	186734741-186735019
ENSSSCT00000005485	3	chr1	-	186637613-186680812	186635587-186637613
ENSSSCT00000010670	3	chr14	+	24054519-24084125	24084125-24084142
ENSSSCT00000006492	5	chr4	-	767734-771314	771314-771882
ENSSSCT00000016625	5	chr9	+	67275091-67282448	67205396-67205513
ENSSSCT00000016625	3	chr9	+	67275091-67282448	67282448-67284764
ENSSSCT00000014398	5	chr2	-	12884998-12902901	12902901-12903973	12909004-12909646
ENSSSCT00000014398	3	chr2	-	12884998-12902901	12884985-12884998
ENSSSCT00000030561	3	chr1	-	49501674-49532929	49501470-49501674
ENSSSCT00000019377	5	chr12	-	48950852-49020532	49028465-49028959
ENSSSCT00000019377	3	chr12	-	48950852-49020532	48950582-48950852
ENSSSCT00000006882	3	chr4	+	88564488-88734989	88734989-88735171
ENSSSCT00000011456	5	chr14	-	113191918-113352216	113352216-113352228
ENSSSCT00000011456	3	chr14	-	113191918-113352216	113188353-113191918
ENSSSCT00000014820	3	chr2	-	72178532-72198704	72176321-72178532
ENSSSCT00000025221	3	GL896056.1	+	3332-6687	6687-6690
ENSSSCT00000008907	5	chr3	-	49105196-49108515	49108515-49108603
ENSSSCT00000008907	3	chr3	-	49105196-49108515	49102439-49105196
ENSSSCT00000015359	5	chr2	+	83176655-83192263	83174960-83175149
ENSSSCT00000015359	3	chr2	+	83176655-83192263	83192263-83192582
ENSSSCT00000015924	3	chr9	-	599874-606646	599577-599874
ENSSSCT00000023376	3	GL893333.2	-	12830-16461	12778-12830
ENSSSCT00000029522	3	chr2	-	77457928-77468128	77457905-77457928
ENSSSCT00000012070	3	chr10	-	47431313-47541566	47431280-47431313
ENSSSCT00000014922	5	chr2	-	69377718-69384593	69384593-69384609
ENSSSCT00000014922	3	chr2	-	69377718-69384593	69376584-69377718
ENSSSCT00000016882	5	chr9	+	127653092-127718046	127640383-127640509	127641404-127641465
ENSSSCT00000016882	3	chr9	+	127653092-127718046	127718046-127718168
ENSSSCT00000006585	5	chr4	+	20368319-20453101	20337218-20337530
ENSSSCT00000003160	3	chr6	-	38009555-38169870	38009183-38009555
ENSSSCT00000008908	5	chr3	+	49109396-49119698	49108741-49108898	49109322-49109396
ENSSSCT00000008908	3	chr3	+	49109396-49119698	49119698-49122315
ENSSSCT00000016716	5	chr9	+	85516981-85547868	85516947-85516981
ENSSSCT00000019323	5	chr12	+	46002258-46021360	46002227-46002258
ENSSSCT00000017253	3	chr15	+	61816694-61920619	61920619-61920680
ENSSSCT00000005124	3	chr1	-	134748670-134815999	134746555-134746686	134748664-134748670
ENSSSCT00000026029	5	chr9	-	125332735-125340972	125340972-125340980
ENSSSCT00000026029	3	chr9	-	125332735-125340972	125332062-125332210	125332701-125332735
ENSSSCT00000017504	3	chr15	+	112512186-112528778	112528778-112528991
ENSSSCT00000028916	5	chr1	+	155679743-155693815	155679736-155679743
ENSSSCT00000028916	3	chr1	+	155679743-155693815	155694127-155694188	155696257-155696686
ENSSSCT00000008815	3	chr3	+	42386685-42400877	42400877-42401019
ENSSSCT00000006647	5	chr4	-	37679213-37704351	37714832-37715057
ENSSSCT00000006647	3	chr4	-	37679213-37704351	37679202-37679213
ENSSSCT00000023623	5	chr13	-	80092324-80097094	80097094-80097136
ENSSSCT00000023623	3	chr13	-	80092324-80097094	80090449-80092324
ENSSSCT00000001825	5	chr7	+	43111914-43215461	43111115-43111914
ENSSSCT00000001908	5	chr7	+	45306185-45352111	45306046-45306185
ENSSSCT00000001908	3	chr7	+	45306185-45352111	45352111-45352264
ENSSSCT00000007974	5	chr17	+	43559553-43582499	43539349-43539572	43550723-43550892	43551164-43559553
ENSSSCT00000007974	3	chr17	+	43559553-43582499	43582499-43582683
ENSSSCT00000012405	5	chr13	-	33067121-33120110	33120110-33120116
ENSSSCT00000012405	3	chr13	-	33067121-33120110	33061966-33067121
ENSSSCT00000028138	5	chr1	-	271787028-271803624	271803760-271804422
ENSSSCT00000028138	3	chr1	-	271787028-271803624	271786019-271787028
ENSSSCT00000006355	5	chr1	+	310285335-310298629	310240978-310241089	310241497-310241835	310247631-310247764	310254272-310254325
ENSSSCT00000006355	3	chr1	+	310285335-310298629	310298629-310300143
ENSSSCT00000027846	5	chr6	+	99485202-99485288	99479257-99479523	99480196-99480362	99481556-99485202
ENSSSCT00000004855	3	chr1	-	86399550-86423625	86399508-86399550
ENSSSCT00000025775	3	chr6	+	112903785-113226657	113226657-113226891
ENSSSCT00000010385	5	chr11	-	53771440-53783623	53783623-53783624	53788565-53789325
ENSSSCT00000010385	3	chr11	-	53771440-53783623	53767585-53771440
ENSSSCT00000027444	5	chr3	-	18509112-18533958	18533958-18534011
ENSSSCT00000016969	5	chr9	-	139932934-139992063	139992063-139992075
ENSSSCT00000029432	3	JH118489.1	-	35128-39307	35126-35128
ENSSSCT00000027075	3	chr3	-	84642030-84662528	84573717-84575558	84575750-84575909	84576892-84577035	84577146-84577286	84579569-84579648	84589632-84589755	84590777-84590901	84591018-84591122	84592998-84593105	84596389-84596515	84597919-84597997	84599937-84600094	84602362-84602996	84608167-84608314	84609950-84610054	84610907-84610951	84611031-84611135	84611226-84611274	84614869-84615020	84616166-84616240	84616345-84616513	84617190-84617275	84623713-84623793	84624651-84624716	84624807-84624854	84624961-84625036	84625125-84625189	84629875-84629970	84630082-84630135	84632835-84632913	84633945-84634098	84637420-84637592	84640817-84640911	84641735-84641812	84641908-84641964
ENSSSCT00000032407	3	GL896145.1	+	517-1039	1039-1045
ENSSSCT00000029895	5	GL895985.1	+	10613-14317	9396-9417
ENSSSCT00000008492	3	chr3	-	17081261-17095321	17080928-17081261
ENSSSCT00000008412	5	chr3	+	8002633-8003480	8001919-8002152	8002400-8002633
ENSSSCT00000008412	3	chr3	+	8002633-8003480	8003480-8003741
ENSSSCT00000016909	5	chr9	-	132390324-132407748	132407748-132407766	132413038-132413572
ENSSSCT00000016909	3	chr9	-	132390324-132407748	132388236-132390324
ENSSSCT00000029919	5	chr16	+	78027806-78054985	78011190-78011391
ENSSSCT00000010684	3	chr14	-	25517652-25788741	25517580-25517652
ENSSSCT00000007549	5	chr4	-	135331060-135387213	135435431-135435683
ENSSSCT00000016659	5	chr9	-	72016828-72035637	72046438-72046597
ENSSSCT00000016659	3	chr9	-	72016828-72035637	72008664-72010764
ENSSSCT00000010395	5	chr11	+	56246189-56306766	56246114-56246189
ENSSSCT00000010395	3	chr11	+	56246189-56306766	56306766-56306768	56308818-56310623
ENSSSCT00000016816	3	chr9	-	117342025-117342987	117338942-117342025
ENSSSCT00000002060	5	chr7	-	59865168-59881372	59881372-59881533	59882268-59882445
ENSSSCT00000002060	3	chr7	-	59865168-59881372	59864890-59865168
ENSSSCT00000031497	5	chr7	-	80411501-80425064	80425064-80425069
ENSSSCT00000031497	3	chr7	-	80411501-80425064	80411101-80411501
ENSSSCT00000027810	3	chr13	+	90378310-90386009	90386009-90386968
ENSSSCT00000008714	3	chr3	+	39539012-39798202	39798202-39799585
ENSSSCT00000030891	5	chr13	-	75371790-75377519	75377519-75377526
ENSSSCT00000031117	3	chr6	-	54509488-54512750	54509358-54509488
ENSSSCT00000003948	3	chr6	+	76816945-76819840	76819840-76819841	76820915-76821027	76821121-76821318
ENSSSCT00000031703	5	chr3	+	92035879-92043667	92015251-92015446	92035850-92035879
ENSSSCT00000031703	3	chr3	+	92035879-92043667	92047283-92047324	92051735-92051794	92055527-92055603	92057275-92060076
ENSSSCT00000000917	5	chr5	+	83657864-83701655	83657816-83657864
ENSSSCT00000006912	3	chr4	-	90996957-91079847	90996642-90996957
ENSSSCT00000002097	5	chr7	-	62377784-62379646	62394310-62394638
ENSSSCT00000002097	3	chr7	-	62377784-62379646	62376761-62377784
ENSSSCT00000028688	5	chr6	-	44447547-44448266	44450232-44450345
ENSSSCT00000028688	3	chr6	-	44447547-44448266	44446591-44447547
ENSSSCT00000022751	5	GL894320.1	+	16474-39450	16454-16474
ENSSSCT00000005837	5	chr1	-	263379924-263395120	263395120-263395167
ENSSSCT00000007287	5	chr4	-	107824820-107833437	107833437-107833633	107835531-107835604	107836116-107836248
ENSSSCT00000018157	5	chr18	-	46675442-46768425	46768425-46768541
ENSSSCT00000018157	3	chr18	-	46675442-46768425	46675429-46675442
ENSSSCT00000009293	5	chr3	-	109332654-109360600	109360600-109360643
ENSSSCT00000028316	5	chr9	-	72739714-72763825	72765704-72766174
ENSSSCT00000025289	5	chr6	-	54491235-54492924	54493882-54494032
ENSSSCT00000025289	3	chr6	-	54491235-54492924	54490431-54491235
ENSSSCT00000001892	5	chr7	+	44459903-44474467	44459488-44459903
ENSSSCT00000001892	3	chr7	+	44459903-44474467	44474467-44475716
ENSSSCT00000035758	3	chr4	-	37745021-37783965	37743378-37745021
ENSSSCT00000014925	3	chr2	-	69292877-69298500	69292589-69292877
ENSSSCT00000011294	5	chr14	-	83728514-83754640	83754640-83754674	83767926-83768179
ENSSSCT00000011294	3	chr14	-	83728514-83754640	83728063-83728514
ENSSSCT00000008791	5	chr3	-	41835710-41844542	41845516-41845770
ENSSSCT00000008791	3	chr3	-	41835710-41844542	41834836-41835710
ENSSSCT00000035055	3	chrX	-	51780475-51942792	51780470-51780475
ENSSSCT00000008688	5	chr3	+	38466497-38516974	38466426-38466497
ENSSSCT00000008688	3	chr3	+	38466497-38516974	38516974-38517778
ENSSSCT00000005888	5	chr1	+	266090937-266101840	266090888-266090937
ENSSSCT00000019364	5	chr12	-	47947667-47949200	47949200-47950192
ENSSSCT00000019364	3	chr12	-	47947667-47949200	47946461-47947667
ENSSSCT00000000065	3	chr5	-	4274586-4300429	4274584-4274586
ENSSSCT00000005988	5	chr1	-	280616530-280711075	280711075-280711124
ENSSSCT00000005988	3	chr1	-	280616530-280711075	280610776-280616530
ENSSSCT00000018461	5	chr16	+	47778107-47848308	47778073-47778107
ENSSSCT00000018461	3	chr16	+	47778107-47848308	47848308-47848392	47848681-47849173
ENSSSCT00000006002	5	chr1	-	282666496-282667881	282740235-282740392	282809501-282809958
ENSSSCT00000015787	5	chr2	-	157856239-157882290	158083051-158083308	158087037-158087273
ENSSSCT00000015787	3	chr2	-	157856239-157882290	157855535-157856239
ENSSSCT00000012522	3	chr13	+	37809488-37844066	37844066-37844211
ENSSSCT00000010301	5	chr11	+	19681033-19682094	19680303-19681033
ENSSSCT00000015732	5	chr2	+	149776430-149797096	149776426-149776430
ENSSSCT00000015732	3	chr2	+	149776430-149797096	149797096-149797148
ENSSSCT00000025342	5	chr1	-	120431331-120439666	120451818-120451942	120452776-120452881	120465232-120465339	120469158-120469343	120471680-120471796	120472000-120472125	120475239-120475422	120476529-120476695	120481822-120481968	120489059-120489178	120492326-120492427	120497034-120497180	120506489-120506659	120511955-120512056	120514454-120514586	120515920-120516101	120517155-120517295	120524928-120525089	120526633-120526776	120528083-120528205	120530119-120530208	120532464-120532557	120540064-120540203	120541171-120541368	120542386-120542505	120543386-120543594	120553578-120553680	120556113-120556241	120558360-120558494	120561362-120561475	120563977-120564088	120565233-120565363	120570392-120570558	120573536-120573830	120575211-120575378	120580427-120580525	120581091-120581299	120582029-120582137	120584286-120584399	120585294-120585474	120588264-120588340	120589255-120589358
ENSSSCT00000004240	3	chr6	+	141476689-141544308	141544308-141544695
ENSSSCT00000014676	5	chr2	-	77790468-77797467	77797467-77797853
ENSSSCT00000009094	5	chr3	-	72730408-72744281	72749777-72749905
ENSSSCT00000009094	3	chr3	-	72730408-72744281	72730088-72730408
ENSSSCT00000008472	5	chr3	+	14855655-14946253	14851331-14852022
ENSSSCT00000013380	5	chrX	-	37892767-37949871	38007841-38008166
ENSSSCT00000016224	5	chr9	+	12047975-12049048	12036701-12036833	12047967-12047975
ENSSSCT00000008315	3	chr3	+	4204875-4263940	4263940-4269536
ENSSSCT00000027059	5	chr15	+	51499660-51502685	51499643-51499660
ENSSSCT00000027059	3	chr15	+	51499660-51502685	51502685-51503548
ENSSSCT00000016608	5	chr9	+	62607366-62620602	62541395-62541466	62541487-62541983
ENSSSCT00000016608	3	chr9	+	62607366-62620602	62620602-62620952
ENSSSCT00000005449	5	chr1	-	181325531-181407125	181407125-181407149
ENSSSCT00000034442	5	chrX	+	6423780-6538051	6327023-6327102	6407263-6407351
ENSSSCT00000034442	3	chrX	+	6423780-6538051	6538051-6538052
ENSSSCT00000005851	5	chr1	+	264105680-264108701	264105612-264105680
ENSSSCT00000005851	3	chr1	+	264105680-264108701	264108701-264108733
ENSSSCT00000019042	5	chr12	-	22802738-22818570	22818570-22818625
ENSSSCT00000008753	5	chr3	-	41385148-41386877	41386877-41386971
ENSSSCT00000008753	3	chr3	-	41385148-41386877	41384106-41384205	41385133-41385148
ENSSSCT00000007840	5	chr17	-	37174387-37196694	37196694-37196793
ENSSSCT00000004500	3	chr1	+	14406886-14451537	14451537-14451703
ENSSSCT00000027910	5	chr10	-	37073416-37080309	37081541-37081730
ENSSSCT00000027910	3	chr10	-	37073416-37080309	37073143-37073416
ENSSSCT00000018376	5	chr16	+	29433805-29454088	29432940-29433058
ENSSSCT00000018376	3	chr16	+	29433805-29454088	29454088-29454854
ENSSSCT00000019636	5	chr12	+	62591994-62605074	62591979-62591994
ENSSSCT00000019636	3	chr12	+	62591994-62605074	62607746-62609030
ENSSSCT00000012279	3	chr13	-	14120032-14187840	14118448-14120032
ENSSSCT00000022955	5	chr8	+	1182434-1201738	1164571-1164688	1180140-1180189
ENSSSCT00000011919	5	chr10	-	24461166-24500568	24526327-24526676
ENSSSCT00000011919	3	chr10	-	24461166-24500568	24461101-24461166
ENSSSCT00000014644	5	chr2	+	51975728-51976828	51971157-51971860	51973422-51973534	51974605-51975728
ENSSSCT00000000771	5	chr5	+	66780726-66793255	66780419-66780726
ENSSSCT00000000771	3	chr5	+	66780726-66793255	66793255-66793378
ENSSSCT00000008633	5	chr3	+	29633734-29877422	29618700-29618866	29619581-29619646	29621592-29621630	29623113-29623155	29625387-29625467	29629662-29629718	29633710-29633734
ENSSSCT00000008173	3	chr17	+	58355133-58474149	58474149-58474901
ENSSSCT00000011414	3	chr14	-	106253479-106707670	106252637-106253479
ENSSSCT00000005143	5	chr1	+	137103320-137303566	137027938-137028035	137031784-137031879
ENSSSCT00000031503	3	GL894097.2	-	15917-48202	15906-15917
ENSSSCT00000007764	3	chr17	+	29969301-30010476	30010476-30011023
ENSSSCT00000009440	3	chr3	-	134222108-134297854	134220560-134222108
ENSSSCT00000004058	5	chr6	-	88568950-88585198	88585198-88585256	88585370-88585920
ENSSSCT00000004058	3	chr6	-	88568950-88585198	88568004-88568950
ENSSSCT00000030585	3	JH118545.1	-	26941-83792	26939-26941
ENSSSCT00000010922	3	chr14	-	47987093-47990533	47943782-47946787	47987092-47987093
ENSSSCT00000014517	3	chr2	-	26810906-26895574	26810755-26810906
ENSSSCT00000031190	3	chr12	+	54848402-54851912	54852019-54852041
ENSSSCT00000030126	3	chr10	+	58570358-58721807	58721807-58721954
ENSSSCT00000012043	5	chr10	+	37724514-37837919	37724496-37724514
ENSSSCT00000000752	5	chr5	+	66386142-66391594	66386117-66386142
ENSSSCT00000006226	3	chr1	-	303188689-303225560	303188688-303188689
ENSSSCT00000006946	3	chr4	+	95502728-95558586	95558586-95564965
ENSSSCT00000009286	5	chr3	+	107748915-107754802	107748317-107748447
ENSSSCT00000028621	5	chr9	+	7350748-7353752	7250250-7250329	7293740-7293777	7297790-7297931	7316506-7316660	7320609-7320716	7323271-7323391	7345278-7345411	7346002-7346103	7347660-7350748
ENSSSCT00000028621	3	chr9	+	7350748-7353752	7353752-7354366
ENSSSCT00000004079	5	chr6	-	91968725-92013450	92013450-92013484	92014811-92015091
ENSSSCT00000004079	3	chr6	-	91968725-92013450	91965860-91968725
ENSSSCT00000023469	3	chr6	+	77200943-77208170	77208170-77208192
ENSSSCT00000025514	5	chr2	+	8411982-8412908	8410749-8411412	8411977-8411982
ENSSSCT00000015158	3	chr2	+	60079150-60083113	60083113-60083133
ENSSSCT00000026847	3	chr7	-	42165906-42173532	42165259-42165906
ENSSSCT00000016814	3	chr9	+	116645598-116679596	116679596-116679961
ENSSSCT00000017925	5	chr18	-	7145222-7181268	7181268-7181497
ENSSSCT00000017925	3	chr18	-	7145222-7181268	7145079-7145222
ENSSSCT00000017784	5	chr15	+	151914130-151945098	151901626-151901700
ENSSSCT00000015305	3	chr2	+	79770223-79812473	79812473-79813310
ENSSSCT00000000100	5	chr5	+	6520089-6535219	6516663-6516957
ENSSSCT00000000100	3	chr5	+	6520089-6535219	6535219-6536713
ENSSSCT00000016181	5	chr9	+	9021200-9056758	9011214-9011544
ENSSSCT00000016181	3	chr9	+	9021200-9056758	9056758-9057077
ENSSSCT00000017353	5	chr15	+	85149172-85169855	85149133-85149172
ENSSSCT00000017353	3	chr15	+	85149172-85169855	85169855-85171959
ENSSSCT00000022777	3	GL895352.1	-	15711-29819	15674-15711
ENSSSCT00000023641	5	GL896267.1	-	46047-50431	50547-50572
ENSSSCT00000028179	3	JH118504.1	+	43113-50853	50853-50973
ENSSSCT00000010237	5	GL895092.1	+	7356-13821	7353-7356
ENSSSCT00000023943	5	chr1	-	286732772-286813962	286813962-286814203
ENSSSCT00000023943	3	chr1	-	286732772-286813962	286604344-286605043	286608485-286608648	286610891-286611052	286611854-286611950	286612711-286612862	286615248-286615380	286618553-286618683	286619450-286619593	286621347-286621466	286624009-286624152	286625259-286625381
ENSSSCT00000018793	5	chr12	-	12359499-12370704	12371164-12371322
ENSSSCT00000018793	3	chr12	-	12359499-12370704	12359498-12359499
ENSSSCT00000005752	3	chr1	-	243098771-243123549	243098628-243098771
ENSSSCT00000027657	5	chr3	-	119084107-119135331	119135331-119135348
ENSSSCT00000027657	3	chr3	-	119084107-119135331	119083140-119084107
ENSSSCT00000031403	3	chr5	+	66187707-66192304	66192304-66192622
ENSSSCT00000032404	5	chr6	+	72138793-72140763	72133497-72134234	72138765-72138793
ENSSSCT00000032404	3	chr6	+	72138793-72140763	72140763-72142022
ENSSSCT00000028877	3	chr6	+	38791095-38936249	38936249-38936744
ENSSSCT00000014198	5	chr2	+	5865073-5880838	5865012-5865073
ENSSSCT00000018510	3	chr16	-	56963967-56978495	56963928-56963967
ENSSSCT00000012110	3	chr10	+	54023810-54062279	54062279-54066543
ENSSSCT00000022580	3	chr2	-	77676872-77694114	77675630-77676872
ENSSSCT00000024752	3	GL893031.2	-	32676-36461	32163-32676
ENSSSCT00000011217	5	chr14	+	78054376-78078401	78054370-78054376
ENSSSCT00000030607	5	chr12	+	19166974-19167516	19162772-19163577	19166955-19166974
ENSSSCT00000017095	3	chr15	-	19210945-19269515	19210944-19210945
ENSSSCT00000004078	5	chr6	-	91860921-91907112	91907112-91908338
ENSSSCT00000004078	3	chr6	-	91860921-91907112	91859554-91860921
ENSSSCT00000017505	5	chr15	-	112534190-112547852	112547852-112547902
ENSSSCT00000015591	3	chr2	-	139275929-139352641	139275776-139275929
ENSSSCT00000015116	5	chr2	+	61766018-61797193	61760106-61760214
ENSSSCT00000015116	3	chr2	+	61766018-61797193	61797193-61797302
ENSSSCT00000016598	5	chr9	+	59108821-59325616	59108818-59108821
ENSSSCT00000016598	3	chr9	+	59108821-59325616	59325616-59328123
ENSSSCT00000017354	5	chr15	+	85205443-85215536	85205411-85205443
ENSSSCT00000017354	3	chr15	+	85205443-85215536	85215536-85216776
ENSSSCT00000028097	5	chr4	+	782923-784936	782160-782432	782861-782923
ENSSSCT00000028097	3	chr4	+	782923-784936	785019-785086	785227-785492	785570-785682	785775-785945	786104-786241	786335-786473	786594-786706	786941-787092	787691-787851	787946-788047	788118-788292	789703-789913
ENSSSCT00000010475	5	chr11	-	86146355-86178783	86178783-86178793
ENSSSCT00000010475	3	chr11	-	86146355-86178783	86146226-86146355
ENSSSCT00000006699	5	chr4	-	46192865-46194478	46198916-46199073
ENSSSCT00000006699	3	chr4	-	46192865-46194478	46187721-46192865
ENSSSCT00000005474	5	chr1	+	184372306-184440477	184298705-184299695
ENSSSCT00000005474	3	chr1	+	184372306-184440477	184440477-184442258
ENSSSCT00000029358	5	chr16	-	82398052-82401790	82401790-82401909	82403711-82403797	82410576-82410632	82410980-82411019	82411241-82411323	82413403-82413535
ENSSSCT00000014789	3	chr2	-	73221049-73277158	73220663-73221049
ENSSSCT00000006805	5	chr4	-	74186319-74189139	74189139-74189450
ENSSSCT00000028374	3	chr14	-	42933145-42933747	42913910-42914004	42915490-42915689	42922550-42922746	42933134-42933145
ENSSSCT00000031450	5	chr5	-	82860864-82870488	82870488-82870502	82870973-82871018	82871724-82871789	82871884-82871932
ENSSSCT00000003181	5	chr6	+	39999335-40019940	39997997-39999335
ENSSSCT00000003181	3	chr6	+	39999335-40019940	40019940-40020108
ENSSSCT00000010299	5	chr11	+	19618738-19644075	19567491-19568231	19591313-19591408	19595296-19595360	19596422-19596472
ENSSSCT00000026268	5	chr6	+	82627684-82639896	82613672-82613833
ENSSSCT00000006971	5	chr4	-	97145766-97150909	97151729-97151996
ENSSSCT00000018282	5	chr16	-	6351995-6492682	6539636-6539734	6590441-6591007
ENSSSCT00000028715	5	chr14	-	54266440-54304040	54304040-54304046
ENSSSCT00000002714	5	chr7	-	120031685-120114530	120119729-120120281
ENSSSCT00000030368	5	chr8	+	81977850-81978583	81921310-81921464	81923715-81923801	81957941-81958108	81963545-81963624	81973833-81974023	81977404-81977850
ENSSSCT00000011507	5	chr14	+	118326882-118336099	118326776-118326882
ENSSSCT00000011507	3	chr14	+	118326882-118336099	118336099-118336823
ENSSSCT00000003544	5	chr6	+	50447958-50459249	50447940-50447958
ENSSSCT00000003544	3	chr6	+	50447958-50459249	50459249-50459922
ENSSSCT00000004274	3	chr6	+	147514437-147525998	147525998-147526015
ENSSSCT00000030919	3	GL893413.1	-	9501-33233	6833-9501
ENSSSCT00000032347	3	chr5	+	19356305-19375156	19375156-19375992
ENSSSCT00000023518	5	GL892680.2	-	141113-183493	183493-183494
ENSSSCT00000023188	5	chrX	+	21571335-21590225	21554160-21554212	21570468-21570567	21570974-21571335
ENSSSCT00000023188	3	chrX	+	21571335-21590225	21590225-21590828
ENSSSCT00000007003	5	chr4	-	98218159-98228804	98228804-98229650	98230231-98231747
ENSSSCT00000007003	3	chr4	-	98218159-98228804	98218152-98218159
ENSSSCT00000030347	5	chr13	-	217375639-217390019	217402799-217402936
ENSSSCT00000009454	5	chr3	-	135295916-135379560	135379560-135379562	135402622-135402693
ENSSSCT00000026307	3	chr17	-	15459392-15510327	15458677-15459392
ENSSSCT00000004279	5	chr6	+	147854472-147870983	147842222-147842256
ENSSSCT00000008906	3	chr3	+	49095977-49102268	49102268-49105195
ENSSSCT00000023533	3	JH118909.1	-	9073-13144	9069-9073
ENSSSCT00000032454	3	chr1	+	284659951-284677112	284677112-284677201
ENSSSCT00000026336	5	JH118489.1	+	81292-97231	81181-81292
ENSSSCT00000026994	5	chr3	-	74752605-74790476	74790476-74790488
ENSSSCT00000026994	3	chr3	-	74752605-74790476	74712089-74712457	74713982-74714100	74714870-74714971	74717236-74717340	74718279-74719233	74721539-74721604	74722220-74723444	74727498-74727535	74730617-74730742	74732334-74732468	74732976-74733017	74734336-74734464	74737135-74737266	74738637-74738677	74739616-74739684	74739954-74740040	74740866-74740937	74743268-74743318
ENSSSCT00000009061	5	chr3	-	71751170-71769886	71779588-71779850
ENSSSCT00000014278	5	chr2	+	8484044-8492563	8483356-8484044
ENSSSCT00000014278	3	chr2	+	8484044-8492563	8492563-8492663
ENSSSCT00000012929	5	chr13	+	138043701-138080419	138015092-138015550
ENSSSCT00000012929	3	chr13	+	138043701-138080419	138080419-138086594
ENSSSCT00000015483	5	chr2	-	107133359-107167934	107167934-107168060
ENSSSCT00000018383	3	JH118670.1	-	115098-122410	115017-115098
ENSSSCT00000001682	3	chr7	-	34180626-34184970	34180604-34180626
ENSSSCT00000029529	3	chr12	+	1102655-1126695	1126695-1128888
ENSSSCT00000030260	3	chr16	+	43232220-43305352	43305352-43305388
ENSSSCT00000002033	5	chr7	-	58161247-58190445	58190445-58190463	58190561-58190644	58191321-58191491	58193588-58193730	58194431-58194598	58194767-58194857	58201919-58202082	58204453-58204577	58206463-58206623	58206849-58207012	58207819-58207903	58208698-58208861	58213088-58213172	58214121-58214299	58214909-58215022	58216431-58216498	58222065-58222141	58226746-58226823	58229308-58229469
ENSSSCT00000002033	3	chr7	-	58161247-58190445	58161240-58161247
ENSSSCT00000008829	5	chr3	+	42707012-42716475	42706979-42707012
ENSSSCT00000008829	3	chr3	+	42707012-42716475	42716475-42716476
ENSSSCT00000013193	5	chr13	-	210760407-210768763	210768763-210769292
ENSSSCT00000013193	3	chr13	-	210760407-210768763	210760360-210760407
ENSSSCT00000005651	5	chr1	+	218624268-218670621	218624250-218624268
ENSSSCT00000005651	3	chr1	+	218624268-218670621	218670621-218670803
ENSSSCT00000024866	5	chr14	-	99328208-99328885	99331369-99331411
ENSSSCT00000024866	3	chr14	-	99328208-99328885	99327015-99328208
ENSSSCT00000028356	5	chr5	-	68266578-68280421	68286884-68287048
ENSSSCT00000000939	5	chr5	+	86067273-86118726	86067272-86067273
ENSSSCT00000011255	5	chr14	-	80897948-80907523	80973997-80974887
ENSSSCT00000011255	3	chr14	-	80897948-80907523	80894709-80897948
ENSSSCT00000028456	5	chr12	-	25384751-25385629	25387555-25387664	25390050-25390146	25391259-25391570
ENSSSCT00000028456	3	chr12	-	25384751-25385629	25383626-25384751
ENSSSCT00000028225	5	chr5	+	33031837-33088198	32919930-32920180	32956398-32956524
ENSSSCT00000018344	5	chr16	+	23761201-24139970	23751889-23751972	23752074-23752139	23754479-23754562	23761178-23761201
ENSSSCT00000014531	3	chr2	-	29197638-29242856	29197475-29197638
ENSSSCT00000003169	5	chr6	-	38724235-38748293	38748293-38748319
ENSSSCT00000026649	3	chr13	+	107004094-107022592	107046790-107046837	107047919-107047976	107049119-107050960
ENSSSCT00000004691	5	chr1	+	47894684-48057901	47894249-47894533
ENSSSCT00000004691	3	chr1	+	47894684-48057901	48057901-48059887
ENSSSCT00000013243	5	chrX	+	7165907-7328033	7165871-7165907
ENSSSCT00000013243	3	chrX	+	7165907-7328033	7328033-7330727
ENSSSCT00000022519	3	JH118455.1	+	226302-240898	240898-240902
ENSSSCT00000006918	5	chr4	-	91545835-91575685	91575685-91575692	91576346-91576489
ENSSSCT00000006918	3	chr4	-	91545835-91575685	91545585-91545835
ENSSSCT00000002812	5	chr7	+	129461077-129473041	129453987-129454216
ENSSSCT00000006643	5	chr4	-	36887066-36917862	36937320-36937517
ENSSSCT00000006643	3	chr4	-	36887066-36917862	36886991-36887066
ENSSSCT00000003492	5	chr6	-	49740728-49745975	49745975-49747019
ENSSSCT00000003492	3	chr6	-	49740728-49745975	49740713-49740728
ENSSSCT00000000764	5	chr5	+	66564824-66578433	66555470-66555706	66556576-66556635	66564819-66564824
ENSSSCT00000011514	5	chr14	-	118492891-118496068	118496068-118496094	118503436-118503603
ENSSSCT00000011514	3	chr14	-	118492891-118496068	118491716-118492891
ENSSSCT00000004807	5	chr1	-	75042519-75048521	75048521-75048826
ENSSSCT00000028231	5	GL895006.2	+	107677-108216	103044-103255	104007-104162	107579-107677
ENSSSCT00000006057	5	chr1	+	292950895-292968201	292950874-292950895
ENSSSCT00000031007	5	chr16	-	29021315-29026496	29027786-29027998	29028752-29028967	29031876-29032232
ENSSSCT00000011458	5	chr14	-	113505019-113583601	113619119-113619319
ENSSSCT00000011458	3	chr14	-	113505019-113583601	113504899-113505019
ENSSSCT00000015019	3	chr2	-	66268845-66280474	66268426-66268845
ENSSSCT00000003550	5	chr6	-	50603438-50609894	50609894-50609945
ENSSSCT00000003550	3	chr6	-	50603438-50609894	50600832-50602303	50602967-50603438
ENSSSCT00000006309	3	chr1	+	306700486-306714090	306714090-306714317
ENSSSCT00000016443	5	chr9	+	49671365-49714014	49671356-49671365
ENSSSCT00000016443	3	chr9	+	49671365-49714014	49714014-49714147
ENSSSCT00000028043	5	chr18	+	50027131-50035206	50027050-50027131
ENSSSCT00000028043	3	chr18	+	50027131-50035206	50035206-50036813
ENSSSCT00000002230	5	chr7	+	80293068-80298827	80292671-80292748	80293062-80293068
ENSSSCT00000002230	3	chr7	+	80293068-80298827	80298827-80299272
ENSSSCT00000010695	5	chr14	-	29816548-29871769	29871769-29871951
ENSSSCT00000010412	5	chr11	-	70393979-70441047	70481633-70482418
ENSSSCT00000010412	3	chr11	-	70393979-70441047	70384865-70384963	70393444-70393530
ENSSSCT00000031859	5	chr6	+	40131850-40145607	40131838-40131850
ENSSSCT00000031859	3	chr6	+	40131850-40145607	40145607-40146413
ENSSSCT00000018673	5	chr12	+	2193043-2198767	2192958-2193043
ENSSSCT00000030851	5	chr8	-	81532-113453	113453-113462	115261-115409	116337-116481	128578-128793
ENSSSCT00000027258	5	chr11	-	74997784-75158789	75158789-75158793
ENSSSCT00000013353	5	chrX	-	30910381-30910575	30910575-30910728
ENSSSCT00000013353	3	chrX	-	30910381-30910575	30286402-30286510	30303924-30304025	30341403-30341567	30507108-30507257	30509581-30509728	30550592-30550767	30820948-30821095	30898666-30898838
ENSSSCT00000000391	5	chr5	-	22759690-22765948	22765948-22766112
ENSSSCT00000006533	3	chr4	-	8439108-8510612	8436853-8439108
ENSSSCT00000013194	3	chr13	+	210781584-210875732	210875732-210875997
ENSSSCT00000003812	5	chr6	+	65937788-66016364	65936413-65936604
ENSSSCT00000024560	5	chr13	+	126441786-126442007	126441194-126441253	126441772-126441786
ENSSSCT00000031055	3	chr12	-	47357130-47410703	47348499-47348742	47349059-47349245	47349477-47349636	47349764-47349905	47352744-47352830	47353633-47353825	47354066-47354156	47354362-47354538	47356756-47356900	47357083-47357130
ENSSSCT00000006286	5	chr1	+	305440958-305456203	305440583-305440750
ENSSSCT00000006286	3	chr1	+	305440958-305456203	305456203-305456321
ENSSSCT00000010159	5	chr11	-	230115-288910	288910-289085
ENSSSCT00000010159	3	chr11	-	230115-288910	229995-230115
ENSSSCT00000015525	5	chr2	+	121534758-121575617	121534683-121534758
ENSSSCT00000006417	5	chr1	-	313771803-313782852	313789877-313789967
ENSSSCT00000007651	3	chr17	-	5328729-5343368	5326611-5328729
ENSSSCT00000025179	5	chr1	-	180970155-181002395	181009766-181009974
ENSSSCT00000011059	5	chr14	-	54040271-54042124	54042297-54042727
ENSSSCT00000011059	3	chr14	-	54040271-54042124	54040119-54040271
ENSSSCT00000022398	5	chr13	+	144698721-144707513	144685470-144685658	144685767-144685804
ENSSSCT00000022398	3	chr13	+	144698721-144707513	144707513-144709616
ENSSSCT00000011680	5	chr14	-	140498360-140537959	140537959-140537980
ENSSSCT00000003052	3	chr6	-	16261577-16381887	16252197-16260901
ENSSSCT00000023985	5	chr10	-	31343003-31364342	31421019-31421093	31421494-31421556	31421650-31421806
ENSSSCT00000023985	3	chr10	-	31343003-31364342	31338517-31339795	31342999-31343003
ENSSSCT00000001689	5	chr7	+	34279881-34288116	34278627-34279881
ENSSSCT00000030720	3	chr6	+	12976321-13127077	13127077-13131296
ENSSSCT00000006228	5	chr1	+	303258825-303270695	303225767-303225869	303228981-303229087	303244939-303247103	303252760-303255230	303258805-303258825
ENSSSCT00000006228	3	chr1	+	303258825-303270695	303270695-303270700
ENSSSCT00000011070	5	chr14	+	54455011-54465672	54454828-54455011
ENSSSCT00000008496	5	chr3	-	17236837-17241387	17241387-17241399	17254499-17254591	17255173-17255299	17260633-17260718	17261302-17261734	17274309-17274503
ENSSSCT00000008496	3	chr3	-	17236837-17241387	17236803-17236837
ENSSSCT00000009979	3	chr8	+	112598496-112703271	112703271-112703272
ENSSSCT00000027245	3	chr3	-	24475732-24496972	24472632-24472774	24475400-24475732
ENSSSCT00000022615	5	GL895457.1	+	28-819	2016-02-28
ENSSSCT00000004275	3	chr6	+	147566017-147692651	147692651-147692658
ENSSSCT00000011599	3	chr14	+	124318583-124396585	124396585-124404323
ENSSSCT00000007977	3	chr17	-	43680436-43712438	43680291-43680436
ENSSSCT00000012830	5	chr13	+	100593724-100741274	100593047-100593537
ENSSSCT00000029321	3	chr15	+	117351067-117375010	117375010-117375028	117377361-117377494	117379289-117379449	117379865-117384555
ENSSSCT00000008711	5	chr3	+	39449020-39454891	39139680-39141412	39227917-39228107
ENSSSCT00000008711	3	chr3	+	39449020-39454891	39454891-39454910
ENSSSCT00000029054	5	chr13	-	38028635-38036078	38039360-38039441
ENSSSCT00000003731	3	chr6	-	60136041-60157398	60134887-60135067	60135343-60135510	60136004-60136041
ENSSSCT00000030054	5	chr5	+	44756963-44788746	44756862-44756963
ENSSSCT00000003774	5	chr6	+	64609321-64625096	64608584-64608708
ENSSSCT00000003774	3	chr6	+	64609321-64625096	64625096-64625515
ENSSSCT00000036545	3	chr7	-	27466073-27471756	27466072-27466073
ENSSSCT00000004853	5	chr1	-	84358199-84373672	84463309-84464642
ENSSSCT00000004853	3	chr1	-	84358199-84373672	84357037-84358199
ENSSSCT00000017895	5	chr18	-	6029289-6049266	6072072-6072619
ENSSSCT00000031820	5	chr13	+	207569045-207586377	207518258-207518483
ENSSSCT00000030048	3	chr13	-	2714463-2738021	2712920-2714463
ENSSSCT00000019486	5	chr12	-	54030938-54039462	54039462-54039510
ENSSSCT00000001674	5	chr7	-	34128551-34142395	34142395-34142489
ENSSSCT00000001674	3	chr7	-	34128551-34142395	34127996-34128551
ENSSSCT00000002516	5	chr7	+	94532329-94578520	94486953-94487033	94492004-94492140	94502841-94503211	94505656-94505709	94511177-94511363	94514821-94514929	94524184-94524226	94525795-94525927
ENSSSCT00000002516	3	chr7	+	94532329-94578520	94578520-94583008
ENSSSCT00000009358	5	chr3	+	118990873-118994677	118990865-118990873
ENSSSCT00000009358	3	chr3	+	118990873-118994677	118994677-118994814
ENSSSCT00000008944	5	chr3	-	55610359-55626952	55626952-55627021
ENSSSCT00000008944	3	chr3	-	55610359-55626952	55609369-55610359
ENSSSCT00000007120	5	chr4	+	102753769-102764968	102753757-102753769
ENSSSCT00000007120	3	chr4	+	102753769-102764968	102764968-102764982
ENSSSCT00000026814	5	chr6	-	81070177-81095159	81095159-81095207	81095451-81095562
ENSSSCT00000026814	3	chr6	-	81070177-81095159	81068826-81070177
ENSSSCT00000029334	3	chr18	+	14695760-14741463	14741463-14741533
ENSSSCT00000006567	5	chr4	+	16863454-16866072	16844836-16845307	16852370-16852486	16863229-16863454
ENSSSCT00000006567	3	chr4	+	16863454-16866072	16868907-16870784
ENSSSCT00000003971	5	chr6	-	78196522-78289075	78289075-78289137
ENSSSCT00000019230	3	chr12	+	37171797-37193913	37193913-37193946
ENSSSCT00000026640	3	chr1	-	101173633-101227355	101169645-101173633
ENSSSCT00000029534	3	chr8	+	144625740-144693405	144693405-144693416
ENSSSCT00000005084	5	chr1	+	128274903-128288834	128274698-128274903
ENSSSCT00000011931	3	chr10	+	25626918-25738481	25739344-25739451	25751034-25751128	25755249-25755362	25782102-25785089
ENSSSCT00000015909	5	chr2	-	162155823-162169535	162169535-162169552
ENSSSCT00000015909	3	chr2	-	162155823-162169535	162155800-162155823
ENSSSCT00000015597	5	chr2	+	139959239-139973948	139959208-139959239
ENSSSCT00000017452	3	chr15	+	101580814-101717954	101717954-101720787
ENSSSCT00000011016	5	chr14	+	53082459-53104960	53082353-53082459
ENSSSCT00000011016	3	chr14	+	53082459-53104960	53104960-53104962
ENSSSCT00000008947	5	chr3	-	55676567-55841538	55841538-55841593
ENSSSCT00000012390	3	chr13	-	32200269-32239205	32163302-32167224	32169362-32169471	32176941-32177151	32180669-32180764
ENSSSCT00000003036	5	chr6	-	14338271-14399420	14425780-14426167
ENSSSCT00000025963	5	chr2	-	93411267-93426964	93441094-93441215
ENSSSCT00000025963	3	chr2	-	93411267-93426964	93408523-93411267
ENSSSCT00000002908	5	chr7	-	134048726-134062338	134080401-134080464	134128040-134128322
ENSSSCT00000002908	3	chr7	-	134048726-134062338	134045176-134048726
ENSSSCT00000029233	5	chr1	+	142576041-142576181	142570930-142571170	142576039-142576041
ENSSSCT00000029233	3	chr1	+	142576041-142576181	142577384-142577513	142578061-142578248	142579355-142579463	142579563-142579723	142581522-142581681	142584749-142584838	142584936-142585873
ENSSSCT00000027438	3	chr6	+	79553079-79560103	79582836-79588560
ENSSSCT00000024384	5	chr1	-	128545591-128551791	128551791-128551815	128555363-128555428	128556754-128556812	128556908-128556962	128557189-128558085
ENSSSCT00000007587	3	chr4	+	139748001-139784472	139784472-139784733
ENSSSCT00000017647	5	chr15	-	134243394-134248180	134248180-134248717	134249495-134249518
ENSSSCT00000017647	3	chr15	-	134243394-134248180	134243393-134243394
ENSSSCT00000011999	5	chr10	+	35717076-35792553	35716948-35717076
ENSSSCT00000034028	5	chr13	-	162987676-163045773	163247245-163248042
ENSSSCT00000027104	5	chr2	-	20061566-20211950	20211950-20211976
ENSSSCT00000027104	3	chr2	-	20061566-20211950	20060676-20061566
ENSSSCT00000000280	5	chr5	+	18768002-18772057	18767628-18768002
ENSSSCT00000000280	3	chr5	+	18768002-18772057	18772057-18772059
ENSSSCT00000036447	5	chr4	-	104961767-104968334	104968500-104968769
ENSSSCT00000036447	3	chr4	-	104961767-104968334	104961762-104961767
ENSSSCT00000008818	5	chr3	-	42403002-42404079	42404079-42404211
ENSSSCT00000008818	3	chr3	-	42403002-42404079	42401112-42403002
ENSSSCT00000028364	3	chr9	-	85968570-86007216	85968567-85968570
ENSSSCT00000029703	5	chr2	+	74436480-74457112	74432398-74436480
ENSSSCT00000029703	3	chr2	+	74436480-74457112	74457112-74458401
ENSSSCT00000012648	5	chr13	-	73216901-73223512	73224713-73224892
ENSSSCT00000004849	3	chr1	+	83886632-84048935	84065891-84070817
ENSSSCT00000016258	3	chr9	-	19327662-19360915	19324231-19327662
ENSSSCT00000018581	3	chr16	+	74198947-74246709	74246709-74247407
ENSSSCT00000018691	5	chr12	+	3450829-3520927	3396089-3396225
ENSSSCT00000018691	3	chr12	+	3450829-3520927	3520927-3522718
ENSSSCT00000012011	5	chr10	+	36360344-36392574	36352570-36352770
ENSSSCT00000012011	3	chr10	+	36360344-36392574	36392574-36392611
ENSSSCT00000029015	5	chr8	+	1048152-1106158	1022746-1022998	1044844-1044985	1045494-1045661	1048082-1048152
ENSSSCT00000007909	5	chr17	-	40303941-40304555	40304555-40304685	40304966-40305870
ENSSSCT00000010928	3	chr14	+	49218205-49284491	49284491-49288091
ENSSSCT00000022919	5	chr6	+	44298637-44316744	44298633-44298637
ENSSSCT00000031435	5	chr17	+	31726347-31736435	31723568-31724024
ENSSSCT00000001075	5	chr7	-	48090-164581	164581-164628	193822-194258
ENSSSCT00000017793	3	chr15	-	152264832-152286818	152264793-152264832
ENSSSCT00000006707	3	chr4	+	48110058-48171842	48171842-48172663
ENSSSCT00000013314	5	chrX	-	21205274-21232216	21232216-21232223
ENSSSCT00000011960	3	chr10	+	29289403-29375782	29375782-29375864
ENSSSCT00000022912	5	JH118919.1	-	44930-149939	205127-205147
ENSSSCT00000011332	3	chr14	+	92348951-92533125	92533125-92533147
ENSSSCT00000012942	5	chr13	-	142032480-142051034	142051034-142051362
ENSSSCT00000015179	5	chr2	-	59339281-59343898	59343898-59344217	59346625-59347172
ENSSSCT00000015179	3	chr2	-	59339281-59343898	59339129-59339281
ENSSSCT00000003285	5	chr6	+	42840240-42960106	42840210-42840240
ENSSSCT00000003285	3	chr6	+	42840240-42960106	42960106-42960114
ENSSSCT00000033645	5	chr5	-	23718960-23728936	23728936-23728958
ENSSSCT00000033645	3	chr5	-	23718960-23728936	23718959-23718960
ENSSSCT00000033395	5	chr5	+	17855279-17871395	17855266-17855279
ENSSSCT00000033395	3	chr5	+	17855279-17871395	17871395-17871396
ENSSSCT00000019459	3	chr12	-	52490055-52504678	52488040-52490055
ENSSSCT00000014913	5	chr2	-	69465351-69477143	69477143-69477245
ENSSSCT00000014913	3	chr2	-	69465351-69477143	69463902-69465351
ENSSSCT00000024697	3	chr7	+	100226954-100248558	100248558-100251649
ENSSSCT00000015341	3	chr2	+	82120288-82214175	82214175-82219410
ENSSSCT00000002090	5	chr7	-	61582143-61745989	61745989-61746049
ENSSSCT00000006526	5	chr4	+	7703297-7776970	7685485-7685776
ENSSSCT00000001841	5	chr7	-	43526260-43528628	43528628-43528771
ENSSSCT00000001841	3	chr7	-	43526260-43528628	43526151-43526260
ENSSSCT00000027607	5	chr1	+	252793170-252808540	252778609-252778743
ENSSSCT00000018560	3	chr16	+	71377423-71405454	71405454-71406836
ENSSSCT00000019070	5	chr12	+	24074446-24076719	24073037-24073204
ENSSSCT00000008386	5	chr3	-	7364230-7366880	7366880-7366918	7402611-7402658
ENSSSCT00000008386	3	chr3	-	7364230-7366880	7364201-7364230
ENSSSCT00000031800	3	JH118992.1	+	16546-21903	21903-21949
ENSSSCT00000028799	5	chr15	-	151451225-151542446	151542446-151542731
ENSSSCT00000028799	3	chr15	-	151451225-151542446	151450002-151451225
ENSSSCT00000011373	5	chr14	+	97820534-97824823	97798983-97799762	97816912-97817014	97820390-97820534
ENSSSCT00000026565	5	chr17	-	29460235-29499274	29499274-29499299
ENSSSCT00000006879	5	chr4	-	87899773-87908551	88043325-88043991
ENSSSCT00000006879	3	chr4	-	87899773-87908551	87890148-87893665	87899756-87899773
ENSSSCT00000016236	5	chr9	-	13281076-13351651	13380677-13380747
ENSSSCT00000016236	3	chr9	-	13281076-13351651	13274521-13281076
ENSSSCT00000030233	5	chr2	+	146033753-146039799	146029982-146030241	146033601-146033753
ENSSSCT00000030233	3	chr2	+	146033753-146039799	146039799-146042570
ENSSSCT00000016432	3	chr9	-	49241230-49250598	49241055-49241230
ENSSSCT00000011153	5	chr14	+	65082202-65109275	65077573-65078107
ENSSSCT00000008945	5	chr3	+	55578424-55605730	55578104-55578424
ENSSSCT00000008945	3	chr3	+	55578424-55605730	55605730-55607520	55609258-55609407	55610670-55610818
ENSSSCT00000014868	5	chr2	-	70546984-70553132	70553132-70553133
ENSSSCT00000027262	5	chr3	-	39017127-39019160	39027086-39027509
ENSSSCT00000027262	3	chr3	-	39017127-39019160	39016191-39017127
ENSSSCT00000036051	3	chrX	+	127098642-127154903	127154903-127154907
ENSSSCT00000002524	3	chr7	-	91877498-92002591	91874321-91877498
ENSSSCT00000026185	3	JH118995.1	+	475-13165	13165-13408
ENSSSCT00000027109	3	chr7	-	128362706-128413350	128360035-128360066
ENSSSCT00000014665	5	chr2	-	78360259-78369701	78371794-78371942
ENSSSCT00000011418	5	chr14	-	107988063-108105320	108151041-108151121	108184362-108184505	108186696-108186735	108238270-108238352	108384579-108385214
ENSSSCT00000011418	3	chr14	-	107988063-108105320	107987118-107988063
ENSSSCT00000016970	5	chr9	+	139992533-140033101	139992393-139992533
ENSSSCT00000006075	5	chr1	-	294001795-294026582	294080186-294080333	294101898-294102001	294126708-294127011
ENSSSCT00000006075	3	chr1	-	294001795-294026582	293998991-294001795
ENSSSCT00000000173	3	chr5	+	13127782-13215788	13216564-13217409
ENSSSCT00000004215	5	chr6	-	135899356-135917891	135919812-135919946
ENSSSCT00000008286	5	chr3	-	873366-879193	881378-881613
ENSSSCT00000008286	3	chr3	-	873366-879193	871385-873366
ENSSSCT00000015136	5	chr2	+	60797491-60876247	60772005-60772061
ENSSSCT00000028667	5	JH118404.1	-	87684-104414	104414-104415
ENSSSCT00000032041	3	GL896265.2	+	53151-80753	80753-80764
ENSSSCT00000018281	3	chr16	-	6142034-6158561	6142021-6142034
ENSSSCT00000016263	5	chr9	-	21863871-21864935	21864935-21865202
ENSSSCT00000016263	3	chr9	-	21863871-21864935	21858560-21862505	21863580-21863657
ENSSSCT00000026324	5	chr2	+	5865073-5880838	5865012-5865073
ENSSSCT00000011617	5	chr14	+	131288632-131418839	131288487-131288632
ENSSSCT00000011617	3	chr14	+	131288632-131418839	131418839-131420808
ENSSSCT00000002672	5	chr7	+	106449284-106472504	106445335-106445415
ENSSSCT00000002672	3	chr7	+	106449284-106472504	106472504-106472613
ENSSSCT00000022524	5	chr3	-	130348996-130423442	130423442-130423476
ENSSSCT00000006208	5	chr1	+	302746533-302759291	302746427-302746533
ENSSSCT00000006208	3	chr1	+	302746533-302759291	302759291-302759437
ENSSSCT00000001869	5	chr7	-	43960917-43967154	43967154-43967179
ENSSSCT00000011321	5	chr14	+	88942295-88971100	88914156-88914315	88942278-88942295
ENSSSCT00000011321	3	chr14	+	88942295-88971100	88971100-88974585
ENSSSCT00000024544	3	GL895036.1	+	5338-7983	7983-8220
ENSSSCT00000030605	3	GL894621.1	+	41569-53614	53614-53616
ENSSSCT00000030373	5	chr1	-	299840473-299882866	299897291-299897398	299933010-299933119	299949670-299949851
ENSSSCT00000030373	3	chr1	-	299840473-299882866	299839402-299840473
ENSSSCT00000018116	3	chr18	-	33266477-33453948	33263673-33266477
ENSSSCT00000029481	3	chr5	+	7909430-7919697	7919697-7919713
ENSSSCT00000024138	5	chr6	-	134486591-134497982	134497982-134498024	134500663-134500757	134501847-134501928	134504584-134504783
ENSSSCT00000029046	5	chr8	+	33236639-33426848	33221449-33221524
ENSSSCT00000003556	5	chr6	+	50728147-50731295	50726529-50726797
ENSSSCT00000012225	5	chr10	+	76033073-76110731	75773723-75773966
ENSSSCT00000012225	3	chr10	+	76033073-76110731	76110731-76110995
ENSSSCT00000000419	5	chr5	+	23121867-23123593	23119244-23119348	23120657-23120924	23121652-23121679
ENSSSCT00000000419	3	chr5	+	23121867-23123593	23123593-23123624
ENSSSCT00000018798	5	chr12	+	13502757-13602445	13197673-13197749	13200987-13201018	13391189-13391271
ENSSSCT00000007286	5	chr4	+	107721375-107756760	107719112-107719286	107721363-107721375
ENSSSCT00000007286	3	chr4	+	107721375-107756760	107756760-107758547
ENSSSCT00000008038	5	chr17	+	47080659-47083902	47080498-47080659
ENSSSCT00000008038	3	chr17	+	47080659-47083902	47083902-47083912	47085538-47087379
ENSSSCT00000023914	5	chr17	+	12599377-12599643	12589027-12589100	12594269-12594379	12599374-12599377
ENSSSCT00000022312	3	chr2	-	428408-429386	427844-428155	428397-428408
ENSSSCT00000026102	5	chr6	+	50329075-50340263	50328415-50328666	50329069-50329075
ENSSSCT00000026102	3	chr6	+	50329075-50340263	50340263-50340269
ENSSSCT00000014641	5	chr2	+	50699985-50758475	50699255-50699418
ENSSSCT00000014641	3	chr2	+	50699985-50758475	50758475-50758580
ENSSSCT00000003623	5	chr6	-	53199499-53206232	53206232-53206390
ENSSSCT00000003623	3	chr6	-	53199499-53206232	53199498-53199499
ENSSSCT00000012971	5	chr13	-	144517161-144586073	144586073-144586089	144598325-144598460	144607464-144607544	144620997-144621251
ENSSSCT00000012971	3	chr13	-	144517161-144586073	144511708-144517161
ENSSSCT00000006217	5	chr1	+	302971843-303025990	302959570-302959739	302962540-302962590	302971840-302971843
ENSSSCT00000002238	5	chr7	+	80381676-80389841	80381542-80381676
ENSSSCT00000002238	3	chr7	+	80381676-80389841	80389841-80389990
ENSSSCT00000010397	5	chr11	-	56943821-56944768	56947589-56948705
ENSSSCT00000010397	3	chr11	-	56943821-56944768	56943083-56943821
ENSSSCT00000014700	5	chr2	+	76950762-76952358	76948281-76948377	76948487-76948667	76948855-76948911	76949482-76949589	76950397-76950543	76950759-76950762
ENSSSCT00000022702	5	chr11	-	458933-515720	549560-549592	550994-551066
ENSSSCT00000011623	3	chr14	+	132232408-132260976	132260976-132263495
ENSSSCT00000016202	3	chr9	+	10372445-10397242	10397242-10397279
ENSSSCT00000008780	5	chr3	-	41648938-41649925	41650371-41650603
ENSSSCT00000008780	3	chr3	-	41648938-41649925	41648931-41648938
ENSSSCT00000011510	5	chr14	-	118356950-118390582	118390582-118390655
ENSSSCT00000000052	5	chr5	-	3855965-3995674	3995674-3995689
ENSSSCT00000000052	3	chr5	-	3855965-3995674	3787192-3787259
ENSSSCT00000026104	3	GL895950.1	-	18102-24790	18022-18102
ENSSSCT00000015614	3	chr2	-	140670244-140804239	140664550-140670244
ENSSSCT00000013460	5	chrX	-	49305755-49310159	49315571-49315988
ENSSSCT00000013460	3	chrX	-	49305755-49310159	49298070-49298129	49304303-49305755
ENSSSCT00000003211	3	chr6	+	40544594-40546407	40546407-40546422
ENSSSCT00000012033	5	chr10	+	37361493-37376617	37361040-37361171
ENSSSCT00000012033	3	chr10	+	37361493-37376617	37376617-37378760
ENSSSCT00000000070	5	chr5	-	4384587-4412842	4443531-4443949
ENSSSCT00000000070	3	chr5	-	4384587-4412842	4384585-4384587
ENSSSCT00000035940	5	chr12	-	62666981-62683150	62753966-62758160
ENSSSCT00000023358	3	chrX	-	29788106-29797636	29787210-29787484	29788105-29788106
ENSSSCT00000008852	5	chr3	+	44241917-44330948	44241912-44241917
ENSSSCT00000036192	5	chrX	+	126803808-126817278	126803513-126803808
ENSSSCT00000032273	3	chr2	+	13392979-13420174	13420174-13420316
ENSSSCT00000027900	5	GL892577.1	-	42896-43048	49082-49152
ENSSSCT00000027900	3	GL892577.1	-	42896-43048	42784-42896
ENSSSCT00000000025	3	chr5	+	2124931-2157974	2157974-2160978
ENSSSCT00000031717	5	GL893226.1	+	113842-114990	112941-113249	113679-113842
ENSSSCT00000003050	3	chr6	-	16181441-16193106	16181376-16181441
ENSSSCT00000024422	5	chr2	-	90194149-90229595	90229595-90229596
ENSSSCT00000014394	3	chr2	-	12787522-12842278	12787303-12787522
ENSSSCT00000000773	3	chr5	-	66976092-66989641	66975658-66976092
ENSSSCT00000006826	5	GL893631.2	+	170157-280278	165573-165666
ENSSSCT00000017727	5	chr15	-	146142850-146147912	146193240-146193465
ENSSSCT00000011882	5	chr10	+	16874589-16891790	16862676-16862917	16863465-16863607	16869276-16869360	16869919-16869954	16874533-16874589
ENSSSCT00000012609	5	chr13	-	60422702-60441890	60643754-60643861	60650236-60650329
ENSSSCT00000012609	3	chr13	-	60422702-60441890	60422643-60422702
ENSSSCT00000002515	5	chr7	-	94622958-94624727	94651840-94652009
ENSSSCT00000002515	3	chr7	-	94622958-94624727	94609180-94610932	94622935-94622958
ENSSSCT00000014533	5	chr2	+	29411332-29422818	29411240-29411332
ENSSSCT00000025561	5	GL896012.1	+	579-11257	439-579
ENSSSCT00000025561	3	GL896012.1	+	579-11257	11257-11275
ENSSSCT00000009303	3	chr3	-	109958565-110020036	109957344-109958565
ENSSSCT00000031648	5	chr9	-	7080946-7081310	7081310-7081359	7091888-7091968
ENSSSCT00000002085	5	chr7	+	60852114-60869919	60748837-60748925	60758058-60758161	60799836-60799901	60801701-60801794	60852028-60852114
ENSSSCT00000027402	3	chr13	+	218086392-218088850	218088850-218090040
ENSSSCT00000012259	5	chr13	-	3071720-3206810	3206810-3208199
ENSSSCT00000012259	3	chr13	-	3071720-3206810	3071544-3071720
ENSSSCT00000029318	5	chr2	-	90762307-90775311	90775311-90775428	90775648-90775699	90776034-90776116	90776523-90776631	90779129-90779375
ENSSSCT00000027902	5	GL893507.1	-	11146-28036	28745-28875
ENSSSCT00000027902	3	GL893507.1	-	11146-28036	9752-11146
ENSSSCT00000007337	5	chr4	-	109803776-109819766	109819766-109819967	109825177-109825268	109830870-109830945
ENSSSCT00000004536	5	chr1	-	18476457-18536993	18536993-18537289
ENSSSCT00000004536	3	chr1	-	18476457-18536993	18474702-18476457
ENSSSCT00000005604	5	chr1	+	210390699-210401098	210387187-210387446	210390679-210390699
ENSSSCT00000005604	3	chr1	+	210390699-210401098	210401098-210407057
ENSSSCT00000031984	5	chr9	+	46458177-46459448	46454486-46454820	46458100-46458177
ENSSSCT00000002576	3	chr7	+	99860648-99938309	99938309-99940345
ENSSSCT00000004288	5	chr6	+	148745573-148750281	148743887-148745119
ENSSSCT00000004288	3	chr6	+	148745573-148750281	148750281-148750432
ENSSSCT00000027183	3	chr3	-	91877091-91892620	91728767-91729241
ENSSSCT00000028700	5	chr10	-	27935052-27999300	27999300-27999499
ENSSSCT00000032040	5	chr11	+	8635383-8643423	8625550-8625807	8626840-8626938	8629148-8629231
ENSSSCT00000004920	5	chr1	+	93076563-93242655	93051048-93051605
ENSSSCT00000004920	3	chr1	+	93076563-93242655	93242655-93242835
ENSSSCT00000003701	3	chr6	+	57969755-57982129	57982129-57982131
ENSSSCT00000031836	3	chr9	-	150266276-150423905	150266274-150266276
ENSSSCT00000031757	5	chr18	-	6629467-6635745	6635745-6635819
ENSSSCT00000005540	5	chr1	-	200948636-200991567	200991567-200991823
ENSSSCT00000005540	3	chr1	-	200948636-200991567	200931405-200933167
ENSSSCT00000012728	5	chr13	+	81528678-81538664	81403413-81404028	81411039-81411084	81411204-81411293
ENSSSCT00000012728	3	chr13	+	81528678-81538664	81538664-81540387
ENSSSCT00000001693	5	chr7	-	34641299-34656755	34656755-34657030
ENSSSCT00000001693	3	chr7	-	34641299-34656755	34640180-34641299
ENSSSCT00000018484	3	chr16	+	52391816-52489863	52489863-52489960
ENSSSCT00000007727	5	chr17	+	19691509-19860912	19071673-19072107	19090796-19090873	19438667-19438735
ENSSSCT00000007727	3	chr17	+	19691509-19860912	19871983-19872100	19946762-19950034
ENSSSCT00000007432	5	chr4	+	118808703-118810452	118798428-118798508
ENSSSCT00000007432	3	chr4	+	118808703-118810452	118810452-118810985
ENSSSCT00000009632	5	chr8	-	35180992-35309867	35309867-35309913
ENSSSCT00000011289	5	chr14	+	82826612-82938103	82824463-82826612
ENSSSCT00000014321	5	chr2	+	10915161-10927118	10905617-10905760
ENSSSCT00000014321	3	chr2	+	10915161-10927118	10927118-10927283
ENSSSCT00000010890	3	chr14	-	44311705-44323500	44311459-44311705
ENSSSCT00000009667	5	chr8	-	41283058-41302633	41302633-41305824
ENSSSCT00000009667	3	chr8	-	41283058-41302633	41281728-41283058
ENSSSCT00000012424	5	chr13	-	34294969-34298953	34299638-34300635
ENSSSCT00000011806	5	chr14	+	153776315-153784497	153776271-153776315
ENSSSCT00000010917	5	chr14	-	46976810-46992501	46993448-46993482
ENSSSCT00000010917	3	chr14	-	46976810-46992501	46976768-46976810
ENSSSCT00000026014	5	chr10	-	11933317-11968657	11968657-11968692
ENSSSCT00000026014	3	chr10	-	11933317-11968657	11930421-11933317
ENSSSCT00000007843	5	chr17	+	37216087-37222981	37216014-37216087
ENSSSCT00000010733	5	chr14	+	31859246-31877940	31859218-31859246
ENSSSCT00000010733	3	chr14	+	31859246-31877940	31877940-31878298
ENSSSCT00000017525	5	chr15	+	115692902-115706441	115691872-115692075	115692829-115692902
ENSSSCT00000017525	3	chr15	+	115692902-115706441	115706441-115706448
ENSSSCT00000002945	5	chr6	+	2037172-2079622	2037138-2037172
ENSSSCT00000002945	3	chr6	+	2037172-2079622	2079622-2083393
ENSSSCT00000018119	5	chr18	+	35200927-35201106	35199705-35199720	35200084-35200167	35200879-35200927
ENSSSCT00000019391	3	chr12	-	49746826-49777121	49746645-49746826
ENSSSCT00000016640	5	chr9	+	70484582-70498199	70484531-70484582
ENSSSCT00000016640	3	chr9	+	70484582-70498199	70498199-70500615
ENSSSCT00000012465	5	chr13	+	35399968-35429697	35399944-35399968
ENSSSCT00000012465	3	chr13	+	35399968-35429697	35429697-35429915
ENSSSCT00000028802	5	chr11	+	14558884-14559276	14556495-14557207	14558692-14558884
ENSSSCT00000000945	5	chr5	-	86513955-86609182	86617372-86617413	86618239-86618307	86619653-86619721	86622108-86622155	86642156-86642268
ENSSSCT00000000945	3	chr5	-	86513955-86609182	86510400-86511053	86512233-86512275
ENSSSCT00000032229	3	GL893549.2	-	28571-29518	27278-27446	28569-28571
ENSSSCT00000022755	3	chr6	-	425909-438903	425576-425909
ENSSSCT00000009128	5	chr3	-	76060039-76128752	76128752-76129104	76206511-76206636	76211625-76211682	76227895-76228046	76228483-76228889
ENSSSCT00000032539	3	chr6	+	92514260-92549611	92549611-92550404
ENSSSCT00000032480	3	chr2	+	83139729-83146414	83146414-83146415
ENSSSCT00000007735	5	chr17	-	21816516-21834461	21837977-21838402
ENSSSCT00000007735	3	chr17	-	21816516-21834461	21816260-21816516
ENSSSCT00000001742	3	chr7	-	37106646-37154544	37106633-37106646
ENSSSCT00000012814	5	chr13	-	97749573-97893426	97893426-97893458
ENSSSCT00000012814	3	chr13	-	97749573-97893426	97746660-97749573
ENSSSCT00000031255	5	chr6	+	54318796-54340478	54318785-54318796
ENSSSCT00000003446	5	chr6	+	48128316-48215354	48081287-48081457	48128129-48128316
ENSSSCT00000028791	5	chr3	+	84252665-84513413	84214037-84214187
ENSSSCT00000016495	5	chr9	+	52649356-52729816	52649353-52649356
ENSSSCT00000016495	3	chr9	+	52649356-52729816	52729816-52730041
ENSSSCT00000019446	3	chr12	-	51819597-51850711	51815491-51819597
ENSSSCT00000026901	5	chr14	+	71847159-71866418	71827154-71827371
ENSSSCT00000012599	5	chr13	-	56458931-56474630	56474630-56474864
ENSSSCT00000006656	5	chr4	+	39576526-39650587	39576070-39576326
ENSSSCT00000006656	3	chr4	+	39576526-39650587	39650587-39650641
ENSSSCT00000006480	5	chr4	-	393621-398316	398316-398655	401007-401200	401878-402031	410707-410933
ENSSSCT00000006480	3	chr4	-	393621-398316	392989-393621
ENSSSCT00000027317	5	chr8	-	59002304-59009753	59009753-59010195
ENSSSCT00000027317	3	chr8	-	59002304-59009753	58999505-59002304
ENSSSCT00000012622	3	chr13	-	67255361-67345922	67254663-67255361
ENSSSCT00000006173	3	chr1	-	301920985-301940945	301920877-301920985
ENSSSCT00000004759	5	chr1	+	62558689-62588854	62553020-62553203
ENSSSCT00000025442	5	chr13	+	216919296-216928632	216919286-216919296
ENSSSCT00000025442	3	chr13	+	216919296-216928632	216928632-216929459
ENSSSCT00000010798	5	chr14	+	36720015-36768249	36719607-36720015
ENSSSCT00000010798	3	chr14	+	36720015-36768249	36768249-36768439
ENSSSCT00000012695	3	chr13	+	77089944-77129634	77129634-77129759
ENSSSCT00000028081	5	chr1	+	154648093-154692276	154612992-154613074
ENSSSCT00000006310	5	chr1	-	306729965-306927497	306928796-306928900	306929984-306930179	306934675-306935291
ENSSSCT00000010889	5	chr14	-	44154008-44271216	44271216-44271224
ENSSSCT00000007415	5	chr4	+	117603634-117614944	117580324-117580519	117603617-117603634
ENSSSCT00000007415	3	chr4	+	117603634-117614944	117614944-117617655
ENSSSCT00000003871	5	chr6	-	70334853-70354131	70354131-70354465
ENSSSCT00000011822	5	chr10	-	2543423-2546894	2547491-2547654
ENSSSCT00000011822	3	chr10	-	2543423-2546894	2543422-2543423
ENSSSCT00000003848	5	chr6	-	69143284-69174388	69174388-69174731
ENSSSCT00000003848	3	chr6	-	69143284-69174388	69128540-69136777
ENSSSCT00000006479	5	chr4	-	388744-391693	391693-392122	392696-392900
ENSSSCT00000014129	3	chr2	+	4604883-4609731	4609731-4612338
ENSSSCT00000019294	5	chr12	-	43758792-43771796	43771796-43771928
ENSSSCT00000019294	3	chr12	-	43758792-43771796	43758510-43758792
ENSSSCT00000009925	5	chr8	-	93185320-93401410	93401410-93401711
ENSSSCT00000009925	3	chr8	-	93185320-93401410	93185124-93185320
ENSSSCT00000012651	5	chr13	+	73271290-73278801	73270599-73270747	73271271-73271290
ENSSSCT00000012651	3	chr13	+	73271290-73278801	73278801-73279260
ENSSSCT00000007320	5	chr4	-	109005730-109020322	109022975-109023186	109023816-109023902
ENSSSCT00000016470	5	chr9	+	51277344-51281440	51277140-51277344
ENSSSCT00000016470	3	chr9	+	51277344-51281440	51333380-51333404
ENSSSCT00000015730	5	GL894376.2	-	8912-29271	29271-29281
ENSSSCT00000014366	5	chr2	-	11866314-11871396	11873870-11873984
ENSSSCT00000014366	3	chr2	-	11866314-11871396	11863149-11866314
ENSSSCT00000018262	3	chr18	-	60941839-60971575	60941055-60941839
ENSSSCT00000028031	3	chr4	-	759850-762137	759610-759850
ENSSSCT00000010649	3	chr14	-	21334497-21385635	21329155-21334497
ENSSSCT00000031822	5	chrX	+	143573661-143575094	143571563-143571647	143573523-143573661
ENSSSCT00000010491	5	chr11	+	86858326-86894015	86858311-86858326
ENSSSCT00000009425	3	chr3	+	128245100-128318833	128318833-128318839
ENSSSCT00000031590	5	chr6	+	40913605-40920797	40913524-40913605
ENSSSCT00000031590	3	chr6	+	40913605-40920797	40920797-40920806
ENSSSCT00000018598	5	chr16	-	77576865-77582777	77582777-77582780	77584678-77584747	77594796-77595308
ENSSSCT00000018598	3	chr16	-	77576865-77582777	77576833-77576865
ENSSSCT00000006792	5	chr4	-	71277769-71419852	71419852-71420001
ENSSSCT00000007305	5	chr4	+	108562211-108563389	108550952-108551040	108562132-108562211
ENSSSCT00000007305	3	chr4	+	108562211-108563389	108563389-108563391
ENSSSCT00000022653	5	GL893660.1	-	5302-5547	5674-5740
ENSSSCT00000022653	3	GL893660.1	-	5302-5547	4742-5302
ENSSSCT00000018607	5	chr16	+	78138221-78147207	78135925-78136025	78137088-78137181
ENSSSCT00000018607	3	chr16	+	78138221-78147207	78147207-78147263
ENSSSCT00000017632	5	chr15	+	133641605-133669136	133641525-133641605
ENSSSCT00000017632	3	chr15	+	133641605-133669136	133669136-133669202
ENSSSCT00000031425	5	GL896219.1	-	23649-28092	28092-28103	28799-29162
ENSSSCT00000031425	3	GL896219.1	-	23649-28092	23598-23649
ENSSSCT00000004660	5	chr1	-	39594720-39595802	39612442-39612553
ENSSSCT00000004660	3	chr1	-	39594720-39595802	39593974-39594720
ENSSSCT00000012636	5	chr13	+	73030718-73070031	73030567-73030718
ENSSSCT00000003721	3	chr6	-	58234026-58247707	58233967-58234026
ENSSSCT00000017641	5	chr15	+	133800767-133807019	133800752-133800767
ENSSSCT00000003432	3	chr6	-	47400154-47443753	47400113-47400154
ENSSSCT00000001563	5	chr7	-	27778160-27791677	27791677-27791908
ENSSSCT00000001563	3	chr7	-	27778160-27791677	27776073-27776124	27776357-27776530	27776675-27776860	27777245-27777478	27777567-27777870	27778082-27778160
ENSSSCT00000002277	5	chr7	-	81284415-81284843	81286667-81286951
ENSSSCT00000002277	3	chr7	-	81284415-81284843	81283603-81284415
ENSSSCT00000015724	5	chr2	-	149363258-149473748	149473748-149473758
ENSSSCT00000015724	3	chr2	-	149363258-149473748	149362684-149363258
ENSSSCT00000030517	3	chr4	-	67883208-67893123	67882262-67883208
ENSSSCT00000016690	5	chr9	-	79200172-79224756	79232666-79232782
ENSSSCT00000016690	3	chr9	-	79200172-79224756	79200021-79200172
ENSSSCT00000007113	5	chr4	-	102579409-102593041	102599395-102599674
ENSSSCT00000016950	5	chr9	-	137168061-137178358	137178358-137178502
ENSSSCT00000005777	5	chr1	+	247961314-248144476	247885034-247886219
ENSSSCT00000024340	5	chr17	-	12812508-12823972	12830481-12831556
ENSSSCT00000024340	3	chr17	-	12812508-12823972	12811774-12812508
ENSSSCT00000006183	5	chr1	-	302295186-302305930	302307025-302307182
ENSSSCT00000006183	3	chr1	-	302295186-302305930	302293881-302295186
ENSSSCT00000026019	5	GL894417.1	+	19531-32914	19487-19531
ENSSSCT00000004493	3	chr1	+	11849147-11894228	11894228-11894236
ENSSSCT00000017544	5	chr15	+	117426776-117589050	117425878-117426776
ENSSSCT00000017544	3	chr15	+	117426776-117589050	117589050-117596822
ENSSSCT00000025665	3	chr11	+	4679144-4680510	4680510-4680715
ENSSSCT00000029985	5	chr4	+	106398577-106422061	106397893-106397991
ENSSSCT00000029985	3	chr4	+	106398577-106422061	106422061-106422415
ENSSSCT00000010812	5	chr14	+	38641864-38661754	38591678-38592063	38596031-38596222	38596605-38596793	38601053-38601218	38603297-38603401	38608926-38609657	38610681-38610906	38611905-38612007	38612316-38612440	38618551-38618650	38625195-38625415	38625961-38626166	38630588-38631525	38636667-38636846	38637362-38637585	38639143-38639335	38640735-38641161	38641737-38641864
ENSSSCT00000010812	3	chr14	+	38641864-38661754	38661754-38668322
ENSSSCT00000008203	5	chr17	+	64084062-64095600	64083624-64084062
ENSSSCT00000008203	3	chr17	+	64084062-64095600	64095600-64096062
ENSSSCT00000004455	3	chr1	-	6380698-6487086	6374753-6380698
ENSSSCT00000010418	5	chr11	-	72009864-72063632	72063632-72063839	72064791-72065004	72065358-72065455	72066136-72066914
ENSSSCT00000010418	3	chr11	-	72009864-72063632	72008834-72009864
ENSSSCT00000012592	3	chr13	-	55560053-55585903	55559910-55560053
ENSSSCT00000002703	5	chr7	+	118594314-118614339	118594312-118594314
ENSSSCT00000012874	3	chr13	-	126721106-126750824	126719854-126721106
ENSSSCT00000029403	3	GL896447.1	+	16922-64466	64466-66754
ENSSSCT00000028063	5	chr13	+	106704016-106750231	106703996-106704016
ENSSSCT00000011212	3	chr14	+	77889105-77906854	77906854-77907036	77908253-77909595
ENSSSCT00000001062	5	chr5	+	110668544-110690258	110668248-110668544
ENSSSCT00000001062	3	chr5	+	110668544-110690258	110690258-110690315
ENSSSCT00000005561	5	chr1	-	203773959-203776407	203776407-203776414	203777442-203777566	203780091-203780316
ENSSSCT00000006506	5	chr4	-	790065-797030	797030-797120
ENSSSCT00000006506	3	chr4	-	790065-797030	790019-790065
ENSSSCT00000015127	5	chr2	+	61156657-61172692	61150676-61150847	61156133-61156657
ENSSSCT00000015127	3	chr2	+	61156657-61172692	61172692-61173600
ENSSSCT00000016705	5	chr9	+	82327318-82339662	82254800-82254971	82256337-82256407	82262705-82262760
ENSSSCT00000029176	5	chr10	+	36432756-36433507	36412911-36413237	36431700-36431807
ENSSSCT00000029176	3	chr10	+	36432756-36433507	36433507-36433643
ENSSSCT00000019582	5	chr12	+	56822669-56823739	56821340-56821973	56822605-56822669
ENSSSCT00000019582	3	chr12	+	56822669-56823739	57040553-57040741	57052471-57052620	57056338-57056390
ENSSSCT00000009313	3	chr3	-	113229601-113504003	113229585-113229601
ENSSSCT00000011508	5	chr14	-	118339311-118346732	118346732-118346742
ENSSSCT00000011508	3	chr14	-	118339311-118346732	118338216-118339311
ENSSSCT00000010735	3	chr14	+	32117231-32195620	32195620-32195631
ENSSSCT00000032286	3	chr6	-	47880253-47919797	47880081-47880253
ENSSSCT00000007489	5	chr4	-	121462742-121463763	121465782-121465928
ENSSSCT00000007489	3	chr4	-	121462742-121463763	121460288-121462742
ENSSSCT00000029543	5	chr5	-	6538859-6562654	6562654-6563375	6565535-6565841
ENSSSCT00000029543	3	chr5	-	6538859-6562654	6537797-6538859
ENSSSCT00000015755	3	chr2	+	154268898-154345084	154345084-154345194
ENSSSCT00000024580	5	JH118725.1	-	22528-32823	32928-32947	34579-34720
ENSSSCT00000023238	5	GL896371.1	+	25480-26910	20696-20927	25470-25480
ENSSSCT00000025145	3	chr3	-	38944891-38974098	38938176-38939343	38939901-38940017
ENSSSCT00000004163	5	chr6	-	121953514-122107954	122143337-122144255
ENSSSCT00000004163	3	chr6	-	121953514-122107954	121953472-121953514
ENSSSCT00000000758	3	chr5	-	66463609-66473082	66463596-66463609
ENSSSCT00000006352	5	chr1	-	310088015-310099565	310099565-310099577	310109971-310110078
ENSSSCT00000006352	3	chr1	-	310088015-310099565	310085749-310088015
ENSSSCT00000019359	5	chr12	-	47720409-47728866	47728866-47728899
ENSSSCT00000019359	3	chr12	-	47720409-47728866	47719172-47720409
ENSSSCT00000017250	3	chr15	+	61682022-61697561	61697561-61697575
ENSSSCT00000019187	5	chr12	-	35178562-35184208	35184208-35184212
ENSSSCT00000019187	3	chr12	-	35178562-35184208	35177710-35178562
ENSSSCT00000000925	5	chr5	+	83991461-84048064	83990967-83991461
ENSSSCT00000000925	3	chr5	+	83991461-84048064	84048064-84048196
ENSSSCT00000014745	3	chr2	-	75006589-75022972	75004735-75006589
ENSSSCT00000000592	5	chr5	-	49599465-49650230	49650230-49650304
ENSSSCT00000006059	5	chr1	-	292928142-292946188	292950295-292950865
ENSSSCT00000006059	3	chr1	-	292928142-292946188	292925893-292928142
ENSSSCT00000014538	5	chr2	-	30028363-30150564	30184805-30186382
ENSSSCT00000001874	5	chr7	-	44112974-44151883	44151883-44152079
ENSSSCT00000001874	3	chr7	-	44112974-44151883	44112831-44112974
ENSSSCT00000005250	3	chr1	-	145223057-145259690	145094705-145096681	145096837-145096959
ENSSSCT00000018498	5	chr16	-	55597414-55713819	55713819-55713945
ENSSSCT00000018498	3	chr16	-	55597414-55713819	55596274-55597414
ENSSSCT00000007347	3	chr4	-	110458434-110588360	110455066-110455156
ENSSSCT00000018656	5	chr12	+	554562-562054	497117-497531
ENSSSCT00000018656	3	chr12	+	554562-562054	562054-564808
ENSSSCT00000002568	5	chr7	+	99153545-99263645	99153501-99153545
ENSSSCT00000027568	3	chr6	-	100868672-100872444	100865649-100865738	100867138-100867194
ENSSSCT00000018578	5	chr16	-	72422471-72424942	72526355-72526435
ENSSSCT00000018578	3	chr16	-	72422471-72424942	72414792-72422471
ENSSSCT00000017304	5	chr15	+	75640607-75707668	75585400-75585620	75592398-75592522	75595079-75595131
ENSSSCT00000005610	5	chr1	+	210846415-210869279	210800385-210800594	210846414-210846415
ENSSSCT00000007298	5	chr4	-	108213416-108285127	108285127-108285308
ENSSSCT00000035671	5	chr7	-	3952957-4100229	4102350-4102421
ENSSSCT00000001859	5	chr7	-	43857573-43889096	43889096-43889346
ENSSSCT00000001859	3	chr7	-	43857573-43889096	43857485-43857573
ENSSSCT00000005121	5	chr1	+	134599618-134689679	134584988-134585251
ENSSSCT00000014112	5	chr2	+	3806257-3806883	3804957-3805038
ENSSSCT00000014112	3	chr2	+	3806257-3806883	3806883-3807119
ENSSSCT00000030157	3	chr15	-	83630100-83667197	83412075-83413624	83423985-83424049	83468690-83468758	83473968-83474020	83526823-83526890	83529064-83529126	83538630-83538659	83538759-83538881	83594678-83594743	83594847-83594895	83603228-83603361	83606164-83606265	83606518-83606627
ENSSSCT00000030746	3	chr13	+	67554829-67604679	67604679-67604724	67634648-67634828	67636818-67637071	67643034-67643234	67644786-67644896	67647109-67647204	67650104-67650226	67651220-67651324	67654688-67654880	67659092-67659214	67665094-67665269	67669439-67669603	67674136-67674331	67675921-67676013	67677167-67677306	67677835-67677992
ENSSSCT00000029206	5	chr3	-	121943291-121959714	121968853-121968907	121978917-121979176
ENSSSCT00000029206	3	chr3	-	121943291-121959714	121931938-121943291
ENSSSCT00000027205	5	chr4	+	104636618-104647384	104636474-104636618
ENSSSCT00000027205	3	chr4	+	104636618-104647384	104647384-104648173	104648196-104648909
ENSSSCT00000029612	5	chr3	+	33093598-33093885	33093097-33093598
ENSSSCT00000029612	3	chr3	+	33093598-33093885	33105245-33106038
ENSSSCT00000010582	5	chr14	-	10609832-10682481	10682481-10682845
ENSSSCT00000010582	3	chr14	-	10609832-10682481	10607862-10609832
ENSSSCT00000006921	5	chr4	-	91599739-91609319	91612771-91612870
ENSSSCT00000006921	3	chr4	-	91599739-91609319	91599532-91599739
ENSSSCT00000017822	5	chr15	-	154612965-154622103	154622103-154622178
ENSSSCT00000018826	3	chr12	-	15311145-15337863	15306324-15306512	15311080-15311145
ENSSSCT00000006271	5	chr1	+	304575334-304625560	304575208-304575334
ENSSSCT00000006271	3	chr1	+	304575334-304625560	304625560-304625563
ENSSSCT00000005002	3	chr1	-	113952131-114064057	113944734-113948414	113952119-113952131
ENSSSCT00000028564	5	chr2	+	106220121-106277340	106219579-106220121
ENSSSCT00000028564	3	chr2	+	106220121-106277340	106277340-106280135
ENSSSCT00000017442	5	chr15	-	97932947-98032893	98032893-98033758
ENSSSCT00000017442	3	chr15	-	97932947-98032893	97930231-97932947
ENSSSCT00000029749	5	chr11	-	6456359-6469839	6517234-6518359
ENSSSCT00000029749	3	chr11	-	6456359-6469839	6453523-6456359
ENSSSCT00000028114	5	chr2	-	77983560-78002119	78002119-78002191	78003329-78003523
ENSSSCT00000028114	3	chr2	-	77983560-78002119	77982205-77983560
ENSSSCT00000016918	5	chr9	+	133429473-133430111	133423907-133424511	133429324-133429473
ENSSSCT00000002040	5	chr7	+	58562241-58577216	58561975-58562241
ENSSSCT00000015285	5	chr2	+	78798040-78832779	78767850-78767963	78768486-78768749	78769081-78769344	78769688-78769951	78770629-78770892	78771114-78771380	78771483-78771755	78772387-78772659	78772973-78773169	78773344-78773419	78775510-78775782	78776833-78777099	78779471-78779743	78780741-78781016	78781334-78781621	78781753-78782028	78782592-78782965	78783486-78784347	78785093-78785371	78794093-78794171	78794425-78794549	78794694-78794891	78795275-78795307	78795446-78795544	78795717-78795935	78796341-78796413	78796715-78796782
ENSSSCT00000015285	3	chr2	+	78798040-78832779	78832779-78832871
ENSSSCT00000009361	5	chr3	-	119019722-119030158	119030158-119030166
ENSSSCT00000009361	3	chr3	-	119019722-119030158	119019494-119019722
ENSSSCT00000002198	5	chr7	-	71976911-72036973	72075904-72076272
ENSSSCT00000002198	3	chr7	-	71976911-72036973	71765442-71768755	71774149-71777567	71812798-71813013	71844656-71844880	71847942-71848088	71883637-71883757	71898745-71898893
ENSSSCT00000003371	5	chr6	+	45608021-45618144	45607853-45608021
ENSSSCT00000003371	3	chr6	+	45608021-45618144	45618144-45618436
ENSSSCT00000017891	5	chr18	-	5599808-5634480	5634480-5634518	5656336-5656543
ENSSSCT00000009513	5	chr8	-	1293261-1296334	1296334-1296391	1296846-1296969
ENSSSCT00000009513	3	chr8	-	1293261-1296334	1291206-1293261
ENSSSCT00000019103	3	chr12	-	25535897-25549085	25535889-25535897
ENSSSCT00000029966	5	chr2	-	61892253-61908778	61908778-61908781
ENSSSCT00000029966	3	chr2	-	61892253-61908778	61892010-61892253
ENSSSCT00000003988	5	chr6	-	81479841-81487848	81531649-81532073
ENSSSCT00000016619	5	chr9	+	63398130-63422854	63397195-63398130
ENSSSCT00000016151	5	chr9	+	7293518-7348883	7250250-7250329
ENSSSCT00000016151	3	chr9	+	7293518-7348883	7348883-7351236	7351593-7351799	7352384-7352507	7352585-7352732	7352833-7354366
ENSSSCT00000023861	3	chr6	-	58548995-58549671	58548872-58548995
ENSSSCT00000026250	3	JH118478.1	-	19866-58316	19814-19866
ENSSSCT00000013896	5	chrX	-	129812861-129812989	130130470-130130683	130152983-130153337
ENSSSCT00000013896	3	chrX	-	129812861-129812989	129812859-129812861
ENSSSCT00000026046	3	chr16	+	53235306-53288151	53291228-53296865
ENSSSCT00000019444	5	chr12	-	51642373-51706358	51706358-51706544
ENSSSCT00000019444	3	chr12	-	51642373-51706358	51638887-51642373
ENSSSCT00000029907	3	chr6	-	98713997-98861692	98710289-98711827
ENSSSCT00000002683	3	chr7	-	110402805-110446103	110395012-110395183	110396402-110396550	110396872-110396959	110398510-110398572	110401326-110401403
ENSSSCT00000007420	5	chr4	+	117792236-117797886	117792212-117792236
ENSSSCT00000007507	5	chr4	+	126313702-126321860	126305776-126306279	126313656-126313702
ENSSSCT00000007292	5	chr4	-	108088711-108091789	108091789-108091849	108092207-108093598
ENSSSCT00000007292	3	chr4	-	108088711-108091789	108087691-108088711
ENSSSCT00000023759	5	chr1	-	305269556-305284180	305284180-305284954	305285568-305286077
ENSSSCT00000023759	3	chr1	-	305269556-305284180	305269505-305269556
ENSSSCT00000007378	5	chr4	-	113709121-113756856	113798915-113799332
ENSSSCT00000007378	3	chr4	-	113709121-113756856	113708925-113709121
ENSSSCT00000011141	5	chr14	-	63871598-63904272	63904272-63904420
ENSSSCT00000014161	5	chr2	-	5210217-5246316	5348832-5349748
ENSSSCT00000012798	3	chr13	-	94320965-94352358	94320557-94320965
ENSSSCT00000000389	5	chr5	-	22744621-22753418	22753418-22753659	22754145-22754691
ENSSSCT00000000389	3	chr5	-	22744621-22753418	22744487-22744621
ENSSSCT00000008056	5	chr17	-	49671331-49672874	49672874-49672914	49687783-49687844
ENSSSCT00000015641	5	chr2	+	143856230-143907415	143856214-143856230
ENSSSCT00000011138	3	chr14	+	63787307-63840383	63840383-63842232
ENSSSCT00000032511	3	GL893210.2	-	69778-70488	67654-69778
ENSSSCT00000011705	3	chr14	-	142698096-142860718	142694039-142698096
ENSSSCT00000010136	5	chr8	+	146872576-146964111	146871595-146872576
ENSSSCT00000010136	3	chr8	+	146872576-146964111	147018311-147020356
ENSSSCT00000014264	5	chr2	+	7355161-7364707	7355110-7355161
ENSSSCT00000019622	5	chr12	+	61898102-61907741	61895879-61895999
ENSSSCT00000019622	3	chr12	+	61898102-61907741	61907741-61909315
ENSSSCT00000025675	5	chr2	+	71755213-71775674	71742407-71742630	71755166-71755213
ENSSSCT00000012808	5	chr13	+	97352874-97401113	97352749-97352874
ENSSSCT00000008872	3	chr3	+	45755030-45777091	45777091-45777111	45788558-45789152
ENSSSCT00000010758	5	chr14	+	33175171-33229777	33174986-33175171
ENSSSCT00000013417	3	chrX	-	46779938-46798549	46779744-46779938
ENSSSCT00000011734	5	chr14	+	144174274-144190924	144149469-144149683
ENSSSCT00000011734	3	chr14	+	144174274-144190924	144190924-144193891
ENSSSCT00000004447	5	chr1	+	3575169-3662188	3460837-3462654
ENSSSCT00000012262	5	chr13	+	3593708-3627118	3586340-3586724	3592151-3592304
ENSSSCT00000012262	3	chr13	+	3593708-3627118	3627118-3627277
ENSSSCT00000015504	5	chr2	-	117651536-117936302	117936302-117936821
ENSSSCT00000015504	3	chr2	-	117651536-117936302	117400934-117404082	117424349-117424491
ENSSSCT00000029189	5	chr5	-	80391398-80427093	80496507-80498291
ENSSSCT00000029189	3	chr5	-	80391398-80427093	80391358-80391398
ENSSSCT00000000671	3	chr5	+	63577474-63674469	63674469-63674474
ENSSSCT00000007150	5	chr4	+	103444362-103444870	103444360-103444362
ENSSSCT00000005098	5	chr1	+	132090591-132191884	132089040-132090253
ENSSSCT00000005098	3	chr1	+	132090591-132191884	132191884-132192736
ENSSSCT00000025258	5	chr15	-	8286399-8286581	8286581-8286604	8289355-8289424
ENSSSCT00000000745	5	chr5	-	66279242-66294281	66294281-66294328
ENSSSCT00000009065	5	chr3	+	71865750-71868190	71865732-71865750
ENSSSCT00000009065	3	chr3	+	71865750-71868190	71868190-71868293
ENSSSCT00000000538	5	chr5	-	36514155-36552888	36555049-36555287
ENSSSCT00000000538	3	chr5	-	36514155-36552888	36510305-36514155
ENSSSCT00000026974	5	chr3	+	34775137-34780863	34767286-34767349
ENSSSCT00000006205	3	chr1	-	302693900-302710538	302693137-302693900
ENSSSCT00000023067	3	chr2	-	17180568-17185794	17179984-17180568
ENSSSCT00000026710	3	chr8	-	131053514-131106151	131053513-131053514
ENSSSCT00000011342	5	chr14	+	95245299-95280923	94997809-94998042	95077720-95077834
ENSSSCT00000011342	3	chr14	+	95245299-95280923	95280923-95292832
ENSSSCT00000031250	5	chr2	+	71100635-71119498	71096569-71096791	71098939-71099019	71100536-71100635
ENSSSCT00000030682	5	GL893383.2	+	79841-132157	57815-57919
ENSSSCT00000023100	5	chr6	+	40628259-40629425	40627832-40628029	40628164-40628259
ENSSSCT00000023100	3	chr6	+	40628259-40629425	40629425-40629593
ENSSSCT00000008703	5	chr3	+	38890996-38894684	38870475-38870650
ENSSSCT00000005528	5	chr1	-	200074039-200074566	200075141-200076547	200090939-200091036
ENSSSCT00000005528	3	chr1	-	200074039-200074566	200073296-200074039
ENSSSCT00000029273	5	chr14	+	142972347-143131283	142901917-142902043	142922990-142923068	142928929-142928988	142941310-142941422
ENSSSCT00000005985	5	chr1	+	280440242-280511374	280436017-280436250
ENSSSCT00000031074	5	chr5	+	72469521-72469820	72396619-72397004	72469445-72469521
ENSSSCT00000026987	5	chr16	-	51872387-51882162	51885571-51886194
ENSSSCT00000026987	3	chr16	-	51872387-51882162	51872151-51872387
ENSSSCT00000029323	5	chr8	+	82519524-82579225	82393708-82394226	82475646-82475685	82515546-82515586
ENSSSCT00000029323	3	chr8	+	82519524-82579225	82579225-82581301
ENSSSCT00000011852	5	chr10	+	13487025-13583457	13487018-13487025
ENSSSCT00000005399	5	chr1	-	175574063-175589143	175605335-175605598
ENSSSCT00000005399	3	chr1	-	175574063-175589143	175573521-175574063
ENSSSCT00000011481	5	chr14	-	116376967-116425960	116425960-116426060
ENSSSCT00000010943	3	chr14	+	49688038-49758063	49758063-49760658
ENSSSCT00000025488	5	chr2	+	8398346-8410630	8398319-8398346
ENSSSCT00000028770	5	chr14	+	152511838-152513301	152511689-152511838
ENSSSCT00000028770	3	chr14	+	152511838-152513301	152523936-152524668
ENSSSCT00000000387	5	chr5	-	22686701-22732508	22741999-22742098
ENSSSCT00000000387	3	chr5	-	22686701-22732508	22686361-22686701
ENSSSCT00000007524	5	chr4	+	129725195-129743175	129697267-129698097	129725177-129725195
ENSSSCT00000007524	3	chr4	+	129725195-129743175	129743175-129748185
ENSSSCT00000010170	5	chr11	-	2146137-2151163	2151163-2151184	2156741-2156836
ENSSSCT00000010170	3	chr11	-	2146137-2151163	2145394-2146137
ENSSSCT00000024509	5	chr5	+	77739133-77739435	77730216-77730537	77739105-77739133
ENSSSCT00000028163	5	GL894064.1	-	241-11152	15601-15643
ENSSSCT00000028163	3	GL894064.1	-	241-11152	180-241
ENSSSCT00000014645	5	chr2	+	52013091-52024509	52013041-52013091
ENSSSCT00000014645	3	chr2	+	52013091-52024509	52024509-52026804
ENSSSCT00000025438	3	chr6	+	44853498-44876802	44876802-44876836
ENSSSCT00000014639	5	chr2	-	50485392-50492739	50497232-50497332	50501468-50501623	50505818-50505919	50507869-50507985	50512720-50512927	50555207-50555547	50583178-50583248	50615502-50615668
ENSSSCT00000001994	3	chr7	+	54475808-54542954	54542954-54543050
ENSSSCT00000004190	5	chr6	+	131542884-131563408	131542679-131542884
ENSSSCT00000006678	5	chr4	-	42482319-43087779	43087779-43088033
ENSSSCT00000006678	3	chr4	-	42482319-43087779	42482187-42482319
ENSSSCT00000012797	5	chr13	-	94176353-94231624	94243427-94243460
ENSSSCT00000012797	3	chr13	-	94176353-94231624	94175154-94176353
ENSSSCT00000012630	5	chr13	+	72888621-72927643	72888478-72888621
ENSSSCT00000024396	5	JH118991.1	+	15923-16435	5863-5907	15906-15923
ENSSSCT00000026184	5	chr10	-	71184192-71212375	71223979-71224100
ENSSSCT00000007256	5	chr4	+	106925462-107034070	106925368-106925462
ENSSSCT00000009921	5	chr8	-	91990976-91991674	91993212-91993315	91993410-91993484	91996333-91996419	91997296-91997395
ENSSSCT00000009921	3	chr8	-	91990976-91991674	91990950-91990976
ENSSSCT00000006084	5	chr1	+	294753878-294780705	294753797-294753878
ENSSSCT00000006084	3	chr1	+	294753878-294780705	294780705-294780719
ENSSSCT00000025237	3	chr15	+	122362816-122375805	122375805-122375892
ENSSSCT00000025387	3	chrX	-	47889000-47893518	47888997-47889000
ENSSSCT00000026612	5	chr9	+	133405138-133418169	133405119-133405138
ENSSSCT00000005663	5	chr1	-	224075140-224115226	224126598-224126727
ENSSSCT00000027781	5	chr18	-	6444843-6502045	6502045-6502116
ENSSSCT00000027781	3	chr18	-	6444843-6502045	6444480-6444843
ENSSSCT00000027322	5	chr6	+	30853496-30863891	30708116-30708176	30761513-30761713
ENSSSCT00000001186	5	chr7	+	20501783-20525997	20501697-20501783
ENSSSCT00000001186	3	chr7	+	20501783-20525997	20525997-20529579
ENSSSCT00000023877	5	chr14	+	99354180-99354806	99353323-99353576	99354153-99354180
ENSSSCT00000017965	5	chr18	+	10087542-10164670	10087525-10087542
ENSSSCT00000017965	3	chr18	+	10087542-10164670	10164670-10171183
ENSSSCT00000024092	3	chr15	+	34740914-34928241	34935787-34935890	35119788-35120032	35122371-35122434	35125496-35125659	35130964-35131042	35132040-35132183	35139301-35139374
ENSSSCT00000008291	5	chr3	+	1146237-1147523	1138009-1138213	1146193-1146237
ENSSSCT00000008291	3	chr3	+	1146237-1147523	1147523-1152524
ENSSSCT00000030628	3	chr6	-	50052598-50053667	50049680-50052598
ENSSSCT00000018792	5	chr12	-	12403677-12443043	12443043-12443415
ENSSSCT00000018792	3	chr12	-	12403677-12443043	12398823-12403677
ENSSSCT00000025540	5	chr2	-	117400913-117424513	117651559-117651635	117753865-117753995	117785151-117785258	117898216-117898347	117919354-117919611	117922496-117922618	117935310-117936821
ENSSSCT00000015357	3	chr2	+	83066525-83082536	83135873-83138117
ENSSSCT00000009250	5	chr3	+	102250487-102314868	102248655-102248817
ENSSSCT00000022506	5	chr9	+	115608962-115726916	115582786-115583173
ENSSSCT00000018589	5	chr16	+	75043882-75078339	75040162-75040202
ENSSSCT00000018589	3	chr16	+	75043882-75078339	75078339-75078635
ENSSSCT00000014607	5	chr2	+	44178023-44417161	44178022-44178023
ENSSSCT00000031279	3	chr6	-	82882051-82908171	82882005-82882051
ENSSSCT00000028851	5	chr2	+	75232903-75239124	75222825-75223444	75232888-75232903
ENSSSCT00000028851	3	chr2	+	75232903-75239124	75239124-75243946
ENSSSCT00000001334	5	chr7	-	24748105-24751642	24751642-24751679
ENSSSCT00000001334	3	chr7	-	24748105-24751642	24683603-24684017	24684178-24684228	24684359-24684391	24684826-24684936	24685055-24685330	24685941-24686216
ENSSSCT00000015480	5	chr2	+	106934106-107128389	106934045-106934106
ENSSSCT00000015480	3	chr2	+	106934106-107128389	107128389-107128405	107129685-107133356
ENSSSCT00000016562	3	chr9	-	57397139-57436321	57397122-57397139
ENSSSCT00000023790	5	chr9	+	36990711-37009476	36990337-36990711
ENSSSCT00000023790	3	chr9	+	36990711-37009476	37009476-37010291
ENSSSCT00000028918	5	chr4	-	126491806-126500728	126500728-126500759
ENSSSCT00000026722	5	chr6	+	14458669-14460735	14454466-14454587	14456990-14457057	14458552-14458669
ENSSSCT00000012171	5	chr10	-	66363852-66405361	66577336-66577399	66581170-66581291
ENSSSCT00000012171	3	chr10	-	66363852-66405361	66360531-66363852
ENSSSCT00000010873	5	chr14	+	43449219-43456000	43449078-43449219
ENSSSCT00000010873	3	chr14	+	43449219-43456000	43456000-43457978
ENSSSCT00000025932	5	chr3	-	43976371-43985070	43985888-43985947
ENSSSCT00000030568	5	GL896167.1	+	1873-3189	693-1264
ENSSSCT00000030568	3	GL896167.1	+	1873-3189	3189-3222
ENSSSCT00000012894	5	chr13	-	131309017-131364828	131448675-131448858	131452224-131452322
ENSSSCT00000012894	3	chr13	-	131309017-131364828	131309004-131309017
ENSSSCT00000034063	5	chr15	+	55215593-55269381	55215552-55215593
ENSSSCT00000034063	3	chr15	+	55215593-55269381	55269381-55270239
ENSSSCT00000016777	5	chr9	+	108068516-108551541	108067789-108068516
ENSSSCT00000016777	3	chr9	+	108068516-108551541	108551541-108554999
ENSSSCT00000026552	5	chr2	+	66311543-66314631	66310010-66310871	66311054-66311140	66311219-66311288	66311531-66311543
ENSSSCT00000016173	5	chr9	-	8523396-8533147	8533147-8533559
ENSSSCT00000016173	3	chr9	-	8523396-8533147	8516965-8522478
ENSSSCT00000016182	5	chr9	-	9067975-9068229	9070237-9070381
ENSSSCT00000016182	3	chr9	-	9067975-9068229	9067480-9067975
ENSSSCT00000015154	5	chr2	-	59946794-59972448	59972521-59972734
ENSSSCT00000006484	5	chr4	+	453523-458897	453504-453523
ENSSSCT00000005647	3	chr1	-	218224162-218499924	218222649-218224162
ENSSSCT00000000414	3	chr5	+	23011022-23025031	23025031-23030344
ENSSSCT00000023266	5	chr8	+	19207126-19303275	19172711-19172920
ENSSSCT00000015928	5	chr9	+	364339-425457	364335-364339
ENSSSCT00000015928	3	chr9	+	364339-425457	425457-426216
ENSSSCT00000027421	5	chr10	+	7733728-7778970	7605422-7605664	7611088-7611141	7611387-7611432	7613084-7613157
ENSSSCT00000005188	5	chr1	+	142589884-142594314	142589141-142589884
ENSSSCT00000025362	5	chr6	-	96440639-96446024	96451458-96451541
ENSSSCT00000006771	5	chr4	+	67750157-67790546	67720195-67720226
ENSSSCT00000006771	3	chr4	+	67750157-67790546	67790546-67795538
ENSSSCT00000012365	5	chr13	+	29344740-29398346	29344717-29344740
ENSSSCT00000012365	3	chr13	+	29344740-29398346	29398346-29400428
ENSSSCT00000012468	5	chr13	-	35432680-35455714	35455714-35455779	35499051-35499241
ENSSSCT00000023335	5	chr5	-	6059519-6059731	6061516-6061609
ENSSSCT00000023335	3	chr5	-	6059519-6059731	6059399-6059519
ENSSSCT00000009306	5	chr3	-	110256208-110477211	110477211-110477273
ENSSSCT00000001160	5	chr7	-	12903590-12921730	12921730-12921890	13056968-13057096	13095681-13095741	13155974-13156103	13216016-13216136	13314349-13314490	13321677-13321886
ENSSSCT00000001160	3	chr7	-	12903590-12921730	12895861-12903590
ENSSSCT00000000078	3	chr5	+	4802927-4850173	4850173-4850576
ENSSSCT00000007121	3	chr4	+	102792202-102823366	102823366-102825231
ENSSSCT00000017118	3	chr15	-	28517964-28578003	28517948-28517964
ENSSSCT00000001932	5	chr7	+	48909166-48952259	48874628-48875486
ENSSSCT00000001932	3	chr7	+	48909166-48952259	48952259-48952332
ENSSSCT00000001047	5	chr5	+	110120819-110122423	110119437-110120334	110120816-110120819
ENSSSCT00000007144	5	chr4	-	103389148-103394263	103394263-103394643
ENSSSCT00000001574	5	chr7	-	27939548-27958858	27960221-27960982	27961783-27962046	27962229-27962385	27967884-27967999	27968490-27970328	27970992-27971381	27976450-27976905
ENSSSCT00000001574	3	chr7	-	27939548-27958858	27917262-27917644	27918254-27918607	27923546-27923881	27926008-27926334	27926741-27927067	27933511-27933837
ENSSSCT00000010129	5	chr8	+	145213370-145216908	145213364-145213370
ENSSSCT00000010129	3	chr8	+	145213370-145216908	145216908-145216941	145218109-145218417
ENSSSCT00000030989	5	chr9	+	133507180-133560323	133476879-133477332	133479035-133479171	133480204-133480326	133484123-133484292	133488798-133488994	133489592-133489776	133490241-133490328	133498591-133498737	133500479-133500636	133507146-133507180
ENSSSCT00000030551	3	chr13	-	205632459-205690752	205631690-205632459
ENSSSCT00000014042	3	chr2	-	201532-209654	201482-201532
ENSSSCT00000016911	5	chr9	+	132597610-132629544	132597588-132597610
ENSSSCT00000010488	5	chr11	+	86717325-86763491	86686016-86686152
ENSSSCT00000010488	3	chr11	+	86717325-86763491	86763491-86763755
ENSSSCT00000015224	5	chr2	+	58240861-58282261	58219605-58219696	58240855-58240861
ENSSSCT00000015224	3	chr2	+	58240861-58282261	58282261-58282283
ENSSSCT00000024004	5	GL896507.1	-	2835-3583	3583-3624	4643-4826
ENSSSCT00000024004	3	GL896507.1	-	2835-3583	2110-2835
ENSSSCT00000012939	3	chr13	-	141225232-141253596	141224904-141225232
ENSSSCT00000005821	5	GL895864.2	-	1613-78643	178494-178685
ENSSSCT00000018000	5	chr18	+	14899316-14931945	14899305-14899316
ENSSSCT00000018000	3	chr18	+	14899316-14931945	14931945-14932163
ENSSSCT00000018206	3	chr18	+	53694289-53887545	53887545-53890176
ENSSSCT00000006841	5	chr4	+	82448788-82449354	82444859-82445067	82445513-82445654	82448691-82448788
ENSSSCT00000013159	5	chr13	-	200405037-200449758	200449975-200450154
ENSSSCT00000003320	3	chr6	-	44333308-44378138	44327679-44333308
ENSSSCT00000026161	5	GL893160.1	+	2015-17149	2012-2015
ENSSSCT00000015159	3	chr2	+	60062339-60077979	60077979-60078059
ENSSSCT00000019067	5	chr12	+	23674143-23760535	23673939-23674143
ENSSSCT00000019067	3	chr12	+	23674143-23760535	23760535-23761717
ENSSSCT00000027892	3	chr13	-	157489245-157501001	157488975-157489245
ENSSSCT00000014688	5	chr2	+	77259222-77264841	77132120-77132239
ENSSSCT00000014688	3	chr2	+	77259222-77264841	77264841-77265004
ENSSSCT00000015003	5	chr2	+	66461646-66465765	66461443-66461646
ENSSSCT00000015003	3	chr2	+	66461646-66465765	66465765-66466962
ENSSSCT00000000996	5	chr5	+	94406462-94492337	94369926-94370184
ENSSSCT00000000996	3	chr5	+	94406462-94492337	94492337-94492521
ENSSSCT00000027403	3	chr3	+	4970498-4986768	4995325-4995429
ENSSSCT00000018559	5	chr16	+	70415642-70548251	70161424-70161932	70164032-70164188	70164756-70164819	70165449-70165504	70176512-70176585	70186456-70186524
ENSSSCT00000018559	3	chr16	+	70415642-70548251	70557295-70560493
ENSSSCT00000012642	3	chr13	+	73159045-73164638	73166986-73168683
ENSSSCT00000030248	5	chr5	+	51429364-51435089	51427417-51427721	51427746-51429364
ENSSSCT00000002145	5	chr7	+	64342172-64354032	64341239-64341722
ENSSSCT00000002145	3	chr7	+	64342172-64354032	64354032-64357416
ENSSSCT00000009694	5	chr8	-	45395481-45592351	45592351-45592382
ENSSSCT00000010028	3	chr8	-	125011420-125136835	125007913-125011420
ENSSSCT00000009821	5	chr8	+	75007835-75040223	74937733-74938043
ENSSSCT00000009821	3	chr8	+	75007835-75040223	75040223-75044270
ENSSSCT00000026958	3	chr18	+	44530655-44556141	44556141-44556327
ENSSSCT00000031083	3	GL893953.2	+	77584-100899	100899-101157
ENSSSCT00000010730	3	chr14	-	31759566-31775048	31759561-31759566
ENSSSCT00000025090	5	GL895238.2	+	49254-91556	49179-49254
ENSSSCT00000007278	5	chr4	+	107477472-107488159	107472634-107473212
ENSSSCT00000011457	5	chr14	+	113406896-113435560	113384176-113384526
ENSSSCT00000011457	3	chr14	+	113406896-113435560	113435560-113439841
ENSSSCT00000015542	5	chr2	-	125465825-125529074	125592319-125593106
ENSSSCT00000016146	5	chr9	-	7194185-7198800	7198800-7198809	7204893-7205031
ENSSSCT00000016146	3	chr9	-	7194185-7198800	7193211-7194185
ENSSSCT00000014080	5	chr2	-	2828172-2838805	2838805-2839043
ENSSSCT00000018785	5	chr12	-	11806256-11850359	11850359-11850362
ENSSSCT00000018785	3	chr12	-	11806256-11850359	11806089-11806256
ENSSSCT00000011739	3	chr14	-	144881645-145010683	144880552-144881645
ENSSSCT00000007525	3	chr4	-	129761870-129832535	129760617-129760674
ENSSSCT00000032181	5	chr4	-	120592959-120605764	120605764-120605866
ENSSSCT00000032181	3	chr4	-	120592959-120605764	120587163-120589260	120592955-120592959
ENSSSCT00000005633	3	chr1	-	215794612-216064625	215794501-215794612
ENSSSCT00000023452	3	chr1	+	297444746-297478735	297478735-297478892
ENSSSCT00000011571	5	chr14	-	123084897-123086505	123086505-123086517	123095256-123095518
ENSSSCT00000011571	3	chr14	-	123084897-123086505	123084121-123084897
ENSSSCT00000009184	5	chr3	-	84853142-84883654	84883654-84883673
ENSSSCT00000009184	3	chr3	-	84853142-84883654	84849554-84853142
ENSSSCT00000006235	3	chr1	+	303417952-303447712	303447712-303447713
ENSSSCT00000008567	5	chr3	-	19871943-19886801	19945797-19945902
ENSSSCT00000008567	3	chr3	-	19871943-19886801	19871465-19871943
ENSSSCT00000007481	3	chr4	+	121153782-121226070	121226070-121226111
ENSSSCT00000009000	3	chr3	+	60919505-60941790	60941790-60941933
ENSSSCT00000000718	5	chr5	-	65378672-65385109	65390230-65390719
ENSSSCT00000000644	5	chr5	-	59878459-59953269	59995715-59995829
ENSSSCT00000000644	3	chr5	-	59878459-59953269	59878238-59878459
ENSSSCT00000030030	5	chr5	+	66174538-66184169	66143861-66144168
ENSSSCT00000002745	5	chr7	-	122228313-122229025	122229583-122229612	122229769-122229804
ENSSSCT00000002745	3	chr7	-	122228313-122229025	122228053-122228313
ENSSSCT00000018094	5	chr18	+	27651287-27717509	27651265-27651287
ENSSSCT00000010989	3	chr14	+	51417270-51446989	51446989-51447735
ENSSSCT00000010246	5	chr11	+	10050846-10218454	10050834-10050846
ENSSSCT00000029954	3	chr8	-	82109398-82193242	82109341-82109398
ENSSSCT00000015026	5	chr2	+	66214636-66217782	66214596-66214636
ENSSSCT00000009100	3	chr3	-	73090764-73095586	73090293-73090764
ENSSSCT00000030165	3	chr13	-	23693327-23766755	23692652-23693327
ENSSSCT00000027948	5	chr7	+	124952509-124999369	124934738-124934942
ENSSSCT00000027948	3	chr7	+	124952509-124999369	124999369-124999377
ENSSSCT00000005583	5	chr1	-	206960084-206993410	207004092-207004121
ENSSSCT00000005583	3	chr1	-	206960084-206993410	206958645-206958808	206959745-206959960
ENSSSCT00000011842	5	chr10	+	11838697-11930420	11838448-11838697
ENSSSCT00000011842	3	chr10	+	11838697-11930420	11930420-11931128	11931222-11933301
ENSSSCT00000008745	5	chr3	+	40892304-40898426	40889910-40890025
ENSSSCT00000008979	5	chr3	-	59233939-59245811	59245811-59245851
ENSSSCT00000008979	3	chr3	-	59233939-59245811	59232807-59233939
ENSSSCT00000018315	5	chr16	-	20765284-20782822	20782822-20782831
ENSSSCT00000018315	3	chr16	-	20765284-20782822	20765256-20765284
ENSSSCT00000024767	5	chr3	+	8145276-8158163	8144704-8145001	8145258-8145276
ENSSSCT00000024767	3	chr3	+	8145276-8158163	8158163-8159187
ENSSSCT00000010614	5	chr14	+	13661635-13712774	13660626-13661635
ENSSSCT00000010614	3	chr14	+	13661635-13712774	13712774-13712882
ENSSSCT00000005906	3	chr1	+	267580548-267658539	267658539-267660351
ENSSSCT00000027983	5	GL896314.1	-	5427-9708	9708-9712
ENSSSCT00000007364	5	chr4	-	111882460-111887579	111887579-111887614	111906767-111911592
ENSSSCT00000007364	3	chr4	-	111882460-111887579	111882396-111882460
ENSSSCT00000014212	5	chr2	-	6198564-6203040	6203040-6203074
ENSSSCT00000014212	3	chr2	-	6198564-6203040	6198421-6198564
ENSSSCT00000003072	5	chr6	+	25438878-25447925	25431683-25431833
ENSSSCT00000003072	3	chr6	+	25438878-25447925	25447925-25448457	25450423-25452758
ENSSSCT00000008090	5	chr17	-	53223744-53233619	53233619-53233649
ENSSSCT00000008090	3	chr17	-	53223744-53233619	53222803-53223744
ENSSSCT00000022943	5	GL896280.1	-	6143-16328	16328-16344
ENSSSCT00000006083	5	chr1	+	294661292-294714165	294656032-294656105
ENSSSCT00000006083	3	chr1	+	294661292-294714165	294714165-294715000
ENSSSCT00000012159	5	chr10	+	64772795-64777500	64772660-64772795
ENSSSCT00000012159	3	chr10	+	64772795-64777500	64845015-64846945
ENSSSCT00000002991	5	chr6	-	10102289-10111860	10114063-10114193
ENSSSCT00000009026	5	chr3	-	62619275-62650843	62650843-62651058
ENSSSCT00000009026	3	chr3	-	62619275-62650843	62618093-62619275
ENSSSCT00000022914	5	chr7	-	123586576-123624391	123624391-123624436	123652352-123653429
ENSSSCT00000022914	3	chr7	-	123586576-123624391	123577615-123582121	123582469-123582544	123582636-123582798	123584305-123584573	123586203-123586576
ENSSSCT00000003896	5	chr6	+	73056593-73128343	73056545-73056593
ENSSSCT00000003896	3	chr6	+	73056593-73128343	73128343-73128431
ENSSSCT00000004478	5	chr1	-	9420559-9447336	9447336-9447348
ENSSSCT00000004478	3	chr1	-	9420559-9447336	9419863-9420559
ENSSSCT00000003554	3	chr6	+	50515464-50553289	50553289-50553290
ENSSSCT00000030050	3	GL893533.2	+	47754-61297	61297-61458
ENSSSCT00000011137	5	chr14	+	63573311-63604624	63573221-63573311
ENSSSCT00000011137	3	chr14	+	63573311-63604624	63604624-63604641
ENSSSCT00000009434	5	chr3	-	132792631-132793101	132810012-132810304	132815151-132817073
ENSSSCT00000009434	3	chr3	-	132792631-132793101	132790618-132792631
ENSSSCT00000009101	3	chr3	+	73487606-73825169	73825169-73825290
ENSSSCT00000027331	5	chr1	-	199959332-200005720	200005720-200005722
ENSSSCT00000027331	3	chr1	-	199959332-200005720	199957895-199959332
ENSSSCT00000004931	3	chr1	+	95104353-95109056	95109056-95111330
ENSSSCT00000000089	3	chr5	+	6034982-6038546	6038546-6038663
ENSSSCT00000000241	5	chr5	-	17309510-17311690	17356276-17356336	17357210-17357451
ENSSSCT00000000241	3	chr5	-	17309510-17311690	17307567-17309510
ENSSSCT00000005247	5	chr1	+	145130850-145136658	145130845-145130850
ENSSSCT00000016601	5	chr9	+	61508892-61540092	61475021-61475702
ENSSSCT00000016601	3	chr9	+	61508892-61540092	61540092-61543177
ENSSSCT00000008065	5	chr17	+	51965089-51971545	51959297-51959893
ENSSSCT00000008065	3	chr17	+	51965089-51971545	51971545-51972898
ENSSSCT00000033934	5	chr6	-	53415468-53420921	53422532-53422719
ENSSSCT00000033934	3	chr6	-	53415468-53420921	53415444-53415468
ENSSSCT00000032085	3	chr6	+	51436400-51441327	51441327-51441390
ENSSSCT00000002590	5	chr7	+	100611272-100629192	100607107-100607155
ENSSSCT00000002590	3	chr7	+	100611272-100629192	100629192-100630106
ENSSSCT00000016327	3	chr9	+	31043642-31068217	31068217-31076107
ENSSSCT00000005017	3	chr1	+	117493535-117509485	117509485-117510492
ENSSSCT00000029030	5	chr2	+	30353874-30399028	30353852-30353874
ENSSSCT00000008537	3	chr3	-	18110834-18159227	18106746-18107214	18108468-18108638	18109833-18110834
ENSSSCT00000012480	5	chr13	+	35933297-35934707	35931423-35931822
ENSSSCT00000012480	3	chr13	+	35933297-35934707	35934707-35934847
ENSSSCT00000027931	5	chr7	+	63312037-63332455	63311901-63312037
ENSSSCT00000027931	3	chr7	+	63312037-63332455	63332455-63332629	63334161-63334575
ENSSSCT00000008958	5	chr3	+	57369147-57499546	57369010-57369147
ENSSSCT00000018042	5	chr18	+	20642466-20732596	20640971-20642466
ENSSSCT00000018042	3	chr18	+	20642466-20732596	20739479-20739570	20741614-20742724
ENSSSCT00000001119	5	chr7	+	5024685-5039268	5024452-5024685
ENSSSCT00000001119	3	chr7	+	5024685-5039268	5039268-5040425
ENSSSCT00000008407	5	chr3	-	7843516-7906079	7906079-7906145
ENSSSCT00000027699	5	chr6	-	31799737-31809746	31809746-31809836	31813611-31813733	31815731-31815862	31818153-31818387	31826769-31827133
ENSSSCT00000035558	3	chrX	+	143132258-143217819	143217819-143217832
ENSSSCT00000027330	5	chr2	+	77612062-77622362	77612058-77612062
ENSSSCT00000027330	3	chr2	+	77612062-77622362	77622362-77622386
ENSSSCT00000029167	5	chr14	+	54455011-54465602	54454828-54455011
ENSSSCT00000002396	5	chr7	+	83530031-83558527	83516601-83516795	83519369-83520049	83521132-83521311	83521807-83521941	83522686-83522847	83523247-83523408	83523725-83523799	83525928-83526052	83526246-83526403	83529483-83529592
ENSSSCT00000002396	3	chr7	+	83530031-83558527	83558527-83558849
ENSSSCT00000003142	5	chr6	+	31414292-31470752	31414229-31414292
ENSSSCT00000015011	5	chr2	+	66515789-66522568	66513292-66513652	66514742-66514947
ENSSSCT00000003863	3	chr6	+	69840051-69856600	69856600-69856710
ENSSSCT00000033033	5	chr17	+	45918951-45940163	45907315-45907385	45918879-45918951
ENSSSCT00000033033	3	chr17	+	45918951-45940163	45940163-45942021
ENSSSCT00000026666	3	chr6	-	156189763-156217345	156189697-156189763
ENSSSCT00000024281	3	GL894578.1	+	28364-138305	138305-138354
ENSSSCT00000030544	5	GL893304.1	+	34564-40079	28405-28518
ENSSSCT00000030544	3	GL893304.1	+	34564-40079	40079-40781
ENSSSCT00000003331	3	chr6	-	44647442-44655648	44647306-44647442
ENSSSCT00000001170	5	chr7	-	14644829-14676910	14676910-14677308
ENSSSCT00000001170	3	chr7	-	14644829-14676910	14643280-14644829
ENSSSCT00000007260	5	chr4	+	107131136-107150020	107119039-107119419	107131108-107131136
ENSSSCT00000007260	3	chr4	+	107131136-107150020	107150020-107150745
ENSSSCT00000007791	5	chr17	+	34429985-34430407	34427318-34427656	34429941-34429985
ENSSSCT00000013068	5	chr13	-	160478687-160518107	160518107-160518109
ENSSSCT00000013068	3	chr13	-	160478687-160518107	160470479-160474404
ENSSSCT00000005427	5	chr1	+	179772067-179891302	179761856-179762182	179772048-179772067
ENSSSCT00000005427	3	chr1	+	179772067-179891302	179891302-179893549
ENSSSCT00000008982	5	chr3	-	59447360-59466964	59466964-59467322
ENSSSCT00000018080	5	chr18	+	25478940-25493050	25478920-25478940
ENSSSCT00000018080	3	chr18	+	25478940-25493050	25493050-25496908	25496997-25497861
ENSSSCT00000011003	5	chr14	-	52311349-52313144	52322069-52322131	52322829-52322989
ENSSSCT00000011003	3	chr14	-	52311349-52313144	52308533-52311349
ENSSSCT00000002695	5	chr7	+	116962054-117008049	116962040-116962054
ENSSSCT00000002695	3	chr7	+	116962054-117008049	117008257-117008402
ENSSSCT00000004178	5	chr6	-	127497460-127506518	127506518-127506601
ENSSSCT00000004178	3	chr6	-	127497460-127506518	127497396-127497460
ENSSSCT00000015630	5	chr2	+	142573815-142576117	142573703-142573815
ENSSSCT00000015630	3	chr2	+	142573815-142576117	142578737-142578802	142583417-142584504
ENSSSCT00000010112	3	chr8	-	144210507-144273732	144209052-144209172	144210231-144210507
ENSSSCT00000031898	3	chr14	+	11593926-11711021	11711021-11711171
ENSSSCT00000007649	5	chr17	+	5408972-5431991	5343390-5343834	5356805-5356879	5408971-5408972
ENSSSCT00000007649	3	chr17	+	5408972-5431991	5431991-5432065
ENSSSCT00000029061	3	chr4	+	424102-439084	439084-439087
ENSSSCT00000000493	5	chr5	+	29581112-29800775	29581088-29581112
ENSSSCT00000000493	3	chr5	+	29581112-29800775	29800775-29801698
ENSSSCT00000019491	5	chr12	-	54086001-54102422	54185561-54185828
ENSSSCT00000019491	3	chr12	-	54086001-54102422	54084624-54086001
ENSSSCT00000008422	5	chr3	+	9324578-9427775	9267603-9267686
ENSSSCT00000008422	3	chr3	+	9324578-9427775	9427775-9427778
ENSSSCT00000013933	5	chrX	-	140071621-140150976	140150976-140150980
ENSSSCT00000007172	5	chr4	+	104110561-104134126	104110529-104110561
ENSSSCT00000007911	5	chr17	-	40366219-40378355	40378355-40378764
ENSSSCT00000007911	3	chr17	-	40366219-40378355	40365360-40366219
ENSSSCT00000000099	5	chr5	+	6490153-6494212	6482112-6482208
ENSSSCT00000000099	3	chr5	+	6490153-6494212	6494212-6494214
ENSSSCT00000024810	3	chr2	+	53983851-54009499	54009499-54009589
ENSSSCT00000017720	3	chr15	+	145524631-145555101	145557642-145557706	145589555-145589669	145594670-145594786	145602684-145602786	145608353-145608522	145610977-145611069	145613185-145613271	145614065-145614211	145627649-145627804	145629578-145630037
ENSSSCT00000012984	5	chr13	-	146843104-146920228	146941706-146941856
ENSSSCT00000011841	3	chr10	+	11767615-11807392	11807392-11807444
ENSSSCT00000006953	5	chr4	+	96463144-96500755	96462528-96463144
ENSSSCT00000006953	3	chr4	+	96463144-96500755	96500755-96500762
ENSSSCT00000015488	5	chr2	+	108896622-108921552	108896561-108896622
ENSSSCT00000026093	3	chr9	+	44438433-44445766	44445766-44445770
ENSSSCT00000002223	3	chr7	+	80222132-80226187	80226187-80226308
ENSSSCT00000030475	3	chr1	+	188512957-188579826	188579826-188580117
ENSSSCT00000025715	3	chr13	-	32699568-32702215	32699097-32699568
ENSSSCT00000001722	5	chr7	+	36085701-36100686	36075327-36075411	36075659-36075782
ENSSSCT00000000040	5	chr5	+	3610542-3628216	3604126-3604255
ENSSSCT00000030446	3	GL894068.1	+	686-17751	17751-17779
ENSSSCT00000028521	3	chr14	-	33691117-33718033	33690525-33691117
ENSSSCT00000012534	5	chr13	+	38197433-38208928	38192310-38193450	38194521-38194641	38194813-38197433
ENSSSCT00000004884	5	chr1	-	87146407-87423979	87423979-87423996
ENSSSCT00000004884	3	chr1	-	87146407-87423979	87145433-87146407
ENSSSCT00000010592	5	chr2	-	155127628-155154535	155233193-155233844
ENSSSCT00000003350	5	chr6	-	45127027-45139176	45139176-45141439
ENSSSCT00000022744	5	chr17	+	23453847-23462854	23430505-23430675
ENSSSCT00000028257	3	chr4	+	141706182-141735552	141735552-141735640
ENSSSCT00000011220	3	chr14	+	78227138-78258366	78258366-78258567
ENSSSCT00000003625	5	chr6	+	53227261-53243458	53227086-53227261
ENSSSCT00000014632	5	chr2	-	49163323-49215258	49220742-49220899	49256693-49256825
ENSSSCT00000014632	3	chr2	-	49163323-49215258	49163319-49163323
ENSSSCT00000027919	5	GL896447.1	-	66754-107624	111758-111832
ENSSSCT00000008466	5	chr3	+	11444069-11530028	11424623-11425018	11444068-11444069
ENSSSCT00000000283	5	chr5	+	18912876-18914228	18912085-18912261	18912858-18912876
ENSSSCT00000018882	5	chr12	+	18722492-18759672	18719258-18719358
ENSSSCT00000018882	3	chr12	+	18722492-18759672	18759672-18760015
ENSSSCT00000015402	5	chr2	-	88189092-88203028	88273090-88273215
ENSSSCT00000015402	3	chr2	-	88189092-88203028	88188915-88189092
ENSSSCT00000017261	5	chr15	+	63775197-63833130	63775127-63775197
ENSSSCT00000019379	3	chr12	-	49243794-49251676	49243660-49243794
ENSSSCT00000002022	5	chr7	+	57653600-57679877	57653522-57653600
ENSSSCT00000002022	3	chr7	+	57653600-57679877	57679877-57680370
ENSSSCT00000000620	5	chr5	+	55086948-55108253	55086905-55086948
ENSSSCT00000000620	3	chr5	+	55086948-55108253	55156431-55156445
ENSSSCT00000008595	3	chr3	-	24698822-24729655	24698807-24698822
ENSSSCT00000031569	5	chr15	-	152170787-152186868	152186868-152187556
ENSSSCT00000031569	3	chr15	-	152170787-152186868	152168691-152168735
ENSSSCT00000025989	5	chr5	+	52229480-52271842	52229409-52229480
ENSSSCT00000012400	5	chr13	-	32978704-32983760	32983760-32983841
ENSSSCT00000012400	3	chr13	-	32978704-32983760	32978261-32978499	32978697-32978704
ENSSSCT00000031420	5	chr6	-	46206200-46211724	46211724-46211853	46214257-46214914
ENSSSCT00000031420	3	chr6	-	46206200-46211724	46206119-46206200
ENSSSCT00000007402	5	chr4	+	116244045-116351102	116244023-116244045
ENSSSCT00000014480	5	chr2	+	17185709-17205243	17185595-17185709
ENSSSCT00000014480	3	chr2	+	17185709-17205243	17205243-17205250
ENSSSCT00000008297	3	chr3	+	2173931-2198099	2198099-2201173
ENSSSCT00000016480	5	chr9	+	51422205-51435555	51420084-51420341	51422171-51422205
ENSSSCT00000016480	3	chr9	+	51422205-51435555	51435555-51435895
ENSSSCT00000013161	5	chr13	+	203134183-203148106	203110279-203110529	203134123-203134183
ENSSSCT00000014785	3	chr2	+	73170003-73180106	73180106-73182139
ENSSSCT00000012640	5	chr13	+	73092172-73102714	73092130-73092172
ENSSSCT00000012640	3	chr13	+	73092172-73102714	73102714-73102865
ENSSSCT00000010806	5	chr14	+	37533335-37574536	37533283-37533335
ENSSSCT00000028925	5	chr2	-	150317384-150418060	150434625-150435071
ENSSSCT00000028925	3	chr2	-	150317384-150418060	150317361-150317384
ENSSSCT00000009962	5	chr8	-	109462313-109532492	109532492-109532505
ENSSSCT00000009962	3	chr8	-	109462313-109532492	109461174-109461284
ENSSSCT00000006289	3	chr1	-	305502184-305633144	305502161-305502184
ENSSSCT00000016713	5	chr9	-	84879390-84898643	84905241-84906366
ENSSSCT00000016713	3	chr9	-	84879390-84898643	84879157-84879390
ENSSSCT00000002975	5	chr6	+	5098217-5142052	5085168-5085338	5097896-5098217
ENSSSCT00000023741	3	chr6	-	82502648-82514854	82457966-82461503
ENSSSCT00000031920	5	chr13	+	4373099-4379835	4251952-4252412
ENSSSCT00000031920	3	chr13	+	4373099-4379835	4459798-4459873	4483971-4484080	4509601-4512937
ENSSSCT00000004060	3	chr6	+	88636985-88652059	88652059-88654832
ENSSSCT00000024939	5	GL895007.2	-	13377-21057	21057-21060
ENSSSCT00000017893	3	chr18	-	6107243-6143620	6107182-6107243
ENSSSCT00000004769	5	chr1	+	63966008-63991682	63963217-63963335	63965952-63966008
ENSSSCT00000004769	3	chr1	+	63966008-63991682	63991682-63996620
ENSSSCT00000003039	5	chr6	-	14464800-14477962	14489362-14489474
ENSSSCT00000003173	3	chr6	+	39403227-39474513	39474513-39475771
ENSSSCT00000015191	3	chr2	-	59035487-59046287	59035249-59035487
ENSSSCT00000013078	5	chr13	+	166892683-166899134	166891888-166892683
ENSSSCT00000013078	3	chr13	+	166892683-166899134	166899134-166899153
ENSSSCT00000023524	5	chr3	-	41033945-41079796	41079796-41079863	41083023-41083232
ENSSSCT00000017869	5	chr18	-	1738318-1748531	1748531-1748782
ENSSSCT00000005463	5	chr1	+	182853801-182893684	182832400-182832500
ENSSSCT00000005463	3	chr1	+	182853801-182893684	182893684-182894115
ENSSSCT00000012619	3	chr13	+	66007127-66081630	66081630-66081821
ENSSSCT00000002805	3	chr7	-	129068962-129203801	129064697-129068962
ENSSSCT00000012025	5	chr10	+	36863117-36900643	36861477-36861840
ENSSSCT00000012025	3	chr10	+	36863117-36900643	36900643-36902834
ENSSSCT00000005061	5	chr1	+	124261171-124279310	124261149-124261171
ENSSSCT00000005061	3	chr1	+	124261171-124279310	124279310-124279321	124281895-124287373
ENSSSCT00000010568	5	chr14	-	8433828-8455666	8457327-8457500
ENSSSCT00000010568	3	chr14	-	8433828-8455666	8429640-8433828
ENSSSCT00000028976	5	chr3	-	75814285-75815355	75816476-75816924
ENSSSCT00000028976	3	chr3	-	75814285-75815355	75813912-75814285
ENSSSCT00000007161	3	chr4	+	103579365-103587021	103587021-103588153
ENSSSCT00000002806	5	chr7	+	129270533-129271648	129268690-129268922	129269927-129270003
ENSSSCT00000002806	3	chr7	+	129270533-129271648	129271648-129274989
ENSSSCT00000012957	3	chr13	+	143238518-143288872	143288872-143288922
ENSSSCT00000013861	5	chrX	-	125341064-125380842	125453602-125454368
ENSSSCT00000013861	3	chrX	-	125341064-125380842	125340571-125341064
ENSSSCT00000025796	5	chr6	+	45075622-45111110	45075607-45075622
ENSSSCT00000030503	5	chr2	+	9244353-9245495	9241505-9241629	9244332-9244353
ENSSSCT00000006581	5	chr4	-	20041550-20171516	20171516-20171522
ENSSSCT00000006581	3	chr4	-	20041550-20171516	20006741-20007036
ENSSSCT00000030861	5	chr6	+	155338716-155345129	155338045-155338152
ENSSSCT00000009253	5	chr3	-	102392886-102422221	102422221-102422235	102471574-102472024
ENSSSCT00000009253	3	chr3	-	102392886-102422221	102386286-102392886
ENSSSCT00000024617	5	chr6	-	57886829-57898138	57898138-57898195
ENSSSCT00000003392	3	chr6	-	46158727-46180753	46158633-46158727
ENSSSCT00000027042	5	chr13	-	37296619-37300549	37300549-37300620	37301334-37302352
ENSSSCT00000004932	5	chr1	-	96603030-96716539	96716539-96716585
ENSSSCT00000004932	3	chr1	-	96603030-96716539	96569539-96569789
ENSSSCT00000008786	3	chr3	-	41662214-41705674	41660823-41662214
ENSSSCT00000009156	5	chr3	+	81150521-81151459	81131829-81132196	81150517-81150521
ENSSSCT00000030175	5	chr16	+	80839014-80926655	80818046-80818069
ENSSSCT00000014266	3	chr2	-	7559962-7714023	7555132-7559007	7559318-7559962
ENSSSCT00000024347	5	GL896433.1	+	8758-17584	8723-8758
ENSSSCT00000004648	5	chr1	-	37207702-37509944	37509944-37514749	37516281-37516397	37529197-37529299	37543714-37543852	37545332-37545499
ENSSSCT00000004648	3	chr1	-	37207702-37509944	37207166-37207702
ENSSSCT00000005359	5	chr1	+	161036719-161062878	161036542-161036719
ENSSSCT00000005359	3	chr1	+	161036719-161062878	161062878-161062899
ENSSSCT00000018786	5	chr12	-	11732391-11787345	11787345-11787351	11795202-11795921
ENSSSCT00000018786	3	chr12	-	11732391-11787345	11731507-11732391
ENSSSCT00000015192	5	chr2	+	59052042-59060500	59052017-59052042
ENSSSCT00000015192	3	chr2	+	59052042-59060500	59060500-59061541	59062532-59062642	59062892-59062978	59063615-59063717	59063807-59064006
ENSSSCT00000013776	3	chrX	+	109452788-109538853	109538853-109539964
ENSSSCT00000009951	3	chr8	+	108446594-108489287	108489287-108489441
ENSSSCT00000008819	5	chr3	+	42408474-42418628	42408248-42408474
ENSSSCT00000008819	3	chr3	+	42408474-42418628	42418628-42419655	42419940-42420100	42420202-42420276
ENSSSCT00000007078	3	chr4	+	101505332-101731624	101731624-101732753
ENSSSCT00000031509	5	chr4	+	101984685-101993269	101984553-101984685
ENSSSCT00000031509	3	chr4	+	101984685-101993269	101993269-101993763
ENSSSCT00000023584	5	chr11	-	18866090-18916064	18916064-18916069
ENSSSCT00000018716	5	chr12	+	5272437-5357766	5272409-5272437
ENSSSCT00000016449	5	chr9	-	50266077-50268705	50268705-50268710	50296865-50297324
ENSSSCT00000016449	3	chr9	-	50266077-50268705	50261914-50263118	50266052-50266077
ENSSSCT00000000722	5	chr5	+	65575791-65589682	65574887-65575164	65575789-65575791
ENSSSCT00000026677	5	chr1	-	119998092-120019205	120063201-120063409
ENSSSCT00000018013	5	chr18	-	16057927-16346564	16693704-16693807
ENSSSCT00000018013	3	chr18	-	16057927-16346564	16056167-16057927
ENSSSCT00000025354	3	chr12	-	56343352-56375700	56343025-56343352
ENSSSCT00000006154	5	chr1	+	299470824-299479050	299470680-299470824
ENSSSCT00000006154	3	chr1	+	299470824-299479050	299479050-299479651
ENSSSCT00000018343	3	chr16	-	23672791-23741895	23672400-23672791
ENSSSCT00000031573	3	JH118993.1	-	9782-22343	9732-9782
ENSSSCT00000011165	5	chr14	+	66161716-66192218	66136447-66136740
ENSSSCT00000007839	5	chr17	-	37009320-37073251	37111795-37111872	37167441-37167627
ENSSSCT00000007839	3	chr17	-	37009320-37073251	37008463-37009320
ENSSSCT00000012460	5	chr13	-	35080259-35135384	35135384-35135444
ENSSSCT00000012460	3	chr13	-	35080259-35135384	35075778-35076357	35077740-35077831	35079039-35080259
ENSSSCT00000004398	5	chr6	-	157460445-157496882	157502795-157502922	157516203-157516465
ENSSSCT00000004398	3	chr6	-	157460445-157496882	157460444-157460445
ENSSSCT00000003377	5	chr6	+	46032790-46046631	46031336-46031837
ENSSSCT00000003377	3	chr6	+	46032790-46046631	46046814-46046979
ENSSSCT00000008553	5	chr3	+	18733279-18753571	18730474-18730543	18731196-18731269	18732731-18733279
ENSSSCT00000008553	3	chr3	+	18733279-18753571	18753571-18753572
ENSSSCT00000031393	5	chr2	-	8243270-8243397	8243646-8243680	8244013-8244060	8244289-8244375	8244638-8244687	8245012-8245043
ENSSSCT00000031393	3	chr2	-	8243270-8243397	8243259-8243270
ENSSSCT00000011093	5	chr14	+	55034981-55039390	55021660-55021808
ENSSSCT00000011093	3	chr14	+	55034981-55039390	55039390-55039538
ENSSSCT00000011708	5	chr14	+	143414802-143468369	143414687-143414802
ENSSSCT00000011708	3	chr14	+	143414802-143468369	143468369-143470523
ENSSSCT00000004949	5	chr1	+	101579216-101635016	101579158-101579216
ENSSSCT00000010437	5	chr11	+	75995343-76025089	75927384-75927571
ENSSSCT00000010437	3	chr11	+	75995343-76025089	76025089-76025287
ENSSSCT00000006505	5	chr4	-	828884-831320	831320-831324
ENSSSCT00000006505	3	chr4	-	828884-831320	828747-828884
ENSSSCT00000014070	5	chr2	+	2342270-2343202	2342228-2342270
ENSSSCT00000014070	3	chr2	+	2342270-2343202	2346668-2346891
ENSSSCT00000016779	5	chr9	+	109601470-109716061	109598756-109599493
ENSSSCT00000016779	3	chr9	+	109601470-109716061	109717469-109717611	109719087-109719201	109721294-109721363	109723596-109723740	109732935-109733148
ENSSSCT00000014660	3	chr2	-	77492322-77506677	77489811-77492322
ENSSSCT00000016207	5	chr9	+	10814834-10818127	10814831-10814834
ENSSSCT00000016207	3	chr9	+	10814834-10818127	10818127-10818130	10818547-10818683
ENSSSCT00000011352	5	chr14	-	95804112-95822447	95822530-95822675
ENSSSCT00000000015	3	chr5	-	1294484-1315514	1284081-1285181
ENSSSCT00000003056	3	chr6	+	16592288-16599149	16599149-16599875	16600561-16601603
ENSSSCT00000019050	3	chr12	-	23049768-23069930	23049118-23049768
ENSSSCT00000014186	5	chr2	+	5652042-5655474	5652017-5652042
ENSSSCT00000002961	5	chr6	-	4473347-4490418	4490608-4490663	4491048-4491157	4491648-4491957
ENSSSCT00000018890	5	chr12	-	18945280-18953571	18953571-18953618
ENSSSCT00000018890	3	chr12	-	18945280-18953571	18942898-18945280
ENSSSCT00000012945	3	chr13	+	142336267-142629535	142708213-142708322	142713561-142713652	142714967-142716027
ENSSSCT00000018123	5	chr18	-	35904425-35907118	35907118-35907762
ENSSSCT00000018123	3	chr18	-	35904425-35907118	35900423-35902210
ENSSSCT00000009636	5	chr8	-	36841354-36864888	36864888-36864889	36866654-36866747
ENSSSCT00000009636	3	chr8	-	36841354-36864888	36841020-36841354
ENSSSCT00000004703	5	chr1	-	49880571-49884096	49904201-49904539
ENSSSCT00000004703	3	chr1	-	49880571-49884096	49878057-49880571
ENSSSCT00000026412	5	chr15	-	122861672-122879852	122882642-122882707	122883737-122883891
ENSSSCT00000026412	3	chr15	-	122861672-122879852	122861666-122861672
ENSSSCT00000015648	3	chr2	-	145502990-145503956	145501471-145502990
ENSSSCT00000009808	5	chr8	+	74299024-74300021	74298839-74299024
ENSSSCT00000009808	3	chr8	+	74299024-74300021	74300156-74300809
ENSSSCT00000016332	5	chr9	-	31847001-31911142	31927584-31927654	31938172-31938435
ENSSSCT00000016332	3	chr9	-	31847001-31911142	31846882-31847001
ENSSSCT00000024903	5	chr12	-	18448185-18473774	18473774-18474299
ENSSSCT00000024903	3	chr12	-	18448185-18473774	18447490-18447928
ENSSSCT00000010023	5	chr8	+	123274617-123279223	123169033-123170041
ENSSSCT00000010023	3	chr8	+	123274617-123279223	123279223-123281348
ENSSSCT00000014450	5	chr2	-	16204579-16206256	16206256-16206511
ENSSSCT00000014450	3	chr2	-	16204579-16206256	16203793-16204579
ENSSSCT00000015147	3	chr2	-	60315959-60355737	60314311-60315959
ENSSSCT00000012972	5	chr13	-	144767536-144800588	144800588-144800602	144829047-144829572
ENSSSCT00000011554	5	chr14	-	121897617-121899281	121899281-121899524	121900501-121901462
ENSSSCT00000011554	3	chr14	-	121897617-121899281	121896545-121897617
ENSSSCT00000014673	5	chr2	+	77814539-77821746	77814440-77814539
ENSSSCT00000014673	3	chr2	+	77814539-77821746	77821746-77821762	77822612-77823350
ENSSSCT00000000884	5	chr5	+	81398648-81404929	81398607-81398648
ENSSSCT00000031489	5	GL895825.2	-	17984-35455	41970-42056
ENSSSCT00000011099	3	chr14	+	55140117-55153192	55153192-55153305
ENSSSCT00000011675	3	chr14	-	139880728-139917123	139880534-139880728
ENSSSCT00000016256	3	chr9	+	19211763-19238971	19238971-19239251
ENSSSCT00000030730	5	chr3	+	92341040-92356538	92341016-92341040
ENSSSCT00000022996	5	chr6	+	44160341-44172057	44160281-44160341
ENSSSCT00000014593	5	chr2	+	43627375-43798211	43627356-43627375
ENSSSCT00000014593	3	chr2	+	43627375-43798211	43798211-43800538
ENSSSCT00000025840	3	chr13	+	37272323-37280834	37280834-37281715
ENSSSCT00000005616	5	chr1	+	211709473-211817856	211709263-211709473
ENSSSCT00000016603	5	chr9	+	61716477-61811066	61715895-61716477
ENSSSCT00000000657	3	chr5	+	61139249-61205929	61205929-61205981
ENSSSCT00000009277	5	chr3	+	107089369-107156259	107089366-107089369
ENSSSCT00000009277	3	chr3	+	107089369-107156259	107156259-107156317
ENSSSCT00000003974	5	chr6	+	78332771-78337582	78331441-78332109	78332255-78332292	78332697-78332771
ENSSSCT00000022923	3	chr4	+	109050497-109054806	109054806-109054975
ENSSSCT00000002392	5	chr7	+	83482372-83490089	83482272-83482372
ENSSSCT00000002392	3	chr7	+	83482372-83490089	83490089-83490094
ENSSSCT00000025883	5	chr2	-	48831842-48904569	48904569-48904824
ENSSSCT00000012302	3	chr13	+	20785152-20829477	20829477-20832609
ENSSSCT00000000963	5	chr5	-	88009721-88114415	88114415-88114437
ENSSSCT00000000963	3	chr5	-	88009721-88114415	87992773-87992974	87995266-87995437
ENSSSCT00000005351	5	chr1	-	159918114-159939610	159939610-159939623
ENSSSCT00000005351	3	chr1	-	159918114-159939610	159918106-159918114
ENSSSCT00000010999	5	chr14	-	52423079-52423532	52424836-52424875
ENSSSCT00000010999	3	chr14	-	52423079-52423532	52423071-52423079
ENSSSCT00000018810	5	chr12	+	14801043-14859912	14758860-14758995
ENSSSCT00000018810	3	chr12	+	14801043-14859912	14859912-14861421
ENSSSCT00000003712	3	chr6	+	58309983-58324734	58324734-58325309
ENSSSCT00000029422	3	GL896387.1	+	7434-58345	58345-58350
ENSSSCT00000010245	3	chr11	-	9429665-9467656	9429637-9429665
ENSSSCT00000018118	5	chr18	+	34430772-34468824	34430713-34430772
ENSSSCT00000018118	3	chr18	+	34430772-34468824	34468824-34473247
ENSSSCT00000029394	5	chr13	-	35932516-35968835	35968835-35969007
ENSSSCT00000029394	3	chr13	-	35932516-35968835	35931423-35932516
ENSSSCT00000026889	5	chr2	+	6393343-6413661	6393258-6393343
ENSSSCT00000026889	3	chr2	+	6393343-6413661	6413661-6413922
ENSSSCT00000001758	3	chr7	+	37905566-37968899	37968899-37968901
ENSSSCT00000002016	5	chr7	-	57304933-57333771	57333771-57333801
ENSSSCT00000002016	3	chr7	-	57304933-57333771	57302301-57304933
ENSSSCT00000006542	5	chr4	+	10801066-10859545	10764717-10765063
ENSSSCT00000006542	3	chr4	+	10801066-10859545	10859545-10861075
ENSSSCT00000003964	5	chr6	+	78055584-78105494	78038035-78038420	78055570-78055584
ENSSSCT00000003964	3	chr6	+	78055584-78105494	78105494-78108583
ENSSSCT00000008782	5	chr3	+	41631025-41633605	41626325-41627488
ENSSSCT00000008782	3	chr3	+	41631025-41633605	41633605-41633835
ENSSSCT00000007200	5	chr4	-	104855492-104870669	104870669-104870676
ENSSSCT00000006418	5	chr1	+	313760868-313763290	313759328-313759972
ENSSSCT00000008590	5	chr3	-	24333591-24356481	24356481-24356643
ENSSSCT00000001087	5	chr7	+	3154140-3155711	3152845-3154140
ENSSSCT00000001087	3	chr7	+	3154140-3155711	3236910-3237020
ENSSSCT00000025088	3	chr1	-	134281042-134343747	134278305-134281042
ENSSSCT00000017506	5	chr15	+	112548610-112550291	112548084-112548184
ENSSSCT00000002548	5	chr7	+	97300592-97362579	97264782-97265053	97294164-97294286	97300417-97300592
ENSSSCT00000002548	3	chr7	+	97300592-97362579	97362579-97365347
ENSSSCT00000012108	5	chr10	-	54199178-54227557	54227557-54227581
ENSSSCT00000012108	3	chr10	-	54199178-54227557	54189475-54191519
ENSSSCT00000008629	5	chr3	-	29068053-29172715	29172715-29172734
ENSSSCT00000023787	5	GL895176.2	-	51149-350105	350105-350110
ENSSSCT00000023787	3	GL895176.2	-	51149-350105	35579-35713
ENSSSCT00000004091	5	chr6	+	96482621-96620109	96478266-96478496	96482595-96482621
ENSSSCT00000014031	5	chr2	-	49279-94095	94095-94106
ENSSSCT00000014031	3	chr2	-	49279-94095	47866-49279
ENSSSCT00000017775	5	chr15	+	150857312-150858400	150847174-150847286	150857283-150857312
ENSSSCT00000024055	3	chr13	-	132284475-132398104	132281078-132281167
ENSSSCT00000032271	5	chr2	+	142660878-142661444	142654056-142654377	142660875-142660878
ENSSSCT00000006195	5	chr1	-	302576514-302581314	302581314-302581329
ENSSSCT00000006195	3	chr1	-	302576514-302581314	302576070-302576514
ENSSSCT00000030703	5	chr9	+	94800587-94817628	94775143-94775247	94778687-94778751	94788150-94788326	94794006-94794109	94796389-94796454
ENSSSCT00000025669	3	chr12	-	27397294-27438164	27366720-27366875	27373164-27373258	27380499-27380569
ENSSSCT00000032188	5	chr13	+	199172158-199173832	199172130-199172158
ENSSSCT00000032188	3	chr13	+	199172158-199173832	199173832-199173969	199179528-199183211
ENSSSCT00000004212	5	chr6	-	135379661-135387507	135392414-135392628
ENSSSCT00000027954	5	chr6	+	83589111-83599962	83589105-83589111
ENSSSCT00000023214	5	chr4	-	119320217-119544247	119551227-119551311
ENSSSCT00000002032	5	chr7	-	57914632-58089348	58089348-58089364
ENSSSCT00000002032	3	chr7	-	57914632-58089348	57896436-57896608
ENSSSCT00000028156	5	chr10	-	34558197-34558412	34558412-34558767	34559253-34559473	34559721-34559843	34560370-34560634
ENSSSCT00000028406	5	GL895643.2	-	124019-128146	128146-128147	132472-132516
ENSSSCT00000028406	3	GL895643.2	-	124019-128146	123776-124019
ENSSSCT00000003769	5	chr6	-	64280461-64321692	64321692-64321775
ENSSSCT00000005347	3	chr1	-	159864765-159907060	159864677-159864765
ENSSSCT00000005055	3	chr1	+	123140555-123240772	123240772-123240798
ENSSSCT00000018184	5	chr18	+	50062880-50065910	50054386-50059856	50061210-50062880
ENSSSCT00000018184	3	chr18	+	50062880-50065910	50065910-50066108
ENSSSCT00000010463	5	chr11	+	84613773-84675898	84557487-84557574
ENSSSCT00000002977	5	chr6	-	5213122-5364584	5583446-5583624	5717751-5717895	5823271-5823431
ENSSSCT00000026092	5	chr11	+	18971010-19002966	18970899-18971010
ENSSSCT00000003154	5	chr6	+	35173983-35174180	35167954-35168344	35173973-35173983
ENSSSCT00000026898	3	chr9	+	2251308-2263570	2263570-2263592
ENSSSCT00000014646	5	chr2	-	52047045-52075772	52075772-52076116
ENSSSCT00000005016	3	chr1	-	117466662-117488052	117466474-117466662
ENSSSCT00000004578	5	chr1	+	28370898-28423000	28367673-28367820	28370884-28370898
ENSSSCT00000004578	3	chr1	+	28370898-28423000	28423000-28425411
ENSSSCT00000004862	5	chr1	+	86038181-86064050	86021331-86021547
ENSSSCT00000004862	3	chr1	+	86038181-86064050	86064050-86064286
ENSSSCT00000023051	3	chr6	-	90192180-90207246	90189808-90190570
ENSSSCT00000030797	5	GL895957.1	+	20981-41365	1716-1840
ENSSSCT00000030797	3	GL895957.1	+	20981-41365	41365-41902
ENSSSCT00000009058	5	JH118982.1	+	41235-44520	41169-41235
ENSSSCT00000012873	5	chr13	+	126700983-126722509	126692877-126693056
ENSSSCT00000012334	5	chr13	+	26391341-26393247	26389003-26389239
ENSSSCT00000012334	3	chr13	+	26391341-26393247	26393247-26393311
ENSSSCT00000010956	5	chr14	-	50308018-50320161	50390311-50390571
ENSSSCT00000002271	5	chr7	-	81066278-81088337	81088337-81088430
ENSSSCT00000002271	3	chr7	-	81066278-81088337	81066230-81066278
ENSSSCT00000025747	5	chr18	+	6403929-6413716	6403370-6403929
ENSSSCT00000025747	3	chr18	+	6403929-6413716	6413862-6415502
ENSSSCT00000012955	5	chr13	-	142925309-143031336	143031336-143031378
ENSSSCT00000006673	5	chr4	-	41734184-41746860	41746860-41746901	41749375-41749497	41751247-41751369	41763715-41763837	41764083-41764205	41767572-41767694	41775740-41775865
ENSSSCT00000006673	3	chr4	-	41734184-41746860	41734050-41734184
ENSSSCT00000027490	5	JH118931.1	+	14567-37743	14561-14567
ENSSSCT00000027490	3	JH118931.1	+	14567-37743	37743-37744	43653-43802	46292-46438	47557-47706
ENSSSCT00000028180	5	chr6	-	81892891-81902802	81902802-81902835	81903437-81903490	81903676-81903747	81906313-81906375	81906735-81906770	81907070-81907123	81907227-81907265
ENSSSCT00000017188	5	chr15	+	52433810-52464889	52430680-52431224
ENSSSCT00000003981	3	chr6	+	79677219-79876085	79877008-79877058	79901038-79901166	79908388-79908489	79910117-79910197	79913111-79913215	79913823-79917691
ENSSSCT00000000817	3	chr5	+	70264406-70410707	70410707-70410870
ENSSSCT00000031683	3	chr3	-	33043721-33064367	33043720-33043721
ENSSSCT00000004251	5	chr6	+	143689175-143732390	143642250-143642863
ENSSSCT00000004251	3	chr6	+	143689175-143732390	143732390-143734087
ENSSSCT00000029360	5	chr4	+	61268712-61304788	61268319-61268712
ENSSSCT00000029360	3	chr4	+	61268712-61304788	61304788-61304794
ENSSSCT00000014453	5	chr2	-	16317462-16327975	16327975-16327979
ENSSSCT00000014453	3	chr2	-	16317462-16327975	16311077-16317462
ENSSSCT00000009597	3	chr8	-	30533247-30569474	30531411-30533247
ENSSSCT00000012457	5	chr13	+	35007412-35011175	35005622-35006342	35007283-35007412
ENSSSCT00000001911	5	chr7	-	46947785-47070503	47070503-47071227
ENSSSCT00000001911	3	chr7	-	46947785-47070503	46945750-46947785
ENSSSCT00000001101	5	chr7	+	1921742-1945193	1905376-1906028	1921718-1921742
ENSSSCT00000011883	3	chr10	+	17094876-17115434	17115434-17115628
ENSSSCT00000003016	5	chr6	-	13241824-13268390	13268390-13268999
ENSSSCT00000003016	3	chr6	-	13241824-13268390	13238439-13241824
ENSSSCT00000000102	5	chr5	+	6566812-6576275	6565230-6565845	6566176-6566812
ENSSSCT00000000102	3	chr5	+	6566812-6576275	6576275-6578545
ENSSSCT00000002105	5	chr7	+	62884182-62934319	62865342-62865563	62884149-62884182
ENSSSCT00000002105	3	chr7	+	62884182-62934319	62934319-62934585
ENSSSCT00000005543	3	chr1	+	201656074-201698202	201698202-201698212
ENSSSCT00000006203	5	chr1	+	302643446-302691985	302643340-302643446
ENSSSCT00000006203	3	chr1	+	302643446-302691985	302691985-302692546
ENSSSCT00000018443	5	chr16	-	42880067-42880291	42881396-42881532	42882478-42882691
ENSSSCT00000018443	3	chr16	-	42880067-42880291	42878284-42880067
ENSSSCT00000025814	3	chr13	-	131581813-131587978	131581507-131581813
ENSSSCT00000005825	5	chr1	+	259252402-259399473	259251557-259252402
ENSSSCT00000029862	3	GL896364.1	-	22655-32524	22627-22655
ENSSSCT00000024841	5	chr2	-	147424679-147434964	147444884-147444956
ENSSSCT00000024841	3	chr2	-	147424679-147434964	147424416-147424679
ENSSSCT00000019331	5	chr12	-	46807767-46810178	46810178-46810188	46811555-46811666
ENSSSCT00000019331	3	chr12	-	46807767-46810178	46807707-46807767
ENSSSCT00000011014	3	chr14	+	52782655-52909779	52909779-52909937
ENSSSCT00000017285	5	chr15	-	71682577-71745410	71766379-71766562	71823403-71823990
ENSSSCT00000017285	3	chr15	-	71682577-71745410	71681403-71682577
ENSSSCT00000030020	5	chr13	+	131667621-131675397	131665745-131665933	131667362-131667422
ENSSSCT00000030020	3	chr13	+	131667621-131675397	131675397-131675779
ENSSSCT00000011339	5	chr14	-	94748436-94839730	94839730-94839752	94842497-94842911
ENSSSCT00000011339	3	chr14	-	94748436-94839730	94748329-94748436
ENSSSCT00000014106	5	chr2	+	3748579-3760628	3747193-3747605	3748538-3748579
ENSSSCT00000014106	3	chr2	+	3748579-3760628	3760628-3761436
ENSSSCT00000024473	5	chr12	+	19330099-19330644	19327825-19328410	19330074-19330099
ENSSSCT00000001518	5	chr7	-	27223010-27229254	27236230-27237279
ENSSSCT00000006939	5	chr4	-	93572140-93629359	93872531-93872604	93875747-93876686
ENSSSCT00000006939	3	chr4	-	93572140-93629359	93567056-93572140
ENSSSCT00000010658	5	chr14	+	22431845-22433380	22380234-22380389	22431782-22431845
ENSSSCT00000008575	5	chr3	-	22143943-22189515	22189515-22189595
ENSSSCT00000008575	3	chr3	-	22143943-22189515	22143746-22143943
ENSSSCT00000008971	5	chr3	+	58923017-59040071	58846637-58848298	58911870-58911931
ENSSSCT00000008971	3	chr3	+	58923017-59040071	59040071-59040141
ENSSSCT00000029211	5	chrX	+	116234268-116253050	116163389-116164169
ENSSSCT00000029211	3	chrX	+	116234268-116253050	116253050-116256000
ENSSSCT00000003811	5	chr6	+	65903637-65929582	65898269-65898409
ENSSSCT00000003811	3	chr6	+	65903637-65929582	65929582-65931216
ENSSSCT00000030358	5	JH118626.1	-	97337-105382	107094-107158	110831-110975	112024-112125	112224-112273	112755-112835	115014-115059	118033-118069
ENSSSCT00000030358	3	JH118626.1	-	97337-105382	97318-97337
ENSSSCT00000022839	5	chr1	-	120624099-120633359	120698326-120698398	120914240-120914329	121031808-121031981
ENSSSCT00000022839	3	chr1	-	120624099-120633359	120607285-120607448	120608479-120608542
ENSSSCT00000006679	5	chr4	-	43122710-43138586	43247554-43248484
ENSSSCT00000006679	3	chr4	-	43122710-43138586	43121680-43122710
ENSSSCT00000004328	5	chr6	-	152918981-152940807	152940807-152940847	152942698-152942852	152943094-152943172	152944925-152944945	152948462-152948537	152968932-152969023	152999596-152999790	153003029-153003353
ENSSSCT00000004328	3	chr6	-	152918981-152940807	152918924-152918981
ENSSSCT00000008984	5	chr3	-	59880799-59881322	59885120-59885155	59968676-59968775
ENSSSCT00000012791	5	chr13	-	91282140-91367100	91367100-91367165
ENSSSCT00000012791	3	chr13	-	91282140-91367100	91282130-91282140
ENSSSCT00000000821	5	chr5	-	70999571-71021751	71021751-71021833	71062507-71062684
ENSSSCT00000000821	3	chr5	-	70999571-71021751	70997251-70999571
ENSSSCT00000006593	5	chr4	+	22089714-22128182	21837587-21839393
ENSSSCT00000006878	5	chr4	-	87980699-87989587	88043325-88043991
ENSSSCT00000006878	3	chr4	-	87980699-87989587	87890148-87893665	87899756-87899827	87903593-87903774	87908369-87908544
ENSSSCT00000024719	5	chr9	-	51595405-51614008	51614008-51614049	51620046-51620135
ENSSSCT00000024719	3	chr9	-	51595405-51614008	51595329-51595405
ENSSSCT00000004369	5	chr6	+	155288383-155321728	155288311-155288383
ENSSSCT00000010313	3	chr11	+	21569933-21685279	21685279-21685810
ENSSSCT00000016679	5	chr9	-	77000788-77006411	77006411-77006487	77008416-77008515
ENSSSCT00000016679	3	chr9	-	77000788-77006411	76998245-77000788
ENSSSCT00000001001	5	chr5	+	96275119-96280110	96273413-96273800	96275111-96275119
ENSSSCT00000001001	3	chr5	+	96275119-96280110	96280110-96281178
ENSSSCT00000011900	5	chr10	+	19918406-19928777	19918310-19918406
ENSSSCT00000011900	3	chr10	+	19918406-19928777	19928777-19928796
ENSSSCT00000011053	3	chr14	-	53839174-53940787	53838856-53839174
ENSSSCT00000018056	5	chr18	-	21014797-21014987	21016135-21016277
ENSSSCT00000018056	3	chr18	-	21014797-21014987	21014285-21014797
ENSSSCT00000018662	5	chr12	-	1516513-1572531	1572531-1572628
ENSSSCT00000002998	5	chr6	+	11900776-11914646	11898375-11898527	11900742-11900776
ENSSSCT00000002998	3	chr6	+	11900776-11914646	11914646-11914652
ENSSSCT00000010290	5	chr11	-	18085027-18109816	18165012-18165168
ENSSSCT00000031910	5	chr14	-	122027606-122029561	122029561-122029805	122030782-122034215
ENSSSCT00000031910	3	chr14	-	122027606-122029561	122026795-122027606
ENSSSCT00000028007	5	chr13	-	190062821-190066291	190131715-190131796	190149461-190151654
ENSSSCT00000028007	3	chr13	-	190062821-190066291	190059278-190062821
ENSSSCT00000009417	5	chr3	+	126843692-126844327	126839602-126839929	126843660-126843692
ENSSSCT00000006919	5	chr4	+	91579100-91641126	91577427-91577900
ENSSSCT00000006919	3	chr4	+	91579100-91641126	91641126-91642180
ENSSSCT00000028726	5	chr5	+	3561303-3562382	3541723-3541795	3559810-3559949	3561275-3561303
ENSSSCT00000029667	5	GL892292.1	+	21-3785	2016-02-21
ENSSSCT00000006558	3	chr4	+	15698066-15757625	15757625-15759800
ENSSSCT00000026186	5	chr13	-	167905645-167931302	167931302-167931305
ENSSSCT00000024008	5	chr5	-	16489077-16493022	16493022-16493257
ENSSSCT00000024008	3	chr5	-	16489077-16493022	16487736-16489077
ENSSSCT00000015451	5	chr2	-	97513202-97539107	97539107-97539113
ENSSSCT00000015451	3	chr2	-	97513202-97539107	97505006-97505403
ENSSSCT00000029214	3	chr9	-	138749256-138793166	138747258-138749256
ENSSSCT00000006177	5	chr1	+	302057983-302090174	302023302-302023523
ENSSSCT00000006177	3	chr1	+	302057983-302090174	302096262-302098203
ENSSSCT00000015663	5	chr2	+	146156357-146160020	146156065-146156357
ENSSSCT00000000879	5	chr5	-	80651422-80652987	80653398-80654317
ENSSSCT00000000879	3	chr5	-	80651422-80652987	80650519-80651422
ENSSSCT00000025872	5	chr10	+	35240972-35317629	35228919-35229197	35240929-35240972
ENSSSCT00000025872	3	chr10	+	35240972-35317629	35317629-35317631
ENSSSCT00000006008	5	chr1	+	283259173-283266590	283259091-283259173
ENSSSCT00000002066	5	chr7	-	60126614-60139897	60139897-60140778
ENSSSCT00000002066	3	chr7	-	60126614-60139897	60123347-60126614
ENSSSCT00000000011	3	chr5	-	1071720-1158793	1071069-1071720
ENSSSCT00000027793	5	chr9	+	9400615-9443427	9349643-9349992
ENSSSCT00000027793	3	chr9	+	9400615-9443427	9443427-9443431
ENSSSCT00000026732	5	chr13	+	82202790-82230490	82197688-82197866	82197957-82198066	82202009-82202132	82202730-82202790
ENSSSCT00000026732	3	chr13	+	82202790-82230490	82230490-82231033
ENSSSCT00000023612	5	chr2	+	147800960-147801928	147794575-147795106	147800816-147800960
ENSSSCT00000001702	5	chr7	-	35362835-35410240	35410240-35410491
ENSSSCT00000001702	3	chr7	-	35362835-35410240	35324601-35324927	35362834-35362835
ENSSSCT00000015780	5	chr2	-	157388251-157428464	157428464-157429179
ENSSSCT00000015780	3	chr2	-	157388251-157428464	157378038-157381248
ENSSSCT00000025508	3	chr2	+	58626728-58661857	58664411-58664672
ENSSSCT00000011105	5	chr14	-	58497683-58618862	58626626-58627102
ENSSSCT00000011105	3	chr14	-	58497683-58618862	58497569-58497683
ENSSSCT00000016825	5	chr9	-	118439608-118514521	118514521-118514568	118514703-118514744
ENSSSCT00000016825	3	chr9	-	118439608-118514521	118439030-118439608
ENSSSCT00000005137	5	chr1	+	136318910-136400351	136318857-136318910
ENSSSCT00000027696	5	chr6	-	49721684-49725897	49725897-49725914
ENSSSCT00000027696	3	chr6	-	49721684-49725897	49701636-49701662	49721683-49721684
ENSSSCT00000014770	5	chr2	+	73905290-73939737	73905240-73905290
ENSSSCT00000016719	5	chr9	+	86199887-86215298	86173339-86173493	86194909-86195010
ENSSSCT00000000563	3	chr5	-	42877526-42878692	42876362-42877052	42877500-42877526
ENSSSCT00000011875	5	chr10	-	16016584-16034770	16036144-16036326
ENSSSCT00000011875	3	chr10	-	16016584-16034770	16016450-16016584
ENSSSCT00000012197	5	chr10	+	71403808-71417802	71390082-71390211
ENSSSCT00000012197	3	chr10	+	71403808-71417802	71417802-71417844
ENSSSCT00000005081	3	chr1	-	126842175-127433537	126842166-126842175
ENSSSCT00000032331	3	chr5	+	24531523-24537703	24538013-24538205	24538862-24538987	24539194-24539322	24539581-24539734
ENSSSCT00000012666	5	JH118519.1	-	32348-88038	106550-106654
ENSSSCT00000012666	3	JH118519.1	-	32348-88038	31842-32348
ENSSSCT00000016269	3	chr9	-	22107630-22184700	22107589-22107630
ENSSSCT00000019257	5	chr12	+	40078731-40180475	40078720-40078731
ENSSSCT00000017783	5	chr15	+	151754397-151846756	151754386-151754397
ENSSSCT00000017783	3	chr15	+	151754397-151846756	151846756-151847486
ENSSSCT00000004602	5	chr1	-	31490843-31513300	31515311-31515414	31521577-31522005
ENSSSCT00000004602	3	chr1	-	31490843-31513300	31490840-31490843
ENSSSCT00000006687	5	chr4	-	45137816-45196455	45196455-45196593
ENSSSCT00000027235	5	chr12	+	41690124-41712782	41585970-41586193
ENSSSCT00000027235	3	chr12	+	41690124-41712782	41712782-41712946
ENSSSCT00000032264	5	chr9	-	128999765-129000061	129016294-129016369	129029903-129030342
ENSSSCT00000032264	3	chr9	-	128999765-129000061	128996552-128999765
ENSSSCT00000026183	5	chr16	-	74152533-74197232	74197294-74197486
ENSSSCT00000026183	3	chr16	-	74152533-74197232	74152330-74152533
ENSSSCT00000007274	5	chr4	+	107425646-107431955	107425353-107425526
ENSSSCT00000007274	3	chr4	+	107425646-107431955	107431955-107433547
ENSSSCT00000018172	5	chr18	+	49277462-49327730	49184361-49184437
ENSSSCT00000018172	3	chr18	+	49277462-49327730	49327730-49329943
ENSSSCT00000015735	5	chr2	-	150066068-150066967	150076318-150076514
ENSSSCT00000015735	3	chr2	-	150066068-150066967	150062412-150066068
ENSSSCT00000010764	5	chr14	+	33733117-33784423	33733010-33733117
ENSSSCT00000008941	5	chr3	-	55031471-55095734	55121020-55121076	55195742-55195807	55196166-55196205
ENSSSCT00000018948	5	chr12	+	20835847-20863349	20833990-20834267	20834871-20835023	20835837-20835847
ENSSSCT00000018948	3	chr12	+	20835847-20863349	20863349-20864517
ENSSSCT00000010372	5	chr11	+	49869696-49870148	49866464-49867102	49869684-49869696
ENSSSCT00000011527	5	chr14	-	120043225-120080894	120080894-120080954
ENSSSCT00000018496	5	chr16	-	55464124-55496215	55496215-55496410	55523743-55523866
ENSSSCT00000018496	3	chr16	-	55464124-55496215	55459259-55464124
ENSSSCT00000004450	5	chr1	+	3289751-3306795	3289733-3289751
ENSSSCT00000004450	3	chr1	+	3289751-3306795	3306795-3307702
ENSSSCT00000010896	5	chr14	+	44639268-44689165	44605894-44605997
ENSSSCT00000010896	3	chr14	+	44639268-44689165	44689165-44689171
ENSSSCT00000007467	5	GL892439.2	+	55590-71222	50739-51062
ENSSSCT00000007467	3	GL892439.2	+	55590-71222	71222-72630
ENSSSCT00000014494	5	chr2	+	17893141-17916392	17893134-17893141
ENSSSCT00000014494	3	chr2	+	17893141-17916392	17916392-17916394	17924454-17926679
ENSSSCT00000031057	5	chr14	+	29959863-29961464	29958890-29958990	29959860-29959863
ENSSSCT00000011440	5	chr14	+	110250795-110252240	110240606-110241013
ENSSSCT00000011440	3	chr14	+	110250795-110252240	110252240-110253829
ENSSSCT00000008332	5	chr3	+	5152789-5169978	5148506-5148549	5149987-5150086	5151251-5151331	5151959-5152058
ENSSSCT00000008332	3	chr3	+	5152789-5169978	5169978-5170122
ENSSSCT00000001622	5	chr7	-	29269958-29273035	29273035-29273205
ENSSSCT00000012523	5	chr13	+	37846302-37873056	37845367-37845462	37845985-37846137	37846278-37846302
ENSSSCT00000013823	5	chrX	+	116341278-116433646	116294044-116294506
ENSSSCT00000013823	3	chrX	+	116341278-116433646	116433646-116433659
ENSSSCT00000016579	3	chr9	+	58354868-58374166	58374166-58375091
ENSSSCT00000022436	5	GL893655.1	-	23289-57195	57195-57216
ENSSSCT00000002379	5	chr7	+	83061340-83121537	83061276-83061340
ENSSSCT00000009289	5	chr3	+	108108201-108147738	108074656-108074801
ENSSSCT00000014085	5	chr2	-	2974853-3097590	3097590-3097595	3109700-3109853	3158162-3158272
ENSSSCT00000032096	3	chr5	-	23127539-23149097	23127118-23127539
ENSSSCT00000015680	5	chr2	-	147153616-147162665	147162665-147162679
ENSSSCT00000011028	5	chr14	-	53282552-53283339	53283339-53283387
ENSSSCT00000011028	3	chr14	-	53282552-53283339	53277892-53278051	53282508-53282552
ENSSSCT00000023446	5	chr9	+	78652346-78791245	78631038-78631307
ENSSSCT00000023446	3	chr9	+	78652346-78791245	78791245-78791644
ENSSSCT00000019300	5	chr12	+	44372023-44385433	44371941-44372023
ENSSSCT00000019300	3	chr12	+	44372023-44385433	44385433-44385466
ENSSSCT00000015890	5	chr2	+	8983277-8986090	8983163-8983277
ENSSSCT00000015890	3	chr2	+	8983277-8986090	8986090-8986095
ENSSSCT00000007835	5	chr17	+	36922983-36930993	36890623-36890741	36916172-36916339	36922942-36922983
ENSSSCT00000007835	3	chr17	+	36922983-36930993	36930993-36930994
ENSSSCT00000027033	5	chr15	+	152921244-153035111	152921215-152921244
ENSSSCT00000018837	3	chr12	-	16019789-16101830	16019049-16019789
ENSSSCT00000017178	5	chr15	+	51604764-51656161	51604746-51604764
ENSSSCT00000001808	5	chr7	-	42310893-42311351	42312595-42312742	42313635-42313710	42314235-42314291	42314392-42314776
ENSSSCT00000001808	3	chr7	-	42310893-42311351	42310138-42310893
ENSSSCT00000006363	5	chr1	+	311558169-311582546	311558151-311558169
ENSSSCT00000016437	5	chr9	-	49296590-49404314	49583360-49583384
ENSSSCT00000016437	3	chr9	-	49296590-49404314	49295481-49296590
ENSSSCT00000031541	5	chr15	-	128593493-128594377	128604548-128605242
ENSSSCT00000031541	3	chr15	-	128593493-128594377	128592747-128593493
ENSSSCT00000010930	5	chr14	+	49373501-49403873	49373202-49373501
ENSSSCT00000010930	3	chr14	+	49373501-49403873	49403873-49404242
ENSSSCT00000011293	3	chr14	+	83530607-83722778	83722778-83722952
ENSSSCT00000005431	3	GL894386.1	-	8049-68628	7954-8049
ENSSSCT00000027016	3	chr13	-	99019276-99045281	99015512-99019276
ENSSSCT00000011756	3	chr14	-	146772898-146827264	146772761-146772898
ENSSSCT00000000614	5	chr5	+	54823630-54944107	54818841-54819292	54822238-54822297	54823610-54823630
ENSSSCT00000027464	5	chr12	+	50022509-50024653	50020750-50021286	50022489-50022509
ENSSSCT00000001165	5	chr7	+	14080340-14089959	14080236-14080340
ENSSSCT00000001165	3	chr7	+	14080340-14089959	14089959-14093050
ENSSSCT00000002614	5	chr7	-	102828131-102831810	102850413-102850957
ENSSSCT00000004840	5	chr1	+	82935422-82938203	82785589-82786106	82801008-82801146	82803581-82803766	82831211-82831362	82886029-82886124
ENSSSCT00000004840	3	chr1	+	82935422-82938203	82938203-82938206	82956886-82957359
ENSSSCT00000023648	5	chr2	-	91864390-91929570	91953138-91953231
ENSSSCT00000023648	3	chr2	-	91864390-91929570	91863274-91864390
ENSSSCT00000035935	5	chrX	+	7340654-7419608	7339431-7339601
ENSSSCT00000005073	5	chr1	+	125132754-125167752	125132720-125132754
ENSSSCT00000001158	3	chr7	+	12713074-12733740	12733740-12733804
ENSSSCT00000002158	3	chr7	+	65514295-65542464	65542464-65542521
ENSSSCT00000028880	5	chr14	+	44740623-44742674	44736256-44736357
ENSSSCT00000028880	3	chr14	+	44740623-44742674	44742674-44742675
ENSSSCT00000009672	5	chr8	-	42103927-42271355	42271355-42271397
ENSSSCT00000009672	3	chr8	-	42103927-42271355	41891105-41891241
ENSSSCT00000019455	5	chr12	+	52253239-52278046	52194686-52195059
ENSSSCT00000019455	3	chr12	+	52253239-52278046	52278046-52280404
ENSSSCT00000008634	5	chr3	-	29684173-29696912	29708406-29708610
ENSSSCT00000008634	3	chr3	-	29684173-29696912	29683707-29684173
ENSSSCT00000013350	5	chrX	-	29401752-29555085	29663010-29663070	29685987-29686071
ENSSSCT00000013350	3	chrX	-	29401752-29555085	29400005-29401752
ENSSSCT00000016755	5	chr9	-	100217441-100233792	100257336-100257727
ENSSSCT00000007475	3	chr4	-	120992201-121038050	120987693-120992110
ENSSSCT00000026802	3	chr3	+	40522157-40533352	40533352-40533652
ENSSSCT00000030425	5	chr6	-	90303818-90308192	90310744-90310802	90315477-90315648	90318562-90318750
ENSSSCT00000030425	3	chr6	-	90303818-90308192	90303539-90303818
ENSSSCT00000013101	5	chr13	+	169086152-169091372	169086150-169086152
ENSSSCT00000013101	3	chr13	+	169086152-169091372	169091372-169094198
ENSSSCT00000015311	5	chr2	-	80318834-80329991	80329991-80330004
ENSSSCT00000015311	3	chr2	-	80318834-80329991	80318818-80318834
ENSSSCT00000012227	5	chr10	+	76169960-76172094	76166368-76166505	76169959-76169960
ENSSSCT00000012227	3	chr10	+	76169960-76172094	76191643-76191704	76204050-76204107	76205118-76205192	76206988-76207162	76208387-76208510	76210135-76213037
ENSSSCT00000000602	3	chr5	-	51474929-51554507	51470838-51474929
ENSSSCT00000027801	3	chr2	+	142588566-142646480	142646480-142646502
ENSSSCT00000004406	5	chr6	+	56718236-56719477	56711964-56712244
ENSSSCT00000004406	3	chr6	+	56718236-56719477	56719477-56720047
ENSSSCT00000014642	5	chr2	-	50763080-50825362	50878011-50878091	50878655-50878800	50900943-50901042
ENSSSCT00000014642	3	chr2	-	50763080-50825362	50763041-50763080
ENSSSCT00000025691	3	chr7	-	44185076-44195847	44184995-44185076
ENSSSCT00000031714	5	chr6	-	92947611-92979095	92994234-92994312	93011929-93012200	93116110-93116239
ENSSSCT00000031714	3	chr6	-	92947611-92979095	92947461-92947611
[truncated: 449 more rows]
