# Supplementary material for: Identification of candidate genes associated with porcine meat color traits by genome-wide transcriptome analysis
Source: Sci Rep. 2016 Oct 17;6:35224. doi: 10.1038/srep35224 (PMC5066258; doi:10.1038/srep35224)
Supplement: Dataset 5 [file srep35224-s6.xls]

## Sheet: Title and authours
Title
Identification of candidate genes associated to porcine meat color traits using genome-wide transcriptome analysis
Authors
Bojiang Li, Chao Dong, Pinghua Li, Zhuqing Ren, Han Wang, Fengxiang Yu, Caibo Ning, Kaiqing Liu, Wei Wei, Ruihua Huang, Jie Chen, Wangjun Wu* & Honglin Liu*
*the corresponding author

## Sheet: AS statistics
Sample	Type	RI	MXE	A3SS	AFE	ALE	SE	A5SS
Bf35	Gene	14	151	59	66	20	2470	29
Bf28	Gene	12	110	49	54	19	2118	27
Bf36	Gene	16	134	48	61	17	2343	29
Sol35	Gene	11	113	48	57	17	2026	27
Sol36	Gene	18	97	50	55	16	2109	29
Sol28	Gene	16	138	56	63	15	2449	26
Bf35	AS	14	166	66	174	60	3460	30
Sol28	AS	17	155	64	134	36	3356	28
Sol36	AS	19	114	55	137	38	2841	30
Bf36	AS	17	158	56	163	40	3238	31
Bf28	AS	13	121	56	123	57	2827	28
Sol35	AS	11	129	55	149	39	2688	27

## Sheet: Bf28
Table S5. Detail information for alternative splicing (AS) events for Bf28
1.Alternative splicing (AS) events for alternative 3' splice site (A3SS)
GeneID	geneSymbol	chr	strand	longExonStart	longExonEnd	shortES	shortEE	flankingES	flankingEE	Junc_flankingEE_longES	Junc_flankingEE_shortES
ENSSSCG00000012586	ALG13	chrX	+	106107544	106107750	106107588	106107750	106106718	106106883	3	2
ENSSSCG00000012149	RBBP7	chrX	-	14301999	14302172	14301999	14302145	14306396	14306541	124	11
ENSSSCG00000022107	CHTOP	chr4	-	104893091	104893277	104893091	104893274	104895763	104895916	114	99
ENSSSCG00000001697	TMEM63B	chr7	+	44961792	44962128	44961946	44962128	44955848	44955973	3	28
ENSSSCG00000006453	KIRREL	chr4	-	100521500	100521674	100521500	100521626	100522313	100522440	3	4
ENSSSCG00000027127	MAP2K2	chr2	+	75186596	75186732	75186608	75186732	75186479	75186530	7	322
ENSSSCG00000005899	MFSD3	chr4	-	385006	385115	385006	385086	385181	385301	3	2
ENSSSCG00000010968	IL11RA	chr10	-	36280104	36280257	36280104	36280186	36280441	36280537	3	42
ENSSSCG00000028771	MEF2A	chr1	+	154666976	154667163	154667078	154667163	154653215	154653274	11	12
ENSSSCG00000011074	ARHGAP21	chr10	+	56113900	56114039	56113903	56114039	56113753	56113817	8	47
ENSSSCG00000002792	HSF4	chr6	-	25085284	25085511	25085284	25085407	25085634	25085761	10	40
ENSSSCG00000013237	SPI1	chr2	+	16437322	16437421	16437325	16437421	16434716	16434950	10	27
ENSSSCG00000012342	MAGED2	chrX	+	53363002	53363487	53363230	53363487	53362566	53362639	116	5
ENSSSCG00000012727	FMR1	chrX	+	137826534	137826716	137826609	137826716	137824790	137824985	5	3
ENSSSCG00000017983	PER1	chr12	-	55838355	55838508	55838355	55838505	55838806	55838995	8	260
ENSSSCG00000012241	BCOR	chrX	-	39835201	39835545	39835201	39835443	39835859	39836119	2	6
ENSSSCG00000011106	CREB	chr10	+	63503335	63504498	63503750	63504498	63499989	63500145	545	52
ENSSSCG00000013638	ILF3	chr2	+	69821812	69821949	69821824	69821949	69821203	69821364	28	97
ENSSSCG00000006357	FCER1G	chr4	-	97100341	97100603	97100341	97100432	97102956	97103132	4	89
ENSSSCG00000012773	PNCK	chrX	-	141991779	141991910	141991779	141991879	141992095	141992162	20	2
ENSSSCG00000004898	TNFRSF11A	chr1	-	176616721	176616814	176616721	176616809	176619695	176619838	7	8
ENSSSCG00000023014	CD300LG	chr12	-	19515777	19516176	19515777	19515861	19516491	19516817	8	27
ENSSSCG00000023014	CD300LG	chr12	-	19515777	19515951	19515777	19515861	19516491	19516817	16	27
ENSSSCG00000023014	CD300LG	chr12	-	19515777	19516176	19515777	19515951	19516491	19516817	8	16
ENSSSCG00000017791	SSH2	chr12	+	47827117	47827185	47827120	47827185	47821380	47821501	41	3
ENSSSCG00000012619	SEPT6	chrX	+	113559574	113559676	113559577	113559676	113558632	113558710	13	12
ENSSSCG00000006309	CD3Z	chr4	+	91254785	91254820	91254788	91254820	91254142	91254222	27	5
ENSSSCG00000007496	RTFDC1	chr17	+	64195622	64196307	64195625	64196307	64194694	64194789	45	148
ENSSSCG00000012793	HCFC1	chrX	-	142242527	142243103	142242527	142242971	142243566	142243729	10	16
ENSSSCG00000030798	FUS	chr3	+	17548406	17548550	17548409	17548550	17547399	17547553	122	36
ENSSSCG00000030798	FUS	chr3	+	17554501	17554607	17554504	17554607	17553068	17553100	14	520
ENSSSCG00000001474	RXRB	chr7	+	29765440	29765572	29765515	29765572	29765109	29765238	80	4
ENSSSCG00000001474	RXRB	chr7	+	29765676	29765779	29765688	29765779	29765440	29765572	12	30
ENSSSCG00000027738	LRRFIP2	chr13	-	23746630	23746680	23746630	23746677	23747961	23748035	15	44
ENSSSCG00000007606	TRRAP	chr3	+	6073888	6074087	6073942	6074087	6072152	6072242	8	5
ENSSSCG00000009224	NA	chr8	+	141080303	141080347	141080306	141080347	141044573	141045499	9	2
ENSSSCG00000007521	TH1L	chr17	+	66503560	66503678	66503563	66503678	66499483	66499604	5	170
ENSSSCG00000009584	SEMA4D	chr14	-	1182357	1185078	1182357	1182566	1185881	1185924	22	171
ENSSSCG00000012150	REPS2	chrX	+	14571982	14572051	14571985	14572051	14566005	14566099	2	3
ENSSSCG00000014131	SSBP2	chr2	-	91911324	91911415	91911324	91911391	91918963	91919033	7	80
ENSSSCG00000012287	TFE3	chrX	-	47959907	47960210	47959907	47960145	47961486	47961599	22	2
ENSSSCG00000012287	TFE3	chrX	-	47959907	47960210	47959907	47960191	47961486	47961599	22	6
ENSSSCG00000012287	TFE3	chrX	-	47959907	47960191	47959907	47960145	47961486	47961599	6	2
ENSSSCG00000001471	BRD2	chr7	+	29525883	29526192	29526064	29526192	29525204	29525578	25	117
ENSSSCG00000012403	OGT	chrX	+	64965907	64966087	64965937	64966087	64963008	64963053	151	13
ENSSSCG00000016027	ITGAV	chr15	+	101711647	101711757	101711662	101711757	101710218	101710376	18	3
ENSSSCG00000015405	CD36	chr9	-	110040077	110041005	110040077	110040607	110043464	110043628	568	98
ENSSSCG00000015405	CD36	chr9	-	110040077	110041005	110040077	110040607	110044548	110044602	2	2
ENSSSCG00000012271	RBM10	chrX	-	46812776	46812962	46812776	46812890	46813575	46813662	29	2
ENSSSCG00000015045	NCAM1	chr9	+	45777145	45777325	45777148	45777325	45773151	45773275	22	16
ENSSSCG00000015247	ZBTB44	chr9	+	63130099	63130262	63130150	63130262	63126903	63126987	89	2
ENSSSCG00000011102	NRP1	chr10	-	61659852	61660126	61659852	61660123	61665009	61665146	6	96
ENSSSCG00000012825	IKBKG	chrX	-	143486688	143486806	143486688	143486803	143487557	143487768	99	10
ENSSSCG00000022584	PPP1R3F	chrX	+	48188319	48188401	48188322	48188401	48188040	48188095	6	8
ENSSSCG00000012583	ACSL4	chrX	-	105409225	105409755	105409225	105409464	105421261	105421313	7	31
ENSSSCG00000007682	SH2B2	chr3	-	9459537	9459701	9459537	9459698	9459801	9459892	10	13
ENSSSCG00000007520	GNAS	chr17	+	66416056	66416113	66416059	66416113	66356664	66356736	52	102
ENSSSCG00000012576	CHRDL1	chrX	+	104340464	104340609	104340467	104340609	104299846	104299939	35	95
2.Alternative splicing (AS) events for alternative 5' splice site (A5SS)
GeneID	geneSymbol	chr	strand	longExonStart	longExonEnd	shortES	shortEE	flankingES	flankingEE	Junc_longEE_flankingES	Junc_shortEE_flankingES
ENSSSCG00000029262	GOSR1	chr12	+	48633920	48634040	48633920	48634034	48643105	48643192	68	43
ENSSSCG00000012536	PLP1	chrX	-	98654498	98654759	98654603	98654759	98653252	98653420	7	2
ENSSSCG00000012328	HUWE1	chrX	-	51789981	51790108	51790026	51790108	51788362	51788458	26	35
ENSSSCG00000015558	SMG7	chr9	+	137093000	137093426	137093000	137093288	137095313	137095457	3	66
ENSSSCG00000015815	FGFR1IIIC	chr15	+	55263037	55263239	55263037	55263233	55264277	55264422	25	4
ENSSSCG00000015815	FGFR1IIIC	chr15	+	55253929	55254018	55253929	55254012	55254261	55254433	17	42
ENSSSCG00000009242	LIN54	chr8	+	144641851	144642563	144641851	144641903	144646658	144646781	5	5
ENSSSCG00000004535	TCF4	chr1	-	115123045	115123207	115123057	115123207	115119553	115119782	31	10
ENSSSCG00000005215	JAK2	chr1	-	242736808	242737129	242736903	242737129	242735908	242736027	14	2
ENSSSCG00000012695	DDX26B	chrX	+	126989499	126989733	126989499	126989601	126992194	126992568	4	6
ENSSSCG00000028063	TACC2	chr14	+	143096650	143096944	143096650	143096851	143104359	143104420	86	21
ENSSSCG00000010968	IL11RA	chr10	-	36284193	36284307	36284231	36284307	36284038	36284070	106	21
ENSSSCG00000012791	NAA10	chrX	-	142226280	142226338	142226298	142226338	142225409	142225454	211	9
ENSSSCG00000012322	KDM5C	chrX	-	51470429	51470507	51470438	51470507	51470099	51470298	4	70
ENSSSCG00000012342	MAGED2	chrX	+	53368330	53368736	53368330	53368425	53368925	53369056	117	2
ENSSSCG00000012606	ATP1B4	chrX	+	112778134	112778392	112778134	112778380	112783459	112783587	68	53
ENSSSCG00000013651	FDX1L	chr2	-	69463265	69463371	69463329	69463371	69459731	69459818	163	71
ENSSSCG00000012396	MED12	chrX	+	64699925	64700127	64699925	64700118	64700294	64700371	11	12
ENSSSCG00000012273	USP11	chrX	-	46748528	46748785	46748543	46748785	46748381	46748451	16	12
ENSSSCG00000001414	CSNK2B	chr7	-	27466951	27467364	27467289	27467364	27466073	27466306	415	13
ENSSSCG00000006960	GLI4	chr4	-	1310114	1310216	1310126	1310216	1306867	1306983	7	11
ENSSSCG00000012542	FAM199X	chrX	-	99098614	99098880	99098743	99098880	99095532	99097328	17	2
ENSSSCG00000001430	ATF6B	chr7	-	27991911	27992029	27991950	27992029	27991725	27991803	9	59
ENSSSCG00000002799	CNOT1	chr6	+	18439131	18439277	18439131	18439262	18440419	18440543	27	12
ENSSSCG00000005462	GNG10	chr1	+	283259091	283259418	283259091	283259252	283264126	283264257	13	8
ENSSSCG00000011102	NRP1	chr10	-	61675437	61675541	61675458	61675541	61670769	61670828	52	32
ENSSSCG00000000806	SCAF11	chr5	-	79740289	79740507	79740337	79740507	79739691	79739810	48	2
ENSSSCG00000012825	IKBKG	chrX	-	143483418	143483514	143483439	143483514	143482385	143482528	73	5
ENSSSCG00000012295	MAGIX	chrX	+	48055895	48056041	48055895	48055998	48056951	48057033	43	6
ENSSSCG00000012576	CHRDL1	chrX	+	104383515	104383724	104383515	104383709	104389640	104389807	88	29
3.Alternative splicing (AS) events for alternative first exon (AFE)
GeneID	geneSymbol	chr	strand	distalExonStart	distalExonEnd	proximalES	proximalEE	flankingES	flankingEE	Junc_proximalEE_flankingES	Junc_distalEE_flankingES
ENSSSCG00000015120	USP2	chr9	-	51613232	51614008	51603306	51603732	51600003	51600053	22	44
ENSSSCG00000027669	NA	chr15	-	133186662	133186749	133150652	133150850	133061053	133061094	64	21
ENSSSCG00000001402	NFKBIL1	chr7	-	27578615	27578670	27577907	27578071	27577242	27577518	105	23
ENSSSCG00000002254	NR2F2	chr7	-	88972446	88972488	88967882	88968623	88965784	88966311	104	9
ENSSSCG00000001410	BAT3	chr7	+	27483279	27483588	27483601	27483630	27484240	27484360	15	174
ENSSSCG00000001410	BAT3	chr7	+	27483345	27483588	27483601	27483630	27484240	27484360	15	174
ENSSSCG00000001410	BAT3	chr7	+	27483304	27483565	27483601	27483630	27484240	27484360	15	11
ENSSSCG00000001410	BAT3	chr7	+	27483351	27483588	27483601	27483630	27484240	27484360	15	174
ENSSSCG00000001410	BAT3	chr7	+	27483364	27483588	27483601	27483630	27484240	27484360	15	174
ENSSSCG00000000138	PVALB	chr5	+	8553415	8553472	8555424	8555496	8555819	8555886	60	1899
ENSSSCG00000012126	GPM6B	chrX	-	11535959	11536101	11427051	11427494	11395722	11395908	7	20
ENSSSCG00000012126	GPM6B	chrX	-	11535959	11536101	11427051	11427239	11395722	11395908	7	20
ENSSSCG00000012126	GPM6B	chrX	-	11535959	11536112	11427051	11427494	11395722	11395908	7	20
ENSSSCG00000012126	GPM6B	chrX	-	11535959	11536112	11427051	11427239	11395722	11395908	7	20
ENSSSCG00000012365	MSN	chrX	+	58473229	58473389	58532140	58532323	58572591	58572674	218	3
ENSSSCG00000012772	BCAP31	chrX	-	142049187	142049283	142048704	142048939	142048186	142048321	24	481
ENSSSCG00000012772	BCAP31	chrX	-	142027932	142027964	142027069	142027098	142024639	142024774	95	262
ENSSSCG00000015815	FGFR1IIIC	chr15	+	55215592	55216243	55216380	55216557	55225110	55225288	5	42
ENSSSCG00000015815	FGFR1IIIC	chr15	+	55215814	55216243	55216380	55216557	55225110	55225288	5	42
ENSSSCG00000015815	FGFR1IIIC	chr15	+	55215606	55216243	55216380	55216557	55225110	55225288	5	42
ENSSSCG00000015815	FGFR1IIIC	chr15	+	55215593	55216243	55216380	55216557	55225110	55225288	5	42
ENSSSCG00000015815	FGFR1IIIC	chr15	+	55216121	55216243	55216380	55216557	55225110	55225288	5	42
ENSSSCG00000012270	UBA1	chrX	-	46801706	46801793	46798286	46798502	46793741	46793857	267	24
ENSSSCG00000012270	UBA1	chrX	-	46801706	46801793	46798286	46798549	46793741	46793857	267	24
ENSSSCG00000015782	IRF2	chr15	-	52232796	52233016	52212864	52213025	52189238	52189330	5	53
ENSSSCG00000012597	PLS3	chrX	+	109452788	109452924	109496042	109496132	109499516	109499599	176	97
ENSSSCG00000004578	ANXA2	chr1	+	123368016	123368293	123368487	123368610	123380141	123380199	438	7
ENSSSCG00000010497	ENTPD1	chr14	+	116929481	116929702	116930108	116930179	116983077	116983204	12	10
ENSSSCG00000010497	ENTPD1	chr14	+	116929633	116929702	116930108	116930179	116983077	116983204	12	10
ENSSSCG00000010497	ENTPD1	chr14	+	116929481	116929702	116930092	116930179	116983077	116983204	12	10
ENSSSCG00000010497	ENTPD1	chr14	+	116929481	116929702	116930091	116930179	116983077	116983204	12	10
ENSSSCG00000010497	ENTPD1	chr14	+	116929633	116929702	116930092	116930179	116983077	116983204	12	10
ENSSSCG00000010497	ENTPD1	chr14	+	116929633	116929702	116930091	116930179	116983077	116983204	12	10
ENSSSCG00000007494	CSTF1	chr17	+	64083908	64083946	64084062	64084113	64084303	64084385	4	4
ENSSSCG00000007494	CSTF1	chr17	+	64083908	64083946	64084077	64084113	64084303	64084385	4	4
ENSSSCG00000005899	MFSD3	chr4	-	386679	386763	385859	386619	385387	385534	5	2
ENSSSCG00000005899	MFSD3	chr4	-	386679	386763	385859	386540	385387	385534	5	2
ENSSSCG00000008003	HAGHL	chr3	+	41424392	41424588	41424826	41425135	41425908	41425972	27	4
ENSSSCG00000008003	HAGHL	chr3	+	41424446	41424588	41424826	41425135	41425908	41425972	27	4
ENSSSCG00000012112	ARHGAP6	chrX	-	8861076	8861205	8785961	8786181	8617325	8617484	2	5
ENSSSCG00000000058	NHP2L1	chr5	+	4262171	4262292	4267344	4267481	4269208	4269328	72	707
ENSSSCG00000013237	SPI1	chr2	+	16421197	16421332	16434716	16434950	16437325	16437421	27	4
ENSSSCG00000012342	MAGED2	chrX	+	53361045	53361087	53361632	53361703	53362566	53362639	46	23
ENSSSCG00000012342	MAGED2	chrX	+	53361029	53361087	53361632	53361703	53362566	53362639	46	23
ENSSSCG00000012163	RPS6KA3	chrX	-	17833423	17833484	17788131	17788187	17780277	17780393	30	10
ENSSSCG00000017983	PER1	chr12	-	55851780	55851908	55847792	55847809	55845848	55846264	95	93
ENSSSCG00000011106	CREB	chr10	+	63490355	63490595	63491113	63491293	63499989	63500145	36	450
ENSSSCG00000011848	TFRC	chr13	+	143408460	143408490	143409743	143409824	143414634	143414692	7	19
ENSSSCG00000014878	PAK1	chr9	-	13123403	13124092	13061094	13061272	13045916	13046126	78	18
ENSSSCG00000014878	PAK1	chr9	-	13123403	13124092	13061094	13061274	13045916	13046126	78	18
ENSSSCG00000007478	ATP9A	chr17	-	59513862	59513888	59513436	59513673	59484849	59484993	2	36
ENSSSCG00000007478	ATP9A	chr17	-	59513862	59514035	59513436	59513673	59484849	59484993	2	36
ENSSSCG00000007478	ATP9A	chr17	-	59513862	59514268	59513436	59513673	59484849	59484993	2	36
ENSSSCG00000008281	NA	chr3	-	71823004	71823451	71820976	71821047	71815384	71815583	7	5
ENSSSCG00000012459	APOOL	chrX	+	78031562	78031667	78073749	78073868	78076982	78077101	10	4
ENSSSCG00000017643	SEPT4	chr12	+	36030882	36030965	36033646	36033828	36036654	36036747	3	54
ENSSSCG00000017643	SEPT4	chr12	+	36030882	36030965	36033646	36033828	36035966	36036259	2	7
ENSSSCG00000029715	OLFM1	chr1	+	308316069	308316559	308328278	308328427	308330358	308330507	10	6
ENSSSCG00000005203	IL33	chr1	-	241496066	241496139	241468817	241468973	241467049	241467155	6	12
ENSSSCG00000012273	USP11	chrX	-	46760767	46760931	46760089	46760149	46753949	46754058	59	4
ENSSSCG00000012273	USP11	chrX	-	46760767	46760931	46760089	46760155	46753949	46754058	59	4
ENSSSCG00000012273	USP11	chrX	-	46760767	46760931	46760089	46760183	46753949	46754058	59	4
ENSSSCG00000012273	USP11	chrX	-	46760767	46760931	46760089	46760489	46753949	46754058	59	4
ENSSSCG00000012172	ACOT9	chrX	-	21232102	21232169	21231781	21231932	21226197	21226291	52	6
ENSSSCG00000011630	CCRL1	chr13	+	81344050	81344100	81344117	81344348	81344548	81344671	4	5
ENSSSCG00000016200	PRKAG3	chr15	+	133800248	133800588	133800767	133800874	133801177	133801216	133	10
ENSSSCG00000009584	SEMA4D	chr14	-	1250981	1251046	1238068	1238224	1219513	1219577	7	24
ENSSSCG00000012699	FHL1C	chrX	+	127278177	127278540	127284022	127284226	127285255	127285436	458	4488
ENSSSCG00000012699	FHL1C	chrX	+	127252442	127252931	127278177	127278540	127285255	127285436	4488	6
ENSSSCG00000012699	FHL1C	chrX	+	127278165	127278271	127284022	127284226	127285255	127285436	458	9
ENSSSCG00000012699	FHL1C	chrX	+	127252442	127252931	127278165	127278271	127285255	127285436	9	6
ENSSSCG00000012699	FHL1C	chrX	+	127252442	127252931	127284022	127284226	127285255	127285436	458	6
ENSSSCG00000012133	ASB11	chrX	-	12829124	12829329	12828087	12828284	12820504	12820583	129	145
ENSSSCG00000012345	PFKFB1	chrX	-	53794960	53795125	53790568	53790898	53762092	53762217	34	164
ENSSSCG00000012345	PFKFB1	chrX	-	53794960	53795125	53790568	53790735	53762092	53762217	34	164
ENSSSCG00000001471	BRD2	chr7	+	29517269	29517653	29519580	29519828	29520214	29521537	50	20
ENSSSCG00000001471	BRD2	chr7	+	29517269	29517653	29519557	29519828	29520214	29521537	50	20
ENSSSCG00000012534	MORF4L2	chrX	-	98354970	98355097	98353565	98353633	98352039	98352127	340	15
ENSSSCG00000012534	MORF4L2	chrX	-	98354970	98355097	98353565	98353831	98352039	98352127	340	15
ENSSSCG00000012534	MORF4L2	chrX	-	98354970	98355040	98353565	98353633	98352039	98352127	340	15
ENSSSCG00000012534	MORF4L2	chrX	-	98354970	98355040	98353565	98353831	98352039	98352127	340	15
ENSSSCG00000006581	S100A16	chr4	-	104968126	104968334	104963617	104963649	104962800	104962977	13	356
ENSSSCG00000006581	S100A16	chr4	-	104968500	104968635	104963617	104963649	104962800	104962977	13	4
ENSSSCG00000006581	S100A16	chr4	-	104968500	104968635	104968126	104968334	104962800	104962977	356	4
ENSSSCG00000006581	S100A16	chr4	-	104968126	104968334	104963567	104963762	104962800	104962977	62	356
ENSSSCG00000006581	S100A16	chr4	-	104968500	104968635	104963567	104963762	104962800	104962977	62	4
ENSSSCG00000023719	IFT20	chr12	-	46529005	46529178	46525472	46525547	46525184	46525312	9	22
ENSSSCG00000015405	CD36	chr9	-	110106878	110106938	110088331	110088435	110081040	110081133	109	37
ENSSSCG00000015405	CD36	chr9	-	110103970	110104062	110088331	110088435	110081040	110081133	109	21
ENSSSCG00000015405	CD36	chr9	-	110102416	110102645	110088331	110088435	110081040	110081133	109	52
ENSSSCG00000015405	CD36	chr9	-	110106878	110106938	110103970	110104062	110081040	110081133	21	37
ENSSSCG00000015405	CD36	chr9	-	110106878	110106938	110102416	110102645	110081040	110081133	52	37
ENSSSCG00000015405	CD36	chr9	-	110103970	110104062	110102416	110102645	110081040	110081133	52	21
ENSSSCG00000006385	NCSTN	chr4	-	98033182	98033298	98032684	98032889	98031618	98031722	5	124
ENSSSCG00000024015	FADS1	chr2	-	9262665	9263631	9260816	9260845	9260419	9260529	6	6
ENSSSCG00000002879	GRAMD1A	chr6	+	39995624	39995895	39999335	39999342	40005155	40005365	104	3
ENSSSCG00000026914	PLA2G16	chr2	+	7653511	7653588	7653783	7653864	7654078	7654155	15	64
ENSSSCG00000026914	PLA2G16	chr2	+	7653511	7653588	7653593	7653864	7654078	7654155	15	64
ENSSSCG00000026914	PLA2G16	chr2	+	7653530	7653614	7653783	7653864	7654078	7654155	15	13
ENSSSCG00000026914	PLA2G16	chr2	+	7653559	7653588	7653783	7653864	7654078	7654155	15	64
ENSSSCG00000026914	PLA2G16	chr2	+	7653559	7653588	7653593	7653864	7654078	7654155	15	64
ENSSSCG00000026914	PLA2G16	chr2	+	7653526	7653588	7653783	7653864	7654078	7654155	15	64
ENSSSCG00000026914	PLA2G16	chr2	+	7653526	7653588	7653593	7653864	7654078	7654155	15	64
ENSSSCG00000012269	CDK16	chrX	-	46775847	46776237	46770994	46771116	46770542	46770749	4	57
ENSSSCG00000012269	CDK16	chrX	-	46775847	46776267	46770994	46771116	46770542	46770749	4	57
ENSSSCG00000023091	PEX19	chr4	+	98087329	98087605	98089213	98089446	98089549	98089714	10	3
ENSSSCG00000023091	PEX19	chr4	+	98087518	98087605	98089213	98089446	98089549	98089714	10	3
ENSSSCG00000012581	NXT2	chrX	+	105300780	105300937	105301127	105301191	105301928	105302014	6	11
ENSSSCG00000001433	PPT2	chr7	+	28009239	28009432	28009934	28010004	28010336	28010529	34	52
ENSSSCG00000007520	GNAS	chr17	+	66350315	66350638	66352537	66352978	66356664	66356736	171	4
ENSSSCG00000007520	GNAS	chr17	+	66304009	66305189	66350315	66350638	66356664	66356736	4	5
ENSSSCG00000007520	GNAS	chr17	+	66350315	66350638	66352600	66352978	66356664	66356736	171	4
ENSSSCG00000007520	GNAS	chr17	+	66350315	66350638	66352452	66352978	66356664	66356736	171	4
ENSSSCG00000007520	GNAS	chr17	+	66350315	66350638	66352545	66352978	66356664	66356736	171	4
ENSSSCG00000007520	GNAS	chr17	+	66304009	66305189	66352537	66352978	66356664	66356736	171	5
ENSSSCG00000007520	GNAS	chr17	+	66350249	66350437	66352537	66352978	66356664	66356736	171	18
ENSSSCG00000007520	GNAS	chr17	+	66304009	66305189	66352600	66352978	66356664	66356736	171	5
ENSSSCG00000007520	GNAS	chr17	+	66304009	66305189	66350249	66350437	66356664	66356736	18	5
ENSSSCG00000007520	GNAS	chr17	+	66304009	66305189	66352452	66352978	66356664	66356736	171	5
ENSSSCG00000007520	GNAS	chr17	+	66304009	66305189	66352545	66352978	66356664	66356736	171	5
ENSSSCG00000007520	GNAS	chr17	+	66350249	66350437	66352600	66352978	66356664	66356736	171	18
ENSSSCG00000007520	GNAS	chr17	+	66350249	66350437	66352452	66352978	66356664	66356736	171	18
ENSSSCG00000007520	GNAS	chr17	+	66350249	66350437	66352545	66352978	66356664	66356736	171	18
ENSSSCG00000012576	CHRDL1	chrX	+	104266414	104266539	104267009	104267095	104270809	104270957	40	2
ENSSSCG00000012576	CHRDL1	chrX	+	104266414	104266539	104266865	104267095	104270809	104270957	40	2
4.Alternative splicing (AS) events for alternative last exon (ALE)
GeneID	geneSymbol	chr	strand	distalExonStart	distalExonEnd	proximalES	proximalEE	flankingES	flankingEE	Junc_flankingEE_proximalES	Junc_flankingEE_distalES
ENSSSCG00000012126	GPM6B	chrX	-	11384026	11385278	11386503	11386795	11388289	11388354	39	3
ENSSSCG00000012126	GPM6B	chrX	-	11384026	11385278	11386138	11386795	11388289	11388354	39	3
ENSSSCG00000012126	GPM6B	chrX	-	11384026	11385278	11385683	11386795	11388289	11388354	39	3
ENSSSCG00000012126	GPM6B	chrX	-	11384030	11385278	11386503	11386795	11388289	11388354	39	3
ENSSSCG00000012126	GPM6B	chrX	-	11384047	11385278	11386503	11386795	11388289	11388354	39	3
ENSSSCG00000012126	GPM6B	chrX	-	11384945	11385278	11386503	11386795	11388289	11388354	39	3
ENSSSCG00000012126	GPM6B	chrX	-	11383151	11385278	11386503	11386795	11388289	11388354	39	3
ENSSSCG00000012126	GPM6B	chrX	-	11384030	11385278	11386138	11386795	11388289	11388354	39	3
ENSSSCG00000012126	GPM6B	chrX	-	11384047	11385278	11386138	11386795	11388289	11388354	39	3
ENSSSCG00000012126	GPM6B	chrX	-	11384945	11385278	11386138	11386795	11388289	11388354	39	3
ENSSSCG00000012126	GPM6B	chrX	-	11383151	11385278	11386138	11386795	11388289	11388354	39	3
ENSSSCG00000012126	GPM6B	chrX	-	11384030	11385278	11385683	11386795	11388289	11388354	39	3
ENSSSCG00000012126	GPM6B	chrX	-	11384047	11385278	11385683	11386795	11388289	11388354	39	3
ENSSSCG00000012126	GPM6B	chrX	-	11384945	11385278	11385683	11386795	11388289	11388354	39	3
ENSSSCG00000012126	GPM6B	chrX	-	11383151	11385278	11385683	11386795	11388289	11388354	39	3
ENSSSCG00000007516	STX16	chr17	+	66134720	66134997	66129391	66132241	66127163	66127243	101	13
ENSSSCG00000007516	STX16	chr17	+	66134720	66134997	66129391	66130858	66127163	66127243	101	13
ENSSSCG00000010414	CXCL12	chr14	+	100017042	100017315	99996862	99998455	99994586	99994703	1109	4
ENSSSCG00000010414	CXCL12	chr14	+	100017042	100017315	100002195	100004092	99996862	99996948	21	633
ENSSSCG00000026714	TAF9B	chrX	+	71342424	71342676	71333342	71335602	71332346	71332456	7	10
ENSSSCG00000003493	CAPZB	chr6	-	71842815	71843651	71846364	71846466	71847454	71847530	716	92
ENSSSCG00000012791	NAA10	chrX	-	142223319	142223575	142223873	142223905	142224413	142224497	5	215
ENSSSCG00000012791	NAA10	chrX	-	142223251	142223575	142223873	142223905	142224413	142224497	5	215
ENSSSCG00000012791	NAA10	chrX	-	142223245	142223575	142223873	142223905	142224413	142224497	5	215
ENSSSCG00000012791	NAA10	chrX	-	142223252	142223575	142223873	142223905	142224413	142224497	5	215
ENSSSCG00000012791	NAA10	chrX	-	142223332	142223575	142223873	142223905	142224413	142224497	5	215
ENSSSCG00000006556	TPM3	chr4	+	104488798	104489463	104479030	104479112	104477997	104478066	2064	179
ENSSSCG00000015116	MCAM	chr9	-	51548581	51548945	51549586	51550638	51551094	51551211	31	9
ENSSSCG00000015116	MCAM	chr9	-	51548581	51548945	51549536	51550638	51551094	51551211	31	9
ENSSSCG00000012619	SEPT6	chrX	+	113627433	113628080	113623895	113625005	113620850	113621040	12	20
ENSSSCG00000012619	SEPT6	chrX	+	113630598	113632317	113623895	113625005	113620850	113621040	12	6
ENSSSCG00000012619	SEPT6	chrX	+	113630598	113631613	113623895	113625005	113620850	113621040	12	6
ENSSSCG00000012619	SEPT6	chrX	+	113630598	113632317	113627433	113628080	113620850	113621040	20	6
ENSSSCG00000012619	SEPT6	chrX	+	113630598	113631613	113627433	113628080	113620850	113621040	20	6
ENSSSCG00000025853	MYL6	chr5	-	23251782	23251947	23252665	23252693	23253002	23253079	8	6
ENSSSCG00000017333	FMNL1	chr12	-	18447825	18447928	18448185	18448276	18448444	18448564	2	13
ENSSSCG00000006703	PRKAB2	chr4	+	110219394	110219875	110217220	110217459	110215794	110215927	256	2
ENSSSCG00000006703	PRKAB2	chr4	+	110219394	110219705	110217220	110217459	110215794	110215927	256	2
ENSSSCG00000006703	PRKAB2	chr4	+	110219394	110219822	110217220	110217459	110215794	110215927	256	2
ENSSSCG00000012604	LAMP2	chrX	-	112841526	112847603	112855897	112856036	112858629	112858793	194	30
ENSSSCG00000012604	LAMP2	chrX	-	112847549	112847603	112855897	112856036	112858629	112858793	194	30
ENSSSCG00000012604	LAMP2	chrX	-	112841526	112847603	112855508	112856036	112858629	112858793	194	30
ENSSSCG00000012604	LAMP2	chrX	-	112847549	112847603	112855508	112856036	112858629	112858793	194	30
ENSSSCG00000003520	CDC42	chr6	+	74115313	74116819	74113825	74114662	74110282	74110479	18	470
ENSSSCG00000003520	CDC42	chr6	+	74115313	74116819	74113825	74113914	74110282	74110479	18	470
ENSSSCG00000003520	CDC42	chr6	+	74115313	74115675	74113825	74114662	74110282	74110479	18	470
ENSSSCG00000003520	CDC42	chr6	+	74115313	74115675	74113825	74113914	74110282	74110479	18	470
ENSSSCG00000003520	CDC42	chr6	+	74115313	74116824	74113825	74114662	74110282	74110479	18	470
ENSSSCG00000003520	CDC42	chr6	+	74115313	74115627	74113825	74114662	74110282	74110479	18	470
ENSSSCG00000003520	CDC42	chr6	+	74115313	74116824	74113825	74113914	74110282	74110479	18	470
ENSSSCG00000003520	CDC42	chr6	+	74115313	74115627	74113825	74113914	74110282	74110479	18	470
ENSSSCG00000017254	MKK6	chr12	-	11139492	11139826	11150185	11150539	11157519	11157564	37	4
ENSSSCG00000023091	PEX19	chr4	+	98097511	98097607	98092369	98097179	98092164	98092208	233	2
ENSSSCG00000023727	TRIM37	chr12	-	36476301	36479190	36494123	36494594	36495954	36496064	19	3
ENSSSCG00000023727	TRIM37	chr12	-	36478921	36479190	36494123	36494594	36495954	36496064	19	3
ENSSSCG00000012119	TMSB4X	chrX	+	10551049	10551375	10550946	10551035	10550425	10550538	4107	4
ENSSSCG00000000857	IGF1	chr5	+	85773488	85773707	85758322	85758799	85756448	85756629	4	30
ENSSSCG00000000857	IGF1	chr5	+	85773488	85773709	85758322	85758799	85756448	85756629	4	30
ENSSSCG00000000857	IGF1	chr5	+	85773488	85774105	85758322	85758799	85756448	85756629	4	30
5.Alternative splicing (AS) events for mutually exclusive exon (MXE)
GeneID	geneSymbol	chr	strand	1stExonStart	1stExonEnd	2ndExonStart	2ndExonEnd	upstreamES	upstreamEE	downstreamES	downstreamEE	Junc_1stExon	Junc_2ndExon
ENSSSCG00000024103	ADPRHL1	chr11	+	86381088	86381252	86386968	86387093	86377301	86377514	86388930	86389071	353,6	4271
ENSSSCG00000030183	NA	chr12	+	17865687	17865819	17868592	17868732	17862804	17862868	17872754	17875764	2,7	9,28
ENSSSCG00000020915	P4HA2	chr2	-	139858730	139858795	139858845	139858904	139856919	139856987	139859351	139859405	11,5	120102
ENSSSCG00000013906	KXD1	chr2	+	59056698	59056850	59058533	59058579	59055093	59055214	59059497	59060500	212,8	2121
ENSSSCG00000016397	NA	chr15	+	157018109	157018201	157029316	157029408	157016644	157016736	157031080	157031188	119,96	41118
ENSSSCG00000011459	SELK	chr13	-	39060931	39061017	39061929	39062012	39060225	39060671	39064027	39064118	401,2	31068
ENSSSCG00000010759	GLRX3	chr14	+	151196177	151196285	151205900	151205974	151189225	151189389	151206714	151206916	564,2	2375
ENSSSCG00000010073	CHCHD10	chr14	+	53364317	53364536	53365398	53365545	53363490	53364075	53365642	53366597	2590,5	92199
ENSSSCG00000025192	RPL9	chr8	-	32310658	32310790	32312409	32312504	32309770	32309850	32313493	32313609	4214,15	401890
ENSSSCG00000008515	MEMO1	chr3	-	114308021	114308125	114318121	114318197	114305427	114306969	114326821	114326964	234,15	4124
ENSSSCG00000000736	TEAD4	chr5	-	69435830	69435873	69437159	69437287	69435381	69435436	69441483	69441546	140,45	2,81
ENSSSCG00000029212	GDE1	chr3	+	26915404	26915509	26919122	26919214	26913119	26913294	26920330	26920542	50,2	8,30
ENSSSCG00000006899	RPL5	chr4	-	135986559	135986761	135988011	135988145	135984271	135984448	135989144	135989260	2941,14	85381
ENSSSCG00000013864	TMEM38A	chr2	-	60520189	60520306	60522712	60522799	60517862	60519428	60526381	60526566	1019,2	41069
ENSSSCG00000015034	NA	chr9	+	44635924	44636040	44637925	44638069	44632244	44632319	44644624	44645594	552,13	4552
ENSSSCG00000023204	AXIN1	chr3	-	41049694	41049790	41053068	41053208	41045732	41045869	41078900	41079796	39,5	4,32
ENSSSCG00000013426	MUM1	chr2	-	77993812	77993882	77996864	77996965	77992381	77992457	77997762	77998425	49,15	2,23
ENSSSCG00000027840	NA	chr2	+	58736010	58736072	58738183	58738283	58729804	58729941	58741209	58741362	471,3	3581
ENSSSCG00000004163	BCLAF1	chr1	-	31493842	31494054	31500055	31500201	31490843	31493433	31501247	31501428	89,29	2,53
ENSSSCG00000004570	NA	chr1	-	120225894	120226027	120238754	120238879	120223743	120223860	120239952	120240145	76480,2	9111475
ENSSSCG00000028755	TSSC1	chr3	+	140577049	140577132	140586026	140586158	140570745	140570953	140617750	140617907	148,3	2,63
ENSSSCG00000009281	NA	chr11	+	1638200	1638272	1645840	1645963	1636082	1636201	1649106	1649277	290,5	24392
ENSSSCG00000014324	MYOT	chr2	+	145625376	145625942	145631345	145631519	145621370	145621446	145632497	145632602	2265,13	1052110
ENSSSCG00000014324	MYOT	chr2	+	145637487	145637694	145640409	145640574	145636154	145636286	145640947	145641081	2125,18	92373
ENSSSCG00000014324	MYOT	chr2	+	145636154	145636286	145637487	145637694	145632498	145632602	145640408	145640574	214,9	52810
ENSSSCG00000013322	IMMP1L	chr2	+	31786725	31786858	31793018	31793144	31756186	31756298	31812113	31812224	98,7	36160
ENSSSCG00000013322	IMMP1L	chr2	+	31756186	31756298	31786725	31786858	31737405	31737510	31789198	31789287	159,2	21103
ENSSSCG00000006650	GOLPH3L	chr4	+	107748690	107748821	107750006	107750120	107721375	107721557	107756332	107756760	126,4	17105
ENSSSCG00000014016	SQSTM1	chr2	-	80321198	80321412	80325733	80325813	80320724	80320919	80326582	80326724	1653,78	311564
ENSSSCG00000009626	SORBS3	chr14	+	7300260	7300393	7300578	7300630	7299797	7299843	7300771	7300818	83,4	2,69
ENSSSCG00000014598	NA	chr9	-	2603906	2604041	2607039	2607080	2602124	2602265	2607985	2608043	5,3	2,23
ENSSSCG00000021290	NA	chr18	+	44352303	44352394	44355565	44355626	44350210	44350339	44356705	44356904	16,2	2,4
ENSSSCG00000003046	RABAC1	chr6	+	45952279	45952491	45952772	45952869	45951836	45952027	45954327	45954429	1422,23	28860
ENSSSCG00000000274	PCBP2	chr5	+	19122570	19122662	19123766	19123807	19120658	19120744	19125000	19125073	684,13	339757
ENSSSCG00000006260	NA	chr4	+	84168444	84168545	84169830	84170006	84166587	84166660	84170905	84172664	148,9	3101
ENSSSCG00000015099	NA	chr9	-	51194177	51194278	51202748	51202803	51192529	51192914	51209160	51209999	37,2	3,23
ENSSSCG00000017591	NME2	chr12	+	27509063	27509164	27511973	27512085	27507882	27508011	27513130	27513382	583,4	61259
ENSSSCG00000011769	FXR1	chr13	+	128169380	128169460	128173191	128173282	128168435	128168635	128174033	128175704	1189,87	411218
ENSSSCG00000016722	UBE2D4	chr18	-	53458926	53459003	53461880	53461943	53453724	53453829	53469413	53469535	467,4	6281
ENSSSCG00000011106	CREB	chr10	+	63455784	63455907	63471347	63471493	63447505	63447604	63474961	63475059	10,2	3,8
ENSSSCG00000005828	EGFL7	chr1	+	313732464	313732585	313732811	313732927	313729103	313729193	313733724	313733840	97,2	8228
ENSSSCG00000010130	GNB1L	chr14	-	54954428	54954590	54957256	54957381	54949007	54949222	54957747	54957892	19,7	2,43
ENSSSCG00000010130	GNB1L	chr14	-	54957256	54957381	54957748	54957892	54954428	54954590	54979399	54979711	29,6	7,82
ENSSSCG00000013651	FDX1L	chr2	-	69459731	69459818	69463265	69463371	69459107	69459543	69463575	69463630	171,3	7228
ENSSSCG00000022748	NA	chrJH118787.1	+	24116	24179	24988	25143	23471	23508	26473	26540	1241,97	8510677
ENSSSCG00000027017	NR1D2	chr13	+	12199397	12199485	12201429	12201573	12197567	12197858	12204534	12205160	85,4	12202
ENSSSCG00000004728	SKM	chr1	-	143871828	143871961	143873409	143873527	143870965	143871133	143875547	143875617	639,9	4668
ENSSSCG00000011287	HHATL	chr13	-	28883766	28883879	28884391	28884458	28883447	28883641	28884833	28884939	366,2	2312
ENSSSCG00000017566	ACSF2	chr12	+	26840360	26840470	26840639	26840707	26840115	26840256	26841000	26841148	116,2	4157
ENSSSCG00000021791	SENP7	chr13	+	167069887	167070084	167080830	167081024	167038887	167038984	167096197	167096316	7,2	2,5
ENSSSCG00000015931	NA	chr15	+	85006617	85006802	85009219	85009365	85002519	85002626	85014044	85014156	4808,3	25130
ENSSSCG00000017397	MLX	chr12	-	20468731	20468837	20469109	20469198	20468403	20468502	20469695	20469732	259,71	3210
ENSSSCG00000008200	ANKRD23	chr3	-	59227205	59227303	59227411	59227509	59227039	59227134	59228051	59228150	2970103	63840
ENSSSCG00000023325	ACY1	chr13	+	37314347	37314415	37315215	37315275	37314103	37314244	37315357	37315586	129,8	2189
ENSSSCG00000024736	ACPT	chr6	+	51439206	51439338	51439978	51440102	51438364	51438459	51440298	51441327	39,5	2,4
ENSSSCG00000011729	IQCJ-SCHIP1	chr13	+	107957225	107957422	107958319	107958442	107955736	107955853	107961522	107961616	540,2	2333
ENSSSCG00000030295	NA	chr6	-	25645994	25646065	25649283	25649410	25645806	25645904	25663246	25663655	348,2	14203
ENSSSCG00000026554	FAM213B	chr6	-	58857258	58857379	58857659	58857734	58856809	58856835	58857817	58857881	377,37	38394
ENSSSCG00000007187	NSFL1C	chr17	-	38526383	38526457	38533029	38533126	38523748	38523913	38535731	38535941	136,6	2367
ENSSSCG00000007560	TMEM184A	chr3	-	1153934	1154103	1154733	1154824	1153388	1153585	1154961	1155037	16,5	2,29
ENSSSCG00000010566	FBXW4	chr14	-	122395679	122395744	122449149	122449243	122383106	122383246	122455301	122455434	138,3	3204
ENSSSCG00000022955	POLR2B	chr8	+	59029031	59029189	59030725	59030889	59028173	59028392	59033997	59034194	68,2	6,79
ENSSSCG00000020769	PSMA2	chr18	+	56863737	56863859	56864859	56864940	56862266	56862398	56866684	56866758	503,5	4304
ENSSSCG00000005060	KTN1	chr1	+	205519020	205519106	205522278	205522367	205516889	205516979	205526772	205526853	78,4	93189
ENSSSCG00000007279	DYNLRB1	chr17	+	43131620	43131695	43137111	43137278	43121869	43121927	43139492	43139869	594,26	2844
ENSSSCG00000014136	VCAN	chr2	+	93830099	93833038	93851810	93857047	93822623	93822916	93860585	93860699	9,4	11,52
ENSSSCG00000014307	H2AFY	chr2	-	143071032	143071122	143073062	143073161	143066310	143066399	143080814	143080922	68152	9,32
ENSSSCG00000001033	SLC35B3	chr7	-	5791700	5791792	5794097	5794194	5791171	5791282	5796209	5796317	7,3	4,4
ENSSSCG00000029311	MYPN	chr14	+	77340535	77340586	77344576	77344690	77337474	77337649	77345777	77345849	349,9	2267
ENSSSCG00000027287	TMEM189	chr17	+	57834407	57834526	57843850	57843941	57826767	57827025	57845358	57845503	84,7	3,86
ENSSSCG00000003139	BCAT2	chr6	-	49860724	49860843	49860938	49861048	49860456	49860619	49866205	49866409	261,18	12219
ENSSSCG00000016200	PRKAG3	chr15	+	133801981	133802136	133802496	133802899	133801177	133801216	133803791	133803873	150,2	52,8
ENSSSCG00000016101	C-FLIP	chr15	+	116106337	116106507	116124302	116124713	116106029	116106149	116156474	116156580	21,2	9,36
ENSSSCG00000015325	BET1	chr9	-	80826072	80826128	80829286	80829410	80823453	80824534	80833741	80833936	111,68	2139
ENSSSCG00000001512	CUTA	chr7	+	34373645	34373696	34373951	34374159	34373453	34373561	34374305	34374365	13,4	60314
ENSSSCG00000024316	COX5A	chr7	+	63322179	63322300	63328126	63328248	63319985	63320101	63332290	63332455	1792,10	241193
ENSSSCG00000010304	MYOZ1	chr14	-	82573926	82574091	82577086	82577264	82571969	82572478	82578316	82578407	23684,5	815274
ENSSSCG00000001858	CIB1	chr7	-	60657361	60657511	60659317	60659351	60657098	60657216	60659488	60659597	108,37	9396
ENSSSCG00000011833	DLG1	chr13	+	142617110	142617209	142617899	142617932	142612576	142612645	142624886	142624928	37,51	8,13
ENSSSCG00000030616	KIAA1551	chr5	-	45551752	45556801	45567302	45567366	45546617	45547349	45581088	45581177	3,11	5,19
ENSSSCG00000002885	USF2	chr6	+	40195293	40195493	40195916	40196066	40195039	40195157	40196188	40196276	1071,6	441124
ENSSSCG00000011003	NDUFB6	chr10	+	38104950	38105042	38113732	38113776	38102519	38103036	38118247	38118493	1407,4	31079
ENSSSCG00000010953	ISCA1	chr10	+	33116318	33116371	33121983	33122088	33109029	33109133	33123313	33123610	1519,5	8853
ENSSSCG00000002910	ALKBH6	chr6	-	40789213	40789329	40789544	40789695	40787609	40788068	40790078	40790139	13,15	2,24
ENSSSCG00000012262	KDM6A	chrX	+	44652711	44652845	44653293	44653448	44651929	44652148	44654018	44654114	11,8	6,14
ENSSSCG00000010098	THAP7	chr14	-	54041007	54041147	54041568	54041723	54040271	54040832	54042044	54042124	100,2	3,94
ENSSSCG00000028414	MINOS1	chr6	+	72115133	72115180	72116189	72116298	72084475	72084642	72118645	72119250	3386,3	63093
ENSSSCG00000013299	APIP	chr2	+	28470306	28470406	28475041	28475089	28461885	28462181	28476751	28476869	405,3	3346
ENSSSCG00000010947	FBP2	chr10	+	31855606	31855746	31857695	31857832	31848401	31848493	31863899	31864019	1304,4	71255
ENSSSCG00000010947	FBP2	chr10	+	31844844	31845006	31848401	31848493	31837905	31838196	31855605	31855746	2221,5	61304
ENSSSCG00000010947	FBP2	chr10	+	31848401	31848493	31855606	31855746	31844844	31845006	31857694	31857832	1435,7	51094
ENSSSCG00000023361	MRPS36	chr16	+	51294872	51294935	51297073	51297257	51279802	51279951	51297764	51301023	222,22	14258
ENSSSCG00000028293	RCOR3	chr9	-	144951239	144951480	144961105	144961162	144948062	144950776	144970306	144970384	49,3	3,31
ENSSSCG00000009591	NA	chr14	-	3161819	3161911	3194644	3194730	3085990	3086177	3205573	3205661	6,4	4,74
ENSSSCG00000016157	MYL1	chr15	-	124868907	124869050	124874018	124874045	124865917	124866090	124886734	124886860	66584,31	1232088
ENSSSCG00000016157	MYL1	chr15	-	124862780	124862822	124865389	124865466	124861890	124862204	124865916	124866090	95102,5	8396769
ENSSSCG00000008721	ABLIM2	chr8	+	4262536	4262634	4267062	4267163	4260745	4260865	4267629	4267683	61,6	14,42
ENSSSCG00000009910	RNF10	chr14	+	42977821	42977938	42979411	42979512	42976524	42976657	42981207	42981363	613,6	2584
ENSSSCG00000009910	RNF10	chr14	+	42976524	42976657	42977821	42977938	42976034	42976310	42979410	42979512	333,2	2745
ENSSSCG00000030002	NA	chr6	+	112261698	112261720	112265738	112265937	112261416	112261616	112268892	112269092	191,21	50128
ENSSSCG00000009238	COQ2	chr8	+	144438944	144439065	144440357	144440442	144432621	144432787	144441578	144441712	115,29	2,99
ENSSSCG00000010638	TCF7L2	chr14	+	134780691	134780741	134782107	134782179	134780041	134780089	134787818	134788242	5,2	14,18
ENSSSCG00000014149	MEF2C	chr2	-	98833047	98833184	98833244	98833387	98823915	98824101	98867569	98867773	193278	53,71
ENSSSCG00000009834	SCA2	chr14	-	34662132	34662300	34664561	34664788	34660727	34661282	34665708	34665854	35,3	8,60
ENSSSCG00000007999	NA	chr3	-	41381304	41381456	41381952	41382045	41380912	41381184	41382117	41382371	296,2	3217
ENSSSCG00000006482	MEF2D	chr4	+	102220616	102220753	102220811	102220945	102218907	102219110	102221798	102222009	54,72	139222
ENSSSCG00000029502	CARKD	chr11	+	84733480	84733568	84735831	84735939	84732696	84732741	84741275	84741326	84,7	2,83
ENSSSCG00000015796	PDLIM3	chr15	-	53308932	53308999	53309363	53309550	53302150	53302283	53317155	53317240	614332	12,52
ENSSSCG00000030255	EIF4G1	chr13	+	131644915	131645001	131646053	131646229	131643278	131643429	131646451	131646551	3,5	23137
ENSSSCG00000030255	EIF4G1	chr13	+	131644915	131645001	131646053	131646229	131644525	131644618	131646451	131646551	216,5	42137
ENSSSCG00000030255	EIF4G1	chr13	+	131644251	131644307	131646053	131646229	131643278	131643429	131646451	131646551	124,2	23137
ENSSSCG00000030255	EIF4G1	chr13	+	131644525	131644618	131644915	131645001	131643278	131643429	131646052	131646229	93,42	3221
ENSSSCG00000010172	EGLN1	chr14	+	63835020	63835156	63837452	63837519	63828873	63828992	63839123	63840383	367,7	11323
ENSSSCG00000008694	GRK4	chr8	+	1395048	1395151	1403277	1403417	1383088	1383200	1429166	1429357	7,4	4,49
ENSSSCG00000006081	RPL30	chr4	+	41706120	41706265	41708266	41708396	41705809	41705860	41709059	41709618	6542,2	394477
ENSSSCG00000009631	PEBP4	chr14	-	7460524	7460569	7543519	7543617	7458148	7458261	7691260	7691387	1029,9	3864
ENSSSCG00000023975	C15orf52	chr1	+	146061192	146061299	146061885	146062040	146060792	146060908	146062131	146062257	115,2	3101
ENSSSCG00000000359	NA	chr5	+	22637600	22637672	22639751	22639883	22636700	22636858	22640391	22640696	868,3	681345
ENSSSCG00000006024	EBAG9	chr4	-	30243549	30243647	30254834	30255028	30240585	30240663	30255426	30255676	76,6	4,16
ENSSSCG00000010400	MSMB	chr14	-	98578456	98578561	98580203	98580299	98575269	98575907	98584838	98584930	13,3	2,14
ENSSSCG00000010575	PPRC1	chr14	+	123000217	123000274	123002103	123002826	122998654	122998707	123004030	123004177	18,4	2,13
ENSSSCG00000015104	TRAPPC4	chr9	+	51277963	51278137	51279143	51279246	51277344	51277799	51280143	51280270	97,2	5,33
ENSSSCG00000013043	MACROD1	chr2	+	7189484	7189513	7202147	7202263	7066824	7066940	7203248	7203370	5659,83	114088
6.Alternative splicing (AS) events for intron retention (RI)
GeneID	geneSymbol	chr	strand	riExonStart	riExonEnd	upstreamES	upstreamEE	downstreamES	downstreamEE	riExon_Coverage	riExon_Depth	Junc_upstreamEE_downstreamES
ENSSSCG00000022107	CHTOP	chr4	-	104895763	104897314	104895763	104895916	104897233	104897314	1	88.89	137
ENSSSCG00000014372	WDR55	chr2	+	148311100	148311517	148311100	148311267	148311403	148311517	1	2.83	172
ENSSSCG00000005437	KLF4	chr1	-	279058801	279060058	279058801	279058965	279059065	279060058	1	8.15	69
ENSSSCG00000011548	BRPF1	chr13	-	73112087	73112444	73112087	73112205	73112308	73112444	1	2.67	11
ENSSSCG00000009585	GADD45G	chr14	+	1421136	1421660	1421136	1421297	1421559	1421660	1	23.43	252
ENSSSCG00000002792	HSF4	chr6	-	25086682	25087160	25086682	25086757	25087036	25087160	1	42.68	16
ENSSSCG00000002792	HSF4	chr6	-	25087247	25087574	25087247	25087374	25087466	25087574	1	5.27	91
ENSSSCG00000017496	MIEN1	chr12	+	23045707	23046044	23045707	23045843	23045947	23046044	1	58.58	465
ENSSSCG00000007762	KAT8	chr3	+	17505344	17506532	17505344	17505508	17506443	17506532	0.93	4.84	104
ENSSSCG00000010212	ANK3	chr14	-	68421773	68422451	68421773	68421863	68422143	68422451	1	4.91	39
ENSSSCG00000007524	ATP5E	chr17	-	66541057	66542976	66541057	66541208	66542850	66542976	0.98	4.42	4837
ENSSSCG00000001476	HSD17B8	chr7	-	29755533	29756015	29755533	29755750	29755938	29756015	1	36.25	50
ENSSSCG00000000641	KLRK1	chr5	+	64375551	64375872	64375551	64375643	64375837	64375872	1	3.43	5
ENSSSCG00000012173	SAT1	chrX	+	21278674	21280304	21278674	21278757	21280203	21280304	1	97.91	100
ENSSSCG00000022906	CH242-204P3.4	chr6	-	51715382	51716167	51715382	51715771	51715874	51716167	1	77.11	3
7.Alternative splicing (AS) events for skipping exon (SE)
GeneID	geneSymbol	chr	strand	exonStart	exonEnd	upstreamES	upstreamEE	downstreamES	downstreamEE	Junc_upstreamEE_exon_downstreamES	Junc_upstreamEE_downstreamES
ENSSSCG00000027049	SNAPIN	chr4	-	104881222	104881334	104880687	104880973	104881882	104882000	86314	5
ENSSSCG00000029841	ZNF362	chr6	+	83557783	83557908	83543185	83543470	83563178	83563241	2,7	5
ENSSSCG00000017232	SLC9A3R1	chr12	-	6456143	6456232	6455089	6455927	6457361	6457401	18,30	2
ENSSSCG00000023408	SAMD4A	chr1	+	204589050	204589313	204553670	204554188	204600872	204600981	88,39	26
ENSSSCG00000014348	SPATA24	chr2	-	147118154	147118256	147117507	147118046	147121422	147121492	107135	3
ENSSSCG00000014348	SPATA24	chr2	-	147121943	147122008	147121585	147121715	147123663	147123827	229298	16
ENSSSCG00000004276	SMAP1	chr1	+	57204224	57204304	57195566	57195641	57208715	57208795	17,18	9
ENSSSCG00000008404	MTIF2	chr3	+	90763279	90763483	90758291	90758415	90764104	90764356	26,19	5
ENSSSCG00000008404	MTIF2	chr3	+	90758291	90758415	90755352	90755491	90764104	90764356	26,5	3
ENSSSCG00000024103	ADPRHL1	chr11	+	86381088	86381252	86377301	86377514	86386968	86387093	353241	4
ENSSSCG00000024103	ADPRHL1	chr11	+	86386968	86387093	86381088	86381252	86388931	86389071	241271	6
ENSSSCG00000013867	SIN3B	chr2	-	60333513	60333631	60328736	60328943	60334072	60334161	26,14	2
ENSSSCG00000009376	VPS36	chr11	+	15995257	15995322	15992995	15993129	15997837	15997901	46,62	2
ENSSSCG00000023496	NA	chrGL896358.1	-	2492	2528	2190	2286	2690	2808	97165030	10
ENSSSCG00000007809	SPNS1	chr3	+	18823832	18823930	18823273	18823338	18824226	18824397	59,39	2
ENSSSCG00000012757	CETN2	chrX	-	141373671	141373711	141373342	141373469	141373889	141374026	42,34	73
ENSSSCG00000025738	NA	chr13	-	126825915	126826040	126818459	126818519	126851949	126852323	120107	2
ENSSSCG00000001440	NOTCH4	chr7	-	28055892	28055973	28055659	28055797	28056157	28056376	5,16	2
ENSSSCG00000006350	CD32	chr4	-	96901088	96901345	96895242	96895496	96902834	96902854	36100	5
ENSSSCG00000006350	CD32	chr4	-	96891724	96891780	96889714	96889751	96894441	96894560	5,6	37
ENSSSCG00000005030	NID2	chr1	-	201993607	201993735	201992757	201992900	201994831	201994974	101,72	6
ENSSSCG00000012586	ALG13	chrX	+	106107588	106107750	106106718	106106883	106113721	106113912	2,10	6
ENSSSCG00000012586	ALG13	chrX	+	106107544	106107750	106106718	106106883	106113721	106113865	3,10	6
ENSSSCG00000012586	ALG13	chrX	+	106078692	106079065	106061710	106061848	106079635	106079718	5,3	11
ENSSSCG00000030183	NA	chr12	+	17862804	17862868	17854253	17854393	17868592	17868732	73,9	4
ENSSSCG00000030183	NA	chr12	+	17868592	17868732	17865687	17865819	17872755	17875764	42,28	7
ENSSSCG00000030183	NA	chr12	+	17864605	17864713	17862804	17862868	17865687	17865819	82,52	2
ENSSSCG00000030183	NA	chr12	+	17865687	17865819	17862804	17862868	17868592	17868732	2,42	9
ENSSSCG00000004220	TRMT11	chr1	-	40767491	40767556	40764378	40764451	40774620	40774771	8,8	2
ENSSSCG00000016430	GALNT11	chr18	-	5629273	5629396	5627894	5628060	5634186	5634480	155107	13
ENSSSCG00000016430	GALNT11	chr18	-	5627894	5628060	5624622	5624747	5634186	5634480	188,13	7
ENSSSCG00000002655	MAP1LC3B	chr6	-	2010247	2010353	2007809	2009091	2013859	2013914	411446	2
ENSSSCG00000024959	NA	chr1	+	311687209	311687292	311679125	311679813	311688162	311688255	19,26	2
ENSSSCG00000009714	NEK1	chr14	+	21508995	21509054	21497152	21497303	21509280	21509339	2,4	3
ENSSSCG00000009714	NEK1	chr14	+	21553354	21553437	21532870	21532972	21553858	21553941	11,13	2
ENSSSCG00000010831	DUSP10	chr10	-	13012875	13013728	12982120	12982491	13015850	13015992	58124	15
ENSSSCG00000011371	NDUFAF3	chr13	+	34900138	34900330	34899945	34900050	34900498	34900564	116,89	2
ENSSSCG00000010359	LDB3	chr14	+	94950073	94950255	94937614	94937650	94953467	94953609	15,9	1624
ENSSSCG00000010359	LDB3	chr14	+	94953467	94953609	94937614	94937650	94959183	94959600	1624757	2
ENSSSCG00000026990	FAM162A	chr13	-	147729131	147729239	147726443	147726669	147738142	147738250	10921063	3
ENSSSCG00000026990	FAM162A	chr13	-	147741629	147741751	147738142	147738250	147762522	147762654	10741161	4
ENSSSCG00000010010	NA	chr14	-	50594727	50594806	50590075	50590228	50597808	50597933	44,40	6
ENSSSCG00000008697	HUNTINGTIN	chr8	+	1496669	1496716	1494369	1494573	1499504	1499584	9,18	5
ENSSSCG00000017215	SLC16A5	chr12	-	6154233	6154376	6150737	6151546	6157056	6157314	106,39	12
ENSSSCG00000013882	FAM129C	chr2	-	59740266	59740428	59739432	59739622	59740653	59740757	3,5	3
ENSSSCG00000017873	CAMKK1	chr12	-	51752150	51752171	51750481	51750573	51753000	51753036	5,12	3
ENSSSCG00000001970	HEATR5A	chr7	+	73100247	73100436	73096679	73096838	73102328	73102497	28,16	4
ENSSSCG00000001970	HEATR5A	chr7	+	73046202	73046310	73043735	73043946	73050148	73050297	18,17	2
ENSSSCG00000006033	EIF3E	chr4	+	31714736	31714845	31713084	31713185	31729181	31729283	616746	8
ENSSSCG00000013906	KXD1	chr2	+	59058533	59058579	59056698	59056850	59059498	59060500	136121	8
ENSSSCG00000013906	KXD1	chr2	+	59056698	59056850	59055093	59055214	59058533	59058579	212136	2
ENSSSCG00000029343	MFSD11	chr12	-	4631315	4631450	4627225	4630531	4632161	4632335	56,74	9
ENSSSCG00000016397	NA	chr15	+	157014519	157014623	157013654	157013758	157015273	157015365	33,38	2
ENSSSCG00000016397	NA	chr15	+	156986383	156986487	156986124	156986228	156987407	156987511	16741877	2
ENSSSCG00000016397	NA	chr15	+	157007510	157007614	157005267	157005371	157009984	157010094	1883106	2
ENSSSCG00000016397	NA	chr15	+	157009449	157009559	157007510	157007614	157009984	157010094	1383271	106
ENSSSCG00000016397	NA	chr15	+	157018109	157018201	157016644	157016736	157031081	157031188	119,96	414
ENSSSCG00000016397	NA	chr15	+	157018109	157018201	157016644	157016736	157029316	157029408	119,90	41
ENSSSCG00000016397	NA	chr15	+	157029316	157029408	157016644	157016736	157031081	157031188	41118	414
ENSSSCG00000016397	NA	chr15	+	157029316	157029408	157018109	157018201	157031081	157031188	90118	96
ENSSSCG00000016397	NA	chr15	+	157027644	157027736	157018109	157018201	157029316	157029408	2,55	90
ENSSSCG00000008678	TMEM129	chr8	+	310885	311044	309749	310223	311144	312645	21,20	11
ENSSSCG00000005040	GNPNAT1	chr1	-	202683163	202683224	202680392	202681876	202684366	202684493	37,27	2
ENSSSCG00000005040	GNPNAT1	chr1	-	202686258	202686320	202684366	202684493	202687949	202688116	24,30	2
ENSSSCG00000001502	RPS18	chr7	+	34146005	34146091	34143097	34143195	34146166	34146267	41574920	5
ENSSSCG00000009583	NA	chr14	-	935394	935483	933640	933986	936878	937000	5,6	6
ENSSSCG00000009071	JADE1	chr8	+	103046325	103046442	103040441	103040962	103049946	103053788	19,20	2
ENSSSCG00000015015	ARHGAP20	chr9	+	43210832	43210993	43209279	43209457	43215650	43215759	2,6	2
ENSSSCG00000029608	SEC62	chr13	-	117337917	117338022	117332280	117332484	117339361	117339469	248276	2
ENSSSCG00000000968	SBF1	chr5	-	110504200	110504277	110503758	110503939	110506527	110506664	60,24	3
ENSSSCG00000029633	USP24	chr6	+	145433668	145433789	145432455	145432557	145434276	145434389	142114	2
ENSSSCG00000002629	FBXO9	chr7	+	134477468	134477567	134474906	134474963	134479761	134479897	40,49	4
ENSSSCG00000006754	AMPD1	chr4	+	116059377	116059388	116057655	116057748	116063191	116063371	11001281	185
ENSSSCG00000006126	DECR1	chr4	-	51216638	51216737	51212099	51212171	51225215	51225362	129118	8
ENSSSCG00000011434	PPM1M	chr13	-	37621317	37621380	37620997	37621104	37621544	37621662	18,9	3
ENSSSCG00000024315	MRPL55	chr2	+	53867836	53868040	53865777	53865865	53868716	53868865	261,64	11
ENSSSCG00000022107	CHTOP	chr4	-	104895055	104895138	104893091	104893277	104895763	104895916	13,21	114
ENSSSCG00000022107	CHTOP	chr4	-	104892148	104892285	104890135	104890468	104893091	104893274	439356	6
ENSSSCG00000022107	CHTOP	chr4	-	104897233	104897314	104895763	104895916	104898484	104898737	137376	6
ENSSSCG00000015588	ANGEL2	chr9	+	143383683	143384008	143381057	143381115	143389445	143389701	13,16	2
ENSSSCG00000010303	SYNPO2L	chr14	-	82591257	82591408	82590271	82590785	82593022	82593126	191200	11
ENSSSCG00000017553	KAT7	chr12	+	25991750	25991839	25988297	25988379	25993208	25993306	22,23	16
ENSSSCG00000028148	DMD	chrX	-	31453580	31453711	31396832	31397020	31454911	31455092	23,20	14
ENSSSCG00000028148	DMD	chrX	-	29466221	29466259	29461553	29461618	29466959	29467095	120,74	13
ENSSSCG00000028148	DMD	chrX	-	29461553	29461618	29460384	29460449	29466959	29467095	185,13	6
ENSSSCG00000024397	NA	chr3	+	9613814	9613954	9609480	9609516	9616422	9616495	3,4	5
ENSSSCG00000013633	CARM1	chr2	+	70076573	70076662	70076306	70076391	70077121	70077258	75,68	10
ENSSSCG00000013633	CARM1	chr2	+	70078096	70078164	70077774	70077851	70078326	70078479	50,49	9
ENSSSCG00000003367	RPL22	chr6	-	62004290	62004414	61999956	62000100	62007216	62007320	4461140	3
ENSSSCG00000022647	TIMM17B	chrX	+	47838458	47838557	47837428	47837600	47839848	47839911	184351	12
ENSSSCG00000011459	SELK	chr13	-	39060931	39061017	39060225	39060671	39061929	39062012	401691	3
ENSSSCG00000011459	SELK	chr13	-	39061929	39062012	39060931	39061017	39064028	39064118	6911068	2
ENSSSCG00000006174	JPH1	chr4	+	67399893	67400011	67250680	67251439	67412648	67413279	987774	3
ENSSSCG00000020898	ELP2	chr6	+	112441929	112442001	112441252	112441309	112448404	112448596	25,22	3
ENSSSCG00000014852	ARRB1	chr9	+	10753050	10753073	10751778	10751861	10756070	10756140	7,10	15
ENSSSCG00000015871	NR4A2	chr15	-	70677232	70677355	70675881	70676746	70679046	70679616	161128	6
ENSSSCG00000008190	INPP4A	chr3	-	58285930	58285962	58281777	58281949	58289372	58289510	42,38	4
ENSSSCG00000004592	NA	chr1	+	125134022	125134109	125132754	125133052	125143608	125143672	37,39	3
ENSSSCG00000004592	NA	chr1	+	125158335	125158803	125156966	125156993	125159436	125159485	39,56	8
ENSSSCG00000013405	EIF4G2	chr2	+	52016847	52016949	52015844	52015984	52017822	52017953	10451154	5
ENSSSCG00000013405	EIF4G2	chr2	+	52020626	52020739	52019817	52019977	52021328	52021453	11531451	39
ENSSSCG00000029219	SH3BGR	chr13	-	213337386	213337571	213323565	213323645	213347989	213348206	13251049	10
ENSSSCG00000029219	SH3BGR	chr13	-	213295117	213295146	213290278	213290418	213306754	213306846	22512065	62
ENSSSCG00000000980	ALG12	chr5	-	110959316	110959510	110958880	110958983	110960015	110960188	6,33	2
ENSSSCG00000012639	THOC2	chrX	-	116006697	116006863	115996055	115996147	116015532	116015665	12,13	2
ENSSSCG00000021861	NA	chr17	-	53445930	53446107	53443288	53443415	53446657	53447269	38,10	3
ENSSSCG00000026087	GKAP1	chr10	+	35254557	35254634	35244566	35244709	35260661	35260784	110106	2
ENSSSCG00000008800	TMEM33	chr8	+	34670670	34670764	34667381	34667449	34677461	34677594	78,6	4
ENSSSCG00000008800	TMEM33	chr8	+	34670670	34670764	34667381	34667449	34670969	34671156	78,71	6
ENSSSCG00000001863	NA	chr7	-	61062513	61062702	61049459	61049521	61077027	61077142	84,35	3
ENSSSCG00000009134	EGF	chr8	-	120393698	120393879	120392199	120392426	120396536	120396735	245319	4
ENSSSCG00000009096	EXOSC9	chr8	-	109531865	109531959	109530735	109530854	109532302	109532492	46,67	10
ENSSSCG00000005444	TMEM245	chr1	-	280676512	280676535	280668821	280668925	280679418	280679587	56,54	14
ENSSSCG00000009652	KCTD9	chr14	-	10670472	10670593	10663189	10663285	10682292	10682481	2117	7
ENSSSCG00000009652	KCTD9	chr14	-	10666916	10666959	10663189	10663285	10670472	10670593	135165	2
ENSSSCG00000009652	KCTD9	chr14	-	10633685	10633834	10615590	10615695	10634894	10634989	68,49	4
ENSSSCG00000010088	UBE2L3	chr14	-	53751136	53751231	53724502	53724688	53765869	53765926	629270	6
ENSSSCG00000010862	CDC42BPA	chr10	-	17036244	17036486	17035878	17035988	17046557	17046690	11,22	2
ENSSSCG00000010128	SEPT5	chr14	+	54898547	54898643	54897669	54897770	54898728	54898863	15,55	5
ENSSSCG00000014291	AFF4	chr2	-	140772856	140772947	140772262	140772407	140803857	140804239	16,24	30
ENSSSCG00000013421	PTBP1	chr2	-	78362989	78363022	78362490	78362582	78364056	78364204	59,70	4
ENSSSCG00000013421	PTBP1	chr2	-	78364834	78364911	78364056	78364204	78365051	78365225	61,72	16
ENSSSCG00000028720	NXN	chr12	+	49233758	49233937	49221289	49221395	49235581	49235705	353309	4
ENSSSCG00000014132	ATP6AP1L	chr2	+	92715577	92715814	92710896	92710946	92719472	92719774	14,5	3
ENSSSCG00000001697	TMEM63B	chr7	+	44962754	44962792	44962407	44962486	44963666	44963756	15,16	17
ENSSSCG00000013729	NA	chr2	+	66461826	66461861	66461646	66461736	66462168	66462311	130121	10
ENSSSCG00000013729	NA	chr2	+	66462489	66462551	66462168	66462311	66462817	66462987	52,39	7
ENSSSCG00000029589	NA	chr18	+	49455064	49455224	49444181	49444418	49466484	49466593	389223	10
ENSSSCG00000012257	MAOA	chrX	-	43189874	43189968	43178683	43179405	43208580	43209051	57,63	4
ENSSSCG00000013616	ZNF653	chr2	-	70491047	70491161	70490224	70490323	70492553	70492664	10,9	3
ENSSSCG00000000111	BAIAP2L2	chr5	+	7196643	7196868	7196367	7196475	7197733	7197891	3,21	11
ENSSSCG00000017264	AMZ2	chr12	-	12370222	12370311	12369409	12369691	12370612	12370704	187143	11
ENSSSCG00000017264	AMZ2	chr12	-	12364610	12364773	12363103	12363279	12368345	12368473	185134	2
ENSSSCG00000025401	CDK10	chr6	-	463753	463825	463063	463134	465553	466072	88,24	14
ENSSSCG00000030065	ZBTB47	chr13	+	28858415	28858530	28856982	28857129	28859141	28859285	68,72	28
ENSSSCG00000001621	TFEB	chr7	-	42171619	42171696	42169399	42169519	42172204	42172458	115109	6
ENSSSCG00000029154	NOSIP	chr6	-	50352501	50352606	50351088	50351169	50353166	50353336	48,71	5
ENSSSCG00000029154	NOSIP	chr6	-	50349045	50349232	50348833	50348941	50351088	50351169	32,2	2
ENSSSCG00000003682	ANKRD12	chr6	-	92097509	92097655	92092464	92092664	92111298	92111445	38,19	2
ENSSSCG00000003682	ANKRD12	chr6	-	92102716	92102784	92097509	92097655	92111298	92111445	23,16	19
ENSSSCG00000007265	SNTA1	chr17	-	41869222	41869418	41868330	41868517	41871589	41871719	350413	26
ENSSSCG00000001410	BAT3	chr7	+	27490128	27490235	27489942	27490019	27490362	27490474	17,14	76
ENSSSCG00000001410	BAT3	chr7	+	27486407	27486460	27485972	27486168	27486624	27486698	109136	26
ENSSSCG00000001410	BAT3	chr7	+	27494448	27494594	27493820	27493927	27494890	27495106	82116	115
ENSSSCG00000026393	MRPS15	chrGL895950.1	-	23749	23793	22758	22830	24147	24258	128,96	2
ENSSSCG00000030544	TMEM143	chr6	-	49406928	49407055	49405714	49405993	49408451	49408648	30,30	4
ENSSSCG00000010351	CCSER2	chr14	+	92515130	92515214	92505104	92505193	92528338	92533125	78,67	9
ENSSSCG00000021238	HSD3B7	chr3	+	17842716	17842878	17842408	17842514	17843326	17848221	48,60	3
ENSSSCG00000011284	NKTR	chr13	+	28837963	28838019	28836699	28836794	28838657	28838758	15,10	4
ENSSSCG00000004651	GALK2	chr1	-	136291723	136291811	136281106	136281229	136303688	136303876	24,7	6
ENSSSCG00000004651	GALK2	chr1	-	136221522	136221620	136219873	136220025	136271279	136271425	15,13	6
ENSSSCG00000023795	NA	chr15	+	36504524	36504566	36488843	36488947	36506428	36506506	2,2	2
ENSSSCG00000004986	TRAPPC6B	chr1	+	188423055	188423148	188420586	188420669	188424702	188425861	67,33	2
ENSSSCG00000004986	TRAPPC6B	chr1	+	188418093	188418160	188414021	188414417	188418883	188419000	65102	11
ENSSSCG00000007554	ZFAND2A	chr3	-	876584	876712	873366	874572	878696	878790	31,36	10
ENSSSCG00000008991	FRAS1	chr8	+	78129059	78129178	78127485	78127673	78130371	78130550	3,2	4
ENSSSCG00000010929	CYB5R1	chr10	-	29289204	29289276	29288581	29288687	29289392	29289541	683916	15
ENSSSCG00000008039	NTHL1	chr3	-	42240129	42240234	42239829	42240054	42242108	42242267	35,69	3
ENSSSCG00000000529	NA	chr5	+	44765330	44765492	44759741	44759827	44768162	44768282	34,39	2
ENSSSCG00000005914	SHARPIN	chr4	+	757455	757583	754689	754863	757661	757802	8,4	143
ENSSSCG00000010759	GLRX3	chr14	+	151215157	151215214	151213090	151213151	151217064	151217116	182197	2
ENSSSCG00000010759	GLRX3	chr14	+	151196177	151196285	151189225	151189389	151205900	151205974	564571	2
ENSSSCG00000010759	GLRX3	chr14	+	151205900	151205974	151196177	151196285	151206715	151206916	571375	2
ENSSSCG00000013873	NR2F6	chr2	-	60102887	60102981	60097599	60098183	60106601	60107405	106169	2
ENSSSCG00000000512	TBC1D15	chr5	+	38567660	38567870	38561440	38561578	38575947	38576049	31,31	2
ENSSSCG00000024180	PAP7	chrGL893507.1	-	22209	22383	18347	18533	24614	24772	40,77	3
ENSSSCG00000005582	STRBP	chr1	-	297551770	297551935	297547493	297547637	297557006	297557226	74,51	6
ENSSSCG00000021459	NA	chrJH118404.1	-	52499	52722	20964	21080	62259	62455	6,3	5
ENSSSCG00000005288	TLE4	chr1	+	259301794	259301868	259286765	259286830	259327577	259327781	36,10	7
ENSSSCG00000008170	RPL31	chr3	-	55837845	55837970	55836582	55836694	55841024	55841538	25685489	2
ENSSSCG00000005650	CERCAM	chr1	-	302892109	302892236	302891706	302891909	302893230	302893362	59,21	5
ENSSSCG00000009440	ELF1	chr11	+	26363062	26363169	26354010	26354190	26365584	26365748	31,38	7
ENSSSCG00000025252	PEX5	chr5	+	65946372	65946482	65945883	65945973	65946746	65946838	24,32	14
ENSSSCG00000008593	KLHL29	chr3	-	122159014	122159152	122150541	122150743	122199486	122199998	17,18	5
ENSSSCG00000009994	MTMR3	chr14	+	50055841	50055951	50053320	50054715	50056419	50056507	33,55	23
ENSSSCG00000013570	MCOLN1	chr2	-	72147458	72147566	72147111	72147207	72148222	72148387	32,30	2
ENSSSCG00000012653	ZDHHC9	chrX	-	122204419	122204489	122202941	122203242	122204839	122205022	6,4	33
ENSSSCG00000010738	ZRANB1	chr14	+	145861468	145861621	145858903	145859090	145863770	145863841	53,67	2
ENSSSCG00000010738	ZRANB1	chr14	+	145833236	145834086	145805071	145805518	145858903	145859090	53,36	2
ENSSSCG00000029051	NA	chrJH118974.1	+	174363	174492	159876	160062	179024	179138	9,23	6
ENSSSCG00000021273	NA	chr1	+	16385819	16385920	16380820	16381029	16388916	16389026	37,23	2
ENSSSCG00000021273	NA	chr1	+	16340188	16340328	16338911	16339105	16348340	16348507	49,48	8
ENSSSCG00000012405	RPS4	chrX	-	65863161	65863341	65862703	65862800	65863825	65863902	20522392	2
ENSSSCG00000012405	RPS4	chrX	-	65861139	65861310	65860270	65860427	65862703	65862800	21531933	6
ENSSSCG00000006707	PDE4DIP	chr4	-	110488855	110488992	110488016	110488135	110518257	110518374	669787	3
ENSSSCG00000000572	CMAS	chr5	-	54732148	54732290	54731833	54731988	54739651	54740020	102,84	6
ENSSSCG00000017365	G6PC3	chr12	+	19360731	19360849	19360461	19360551	19361045	19361186	63,22	3
ENSSSCG00000016975	PTCD2	chr16	+	52595055	52595147	52593639	52593814	52600586	52600715	29,42	4
ENSSSCG00000016975	PTCD2	chr16	+	52604836	52604953	52600586	52600715	52607856	52607934	21,40	3
ENSSSCG00000010253	HK1	chr14	-	78500239	78500338	78494869	78495052	78503223	78503318	64,58	2
ENSSSCG00000016893	NDUFS4	chr16	+	34973775	34973848	34963258	34963430	34992359	34992624	546752	3
ENSSSCG00000000214	GPD1	chr5	-	16332438	16332544	16330758	16331491	16333032	16333265	46204577	10
ENSSSCG00000008198	ANKRD39	chr3	-	59238229	59238332	59233939	59234332	59245636	59245811	6458	14
ENSSSCG00000008540	PPP1CB	chr3	+	117259306	117259410	117257891	117258121	117261346	117261417	412429	5
ENSSSCG00000008976	ART3	chr8	+	75960260	75960968	75955005	75955082	75980111	75980143	51,26	2
ENSSSCG00000004216	NA	chr1	+	39574075	39574127	39568031	39568173	39578246	39578326	36,41	20
ENSSSCG00000013938	GATAD2A	chr2	+	58266632	58266764	58240861	58241123	58266878	58267009	83,70	2
ENSSSCG00000013938	GATAD2A	chr2	+	58275048	58275122	58274101	58274399	58275429	58275624	16,14	41
ENSSSCG00000001008	BPHL	chr7	+	1952916	1953019	1947211	1947368	1955557	1955723	64,46	4
ENSSSCG00000025028	XIAP	chrX	+	116238883	116238925	116237846	116237924	116245645	116245845	87,64	9
ENSSSCG00000008298	DUSP11	chr3	+	72409632	72409707	72407785	72407997	72414222	72414353	63,88	2
ENSSSCG00000007188	NA	chr17	-	38472449	38472613	38470180	38471288	38476785	38476897	6761041	4
ENSSSCG00000004815	MEF2A	chrGL894544.2	-	15353	15376	11372	11462	26624	26811	14,16	2
ENSSSCG00000012440	PGK1	chrX	-	71347525	71347628	71346512	71346631	71351350	71351494	46763803	9
ENSSSCG00000012440	PGK1	chrX	-	71340961	71341138	71340588	71340686	71342410	71342589	50734219	9
ENSSSCG00000012280	UXT	chrX	+	47296311	47296378	47296023	47296173	47296652	47296759	83101	12
ENSSSCG00000009334	HSPH1	chr11	-	7642706	7642837	7640112	7640249	7644479	7644687	47,53	44
ENSSSCG00000013391	NA	chr2	+	47969015	47969118	47968527	47968628	47973024	47973112	198169	6
ENSSSCG00000021803	NA	chr6	+	25776638	25776749	25776174	25776319	25777193	25780714	48,47	2
ENSSSCG00000003177	BCL2L12	chr6	+	50438691	50438777	50437373	50437515	50438866	50438957	59,36	3
ENSSSCG00000003177	BCL2L12	chr6	+	50440039	50440326	50438866	50438957	50442943	50444473	11,7	24
ENSSSCG00000015074	SIDT2	chr9	+	49620211	49620222	49619823	49619875	49620548	49620619	9,10	11
ENSSSCG00000030049	HNRNPUL1	chr6	+	45084645	45084718	45082150	45082306	45086703	45086842	143189	2
ENSSSCG00000012939	BRMS1	chr2	+	5127288	5127380	5126782	5126878	5128467	5128531	36,23	10
ENSSSCG00000001537	ZNF76	chr7	-	36254234	36254311	36252840	36253039	36254424	36254505	38,22	2
ENSSSCG00000030480	NA	chr13	+	211155143	211155228	211098174	211098411	211209693	211209889	37,37	6
ENSSSCG00000002025	SLC22A17	chr7	-	81001926	81002091	81001585	81001730	81002690	81002844	21,9	4
ENSSSCG00000028688	NA	chrGL894027.2	-	22032	22245	20254	20398	22402	22521	7,16	5
ENSSSCG00000010652	FAM160B1	chr14	+	136294771	136294940	136289720	136289798	136297545	136297649	20,30	2
ENSSSCG00000010652	FAM160B1	chr14	+	136304972	136305086	136303540	136303736	136306119	136306195	27,38	2
ENSSSCG00000027529	BIRC2	chr9	+	36999899	36999977	36994775	36994874	37001749	37001797	51,83	2
ENSSSCG00000008581	NCOA1	chr3	-	121230490	121230546	121228062	121230404	121235025	121235114	12,15	15
ENSSSCG00000015022	LAYN	chr9	-	44136809	44137106	44132729	44132886	44140682	44140924	15,8	2
ENSSSCG00000000793	PPHLN1	chr5	+	76369649	76369705	76358127	76358338	76372676	76372755	33,43	13
ENSSSCG00000000793	PPHLN1	chr5	+	76327567	76327728	76314101	76314225	76330931	76330992	23,50	3
ENSSSCG00000015631	GRB10	chr9	-	150330175	150330379	150326533	150326674	150354490	150354580	63,98	3
ENSSSCG00000015631	GRB10	chr9	-	150284130	150284207	150281871	150281987	150291851	150291949	174260	5
ENSSSCG00000007465	B4GALT5	chr17	-	57590993	57591106	57589524	57589648	57601480	57601614	17,32	5
ENSSSCG00000006166	NDUFB8	chr4	+	63913254	63913353	63910247	63910373	63913829	63913984	1372809	7
ENSSSCG00000014038	FAM193B	chr2	-	81868565	81868804	81860767	81861790	81869757	81869958	23,21	2
ENSSSCG00000004150	HEBP2	chr1	-	29147751	29147886	29146581	29146761	29148452	29149072	15,19	12
ENSSSCG00000026596	SYNRG	chr12	-	40672711	40672944	40671483	40671560	40678584	40678695	38,6	2
ENSSSCG00000026596	SYNRG	chr12	-	40621966	40622001	40620838	40620969	40622369	40622479	31,43	5
ENSSSCG00000013746	CALR	chr2	+	66285226	66285320	66284595	66284798	66285410	66285619	414361	13
ENSSSCG00000003218	NA	chr6	+	51133456	51133604	51133193	51133279	51133908	51134025	102638347	10
ENSSSCG00000003218	NA	chr6	+	51153050	51153189	51151491	51151686	51154822	51154981	646310597	2
ENSSSCG00000003218	NA	chr6	+	51132629	51132718	51131458	51131525	51133193	51133279	801611688	6
ENSSSCG00000003218	NA	chr6	+	51134950	51135009	51134710	51134758	51137448	51137641	881810072	64
ENSSSCG00000026626	NA	chr6	-	58717513	58717594	58715800	58715904	58720875	58721030	104174	5
ENSSSCG00000008614	SMC6	chr3	+	128253444	128253586	128245100	128245446	128256897	128257014	21,36	3
ENSSSCG00000017391	PLEKHH3	chr12	-	20367252	20367710	20366785	20366976	20367914	20368046	10,38	3
ENSSSCG00000009776	SBNO1	chr14	+	31263526	31263630	31262408	31262539	31265484	31265793	23,9	13
ENSSSCG00000009449	NA	chr11	+	35123337	35124190	35103422	35103547	35134070	35134195	16,21	3
ENSSSCG00000011317	FYCO1	chr13	-	32230082	32230188	32228511	32228636	32233285	32233384	142178	53
ENSSSCG00000011317	FYCO1	chr13	-	32213418	32213536	32210420	32210587	32214202	32214294	165216	3
ENSSSCG00000001004	SLC22A23	chr7	-	2067596	2067619	2065136	2065259	2067740	2067772	2,7	17
ENSSSCG00000010790	ECHS1	chr14	+	153777926	153778123	153776315	153776488	153778530	153778657	951704	9
ENSSSCG00000011645	CEP63	chr13	+	83172254	83172376	83171324	83171419	83179635	83179748	18,18	2
ENSSSCG00000023097	ZNF408	chr2	-	17183630	17183691	17183147	17183403	17184634	17184911	12,7	2
ENSSSCG00000026257	STMN1	chr6	+	76930696	76930868	76930139	76930211	76932963	76933154	98,62	6
ENSSSCG00000001925	ADPGK	chr7	-	65279963	65280159	65279237	65279335	65284927	65285118	30,14	2
ENSSSCG00000011510	TMF1	chr13	-	55532273	55532374	55531842	55531994	55533352	55533444	15,17	2
ENSSSCG00000023801	LANCL2	chrGL894522.1	-	42312	42519	39660	39806	49280	49397	4,16	2
ENSSSCG00000023801	LANCL2	chrGL894522.1	-	41285	41432	39660	39806	42312	42519	28,29	4
ENSSSCG00000007681	NA	chr3	+	9396610	9396675	9394812	9395483	9398002	9398103	15,14	3
ENSSSCG00000010381	NA	chr14	-	96985599	96985775	96960219	96960426	97054834	97054921	3,9	4
ENSSSCG00000014071	NA	chr2	-	84265044	84265157	84264529	84264730	84269042	84269111	21451308	10
ENSSSCG00000008412	PSME4	chr3	+	92464658	92464810	92463765	92463890	92466384	92466488	155,58	3
ENSSSCG00000003637	NA	chr6	-	85635643	85635753	85634092	85634477	85637596	85637710	260362	90
ENSSSCG00000010073	CHCHD10	chr14	+	53365398	53365545	53364317	53364536	53365643	53366597	29032199	5
ENSSSCG00000010073	CHCHD10	chr14	+	53364317	53364536	53363490	53364075	53365398	53365545	25902903	9
ENSSSCG00000000368	MMP19	chr5	-	22765490	22765575	22763892	22764022	22765859	22765948	25,21	2
ENSSSCG00000013620	NA	chr2	+	70413655	70413843	70413121	70413200	70413970	70414105	14,4	4
ENSSSCG00000005320	RGP1	chr1	+	264194434	264194570	264193937	264194071	264195140	264195223	32,14	3
ENSSSCG00000016853	RICTOR	chr16	-	25422928	25423097	25416913	25416980	25426727	25426853	6,7	6
ENSSSCG00000021042	NA	chr13	-	212940716	212940882	212937526	212937752	212947616	212947741	19,14	2
ENSSSCG00000001242	GABBR1	chr7	+	25212636	25212821	25211683	25211886	25214173	25214193	31,6	3
ENSSSCG00000001242	GABBR1	chr7	+	25232661	25232811	25230811	25230888	25233266	25233398	13,5	6
ENSSSCG00000016720	PGAM2	chr18	+	53424159	53424339	53423634	53424047	53425672	53425884	4160039233	10
ENSSSCG00000015650	NA	chr9	+	73714527	73714602	73712838	73712964	73714990	73715114	379457	2
ENSSSCG00000005934	TRAPPC9	chr4	+	2589313	2589339	2578893	2579021	2602892	2603013	18,20	5
ENSSSCG00000025192	RPL9	chr8	-	32310658	32310790	32309770	32309850	32312409	32312504	42143728	40
ENSSSCG00000025192	RPL9	chr8	-	32310658	32310790	32309770	32309850	32313494	32313609	4214,15	2
ENSSSCG00000025192	RPL9	chr8	-	32312409	32312504	32310658	32310790	32313494	32313609	37281890	15
ENSSSCG00000025192	RPL9	chr8	-	32312409	32312504	32309770	32309850	32313494	32313609	401890	2
ENSSSCG00000030131	C15orf40	chr7	+	57419094	57419220	57417819	57418003	57422275	57422402	55,46	87
ENSSSCG00000004973	UACA	chr1	-	186659159	186659227	186657731	186657838	186662397	186662434	49,49	4
ENSSSCG00000004973	UACA	chr1	-	186657166	186657198	186656379	186656477	186657731	186657838	57,46	2
ENSSSCG00000000902	NR2C1	chr5	+	92502315	92502405	92502063	92502210	92505001	92505185	3,3	2
ENSSSCG00000000902	NR2C1	chr5	+	92506369	92506534	92505001	92505185	92512231	92512352	11,13	11
ENSSSCG00000012114	MSL3	chrX	+	9294631	9294726	9294177	9294259	9295069	9295169	111103	3
ENSSSCG00000006781	CTTNBP2NL	chr4	-	118067487	118067610	118064156	118064263	118081113	118081234	39,19	2
ENSSSCG00000007331	RBL1	chr17	-	45712258	45712391	45697372	45697572	45716386	45716789	8,14	3
ENSSSCG00000002896	U2AF1	chr6	-	40626683	40626781	40626384	40626517	40626858	40626907	46,51	3
ENSSSCG00000009345	NA	chr11	+	9036164	9036271	9035631	9036070	9040444	9040582	16,12	5
ENSSSCG00000011826	TMEM44	chr13	-	141184832	141184864	141180242	141181500	141191882	141192040	4,5	2
ENSSSCG00000011720	MBNL1	chr13	+	100721878	100721931	100720454	100720711	100722806	100722959	39,39	313
ENSSSCG00000001423	NELFE	chr7	+	27769687	27769741	27769388	27769532	27769975	27770077	51,25	5
ENSSSCG00000006390	CASQ1	chr4	-	98222118	98222172	98220302	98220376	98223728	98223858	20,4	2
ENSSSCG00000006390	CASQ1	chr4	-	98222592	98222637	98222118	98222172	98223728	98223858	89218291	4
ENSSSCG00000006390	CASQ1	chr4	-	98221660	98221760	98220302	98220376	98222118	98222172	1119212429	20
ENSSSCG00000009010	ARFIP1	chr8	-	80780682	80780903	80772856	80773013	80784740	80784852	32,51	2
ENSSSCG00000009010	ARFIP1	chr8	-	80786314	80786409	80784740	80784852	80791455	80791597	11,6	8
ENSSSCG00000012328	HUWE1	chrX	-	51807377	51807475	51806655	51806788	51808325	51808400	48,57	3
ENSSSCG00000012988	EHBP1L1	chr2	+	5867899	5867956	5865073	5865503	5868170	5868265	422343	2
ENSSSCG00000027486	TRIP6	chr3	+	8140911	8141036	8140290	8140398	8141324	8141710	9,34	3
ENSSSCG00000027486	TRIP6	chr3	+	8140691	8140818	8140290	8140398	8140911	8141036	58,22	9
ENSSSCG00000027486	TRIP6	chr3	+	8143301	8143421	8142865	8143043	8143518	8143649	31,43	10
ENSSSCG00000015790	SLC25A4	chr15	+	52925016	52925156	52923999	52924485	52926253	52926945	55774510	2
ENSSSCG00000001800	TM6SF1	chr7	-	57316815	57316936	57314963	57315067	57318122	57318204	92140	6
ENSSSCG00000002330	PCNX	chr7	+	100804523	100804633	100803674	100803845	100807368	100807459	14,6	2
ENSSSCG00000009176	LAMTOR3	chr8	+	129819384	129819447	129818132	129818265	129821311	129822001	90,92	17
ENSSSCG00000027052	PEX11A	chr7	-	60150432	60150547	60145316	60147746	60153123	60153462	15,16	5
ENSSSCG00000007931	GLYR1	chr3	+	38646198	38646248	38643847	38643903	38646337	38646410	27,21	3
ENSSSCG00000030431	RANGRF	chr12	+	55961632	55961717	55961386	55961542	55961954	55962823	224148	6
ENSSSCG00000003489	EMC1	chr6	-	71798190	71798198	71797000	71797199	71798810	71798932	22,20	19
ENSSSCG00000008515	MEMO1	chr3	-	114318121	114318197	114308021	114308125	114326822	114326964	155124	15
ENSSSCG00000008515	MEMO1	chr3	-	114308021	114308125	114305427	114306969	114318121	114318197	234155	4
ENSSSCG00000008515	MEMO1	chr3	-	114349157	114349268	114326822	114326964	114362739	114362807	131,5	22
ENSSSCG00000008515	MEMO1	chr3	-	114352857	114352969	114349157	114349268	114362739	114362807	212244	5
ENSSSCG00000010399	NCOA4	chr14	-	98555951	98556039	98555126	98555234	98556251	98556391	163210	5
ENSSSCG00000003694	EMILIN2	chr6	-	96763859	96764034	96757697	96759622	96791732	96791854	43131	2
ENSSSCG00000013930	ATP13A1	chr2	-	58424625	58424714	58424319	58424509	58427424	58427819	20,27	2
ENSSSCG00000003144	BAX	chr6	-	50105601	50105652	50105363	50105509	50106218	50106251	16,8	6
ENSSSCG00000004543	MTFMT	chr1	+	117662508	117662590	117661579	117661657	117664565	117664726	20,9	3
ENSSSCG00000004543	MTFMT	chr1	+	117661579	117661657	117652322	117652413	117664565	117665152	30,3	4
ENSSSCG00000025180	RPL31	chrJH118655.1	-	23951	24076	22688	22800	27200	27313	35,58	2
ENSSSCG00000004538	WDR7	chr1	+	116808289	116808368	116786056	116786294	116818565	116818736	11,4	7
ENSSSCG00000000753	WNK1	chr5	+	70381006	70381461	70379560	70379709	70382336	70382614	29,28	8
ENSSSCG00000000753	WNK1	chr5	+	70382336	70382614	70379560	70379709	70383301	70383398	8,23	31
ENSSSCG00000000753	WNK1	chr5	+	70389051	70389134	70386294	70387711	70391178	70391261	35,23	14
ENSSSCG00000026194	INIP	chr1	-	284201145	284201225	284191416	284191518	284203143	284203430	37,28	4
ENSSSCG00000013736	PRDX2	chr2	-	66512325	66512478	66511643	66511765	66512575	66512686	9891040	6
ENSSSCG00000007987	DECR2	chr3	+	41128309	41128377	41124103	41124270	41129567	41129618	62,76	5
ENSSSCG00000000736	TEAD4	chr5	-	69435830	69435873	69435381	69435436	69437159	69437287	140,57	2
ENSSSCG00000000736	TEAD4	chr5	-	69437159	69437287	69435830	69435873	69441484	69441546	57,81	45
ENSSSCG00000009361	POSTN	chr11	-	13206495	13206578	13202083	13202124	13206957	13207034	31,31	91
ENSSSCG00000009361	POSTN	chr11	-	13212055	13212135	13208792	13208881	13215039	13215084	13,23	43
ENSSSCG00000008799	NA	chr8	+	34387159	34387263	34385931	34386023	34389189	34389316	39,30	7
ENSSSCG00000000234	GRASP	chr5	+	17951814	17951880	17951537	17951603	17952278	17953517	19,19	4
ENSSSCG00000013399	TEF1	chr2	-	49909527	49909589	49909375	49909437	49911979	49912043	111126	21
ENSSSCG00000025095	PPP1R12A	chr5	+	106584851	106585027	106583802	106584466	106590727	106590817	9,33	11
ENSSSCG00000025095	PPP1R12A	chr5	+	106603562	106603578	106601856	106601921	106605085	106605220	83,84	2
ENSSSCG00000016581	CALU	chr18	-	20926412	20926605	20921347	20921513	20932023	20932254	111122	2
ENSSSCG00000002844	PHKB	chr6	-	32145111	32145218	32142920	32143060	32149198	32149327	923819	9
ENSSSCG00000004845	FAN1	chr1	-	159884072	159884191	159881214	159881378	159885151	159885259	51,41	2
ENSSSCG00000029212	GDE1	chr3	+	26915404	26915509	26913119	26913294	26919122	26919214	50,25	8
ENSSSCG00000029212	GDE1	chr3	+	26919122	26919214	26915404	26915509	26920331	26920542	25,30	2
ENSSSCG00000012126	GPM6B	chrX	-	11417564	11417683	11395722	11395908	11427051	11427111	3,4	7
ENSSSCG00000011555	RPUSD3	chr13	-	73203348	73203487	73202082	73202668	73206111	73206234	18,39	2
ENSSSCG00000023109	GNL2	chrGL896104.1	-	35131	35270	32339	32523	36947	37041	33,51	5
ENSSSCG00000001988	ADCY4	chr7	+	80236819	80236888	80236580	80236666	80237200	80237297	37,39	5
ENSSSCG00000001988	ADCY4	chr7	+	80241656	80241802	80240271	80240429	80242064	80242171	26,16	2
ENSSSCG00000002396	GSTZ1	chr7	-	106559268	106559335	106558213	106558570	106561082	106561133	312293	12
ENSSSCG00000017505	MED1	chr12	+	23299942	23300020	23296603	23296709	23302745	23302799	51,29	2
ENSSSCG00000003729	RNF125	chr6	+	108536238	108536332	108531838	108531991	108540332	108540422	18,26	3
ENSSSCG00000023306	ELMO2	chr17	-	54187446	54187524	54184295	54184345	54189887	54190038	10,3	2
ENSSSCG00000025241	LZIC	chrGL896352.1	-	35548	35629	32052	34675	35796	35891	28,32	11
ENSSSCG00000006899	RPL5	chr4	-	135988011	135988145	135984271	135984448	135989145	135989260	85381	8
ENSSSCG00000006899	RPL5	chr4	-	135988011	135988145	135986559	135986761	135989145	135989260	31785381	14
ENSSSCG00000006899	RPL5	chr4	-	135986559	135986761	135984271	135984448	135989145	135989260	2941,14	8
ENSSSCG00000006899	RPL5	chr4	-	135986559	135986761	135984271	135984448	135988011	135988145	29413178	8
ENSSSCG00000017902	CAMTA2	chr12	+	54012689	54012767	54012232	54012416	54012920	54013142	111120	3
ENSSSCG00000017902	CAMTA2	chr12	+	54002368	54002462	54000739	54001069	54002662	54002765	54,92	4
ENSSSCG00000017902	CAMTA2	chr12	+	54015855	54015875	54015668	54015739	54016037	54016224	4,4	212
ENSSSCG00000017902	CAMTA2	chr12	+	54005047	54005118	54004331	54004466	54005378	54005531	50,54	5
ENSSSCG00000017231	NAT9	chr12	+	6452209	6452268	6451239	6451382	6452463	6452557	8,13	2
ENSSSCG00000005771	NA	chr1	+	309617264	309617420	309603421	309603538	309620944	309621054	2,2	3
ENSSSCG00000007516	STX16	chr17	+	66115064	66115075	66107028	66107302	66121642	66121749	26144	3
ENSSSCG00000007516	STX16	chr17	+	66115064	66115075	66106788	66107251	66121642	66121749	112144	37
ENSSSCG00000028033	NA	chr14	+	1168340	1168494	1162505	1162725	1168855	1169047	36,42	2
ENSSSCG00000007147	NA	chr17	-	36299757	36299815	36297915	36298012	36305199	36305348	36,29	2
ENSSSCG00000010620	XPNPEP1	chr14	-	131135583	131135646	131134052	131134156	131144111	131144235	29,35	2
ENSSSCG00000008273	WBP1	chr3	+	71838922	71839024	71837910	71837978	71839144	71839320	111,53	43
ENSSSCG00000013864	TMEM38A	chr2	-	60520189	60520306	60517862	60519428	60522712	60522799	10191125	4
ENSSSCG00000013864	TMEM38A	chr2	-	60522712	60522799	60520189	60520306	60526382	60526566	11251069	2
ENSSSCG00000024193	LYSMD3	chr2	-	100776461	100776726	100768674	100771523	100781685	100782019	16,33	6
ENSSSCG00000012509	ARMCX3	chrX	+	97051109	97051179	97050746	97050843	97051448	97051625	185171	82
ENSSSCG00000011491	THOC7	chr13	-	49820521	49820638	49819067	49819194	49833204	49833306	248,55	5
ENSSSCG00000025791	MON1A	chr13	-	35614023	35614150	35612186	35612325	35618318	35618602	35,33	30
ENSSSCG00000000094	SUN2	chr5	+	6524683	6524753	6523349	6523442	6527639	6527766	275164	2
ENSSSCG00000000094	SUN2	chr5	+	6521571	6521708	6521028	6521227	6522503	6522598	111196	3
ENSSSCG00000000973	SELO	chr5	-	110698047	110698250	110696947	110697127	110703071	110703696	80,41	5
ENSSSCG00000002961	RYR1	chr6	+	42861453	42861669	42859791	42859983	42864382	42864486	1110717	2
ENSSSCG00000002961	RYR1	chr6	+	42920343	42920360	42919667	42919740	42921462	42921542	12541195	30
ENSSSCG00000002961	RYR1	chr6	+	42949720	42949873	42949076	42949146	42950409	42950495	16172075	7
ENSSSCG00000027100	MED31	chr12	+	52729773	52729869	52728941	52729018	52732330	52733573	115,90	7
ENSSSCG00000030017	FOXRED1	chr9	+	59033722	59033816	59032551	59032669	59034064	59034165	15,25	2
ENSSSCG00000012910	RPS6KB2	chr2	-	3812788	3812828	3812572	3812692	3813175	3813390	103,90	14
ENSSSCG00000010132	COMT	chr14	+	55035991	55036184	55034981	55035268	55036451	55036582	188122	8
ENSSSCG00000015110	DPAGT1	chr9	-	51346949	51347036	51346627	51346782	51347348	51347536	21,28	2
ENSSSCG00000016090	SPATS2L	chr15	+	115291793	115291999	115272625	115272874	115293470	115293605	8,6	34
ENSSSCG00000009396	PHF11	chr11	-	18536299	18536348	18534256	18534308	18539960	18540093	26,33	2
ENSSSCG00000009396	PHF11	chr11	-	18529260	18529331	18519921	18520749	18532004	18532135	11,8	2
ENSSSCG00000012772	BCAP31	chrX	-	142046448	142046548	142041885	142042032	142048186	142048321	307565	4
ENSSSCG00000010267	LRRC20	chr14	-	79182513	79182662	79161583	79161750	79207391	79207535	182269	3
ENSSSCG00000006193	TRAM1	chr4	+	70409357	70409478	70407823	70407886	70409596	70409712	105,76	11
ENSSSCG00000022975	AMT	chrJH118489.1	-	33909	34076	33224	33304	34185	34573	5,14	3
ENSSSCG00000020783	SLC41A1	chr9	-	72748064	72748143	72746810	72746944	72749288	72749435	64,54	2
ENSSSCG00000010974	CNTFR	chr10	+	36372700	36372784	36360344	36360480	36377303	36377536	123147	6
ENSSSCG00000015861	WDR33	chr15	+	66307639	66307707	66305653	66305856	66308639	66308742	25,16	2
ENSSSCG00000003731	GAREM	chr6	-	108765327	108765493	108762666	108763554	108838673	108839845	4,10	4
ENSSSCG00000010742	UROS	chr14	-	146746892	146746988	146744468	146744542	146748500	146748583	167,77	2
ENSSSCG00000010742	UROS	chr14	-	146734522	146734620	146730878	146731426	146735503	146735588	144220	33
ENSSSCG00000010742	UROS	chr14	-	146753099	146753170	146748757	146748848	146760276	146760491	11,17	101
ENSSSCG00000015034	NA	chr9	+	44637925	44638069	44635924	44636040	44644625	44645594	1378552	13
ENSSSCG00000015034	NA	chr9	+	44635924	44636040	44632244	44632319	44637925	44638069	5521378	4
ENSSSCG00000017419	DNAJC7	chr12	+	21028696	21028784	21016053	21016311	21029531	21029655	481663	37
ENSSSCG00000016919	SETD9	chr16	+	38247664	38248031	38246164	38246299	38249439	38249562	12,3	14
ENSSSCG00000016919	SETD9	chr16	+	38249439	38249562	38246164	38246299	38249790	38249905	14,13	8
ENSSSCG00000006158	MRPS28	chr4	-	61894667	61894848	61813286	61813566	61908105	61908251	97,37	3
ENSSSCG00000021624	LAD1	chr10	-	28177425	28177499	28176379	28177175	28177733	28177819	6,5	2
ENSSSCG00000026403	RFX2	chr2	+	73570063	73570175	73514645	73514873	73573106	73573195	15,13	4
ENSSSCG00000026403	RFX2	chr2	+	73575186	73575265	73573106	73573195	73576628	73577363	10,12	4
ENSSSCG00000017885	SMTNL2	chr12	-	52591563	52591745	52590391	52590508	52592451	52592511	458234	2
ENSSSCG00000017885	SMTNL2	chr12	-	52593485	52593715	52592451	52592511	52594200	52594290	219269	20
ENSSSCG00000028458	METTL5	chr15	-	85221234	85221415	85220075	85220157	85222009	85222123	28,15	7
ENSSSCG00000015558	SMG7	chr9	+	137091957	137092076	137090728	137090788	137093000	137093288	38,43	2
ENSSSCG00000015815	FGFR1IIIC	chr15	+	55252332	55252598	55225110	55225288	55253929	55254012	20,50	42
ENSSSCG00000003652	AKIRIN1	chr6	+	87945198	87945338	87940198	87940515	87948029	87948163	56,70	3
ENSSSCG00000003652	AKIRIN1	chr6	+	87949676	87949747	87948029	87948163	87951069	87952584	51,59	15
ENSSSCG00000007251	COMMD7	chr17	+	41094659	41094707	41093737	41093786	41095226	41095299	63,64	2
ENSSSCG00000009853	WSB2	chr14	+	36788115	36788287	36786872	36786972	36789015	36789125	288313	64
ENSSSCG00000009853	WSB2	chr14	+	36783522	36783766	36777586	36777754	36786872	36786972	387,2	7
ENSSSCG00000009853	WSB2	chr14	+	36783919	36784050	36783522	36783766	36786872	36786972	328387	2
ENSSSCG00000016119	RAPH1	chr15	-	118266054	118266131	118265465	118265624	118292366	118292874	11,7	4
ENSSSCG00000008713	KIAA0232	chr8	+	3260824	3260921	3255666	3255774	3262826	3263005	67,84	4
ENSSSCG00000000036	PACSIN2	chr5	+	3353304	3353426	3351288	3351409	3353833	3354029	64,37	3
ENSSSCG00000006331	PBX1	chr4	-	93600423	93600535	93598992	93599081	93607963	93608122	15,31	10
ENSSSCG00000005047	CDKN3	chr1	+	204294738	204294782	204294175	204294230	204297429	204297651	22,20	5
ENSSSCG00000011895	PLA1A	chr13	-	149986963	149987164	149985019	149985196	149996298	149996425	6,7	2
ENSSSCG00000012980	KAT5	chr2	-	5675024	5675179	5674859	5674933	5675452	5675588	5,2	14
ENSSSCG00000009672	SCARA5	chr14	-	12904322	12904996	12893758	12893838	12951070	12951198	70,84	3
ENSSSCG00000010414	CXCL12	chr14	+	99996862	99996948	99994586	99994703	100017042	100017315	1109633	4
ENSSSCG00000016020	DUSP19	chr15	+	98109423	98109469	98104158	98104578	98117962	98118114	46,37	2
ENSSSCG00000011506	UBA3	chr13	-	55563155	55563208	55562358	55562394	55566748	55566861	101,78	5
ENSSSCG00000011506	UBA3	chr13	-	55585385	55585426	55583478	55583598	55585611	55585903	94,39	14
ENSSSCG00000006751	SIKE1	chr4	+	115968848	115968953	115968345	115968614	115970072	115970214	6,10	4
ENSSSCG00000026232	NA	chr8	-	12461753	12461859	12455441	12455570	12473505	12473612	13,20	3
ENSSSCG00000026084	MFSD7	chr8	-	162706	162919	162491	162567	163062	163748	21,9	3
ENSSSCG00000011854	LRCH3	chr13	+	144104751	144104822	144097415	144097564	144109883	144109931	5,12	6
ENSSSCG00000003976	NFYC	chr6	-	157464961	157465068	157462489	157462548	157469275	157469433	197157	2
ENSSSCG00000010235	SIRT1	chr14	+	77056392	77056508	77054006	77054417	77058514	77058755	31,22	5
ENSSSCG00000010732	FAM53B	chr14	-	145572790	145572844	145557672	145558450	145581616	145581693	93,72	6
ENSSSCG00000028196	NA	chr15	-	142570654	142570728	142566182	142566340	142573530	142573674	15,9	7
ENSSSCG00000010300	MSS51	chr14	-	82366157	82366250	82365034	82365815	82366562	82367128	283258	2
ENSSSCG00000014125	DHFR	chr2	-	91098510	91098615	91092166	91092292	91101516	91101546	42,12	3
ENSSSCG00000028646	MMADHC	chr15	+	1931977	1932036	1931293	1931395	1935308	1935452	249468	22
ENSSSCG00000007315	AAR2	chr17	+	44907323	44908131	44904068	44904370	44912441	44912670	38,25	4
ENSSSCG00000010198	NA	chr14	+	65949733	65949791	65949111	65949291	65950541	65950663	24,15	4
ENSSSCG00000004169	HBS1L	chr1	+	32473137	32473331	32469447	32469575	32509604	32509712	154144	7
ENSSSCG00000000075	MKL1	chr5	+	5198199	5198327	5197546	5197721	5200246	5200499	44,31	5
ENSSSCG00000026555	DENND1A	chr1	-	298127671	298127716	298103836	298103937	298143662	298143762	14,19	2
ENSSSCG00000013257	ATG13	chr2	-	17222672	17222770	17221418	17221511	17223088	17223184	24,19	2
ENSSSCG00000013257	ATG13	chr2	-	17265939	17266038	17236309	17236390	17266410	17266771	24,29	3
ENSSSCG00000017895	RABEP1	chr12	+	53724525	53724685	53721335	53721538	53727929	53728048	63,66	2
ENSSSCG00000017895	RABEP1	chr12	+	53698948	53699076	53661077	53661334	53721335	53721538	45,29	5
ENSSSCG00000016943	ADAMTS6	chr16	-	47051511	47051634	47050901	47050981	47053397	47053530	4,4	4
ENSSSCG00000002873	GPI	chr6	-	39536916	39536999	39536610	39536756	39544601	39544720	84996767	2
ENSSSCG00000011803	EIF4A2	chr13	+	133974871	133975010	133974461	133974593	133975762	133975930	35082420	32
ENSSSCG00000011803	EIF4A2	chr13	+	133977234	133977323	133976859	133976996	133977546	133977625	17991694	2
ENSSSCG00000002540	PPP2R5C	chr7	-	129860024	129860140	129852900	129853031	129864618	129864690	39,58	7
ENSSSCG00000009761	NA	chr14	+	30504634	30504779	30504255	30504404	30505236	30505429	120122	12
ENSSSCG00000023204	AXIN1	chr3	-	41053068	41053208	41049694	41049790	41078901	41079796	35,32	5
ENSSSCG00000023204	AXIN1	chr3	-	41049694	41049790	41045732	41045869	41053068	41053208	39,35	4
ENSSSCG00000011213	TOP2B	chr13	-	14138854	14138945	14135940	14136095	14139089	14139284	45,41	5
ENSSSCG00000011213	TOP2B	chr13	-	14161916	14162061	14160987	14161084	14168314	14168377	42,47	5
ENSSSCG00000030632	UBE2V1	chr17	+	57883114	57883262	57860294	57860371	57891339	57891464	121248	9
ENSSSCG00000025374	DVL3	chr13	+	131524339	131524415	131524017	131524156	131524523	131524590	90143	3
ENSSSCG00000005443	CTNNAL1	chr1	-	280580849	280581036	280578576	280578695	280589206	280589395	38,22	2
ENSSSCG00000005443	CTNNAL1	chr1	-	280567722	280567808	280564252	280564410	280570780	280570980	49,42	2
ENSSSCG00000027179	SIM2	chr13	+	210473257	210473404	210462885	210462991	210475107	210475275	5,14	2
ENSSSCG00000001881	MAN2C1	chr7	+	62947371	62947475	62946744	62946841	62947580	62947736	5,23	5
ENSSSCG00000001881	MAN2C1	chr7	+	62944204	62944296	62943734	62943844	62944426	62944542	37,32	4
ENSSSCG00000014960	AMOTL1	chr9	+	30709340	30709489	30706745	30706890	30715258	30715448	163231	2
ENSSSCG00000010628	SHOC2	chr14	+	132329649	132330593	132275870	132275982	132344920	132345057	36,23	3
ENSSSCG00000003617	TXLNA	chr6	+	82747697	82747788	82744992	82745321	82748443	82748613	36,39	2
ENSSSCG00000013426	MUM1	chr2	-	78001405	78001490	77999837	77999907	78002063	78002119	48,70	3
ENSSSCG00000013426	MUM1	chr2	-	77993812	77993882	77992381	77992457	77996864	77996922	49,32	2
ENSSSCG00000013426	MUM1	chr2	-	77996864	77996965	77993812	77993882	77997763	77998425	32,23	15
ENSSSCG00000003780	CRYZ	chr6	+	128309208	128309360	128307515	128307638	128313179	128313342	32,74	2
ENSSSCG00000017196	MRPL38	chr12	-	5430258	5430303	5429219	5429377	5430471	5430543	155152	4
ENSSSCG00000008211	THNSL2	chr3	+	60663337	60663531	60658817	60659051	60664159	60664311	66,32	10
ENSSSCG00000000849	HSP90B1	chr5	-	84017352	84017507	84016961	84017083	84017634	84017712	243284	2
ENSSSCG00000009472	FBXL3	chr11	-	53778989	53779160	53771440	53772083	53780185	53780307	43,55	4
ENSSSCG00000028258	AZI2	chr13	-	16461158	16461276	16453920	16458944	16467579	16467637	44,30	2
ENSSSCG00000028258	AZI2	chr13	-	16473712	16473811	16472252	16472400	16474532	16474657	26,29	5
ENSSSCG00000005191	MPDZ	chr1	+	233172263	233172373	233169205	233169384	233180440	233180602	17,7	11
ENSSSCG00000011767	TTC14	chr13	+	127823552	127823661	127822514	127822631	127824482	127825400	8,6	5
ENSSSCG00000026785	NA	chrJH118697.1	+	112058	112141	107270	107361	113425	113496	33,27	2
ENSSSCG00000001346	ABCF1	chr7	+	26812488	26812552	26811893	26812061	26812662	26812734	146154	2
ENSSSCG00000001570	PI16	chr7	+	37513174	37513845	37512238	37512326	37514043	37514234	232108	3
ENSSSCG00000004370	ATG5	chrJH118901.1	-	436156	436283	424332	424410	444950	445114	22,8	3
ENSSSCG00000012918	ADRBK1	chr2	-	3998708	3998782	3998536	3998597	3998867	3998968	300285	3
ENSSSCG00000027840	NA	chr2	+	58736010	58736072	58729804	58729941	58738183	58738283	471646	3
ENSSSCG00000027840	NA	chr2	+	58744330	58744485	58743097	58743178	58745808	58745876	341303	13
ENSSSCG00000027840	NA	chr2	+	58738183	58738283	58736010	58736072	58741210	58741362	646581	3
ENSSSCG00000004163	BCLAF1	chr1	-	31500055	31500201	31493842	31494054	31501248	31501428	70,53	29
ENSSSCG00000004163	BCLAF1	chr1	-	31493842	31494054	31490843	31493433	31500055	31500201	89,70	2
ENSSSCG00000005267	ANXA1	chr1	+	253003698	253003756	253002522	253002617	253005848	253005970	386339	2
ENSSSCG00000004570	NA	chr1	-	120219314	120219392	120217106	120217302	120220840	120220909	6972776288	3
ENSSSCG00000004570	NA	chr1	-	120225894	120226027	120223743	120223860	120238754	120238879	76480105111	9
ENSSSCG00000004570	NA	chr1	-	120238754	120238879	120225894	120226027	120239953	120240145	105111111475	2
ENSSSCG00000023963	NFE2L1	chr12	+	24041157	24041246	24040270	24040744	24041474	24041761	294211	28
ENSSSCG00000011022	SVIL	chr10	-	45955321	45955416	45953026	45953269	45956779	45956918	197264	11
ENSSSCG00000011022	SVIL	chr10	-	45959176	45960057	45958635	45958805	45962401	45962481	197130	3
ENSSSCG00000002505	PAPOLA	chr7	+	124994643	124994717	124987361	124987581	124997179	124999369	41,67	10
ENSSSCG00000009713	CLCN3	chr14	-	21336451	21336526	21334497	21334655	21340346	21340562	3,3	51
ENSSSCG00000027331	COL6A3	chr15	-	151509472	151510056	151505069	151505641	151523137	151523254	340294	2
ENSSSCG00000027331	COL6A3	chr15	-	151514436	151515038	151509472	151510056	151523137	151523254	21,12	294
ENSSSCG00000027331	COL6A3	chr15	-	151507211	151507810	151505069	151505641	151509472	151510056	49,67	340
ENSSSCG00000008517	SPAST	chr3	+	114487512	114487607	114478505	114478588	114491994	114492181	67,54	14
ENSSSCG00000028707	NA	chr14	+	49733750	49733884	49731294	49731369	49736495	49736569	22,19	5
ENSSSCG00000030089	RBM18	chr1	-	294652791	294652919	294645034	294645160	294655884	294656253	163119	2
ENSSSCG00000017156	NA	chr12	-	2400683	2400796	2400503	2400587	2401246	2401356	81,93	2
ENSSSCG00000015310	AKAP9	chr9	+	78652434	78652688	78631028	78631307	78667003	78667047	39,18	2
ENSSSCG00000015310	AKAP9	chr9	+	78760074	78760214	78757286	78758362	78760718	78761244	48,50	34
ENSSSCG00000007426	ACOT8	chr17	-	53698509	53698645	53691065	53691290	53700170	53700377	69,27	2
ENSSSCG00000007708	BCL7B	chr3	-	10555090	10555186	10552539	10552709	10565696	10565771	71,83	4
ENSSSCG00000010438	ATAD1	chr14	-	108846678	108846878	108826300	108826406	108853321	108853441	66,61	2
ENSSSCG00000010547	ERLIN1	chr14	-	120722812	120722901	120718816	120720027	120730356	120730447	2,33	2
ENSSSCG00000010547	ERLIN1	chr14	-	120721365	120721444	120718816	120720027	120722812	120722901	41,44	2
ENSSSCG00000010547	ERLIN1	chr14	-	120745181	120745242	120741854	120741979	120747183	120747229	57,58	5
ENSSSCG00000024784	CACNA1S	chr10	-	27946310	27946375	27945612	27945703	27946558	27946686	10401494	3
ENSSSCG00000028047	NA	chr6	-	110742597	110742763	110739417	110739562	110745663	110745768	92122	2
ENSSSCG00000028808	NA	chr5	+	23122433	23122606	23121867	23122041	23123092	23123169	7251	2
ENSSSCG00000003761	ADGRL2	chr6	-	121992106	121992144	121988884	121989067	121992936	121993121	2,5	33
ENSSSCG00000003761	ADGRL2	chr6	-	121960829	121960925	121953514	121955624	121961629	121961757	16,24	3
ENSSSCG00000007364	IFT52	chr17	+	51655197	51655284	51654188	51654312	51657334	51657463	15,20	2
ENSSSCG00000008316	NAGK	chr3	-	74955917	74956058	74955030	74955140	74956869	74956967	76,83	6
ENSSSCG00000012424	ABCB7	chrX	-	68465999	68466076	68463262	68463348	68521817	68522001	32,31	4
ENSSSCG00000012424	ABCB7	chrX	-	68403562	68403669	68396645	68396970	68406023	68406126	36,15	2
ENSSSCG00000012424	ABCB7	chrX	-	68463262	68463348	68449374	68449493	68521817	68521994	23,4	2
ENSSSCG00000012650	OCRL	chrX	+	121950345	121950368	121941185	121941420	121953169	121953285	4,4	5
ENSSSCG00000012597	PLS3	chrX	+	109496049	109496132	109452788	109452924	109499516	109499599	108176	97
ENSSSCG00000012022	APP	chr13	-	199419836	199420003	199384988	199385121	199436869	199437071	74391	13
ENSSSCG00000012022	APP	chr13	-	199313931	199313984	199306409	199306509	199322801	199323022	44,82	171
ENSSSCG00000017731	PSMD11	chr12	-	44272418	44272612	44267587	44267731	44274630	44274687	491564	5
ENSSSCG00000009781	PITPNM2	chr14	+	31452266	31452354	31417997	31418393	31534851	31535023	10,7	3
ENSSSCG00000006686	PEX11B	chr4	+	109059893	109060094	109058810	109058925	109063626	109064028	44,47	4
ENSSSCG00000017745	UTP6	chr12	+	44868831	44869010	44866009	44866086	44869846	44869926	8,9	3
ENSSSCG00000023380	NA	chr14	-	44763415	44763493	44761391	44761914	44764982	44765092	85119	6
ENSSSCG00000025854	MMGT1	chrX	-	127076292	127076344	127072333	127072436	127080275	127080445	28,36	4
ENSSSCG00000028755	TSSC1	chr3	+	140577049	140577132	140570745	140570953	140586026	140586158	148105	2
ENSSSCG00000028755	TSSC1	chr3	+	140643137	140643304	140641121	140641257	140644317	140644484	81102	6
ENSSSCG00000028755	TSSC1	chr3	+	140586026	140586158	140577049	140577132	140617751	140617907	105,63	3
ENSSSCG00000003718	TAF4B	chr6	+	103836877	103836999	103836621	103836773	103839345	103839434	3,2	2
ENSSSCG00000007286	ACSS2	chr17	+	43496720	43496823	43496427	43496518	43497300	43497372	102117	2
ENSSSCG00000007286	ACSS2	chr17	+	43503498	43503668	43502445	43502582	43503954	43504087	109167	2
ENSSSCG00000010190	ACTA1	chr14	+	65237290	65237430	65236451	65236544	65237537	65237861	212687262018	8
ENSSSCG00000003360	WRAP73	chr6	+	59882191	59882296	59881455	59881532	59882822	59882947	27,17	2
ENSSSCG00000028620	ABCD3	chr4	-	134546741	134546777	134539790	134539888	134572115	134572224	31,37	10
ENSSSCG00000007401	SDC4	chr17	-	53256208	53256254	53254492	53254990	53257621	53257759	129159	2
ENSSSCG00000010101	P2RX6	chr14	+	54080427	54080492	54080263	54080356	54080614	54080691	15,19	5
ENSSSCG00000010101	P2RX6	chr14	+	54073448	54073598	54072639	54072805	54075057	54075128	27,26	7
ENSSSCG00000007943	NMRAL1	chr3	+	38932629	38932819	38931054	38931303	38933852	38934243	159173	2
ENSSSCG00000022281	NA	chrGL893397.2	+	132428	132472	130245	130340	136804	136959	4,3	8
ENSSSCG00000003513	ECE1	chr6	-	73707772	73707913	73702175	73702387	73717695	73717839	106,81	2
ENSSSCG00000015874	ACVR1	chr15	-	71708833	71709108	71703524	71703721	71715508	71715654	37,49	4
ENSSSCG00000004108	NA	chr1	+	18698291	18698387	18698062	18698121	18701399	18701550	86,68	20
ENSSSCG00000008195	COX5B	chr3	+	59377107	59377180	59376375	59376568	59377353	59377452	52494607	3
ENSSSCG00000008452	LRPPRC	chr3	+	102735961	102736035	102733404	102733519	102738099	102738141	63,34	3
ENSSSCG00000013595	LASS4	chr2	-	71414626	71414799	71411236	71411353	71448223	71448501	10,13	2
ENSSSCG00000013755	CCDC130	chr2	-	65698561	65698604	65696310	65696426	65699321	65699416	8,5	16
ENSSSCG00000009978	AP1B1	chr14	-	49445874	49445894	49445110	49445253	49446704	49446905	12,10	16
ENSSSCG00000002995	EGLN2	chr6	+	44693916	44693983	44693575	44693711	44694224	44694279	252132	6
ENSSSCG00000000870	ARL1	chr5	+	86798389	86798470	86794414	86794551	86799504	86799615	367284	4
ENSSSCG00000013238	SLC39A13	chr2	-	16402312	16402444	16402032	16402131	16402761	16402811	28,35	6
ENSSSCG00000013238	SLC39A13	chr2	-	16403768	16403872	16403567	16403656	16404252	16404376	42,52	5
ENSSSCG00000009769	GTF2H3	chr14	-	31031146	31031214	31030383	31030518	31033869	31033922	45,47	2
ENSSSCG00000005627	AK1	chr1	-	302282464	302282627	302281655	302281771	302282806	302282841	97949159	116
ENSSSCG00000030284	TRNAU1AP	chr6	+	79400461	79400494	79400081	79400243	79406650	79406931	46,41	10
ENSSSCG00000030284	TRNAU1AP	chr6	+	79392013	79392144	79389618	79389670	79395126	79395245	35,44	13
ENSSSCG00000006646	ARNT	chr4	+	107612093	107612137	107609596	107609640	107614679	107614892	91123	3
ENSSSCG00000006646	ARNT	chr4	+	107629680	107629831	107627338	107627412	107631653	107631763	25,56	6
ENSSSCG00000012969	FIBP	chr2	+	5545274	5545400	5544877	5545075	5547739	5547839	40,52	11
ENSSSCG00000015073	TAGLN	chr9	+	49635540	49635642	49635089	49635266	49636122	49636680	471550	4
ENSSSCG00000001409	PRRC2A	chr7	-	27508858	27509035	27508129	27508228	27509530	27509704	128191	10
ENSSSCG00000001409	PRRC2A	chr7	-	27498461	27498532	27498177	27498344	27498653	27498793	75,50	2
ENSSSCG00000009281	NA	chr11	+	1645840	1645963	1638200	1638272	1649107	1649277	407392	5
ENSSSCG00000009281	NA	chr11	+	1636082	1636201	1626955	1627042	1645840	1645963	181,24	4
ENSSSCG00000009281	NA	chr11	+	1638200	1638272	1636082	1636201	1645840	1645963	290407	24
ENSSSCG00000003183	RRAS	chr6	-	50411577	50411664	50411367	50411469	50413549	50413754	524601	7
ENSSSCG00000016174	FN1	chr15	-	130377678	130377947	130376284	130376471	130378768	130378881	29,19	359
ENSSSCG00000016174	FN1	chr15	-	130389048	130389320	130387745	130387927	130390574	130390765	18,16	521
ENSSSCG00000011343	MAP4	chr13	-	33917840	33917932	33914635	33914716	33921574	33921866	250140	21
ENSSSCG00000002026	EFS	chr7	-	81013599	81013739	81012761	81013480	81013947	81014225	9,16	2
ENSSSCG00000027417	LDLRAD4	chr6	-	89781530	89781952	89766494	89766634	89832787	89832876	21,8	3
ENSSSCG00000004293	SNX14	chr1	-	60927643	60927669	60924835	60924967	60931627	60931685	26,30	6
ENSSSCG00000014829	MRPL48	chr9	+	9030938	9031026	9024277	9024314	9042151	9042320	108,80	5
ENSSSCG00000014324	MYOT	chr2	+	145625376	145625942	145621370	145621446	145631345	145631519	22651956	105
ENSSSCG00000014324	MYOT	chr2	+	145625376	145625942	145621370	145621446	145632498	145632602	2265,13	6
ENSSSCG00000014324	MYOT	chr2	+	145640409	145640574	145637487	145637694	145640948	145641081	28102373	18
ENSSSCG00000014324	MYOT	chr2	+	145637487	145637694	145636154	145636286	145640409	145640574	21252810	9
ENSSSCG00000014324	MYOT	chr2	+	145635219	145635268	145632498	145632602	145636154	145636286	9501859	214
ENSSSCG00000014324	MYOT	chr2	+	145636154	145636286	145632498	145632602	145637487	145637694	2142125	5
ENSSSCG00000014324	MYOT	chr2	+	145631345	145631519	145625376	145625942	145632498	145632602	19562110	13
ENSSSCG00000014324	MYOT	chr2	+	145631345	145631519	145621370	145621446	145632498	145632602	1052110	6
ENSSSCG00000007895	ZC3H7A	chrJH118940.1	-	104408	104472	103380	103566	105549	105753	16,21	9
ENSSSCG00000007895	ZC3H7A	chrJH118940.1	-	102189	102350	100641	100837	103380	103566	33,33	3
ENSSSCG00000007895	ZC3H7A	chrJH118940.1	-	96267	96372	93599	93707	96790	96923	33,24	9
ENSSSCG00000005950	PHF20L1	chr4	-	8488452	8488529	8483368	8483581	8488773	8488861	13,15	33
ENSSSCG00000005950	PHF20L1	chr4	-	8447720	8447819	8446237	8446432	8448778	8448959	46,51	2
ENSSSCG00000005950	PHF20L1	chr4	-	8472372	8472624	8470071	8470259	8476180	8476262	34,34	14
ENSSSCG00000017164	TIMP-2	chr12	+	3335886	3336010	3329224	3329332	3337616	3337924	584718	2
ENSSSCG00000004583	GTF2A2	chr1	+	124308924	124309028	124307575	124307697	124313391	124313517	194,85	8
ENSSSCG00000004583	GTF2A2	chr1	+	124307575	124307697	124288259	124288413	124313391	124313517	227,8	2
ENSSSCG00000026714	TAF9B	chrX	+	71332346	71332456	71329717	71329792	71342424	71342676	8,10	22
ENSSSCG00000013322	IMMP1L	chr2	+	31786725	31786858	31737405	31737510	31812114	31812224	21,7	11
ENSSSCG00000013322	IMMP1L	chr2	+	31786725	31786858	31756186	31756298	31789199	31789287	98103	2
ENSSSCG00000013322	IMMP1L	chr2	+	31786725	31786858	31756186	31756298	31812114	31812224	98,7	41
ENSSSCG00000013322	IMMP1L	chr2	+	31793018	31793144	31756186	31756298	31812114	31812224	36160	41
ENSSSCG00000013322	IMMP1L	chr2	+	31789199	31789287	31756186	31756298	31793018	31793144	2103	36
ENSSSCG00000013322	IMMP1L	chr2	+	31756186	31756298	31737405	31737510	31786725	31786858	159,98	21
ENSSSCG00000013322	IMMP1L	chr2	+	31756186	31756298	31737405	31737510	31812114	31812224	159,41	11
ENSSSCG00000017178	SPHK1	chr12	-	5020033	5020148	5018376	5019741	5020234	5020328	9,8	2
ENSSSCG00000001398	SLA-6	chr7	+	27603719	27603994	27603128	27603472	27604569	27604800	69,26	4
ENSSSCG00000012266	SLC9A7	chrX	-	46109806	46109865	46100809	46100872	46118647	46118800	3,4	2
ENSSSCG00000011314	LZTFL1	chr13	-	32086565	32086689	32083909	32084103	32092867	32093038	16,13	2
ENSSSCG00000011882	GOLGB1	chr13	+	148412255	148412377	148408521	148408637	148413481	148413594	9,8	6
ENSSSCG00000012971	EFEMP2	chr2	+	5560006	5560123	5558977	5559697	5560350	5560398	105,69	13
ENSSSCG00000006303	NA	chr4	-	90643957	90644081	90642228	90642287	90657864	90658483	4,5	17
ENSSSCG00000027677	ABI3	chr12	+	25381351	25381436	25379810	25379986	25381628	25381723	46,53	3
ENSSSCG00000002795	CDH11	chr6	-	23732839	23732972	23732487	23732604	23733668	23733804	23,23	2
ENSSSCG00000006925	CCBL2	chr4	+	139723181	139723257	139720477	139720663	139723980	139724066	236185	3
ENSSSCG00000000921	NA	chr5	-	97788166	97788317	97776303	97779572	97788707	97788889	4,68	16
ENSSSCG00000006263	ATP6V1H	chr4	+	84297272	84297325	84293941	84294045	84304853	84304950	26,28	8
ENSSSCG00000002555	JAG2	chr7	-	131231214	131231327	131231082	131231128	131231462	131231575	15,12	12
ENSSSCG00000011548	BRPF1	chr13	-	73113923	73114207	73113293	73113440	73114513	73114836	16,14	2
ENSSSCG00000002138	OSGEP	chr7	+	83487610	83487705	83485069	83485244	83487842	83487891	27,42	2
ENSSSCG00000014909	SYTL2	chr9	-	21905850	21905944	21900904	21901073	21911385	21911438	12,8	4
ENSSSCG00000003634	ADPRHL2	chr6	+	85532758	85532858	85532276	85532460	85533443	85534297	30,55	4
ENSSSCG00000008640	IAH1	chr3	-	135126508	135126669	135124233	135124354	135128799	135128947	179216	33
ENSSSCG00000028063	TACC2	chr14	+	143014790	143014915	142978203	142978316	143029842	143029976	63,73	24
ENSSSCG00000028063	TACC2	chr14	+	143014790	143014915	142998946	142999032	143029842	143029976	3,73	5
ENSSSCG00000028063	TACC2	chr14	+	143108399	143108539	143106930	143107101	143109416	143109505	51,46	2
ENSSSCG00000028063	TACC2	chr14	+	143109416	143109505	143106930	143107101	143117114	143117257	2,44	11
ENSSSCG00000022222	MTX2	chr15	+	91623629	91623705	91622157	91622282	91635389	91635858	82,86	10
ENSSSCG00000011103	PARD3	chr10	-	62692304	62692414	62681672	62681909	62722156	62722387	56,57	11
ENSSSCG00000011103	PARD3	chr10	-	62839029	62839160	62805743	62805834	62859080	62859255	34,34	5
ENSSSCG00000016578	FLNC	chr18	+	20874915	20874995	20874272	20874519	20875303	20875402	16,9	1975
ENSSSCG00000016578	FLNC	chr18	+	20862045	20862142	20860282	20860530	20862297	20862447	14811582	3
ENSSSCG00000016578	FLNC	chr18	+	20874128	20874151	20873844	20874033	20874272	20874519	15551467	11
ENSSSCG00000002860	PDCD5	chr6	+	37999761	37999832	37998707	37998798	38000425	38001169	1093862	4
ENSSSCG00000014556	BET1L	chr2	+	162195491	162195547	162195160	162195251	162195670	162195837	26,29	2
ENSSSCG00000009346	NA	chr11	+	8733296	8733372	8732824	8732912	8737122	8738650	34,47	10
ENSSSCG00000026872	APRIL	chrGL896258.1	+	2842	2889	2599	2667	3021	3139	10,13	8
ENSSSCG00000009048	GAB1	chr8	-	89426335	89426424	89424301	89424394	89434966	89435269	19,11	10
ENSSSCG00000009048	GAB1	chr8	-	89441451	89441531	89436764	89437365	89441944	89442169	17,21	8
ENSSSCG00000000402	RBMS2	chr5	+	23510712	23510869	23502183	23502349	23515337	23515416	10,19	2
ENSSSCG00000017360	NA	chr12	+	19300208	19300363	19300001	19300114	19300750	19300905	63,71	12
ENSSSCG00000017360	NA	chr12	+	19298678	19298788	19298114	19298234	19299133	19299266	21,42	32
ENSSSCG00000017255	ABCA5	chr12	-	11480135	11480364	11478184	11478325	11482091	11482179	22,28	2
ENSSSCG00000001838	POLG	chr7	-	59876494	59876658	59876238	59876384	59877709	59877904	28,40	21
ENSSSCG00000001838	POLG	chr7	-	59875030	59875212	59874775	59874929	59876012	59876091	53,71	2
ENSSSCG00000010728	CPXM2	chr14	-	144997967	144998065	144978968	144979077	145010053	145010339	28,33	2
ENSSSCG00000010604	SH3PXD2A	chr14	-	124463365	124463409	124456764	124456895	124484292	124484519	9,7	2
ENSSSCG00000003229	ETFB	chr6	-	51687219	51687439	51680796	51680954	51688341	51688395	38,40	328
ENSSSCG00000000754	PIGRAD52	chr5	-	70412151	70412225	70411450	70411650	70413744	70413889	10,4	2
ENSSSCG00000000754	PIGRAD52	chr5	-	70424388	70424489	70421984	70422102	70426394	70426492	2,11	2
ENSSSCG00000005593	OLFML2A	chr1	+	299414525	299414632	299409380	299409643	299417794	299418003	63,46	2
ENSSSCG00000005593	OLFML2A	chr1	+	299422249	299422476	299419742	299419991	299423709	299423894	65,28	2
ENSSSCG00000014623	NA	chr9	-	3908027	3908122	3907654	3907830	3908324	3908419	195100	5
ENSSSCG00000025611	NA	chrJH118963.1	+	56275	56390	53673	53891	56856	57107	51,43	2
ENSSSCG00000017748	NF1	chr12	-	45433318	45433380	45428281	45428439	45437512	45437653	12,8	5
ENSSSCG00000017748	NF1	chr12	-	45336647	45336769	45336007	45336134	45341102	45341259	21,20	5
ENSSSCG00000029918	CEPT1	chr4	-	119330607	119330691	119323466	119323597	119344417	119344558	18,9	3
ENSSSCG00000012642	STAG2	chrX	+	116399661	116399753	116396484	116396564	116402495	116402669	61,57	3
ENSSSCG00000012642	STAG2	chrX	+	116422640	116422750	116422360	116422549	116426041	116426167	21,22	32
ENSSSCG00000002282	MAX	chr7	-	95522030	95522153	95520600	95520787	95535692	95535799	79113	17
ENSSSCG00000001563	STK38	chr7	-	37128737	37128860	37126123	37126277	37133067	37133150	78,60	9
ENSSSCG00000015195	NA	chr9	+	57387942	57388078	57386975	57387207	57388377	57388523	10,6	14
ENSSSCG00000021893	ROCK1	chr6	-	98805199	98805299	98804369	98804506	98823780	98823861	11,16	2
ENSSSCG00000006636	GABPB2	chr4	-	107410047	107410154	107407926	107408093	107416586	107416755	2,4	4
ENSSSCG00000011013	WAC	chr10	+	44183455	44183763	44178801	44178913	44196320	44196565	85,75	5
ENSSSCG00000005229	VLDLR	chr1	-	245011184	245011309	245010533	245010704	245011408	245011527	266441	10
ENSSSCG00000005229	VLDLR	chr1	-	245020650	245020769	245015947	245016069	245032697	245032893	403234	11
ENSSSCG00000005229	VLDLR	chr1	-	245014431	245014553	245012401	245012772	245015947	245016069	470523	22
ENSSSCG00000002425	PTPN21	chr7	-	116914567	116914664	116912564	116912631	116921048	116921217	87,74	2
ENSSSCG00000030608	METAP2	chr5	-	92114853	92114918	92111058	92111160	92125032	92125139	254269	2
ENSSSCG00000030608	METAP2	chr5	-	92111058	92111160	92101120	92101281	92125032	92125139	254,2	2
ENSSSCG00000009036	LSM6	chr8	-	87715199	87715312	87711843	87712209	87719563	87719678	59111	13
ENSSSCG00000011695	AGTR1	chr13	+	96943176	96943260	96933073	96933347	96976437	96978416	70,74	2
ENSSSCG00000001946	MBIP	chr7	-	68691180	68691299	68689244	68689468	68694893	68695101	48104	5
ENSSSCG00000013994	SPEG	chr2	+	78802599	78802712	78801833	78802010	78808084	78808251	1012729	2
ENSSSCG00000007968	NA	chr3	-	40872237	40872398	40871622	40871722	40872532	40872606	52,48	19
ENSSSCG00000008398	SMEK2	chr3	-	90577900	90578016	90576383	90576499	90579459	90579536	66,56	4
ENSSSCG00000008185	MITD1	chr3	+	57701388	57701474	57701169	57701305	57702289	57702404	8,4	2
ENSSSCG00000017091	TNIP1	chr16	-	78319191	78319271	78315666	78315857	78320944	78321029	47,48	50
ENSSSCG00000017091	TNIP1	chr16	-	78323686	78323857	78322402	78322536	78338592	78338637	177118	2
ENSSSCG00000010957	AGBL4	chr10	+	33579419	33579456	33573012	33573105	33582739	33582947	7,3	2
ENSSSCG00000008807	GUF1	chr8	+	36885899	36886038	36884540	36884743	36887136	36887259	14,7	12
ENSSSCG00000013585	EVI5L	chr2	+	71767008	71767040	71765201	71765254	71768085	71768225	18,29	5
ENSSSCG00000013585	EVI5L	chr2	+	71771249	71771377	71768085	71768225	71773067	71773207	32,27	2
ENSSSCG00000009957	MYO18B	chr14	+	46361422	46361581	46356941	46357088	46364029	46364212	260131	2
ENSSSCG00000009957	MYO18B	chr14	+	46300631	46300697	46298814	46300082	46301518	46301630	228310	4
ENSSSCG00000005205	KIAA2026	chr1	+	241925183	241925272	241916790	241916869	241941090	241941205	5,5	3
ENSSSCG00000005205	KIAA2026	chr1	+	241875289	241875489	241842299	241842891	241901877	241903294	16,43	8
ENSSSCG00000005205	KIAA2026	chr1	+	241916790	241916869	241901877	241903294	241941090	241941205	21,3	2
ENSSSCG00000004516	MBD1	chr1	-	109597150	109597218	109596419	109596586	109597302	109597418	2,7	7
ENSSSCG00000004516	MBD1	chr1	-	109597557	109597631	109597302	109597418	109597804	109597932	13,16	41
ENSSSCG00000004516	MBD1	chr1	-	109598028	109598174	109597804	109597932	109598533	109598573	53,27	5
ENSSSCG00000004516	MBD1	chr1	-	109595537	109595674	109595055	109595186	109595768	109596067	20,17	14
ENSSSCG00000009779	MPHOSPH9	chr14	+	31408084	31408187	31406916	31407036	31408880	31409127	3,2	4
ENSSSCG00000009779	MPHOSPH9	chr14	+	31376472	31376597	31372583	31372689	31376757	31377217	5,6	5
ENSSSCG00000012759	NA	chrX	+	141450693	141450803	141448897	141449094	141451163	141451243	2,8	3
ENSSSCG00000001711	CLIC5	chr7	-	47005241	47005350	47000278	47000403	47070152	47070503	525514	5
ENSSSCG00000013384	NA	chr2	+	46111848	46111970	46110265	46110344	46135003	46135191	2,4	13
ENSSSCG00000006650	GOLPH3L	chr4	+	107748690	107748821	107721375	107721557	107750006	107750120	126125	17
ENSSSCG00000006650	GOLPH3L	chr4	+	107750006	107750120	107748690	107748821	107756333	107756760	125105	4
ENSSSCG00000005054	MAPK1IP1L	chr1	+	204917168	204917189	204908530	204908724	204917834	204918541	35,36	2
ENSSSCG00000012979	RNASEH2C	chr2	+	5667834	5667953	5667570	5667754	5668195	5668321	638618	15
ENSSSCG00000004927	CLPX	chr1	-	180723021	180723180	180715004	180715180	180725340	180725494	16,93	3
ENSSSCG00000015375	ITGB8	chr9	+	98754805	98754939	98747937	98748026	98758128	98758533	4,4	2
ENSSSCG00000030520	NA	chr6	-	43369524	43369597	43367979	43368234	43402583	43402767	39,29	16
ENSSSCG00000002533	WDR20	chr7	-	129609474	129609656	129597579	129598838	129703780	129704081	13,38	5
ENSSSCG00000006136	RMDN1	chr4	+	55294423	55294453	55292947	55293034	55297977	55298110	40,42	4
ENSSSCG00000027559	EGF	chrGL896369.1	-	7955	8077	6565	6611	10262	10387	104563	2
ENSSSCG00000011843	PAK2	chr13	-	142937807	142937870	142934872	142934920	142939286	142939418	80,77	2
ENSSSCG00000006001	ENPP2	chr4	+	20412116	20412224	20404427	20404499	20415001	20415126	18,25	4
ENSSSCG00000025117	DRPLA	chr5	-	66225797	66225910	66222860	66224850	66226054	66226191	131114	6
ENSSSCG00000016827	BRIX1	chr16	+	21418099	21418142	21416357	21416468	21419435	21419505	55,30	7
ENSSSCG00000003591	NA	chr6	+	81196700	81196936	81195316	81195612	81212689	81212956	47,41	2
ENSSSCG00000007067	JAG1	chr17	-	22094603	22094654	22089466	22089720	22103206	22103511	90,93	2
ENSSSCG00000028431	HSD17B4	chr2	+	128791893	128791999	128789190	128789318	128795701	128798132	189119	2
ENSSSCG00000001245	ZNRD1	chr7	-	25160653	25160808	25160328	25160428	25160922	25161054	9,33	2
ENSSSCG00000017879	SPNS2	chr12	+	52477975	52478111	52468761	52468826	52482480	52482631	4,13	2
ENSSSCG00000006100	KIAA1429	chr4	+	45596998	45597094	45595020	45595180	45599329	45599495	24,21	2
ENSSSCG00000014016	SQSTM1	chr2	-	80321198	80321412	80320724	80320919	80325733	80325813	16531754	31
ENSSSCG00000014016	SQSTM1	chr2	-	80325733	80325813	80321198	80321412	80326583	80326724	17541564	78
ENSSSCG00000012685	FAM122B	chrX	-	126475216	126475272	126474870	126474913	126479386	126479464	13,8	3
ENSSSCG00000029448	TMEM220	chr12	-	58077002	58077061	58067861	58070460	58078331	58078454	53,44	5
ENSSSCG00000009745	ADGRD1	chr14	-	25769429	25769524	25766215	25766337	25772116	25772199	2,3	7
ENSSSCG00000003154	GYS1	chr6	+	50089243	50089356	50087382	50087460	50089715	50089841	1039558	50
ENSSSCG00000026002	NA	chr10	-	29767080	29767113	29763811	29763897	29778254	29778480	41,37	12
ENSSSCG00000023991	RIT1	chr4	+	102864459	102864532	102861616	102861672	102864755	102864946	23,19	2
ENSSSCG00000006337	HSD17B7	chr4	+	95577008	95577100	95573925	95574128	95578211	95578325	23,16	4
ENSSSCG00000012378	PDZD11	chrX	-	63512764	63512847	63512454	63512510	63513269	63513368	29,51	3
ENSSSCG00000012378	PDZD11	chrX	-	63511765	63511825	63511439	63511606	63512052	63512150	34,48	8
ENSSSCG00000015737	NA	chr15	+	35897109	35897212	35896926	35897037	35897300	35897382	74,88	3
ENSSSCG00000009626	SORBS3	chr14	+	7300260	7300393	7299797	7299843	7300578	7300630	83,65	2
ENSSSCG00000009626	SORBS3	chr14	+	7300578	7300630	7300260	7300393	7300772	7300818	65,69	4
ENSSSCG00000009626	SORBS3	chr14	+	7307401	7307504	7306454	7306762	7308591	7308697	72,63	2
ENSSSCG00000024636	TGFBRAP1	chr3	-	51803779	51803938	51802048	51802481	51804579	51804722	19,12	2
ENSSSCG00000024974	RPL13	chr6	-	519598	519739	519204	519377	519835	519955	24992921	2
ENSSSCG00000003524	C1QA	chr6	+	74610943	74611118	74609912	74610047	74612209	74612993	116278	2
ENSSSCG00000010531	R3HCC1L	chr14	+	118963708	118963883	118949097	118950913	118969315	118969385	8,14	2
ENSSSCG00000015473	TMEM183A	chr9	+	125173767	125173856	125173393	125173570	125174658	125174825	68,64	3
ENSSSCG00000007790	PRR14	chr3	-	18204814	18204857	18204520	18204629	18205385	18205574	20,19	2
ENSSSCG00000017694	ACACA	chr12	-	40314370	40314393	40311600	40311743	40323633	40323751	30,29	17
ENSSSCG00000010992	AQP7	chr10	+	37375408	37375526	37375065	37375202	37375736	37375953	52,22	4
ENSSSCG00000005785	NA	chr1	-	311434237	311434275	311428552	311428654	311434407	311434587	8,8	10
ENSSSCG00000014598	NA	chr9	-	2607039	2607080	2603906	2604041	2607986	2608043	38,23	3
ENSSSCG00000014598	NA	chr9	-	2603906	2604041	2602124	2602265	2607039	2607080	5,38	2
ENSSSCG00000005645	NA	chr1	-	302742577	302742638	302741208	302741289	302743752	302743826	38,31	4
ENSSSCG00000013124	PATL1	chr2	+	11327036	11327191	11322592	11322751	11329483	11329574	36,34	2
ENSSSCG00000008003	HAGHL	chr3	+	41424916	41425135	41424446	41424588	41425908	41425972	7,27	4
ENSSSCG00000008003	HAGHL	chr3	+	41424864	41425135	41424392	41424588	41425908	41425972	4,27	4
ENSSSCG00000012123	RAB9A	chrX	+	11297205	11297295	11281888	11282015	11298072	11298187	17,6	6
ENSSSCG00000011997	CHMP2B	chr13	-	179497630	179497721	179484675	179484869	179511776	179512316	55,67	2
ENSSSCG00000024983	RSL24D1	chr1	+	129156159	129156272	129149990	129150154	129158283	129158355	148146	2
ENSSSCG00000006612	S100A10	chr4	+	106277811	106277890	106272336	106272384	106279599	106279696	4,13	395
ENSSSCG00000020976	CSRP1	chr10	+	28396644	28396737	28393631	28393760	28397167	28398394	313434	2
ENSSSCG00000015569	SWT1	chr9	+	138817118	138817306	138816200	138816301	138823270	138823363	5,2	4
ENSSSCG00000014371	NA	chr2	-	148304572	148304678	148302944	148303254	148304802	148304923	9721371	2
ENSSSCG00000015692	R3HDM1	chr15	-	18707933	18707974	18707376	18707465	18728205	18728415	24,20	3
ENSSSCG00000015692	R3HDM1	chr15	-	18684262	18684516	18679945	18680096	18687180	18687406	40,43	3
ENSSSCG00000015692	R3HDM1	chr15	-	18707376	18707465	18702500	18702614	18728205	18728415	28,3	8
ENSSSCG00000015692	R3HDM1	chr15	-	18687520	18687570	18687180	18687406	18687654	18687691	35,32	6
ENSSSCG00000010968	IL11RA	chr10	-	36285543	36285603	36284445	36284614	36285886	36285985	62,79	45
ENSSSCG00000010968	IL11RA	chr10	-	36284445	36284614	36284193	36284307	36285886	36285985	125,45	3
ENSSSCG00000004394	RPF2	chr1	-	86337979	86338016	86333461	86333500	86341899	86342031	24,24	3
ENSSSCG00000004394	RPF2	chr1	-	86333461	86333500	86326788	86326869	86341899	86342031	21,3	2
ENSSSCG00000021290	NA	chr18	+	44352303	44352394	44350210	44350339	44355565	44355626	16,6	2
ENSSSCG00000021290	NA	chr18	+	44355565	44355626	44352303	44352394	44356706	44356904	6,4	2
ENSSSCG00000005367	TSTD2	chr1	+	267538242	267538347	267537295	267537420	267541517	267541635	18,22	8
ENSSSCG00000005367	TSTD2	chr1	+	267525229	267525343	267521880	267522579	267526734	267526943	7,32	8
ENSSSCG00000026457	NA	chr3	+	15640199	15640294	15630359	15630496	15663273	15663440	44,49	4
ENSSSCG00000028260	NA	chr2	+	52846487	52846619	52827621	52827726	52847733	52847841	9,12	4
ENSSSCG00000000974	TRABD	chr5	-	110710444	110710554	110710212	110710351	110711031	110711171	132104	2
ENSSSCG00000026106	TXNDC15	chr2	+	142689618	142689781	142687300	142687775	142691979	142692109	268168	30
ENSSSCG00000025353	TNNT1	chr6	+	54302481	54302513	54302204	54302230	54303286	54303307	19522297	393
ENSSSCG00000011628	DNAJC13	chr13	+	81187518	81187559	81186760	81186909	81190634	81190834	19,13	2
ENSSSCG00000004624	MAPK6	chr1	-	132828553	132828697	132825590	132825754	132849899	132850067	131,3	9
ENSSSCG00000004624	MAPK6	chr1	-	132829559	132830751	132828553	132828697	132849899	132850067	107179	3
ENSSSCG00000004624	MAPK6	chr1	-	132819046	132819247	132815458	132817828	132825590	132825754	85138	3
ENSSSCG00000016409	UBE3C	chr18	-	1583710	1583863	1582792	1583012	1586618	1586775	63,72	6
ENSSSCG00000016409	UBE3C	chr18	-	1593793	1593908	1586618	1586775	1597438	1597584	45,50	2
ENSSSCG00000011085	MLLT10	chr10	-	58907402	58907497	58881715	58881810	58909674	58909767	35,19	6
ENSSSCG00000012100	PNPLA4	chrX	-	4807389	4807454	4789349	4789501	4817594	4817729	4,9	7
ENSSSCG00000016095	CLK1	chr15	+	115716593	115716683	115715359	115715587	115717072	115717138	168178	3
ENSSSCG00000010219	ARID5B	chr14	+	70619536	70619588	70617379	70617583	70630575	70630672	74,94	2
ENSSSCG00000028771	MEF2A	chr1	+	154678838	154678861	154666976	154667163	154682795	154682921	122112	24
ENSSSCG00000020688	HNRNPH3	chr14	-	77541889	77542027	77541192	77541376	77542573	77542707	265154	22
ENSSSCG00000006364	DEDD	chr4	+	97169909	97169941	97168020	97168160	97177275	97177663	34,62	59
ENSSSCG00000003935	ERI3	chr6	+	154523123	154523400	154511955	154512030	154541185	154541301	70105	4
ENSSSCG00000003935	ERI3	chr6	+	154511955	154512030	154509350	154509484	154541185	154541301	66,4	3
ENSSSCG00000024296	NKIRAS1	chr13	-	12156170	12156280	12148395	12148636	12164453	12164570	136,21	2
ENSSSCG00000005717	UCK1	chr1	-	305460131	305460225	305458330	305458378	305460312	305460454	11,26	2
ENSSSCG00000015668	ORC4	chr15	+	3788416	3788489	3748134	3748224	3791290	3791366	27,39	12
ENSSSCG00000008044	MLST8	chr3	+	42396635	42396710	42395926	42396088	42396793	42396945	24,28	2
ENSSSCG00000015435	PBEF1	chr9	-	116906963	116907188	116905137	116905256	116911936	116912072	217121	6
ENSSSCG00000020743	RABGAP1	chr1	+	297365575	297365809	297336189	297336388	297366695	297366899	41,55	2
ENSSSCG00000011559	IL17RC	chr13	+	73255284	73255305	73254678	73254978	73255501	73255653	35,37	8
ENSSSCG00000011559	IL17RC	chr13	+	73269681	73269719	73269480	73269575	73269814	73270468	15,14	18
ENSSSCG00000013314	QSER1	chr2	-	30491227	30491388	30477465	30481157	30491790	30491902	10,11	5
ENSSSCG00000003301	PPP6R1	chr6	+	54417671	54417781	54417197	54417278	54417862	54417933	37,34	19
ENSSSCG00000003301	PPP6R1	chr6	+	54410316	54410405	54410077	54410165	54410485	54410582	65,70	4
ENSSSCG00000009328	NA	chr11	-	7001875	7002040	7001233	7001361	7005756	7005937	2,9	6
ENSSSCG00000013083	CPSF7	chr2	+	9651620	9651788	9649283	9649401	9652412	9653319	17,28	2
ENSSSCG00000013083	CPSF7	chr2	+	9643907	9644125	9635775	9635883	9648372	9648786	62,2	3
ENSSSCG00000009585	GADD45G	chr14	+	1421559	1421660	1421142	1421297	1421791	1422004	252175	12
ENSSSCG00000022299	NA	chr1	+	208231793	208231866	208231635	208231714	208234986	208235067	179168	7
ENSSSCG00000011658	NA	chr13	+	86668562	86668648	86664065	86664146	86671131	86671223	23,25	4
ENSSSCG00000004307	AKIRIN2	chr1	-	62795742	62795885	62793096	62793245	62812326	62813184	124114	2
ENSSSCG00000003771	FUBP1	chr6	+	125495109	125495168	125487867	125487944	125495249	125495394	5,5	56
ENSSSCG00000002368	LTBP2	chr7	-	103600152	103600277	103598904	103599026	103600661	103600786	6,2	2
ENSSSCG00000011632	NA	chr13	-	81442395	81442545	81440193	81440345	81443186	81443311	2,7	2
ENSSSCG00000010411	NA	chr14	-	99569521	99569618	99566737	99568253	99570451	99570572	16,3	2
ENSSSCG00000011594	NR2C2	chr13	-	76887478	76887588	76870633	76870833	76900625	76900708	13,4	4
ENSSSCG00000001952	NFKBIA	chr7	+	69418486	69418594	69417892	69417911	69418946	69419156	159106	4
ENSSSCG00000003063	PHLDB3	chr6	+	46242185	46242268	46241900	46242025	46242615	46242722	5,9	3
ENSSSCG00000022953	NA	chr10	-	50083539	50083679	50075975	50076844	50175456	50175721	28,25	6
ENSSSCG00000022953	NA	chr10	-	50175456	50175721	50075975	50076844	50177756	50178234	6,53	2
ENSSSCG00000027426	BCL3	chr6	+	47162605	47162693	47162295	47162499	47162889	47162966	16,22	12
ENSSSCG00000004701	CATSPER2	chr1	+	142645539	142645712	142644738	142644884	142648346	142648518	9,2	2
ENSSSCG00000015480	PRRC2C	chr9	+	125527287	125527523	125526327	125526453	125529506	125532069	3,6	14
ENSSSCG00000015480	PRRC2C	chr9	+	125509679	125509771	125507216	125507467	125511839	125511940	52,36	5
ENSSSCG00000006218	PDE7A	chr4	+	75032632	75032695	75030418	75030622	75038888	75038983	7,12	2
ENSSSCG00000017310	KANSL1	chr12	+	17069503	17069607	17059096	17059237	17084827	17084936	19,24	4
ENSSSCG00000015948	DYNC1I2	chr15	+	87190980	87191121	87190697	87190875	87192167	87192283	22167	44
ENSSSCG00000028558	SGPP1	chr1	+	216372066	216372155	216298037	216299386	216381268	216383873	37,27	2
ENSSSCG00000005062	TMEM260	chr1	+	206480681	206480850	206478967	206479081	206493468	206493644	4,2	2
ENSSSCG00000008107	NA	chr3	+	46409267	46409318	46404285	46404446	46409534	46409634	6,5	2
ENSSSCG00000016948	TRIM23	chr16	-	47457876	47458000	47454722	47454901	47459476	47459592	15,18	3
ENSSSCG00000014004	PPAP2C	chr2	+	79295135	79295192	79287975	79288249	79295433	79295609	4,2	5
ENSSSCG00000025396	YAP1	chr9	+	36853852	36853899	36850715	36850896	36863785	36863915	26,39	25
ENSSSCG00000002876	UBA2	chr6	+	39555556	39555639	39552417	39552641	39556878	39556948	105,89	2
ENSSSCG00000008192	TMEM131	chr3	+	58986881	58987034	58985936	58986044	58987127	58987297	41,49	2
ENSSSCG00000020930	EHBP1	chrGL892822.1	-	90402	90506	89634	89756	105744	105883	5,5	22
ENSSSCG00000009940	USP30	chr14	-	44355802	44355984	44349184	44349287	44357037	44357146	27,53	3
ENSSSCG00000016147	PIKFYVE	chr15	+	122933559	122933726	122932865	122933012	122940187	122940246	5,2	5
ENSSSCG00000008600	PUM2	chr3	+	125898969	125899205	125894567	125894848	125919196	125919463	18,20	6
ENSSSCG00000008600	PUM2	chr3	+	125869256	125869425	125868498	125868685	125872548	125872818	40,56	6
ENSSSCG00000025305	NA	chr3	+	140438492	140438591	140435680	140435795	140439679	140439733	8214	6
ENSSSCG00000025305	NA	chr3	+	140437843	140438007	140435680	140435795	140438492	140438591	206169	8
ENSSSCG00000001056	RANBP9	chr7	-	10299720	10299841	10297937	10298088	10304180	10304324	59,70	2
ENSSSCG00000012713	ATP11C	chrX	-	130619783	130619887	130614127	130616648	130626043	130626196	7,9	9
ENSSSCG00000021809	NA	chrJH118586.1	-	63071	63157	56574	56718	72086	72147	6,7	11
ENSSSCG00000015785	NA	chr15	+	52460597	52460753	52458693	52458754	52463629	52464889	14,11	2
ENSSSCG00000006901	NA	chr4	+	136121560	136121592	136119183	136119236	136143187	136143321	8,4	3
ENSSSCG00000011074	ARHGAP21	chr10	+	56089460	56089489	56083239	56083293	56090814	56092707	16,15	15
ENSSSCG00000007022	ANK1	chr17	-	12192168	12192302	12182620	12185118	12192599	12192664	39791635	16
ENSSSCG00000016173	PURH	chr15	+	130345455	130345547	130339052	130339180	130346675	130346857	39,10	2
ENSSSCG00000003046	RABAC1	chr6	+	45952772	45952869	45952279	45952491	45954328	45954429	782860	23
ENSSSCG00000003046	RABAC1	chr6	+	45952279	45952491	45951836	45952027	45952772	45952869	1422782	28
ENSSSCG00000013100	NA	chr2	+	10935039	10935173	10933547	10933709	10936893	10936949	22,9	4
ENSSSCG00000003477	NECAP2	chr6	+	69842296	69842396	69840051	69840218	69844961	69845065	51,45	3
ENSSSCG00000000559	RASSF8	chr5	-	51475856	51476000	51474929	51475050	51478086	51478981	41,56	2
ENSSSCG00000000274	PCBP2	chr5	+	19123766	19123807	19122570	19122662	19125001	19125073	394757	13
ENSSSCG00000000274	PCBP2	chr5	+	19123766	19123807	19120658	19120744	19125001	19125073	339757	36
ENSSSCG00000000274	PCBP2	chr5	+	19122570	19122662	19120658	19120744	19123766	19123807	684394	339
ENSSSCG00000000274	PCBP2	chr5	+	19122570	19122662	19120658	19120744	19125001	19125073	684,13	36
ENSSSCG00000028517	SC5D	chr9	+	53575671	53575803	53574696	53574913	53578248	53578348	42,18	2
ENSSSCG00000006237	SDCBP	chr4	-	81096531	81096689	81094603	81094778	81099379	81099488	195,37	4
ENSSSCG00000000042	NA	chr5	-	3772160	3772331	3771516	3771693	3772824	3772959	6,20	5
ENSSSCG00000005671	CRAT	chr1	-	303409272	303409437	303408759	303408933	303409973	303410026	12811875	7
ENSSSCG00000005671	CRAT	chr1	-	303405873	303405935	303405009	303405146	303406500	303406635	1260929	8
ENSSSCG00000011163	NA	chr10	+	76035340	76035507	76033718	76033820	76044749	76044859	37,34	3
ENSSSCG00000002859	ANKRD27	chr6	-	38012929	38013001	38009555	38011599	38013164	38013242	15,7	2
ENSSSCG00000029203	TOX4	chr7	-	83029569	83029829	83028998	83029228	83030847	83031089	46,93	4
ENSSSCG00000002276	PLEKHG3	chr7	+	95183747	95183836	95181009	95181101	95184286	95184324	6,5	10
ENSSSCG00000002276	PLEKHG3	chr7	+	95176979	95177076	95175044	95175430	95178468	95178537	17,22	4
ENSSSCG00000022901	KLHDC3	chr7	+	43531870	43532046	43531478	43531690	43532202	43532317	634551	6
ENSSSCG00000011446	NEK4	chr13	-	38070128	38070535	38069462	38069611	38073049	38073190	14,7	2
ENSSSCG00000021363	CHD3	chr12	+	55521428	55521493	55520794	55520971	55522504	55522589	71,66	2
ENSSSCG00000021363	CHD3	chr12	+	55524477	55524578	55524229	55524364	55524762	55524893	32,57	13
ENSSSCG00000030211	NBR1	chr12	+	20116747	20116824	20116378	20116542	20118435	20118855	121,82	3
ENSSSCG00000030211	NBR1	chr12	+	20116016	20116126	20115537	20115612	20116378	20116542	69123	7
ENSSSCG00000002707	GABARAPL2	chr6	-	11971835	11972007	11962960	11963792	11973382	11973437	403629	2
ENSSSCG00000010796	UBFD1	chr10	-	85525	85854	84076	84284	86039	86228	238173	3
ENSSSCG00000023636	TMEM222	chr6	+	78125169	78125253	78118547	78118790	78126491	78126522	85,83	3
ENSSSCG00000017414	KAT2A	chr12	+	20936406	20936442	20936198	20936312	20936533	20936596	14,21	2
ENSSSCG00000007058	PLCB4	chr17	+	20649961	20650018	20649197	20649297	20657389	20657497	5,7	4
ENSSSCG00000010468	CPEB3	chr14	-	113227785	113227899	113218104	113218285	113241615	113241733	51,36	4
ENSSSCG00000016034	COL3A1	chr15	+	104080003	104080083	104078600	104078713	104081991	104082044	17603047	6
ENSSSCG00000006260	NA	chr4	+	84168444	84168545	84166587	84166660	84169830	84170006	148174	3
ENSSSCG00000006260	NA	chr4	+	84169830	84170006	84168444	84168545	84170906	84172664	174101	9
ENSSSCG00000014800	RNF121	chr9	+	7316506	7316660	7297790	7297931	7320609	7320716	75,34	3
ENSSSCG00000014305	SAR1B	chr2	-	142478271	142478346	142477140	142477259	142488984	142489104	1071672	9
ENSSSCG00000014156	ARRDC3	chr2	-	101577340	101577487	101576234	101576336	101579397	101579478	82101	10
ENSSSCG00000024592	ANKRD17	chr8	-	73403889	73404051	73401023	73401118	73406241	73406416	35,36	2
ENSSSCG00000015818	DDHD2	chr15	-	55446026	55446115	55444708	55444843	55447759	55447879	40,30	2
ENSSSCG00000007477	NFATC2	chr17	-	59194821	59194908	59183330	59187794	59227820	59228509	11,7	5
ENSSSCG00000003566	NUDC	chr6	+	77811468	77811545	77808896	77809084	77818279	77818482	293344	2
ENSSSCG00000004551	ZNF609	chr1	-	118377839	118378712	118245774	118245999	118408696	118408874	24,13	2
ENSSSCG00000023247	OPTN	chr10	-	77719995	77720129	77710823	77710925	77724074	77724147	694753	2
ENSSSCG00000028485	NA	chr6	-	156194788	156194877	156194186	156194488	156206378	156206411	1604285	47
ENSSSCG00000028485	NA	chr6	-	156193991	156194073	156190692	156190959	156194186	156194488	56515864	9
ENSSSCG00000000039	POLDIP3	chr5	+	3528356	3528448	3525490	3525576	3530583	3530762	62,59	3
ENSSSCG00000008226	POLR1A	chr3	+	61579454	61579603	61568902	61569093	61581167	61581350	30,26	2
ENSSSCG00000012249	CXorf38	chrX	-	40449500	40449634	40442250	40442369	40449799	40450060	16,35	2
ENSSSCG00000012818	F8	chrX	+	143191859	143191930	143191333	143191449	143192915	143193000	27,17	3
ENSSSCG00000006340	UAP1	chr4	-	95745242	95745289	95740706	95740772	95746400	95746588	50,9	38
ENSSSCG00000011710	EIF2A	chr13	-	98859061	98859179	98857006	98857105	98862557	98862686	119,36	2
ENSSSCG00000026264	HSPB11	chr6	+	146057311	146057417	146044580	146044692	146058987	146059055	40,31	10
ENSSSCG00000026264	HSPB11	chr6	+	146042987	146043054	146038998	146039204	146044580	146044692	31,22	16
ENSSSCG00000005518	GGTA1	chr1	-	293647180	293647215	293645127	293645189	293653997	293654085	21,23	90
ENSSSCG00000005518	GGTA1	chr1	-	293668032	293668143	293653997	293654085	293704372	293704926	77,99	15
ENSSSCG00000005518	GGTA1	chr1	-	293645127	293645189	293644474	293644578	293653997	293654085	114,90	3
ENSSSCG00000005518	GGTA1	chr1	-	293644474	293644578	293637167	293637304	293653997	293654085	110,3	15
ENSSSCG00000006499	LAMTOR2	chr4	-	102715302	102715391	102714740	102715085	102717594	102717756	201275	12
ENSSSCG00000009611	XPO7	chr14	+	6684769	6684862	6681720	6681866	6685404	6685570	105,83	5
ENSSSCG00000025514	RUFY3	chr8	+	71471462	71471554	71469772	71469841	71472988	71473071	89,55	3
ENSSSCG00000015099	NA	chr9	-	51202748	51202803	51194177	51194278	51209161	51209999	36,23	2
ENSSSCG00000015099	NA	chr9	-	51191711	51191830	51188598	51188808	51192529	51192914	82,62	3
ENSSSCG00000015099	NA	chr9	-	51194177	51194278	51192529	51192914	51202748	51202803	37,36	3
ENSSSCG00000014013	RNF130	chr2	+	80174775	80174846	80139478	80139731	80178036	80178118	672822	2
ENSSSCG00000014013	RNF130	chr2	+	80191888	80191981	80188203	80188407	80199735	80199924	413412	51
ENSSSCG00000006556	TPM3	chr4	+	104473253	104473386	104466976	104467212	104475173	104475290	1861923	2
ENSSSCG00000015283	PIK3C2B	chr9	-	71429862	71429998	71424001	71424170	71431113	71431242	35,21	2
ENSSSCG00000015896	FAP	chr15	-	76324895	76324968	76322712	76323438	76325231	76325303	79110	2
ENSSSCG00000015896	FAP	chr15	-	76334187	76334241	76326934	76327033	76339763	76339956	76,79	2
ENSSSCG00000012322	KDM5C	chrX	-	51490343	51490462	51490052	51490210	51492235	51492393	48,58	2
ENSSSCG00000012322	KDM5C	chrX	-	51495909	51496031	51495430	51495600	51498279	51498356	66,33	7
ENSSSCG00000015305	GTPBP10	chr9	-	77040765	77040909	77031497	77031570	77041331	77041422	58104	3
ENSSSCG00000003196	PTOV1	chr6	+	50600728	50600832	50600413	50600470	50602133	50602330	493458	3
ENSSSCG00000006281	METTL11B	chr4	-	88443072	88443321	88441595	88442315	88448943	88449118	82,34	12
ENSSSCG00000006281	METTL11B	chr4	-	88448943	88449118	88441595	88442315	88460439	88460670	12111	2
ENSSSCG00000023419	NA	chr15	-	37956505	37956621	37953748	37953862	37958867	37959030	17,12	15
ENSSSCG00000017591	NME2	chr12	+	27509063	27509164	27507882	27508011	27511973	27512085	583709	6
ENSSSCG00000017591	NME2	chr12	+	27511973	27512085	27509063	27509164	27513131	27513382	7091259	4
ENSSSCG00000008484	SRSF7	chr3	+	107752684	107752719	107752099	107752152	107753096	107754802	95,92	7
ENSSSCG00000024254	ALKBH7	chr2	-	73216182	73216355	73215968	73216092	73216999	73217318	42,52	44
ENSSSCG00000008702	NA	chr8	-	1861834	1861950	1859761	1861223	1863585	1863704	26,24	2
ENSSSCG00000008702	NA	chr8	-	1872398	1872598	1863585	1863704	1874538	1874825	17,6	2
ENSSSCG00000000058	NHP2L1	chr5	+	4269208	4269328	4262171	4262292	4269990	4271206	707783	2
ENSSSCG00000008168	RNF149	chr3	+	55596596	55596692	55594137	55594219	55600617	55600809	12,20	10
ENSSSCG00000007818	KDM8	chr3	-	19883504	19883670	19882061	19882193	19886287	19886801	12,17	2
ENSSSCG00000004725	ZNF106	chr1	+	143812963	143813024	143805253	143805338	143819043	143819243	50,30	2
ENSSSCG00000004725	ZNF106	chr1	+	143830871	143831209	143830350	143830410	143833232	143834009	1846680	6
ENSSSCG00000012995	DPF2	chr2	-	6011333	6011374	6010184	6010321	6011884	6011962	35,33	27
ENSSSCG00000012342	MAGED2	chrX	+	53364814	53364893	53364492	53364555	53365373	53365467	64,69	13
ENSSSCG00000011229	STT3B	chr13	+	19771702	19771815	19769579	19769752	19774018	19774230	300192	2
ENSSSCG00000011192	HACL1	chr13	+	2817116	2817188	2815735	2815815	2818852	2818929	35,23	3
ENSSSCG00000009663	TRIM35	chr14	-	12215632	12215654	12214702	12214820	12218277	12218507	4,5	2
ENSSSCG00000002347	DNAL1	chr7	-	102704610	102704665	102697393	102697519	102712011	102712066	8,8	2
ENSSSCG00000016017	DNAJC10	chr15	+	97733696	97733809	97732457	97732546	97735433	97735547	90,81	2
ENSSSCG00000015196	NA	chr9	-	57431339	57431500	57422558	57422733	57436200	57436321	18,14	4
ENSSSCG00000028387	CNKSR1	chr6	+	77202647	77202751	77202526	77202567	77203305	77203355	128,99	18
ENSSSCG00000001539	PPARD	chr7	-	36211446	36211529	36155019	36155249	36215126	36215260	31,41	3
ENSSSCG00000010401	NA	chr14	+	98676903	98676965	98675811	98675933	98677323	98677535	5,7	29
ENSSSCG00000006631	TMOD4	chr4	+	107330585	107330692	107330352	107330482	107331079	107331222	48544265	5
ENSSSCG00000006631	TMOD4	chr4	+	107328349	107328513	107327290	107327387	107328719	107328875	14116179	62
ENSSSCG00000011582	NA	chr13	+	76043187	76043479	76041501	76041643	76044450	76044591	185218	3
ENSSSCG00000012727	FMR1	chrX	+	137819822	137819884	137819196	137819330	137822198	137822284	4,4	12
ENSSSCG00000005602	GAPVD1	chr1	+	299775403	299775447	299771698	299771885	299796549	299796766	30,50	16
ENSSSCG00000005602	GAPVD1	chr1	+	299815881	299816054	299812915	299813040	299817983	299818123	35,29	9
ENSSSCG00000005602	GAPVD1	chr1	+	299829814	299829894	299828754	299828841	299970045	299970184	14,31	9
ENSSSCG00000017204	ITGB4	chr12	-	5600111	5600269	5599620	5599769	5600402	5600638	12,9	5
ENSSSCG00000015564	TSEN15	chr9	+	137656546	137656687	137625315	137625450	137657204	137657224	34,15	10
ENSSSCG00000029944	FASN	chr12	-	1030460	1030633	1030047	1030247	1031753	1031905	611550	2
ENSSSCG00000017109	ADAMTS16	chr16	-	82694788	82694918	82692784	82692907	82696720	82696892	4,3	4
ENSSSCG00000017094	2016-03-06	chr16	+	78177276	78177348	78171780	78171923	78181186	78181354	93,80	4
ENSSSCG00000017094	2016-03-06	chr16	+	78211482	78211663	78207532	78207601	78213889	78214023	137176	5
ENSSSCG00000017094	2016-03-06	chr16	+	78165998	78166071	78165121	78165219	78171780	78171923	82,82	4
ENSSSCG00000010952	ZCCHC6	chr10	+	33091077	33091153	33088321	33088522	33091514	33092077	24,18	5
ENSSSCG00000010952	ZCCHC6	chr10	+	33091514	33091577	33088282	33088522	33102925	33103243	5,13	20
ENSSSCG00000010952	ZCCHC6	chr10	+	33048254	33048431	33047631	33047747	33050271	33050359	23,14	6
ENSSSCG00000004528	MBD2	chr1	-	113959282	113959372	113957632	113957809	114031439	114031576	69,45	5
ENSSSCG00000024108	SLC43A2	chr12	-	49682506	49682629	49681830	49681991	49683826	49683899	142170	5
ENSSSCG00000024108	SLC43A2	chr12	-	49714321	49714528	49710462	49710517	49723688	49723909	177209	2
ENSSSCG00000008275	TTC31	chr3	-	71885384	71885486	71885055	71885263	71888415	71888503	6,2	20
ENSSSCG00000028182	CDK17	chr5	+	91481217	91481273	91474738	91474863	91482491	91482605	12,13	2
ENSSSCG00000009865	TBX3	chr14	+	40016810	40016869	40015589	40015856	40017126	40017272	7,5	25
ENSSSCG00000001499	DST	chr7	+	33744573	33744644	33743296	33743413	33745568	33745767	90,86	34
ENSSSCG00000001499	DST	chr7	+	33509814	33509906	33507342	33507419	33537875	33538041	64,50	4
ENSSSCG00000009492	GPR180	chr11	-	69839532	69839712	69839338	69839387	69847412	69847612	25,16	2
ENSSSCG00000007853	LYRM1	chr3	-	25924179	25924337	25919318	25919410	25938493	25938640	167133	16
ENSSSCG00000021232	SYNC	chr6	-	83036164	83036249	83031376	83034407	83036420	83036544	2,39	13
ENSSSCG00000012767	HAUS7	chrX	-	141820494	141820609	141815499	141815566	141821393	141821573	5,5	6
ENSSSCG00000011769	FXR1	chr13	+	128169380	128169460	128168435	128168635	128174034	128175704	1189,87	34
ENSSSCG00000011769	FXR1	chr13	+	128169380	128169460	128168435	128168635	128173191	128173282	11891191	41
ENSSSCG00000011769	FXR1	chr13	+	128173191	128173282	128168435	128168635	128174034	128175704	411218	34
ENSSSCG00000011769	FXR1	chr13	+	128173191	128173282	128169380	128169460	128174034	128175704	11911218	87
ENSSSCG00000006306	MPZL1	chr4	-	90924840	90924942	90912661	90913740	90929684	90929897	62,7	2
ENSSSCG00000006306	MPZL1	chr4	-	90928250	90928382	90924840	90924942	90929684	90929897	47,32	7
ENSSSCG00000017939	NA	chr3	+	139937707	139937892	139935130	139935836	139939039	139939143	28612496	4
ENSSSCG00000023288	SFRS18	chrJH118404.1	-	117965	118018	116644	116814	118734	118833	18,11	6
ENSSSCG00000012163	RPS6KA3	chrX	-	17758636	17758706	17750135	17750223	17758890	17759032	64,88	2
ENSSSCG00000011578	TAMM41	chr13	-	75193698	75193880	75190821	75190913	75196635	75196974	19,17	2
ENSSSCG00000030578	MRPL15	chr4	-	84144027	84144150	84141819	84143056	84146843	84147008	188149	6
ENSSSCG00000024621	KAT2B	chr13	+	8045193	8045229	8043041	8043155	8045463	8045526	175222	3
ENSSSCG00000024621	KAT2B	chr13	+	8045625	8045709	8045463	8045526	8049444	8049637	189223	27
ENSSSCG00000010212	ANK3	chr14	-	68415615	68415665	68413310	68413396	68418459	68418837	27,32	7
ENSSSCG00000008414	ERLEC1	chr3	-	92530938	92531099	92529904	92529963	92535143	92535272	69,58	5
ENSSSCG00000008414	ERLEC1	chr3	-	92540070	92540150	92539260	92539337	92541636	92541740	65,58	2
ENSSSCG00000010972	DCTN3	chr10	+	36323546	36323630	36321361	36321659	36324313	36324399	249311	2
ENSSSCG00000002753	NOB1	chr6	-	16190732	16190862	16188876	16188947	16192683	16192815	32,30	3
ENSSSCG00000015105	SLC37A4	chr9	-	51284136	51284201	51283404	51283542	51284402	51284515	399419	10
ENSSSCG00000015105	SLC37A4	chr9	-	51286553	51286785	51285986	51286229	51287537	51287727	478539	5
ENSSSCG00000015105	SLC37A4	chr9	-	51285325	51285483	51285020	51285105	51285986	51286229	337332	2
ENSSSCG00000013764	RFX1	chr2	+	65465253	65465369	65464077	65464184	65466470	65466565	12,23	2
ENSSSCG00000000549	PPFIBP1	chr5	-	49641391	49641483	49639682	49639796	49642093	49642185	39,53	32
ENSSSCG00000000549	PPFIBP1	chr5	-	49621338	49621367	49617794	49617965	49621687	49621747	73,79	5
ENSSSCG00000003150	NUCB1	chr6	-	50134156	50134288	50131820	50131923	50137548	50137655	255175	2
ENSSSCG00000005322	NPR2	chr1	+	264246109	264246183	264245826	264245946	264246394	264246471	24,18	2
ENSSSCG00000006252	NA	chr4	+	82931191	82931251	82922408	82922575	82933022	82933161	2,2	4
ENSSSCG00000029812	NA	chr13	-	79140349	79140418	79138167	79139641	79143037	79143202	4,3	2
ENSSSCG00000016722	UBE2D4	chr18	-	53453724	53453829	53448350	53449294	53458926	53459003	13467	6
ENSSSCG00000016722	UBE2D4	chr18	-	53453724	53453829	53448350	53449294	53469414	53469535	13,8	2
ENSSSCG00000016722	UBE2D4	chr18	-	53451763	53451856	53448350	53449294	53453724	53453829	367472	13
ENSSSCG00000016722	UBE2D4	chr18	-	53458926	53459003	53453724	53453829	53469414	53469535	467,4	8
ENSSSCG00000016722	UBE2D4	chr18	-	53458926	53459003	53448350	53449294	53469414	53469535	6,4	2
ENSSSCG00000016722	UBE2D4	chr18	-	53461880	53461943	53453724	53453829	53469414	53469535	6281	8
ENSSSCG00000016261	NA	chr15	-	144905963	144906110	144894361	144894529	144909059	144909327	12,6	11
ENSSSCG00000004238	HSF2	chr1	-	44457512	44457565	44454221	44454305	44461944	44462049	5,9	7
ENSSSCG00000011106	CREB	chr10	+	63455784	63455907	63447505	63447604	63471347	63471493	10,13	3
ENSSSCG00000011106	CREB	chr10	+	63471347	63471493	63455784	63455907	63474962	63475059	13,8	2
ENSSSCG00000017764	KIAA0100	chr12	-	46869425	46869630	46865880	46866972	46870389	46870647	58,33	2
ENSSSCG00000011033	VIM	chr10	+	48234087	48234172	48233350	48233393	48235309	48235670	15041258	38
ENSSSCG00000005828	EGFL7	chr1	+	313735700	313735862	313735044	313735108	313736033	313737435	288266	2
ENSSSCG00000005828	EGFL7	chr1	+	313732464	313732585	313729103	313729193	313732811	313732927	97140	8
ENSSSCG00000005828	EGFL7	chr1	+	313732464	313732585	313729103	313729193	313733725	313733840	97,2	3
ENSSSCG00000005828	EGFL7	chr1	+	313732811	313732927	313732464	313732585	313733725	313733840	140228	2
ENSSSCG00000005828	EGFL7	chr1	+	313732811	313732927	313729103	313729193	313733725	313733840	8228	3
ENSSSCG00000030681	MYBPH	chr9	-	125337041	125337129	125336459	125336654	125339579	125339746	30744602	2
ENSSSCG00000030681	MYBPH	chr9	-	125335090	125335249	125333430	125333566	125336138	125336277	35992611	2
ENSSSCG00000030681	MYBPH	chr9	-	125340449	125340583	125339579	125339746	125340691	125340972	39494173	2
ENSSSCG00000008821	SLAIN2	chr8	+	40329958	40330119	40327326	40327490	40333684	40334043	105,64	2
ENSSSCG00000011301	ZDHHC3	chr13	-	30998615	30998710	30995104	30995234	30998819	30998900	6,7	69
ENSSSCG00000013344	ANO5	chr2	-	40431943	40432227	40426516	40426629	40434277	40434345	114182	5
ENSSSCG00000016714	CYCS	chr18	+	52037035	52037211	52036068	52036132	52037329	52038371	14541886	2
ENSSSCG00000015129	ARHGEF12	chr9	+	52671773	52671892	52671499	52671576	52673623	52673763	24,23	4
ENSSSCG00000002780	TPPP3	chr6	-	25313758	25313838	25313447	25313640	25316045	25316150	17,18	125
ENSSSCG00000023217	DCTN6	chrGL895482.2	+	23953	24058	18216	18280	25631	25719	209242	4
ENSSSCG00000027374	C1orf50	chr6	-	156182714	156182829	156180038	156180124	156182949	156183027	127,70	12
ENSSSCG00000027374	C1orf50	chr6	-	156179349	156179480	156177269	156178733	156180038	156180124	139149	5
ENSSSCG00000013896	MPV17L2	chr2	-	59151258	59151428	59150231	59150307	59151987	59152443	72,93	2
ENSSSCG00000006049	SLC25A32	chr4	+	36496225	36496385	36495022	36495107	36496751	36496864	10,9	2
ENSSSCG00000008987	CCNI	chr8	-	76910849	76911005	76899902	76900030	76919089	76919478	664248	3
ENSSSCG00000013936	NDUFA13	chr2	+	58293860	58293938	58287586	58287783	58295508	58295579	773771	2
ENSSSCG00000002245	KATNBL1	chr7	+	86335987	86336105	86333710	86333989	86337175	86337225	8,4	2
ENSSSCG00000010603	NEURL1	chr14	+	124388584	124389279	124376277	124376598	124392909	124393055	303348	3
ENSSSCG00000010734	OAT	chr14	+	145324412	145324498	145318780	145318885	145326066	145326293	27,75	50
ENSSSCG00000006982	ZDHHC2	chr17	+	5314621	5314733	5309873	5309965	5317031	5317105	2,9	5
ENSSSCG00000015802	FAM149A	chr15	-	53792889	53793059	53791850	53792040	53794939	53795064	15,7	2
ENSSSCG00000008238	ELMOD3	chr3	+	62338878	62339000	62338548	62338671	62343271	62343401	110,99	5
ENSSSCG00000013638	ILF3	chr2	+	69819320	69819417	69818787	69818898	69819989	69820100	80113	8
ENSSSCG00000013638	ILF3	chr2	+	69815953	69816100	69812874	69813013	69817996	69818091	123,5	2
ENSSSCG00000013638	ILF3	chr2	+	69817520	69817611	69815953	69816100	69817996	69818091	57,63	5
ENSSSCG00000005786	SNRPA1	chr1	-	311637398	311637477	311636848	311636923	311638097	311638199	49,35	2
ENSSSCG00000016738	H2AFZ	chr18	-	55307921	55308050	55305335	55306753	55311557	55311670	629601	2
ENSSSCG00000012806	TMLHE	chrX	+	142782324	142782443	142780241	142780520	142797019	142797157	13,2	2
ENSSSCG00000011702	TM4SF1	chr13	-	97601307	97601452	97598537	97598717	97601545	97601634	257280	2
ENSSSCG00000005183	PSIP1	chr1	+	230999159	230999297	230986044	230986120	231001810	231001914	17,23	2
ENSSSCG00000021672	WBP2	chr12	+	5517893	5518027	5517178	5517270	5518235	5518357	306126	3
ENSSSCG00000011129	NA	chr10	+	69780290	69780334	69769232	69769321	69791009	69791172	155172	2
ENSSSCG00000005471	SNX30	chr1	+	284354431	284354583	284341518	284341604	284358672	284358731	11,11	2
ENSSSCG00000023130	NA	chr14	-	81086442	81086541	81081741	81081838	81087678	81087819	41,44	4
ENSSSCG00000011553	NA	chr13	+	73175727	73175855	73174333	73174430	73176590	73176704	18,15	3
ENSSSCG00000009222	SPARCL1	chr8	+	140600712	140600786	140599657	140599914	140624179	140624242	4,5	535
ENSSSCG00000010340	FAM213A	chr14	+	88874675	88874839	88873951	88874091	88877838	88878615	144230	2
ENSSSCG00000011698	GYG1	chr13	+	97249151	97249370	97233086	97233212	97252206	97253065	773899	2
ENSSSCG00000011698	GYG1	chr13	+	97221603	97221765	97221126	97221300	97233086	97233212	797950	7
ENSSSCG00000006388	NA	chr4	+	98142524	98142581	98141975	98142047	98143093	98143200	607477	9
ENSSSCG00000006388	NA	chr4	+	98105501	98105573	98104427	98104640	98120655	98120729	232397	14
ENSSSCG00000015273	NA	chr9	+	70758071	70758106	70756825	70756950	70759634	70759795	39,39	27
ENSSSCG00000023304	SRRM2	chr3	+	40616856	40617129	40613487	40613705	40618017	40618124	214127	43
ENSSSCG00000013991	C1orf35	chr2	+	53871418	53871463	53871125	53871275	53871559	53871638	74,74	30
ENSSSCG00000013991	C1orf35	chr2	+	53871559	53871638	53871125	53871275	53872093	53872178	30,3	2
ENSSSCG00000013991	C1orf35	chr2	+	53871854	53871926	53871559	53871638	53872093	53872178	77,68	3
ENSSSCG00000027594	USP16	chr13	+	202682827	202682928	202679047	202679215	202685143	202685318	23,27	8
ENSSSCG00000027594	USP16	chr13	+	202692908	202693003	202691945	202692136	202693590	202693720	28,16	2
ENSSSCG00000017900	KIF1C	chr12	-	53991093	53991213	53990713	53990845	53992913	53993410	312303	90
ENSSSCG00000007952	TRAP1	chr3	+	39841004	39841086	39840016	39840180	39842133	39842273	71,55	2
ENSSSCG00000028035	ZC3H11A	chr9	+	70891881	70891949	70890418	70890516	70896772	70897275	192166	2
ENSSSCG00000014817	ARAP1	chr9	-	8005092	8005124	8001464	8001546	8005649	8005794	5,7	18
ENSSSCG00000008395	VRK2	chr3	-	88121132	88121266	88119480	88119620	88121938	88122236	6,6	5
ENSSSCG00000013588	MAP2K7	chr2	-	71706413	71706460	71703259	71703400	71708327	71708586	140174	26
ENSSSCG00000009830	MLC-2V	chr14	-	34179262	34179340	34179114	34179162	34179853	34179957	61716247	6
ENSSSCG00000009830	MLC-2V	chr14	-	34179114	34179162	34177414	34177675	34179853	34179957	6177,6	59
ENSSSCG00000020817	RPS16	chr6	+	43871793	43871894	43871538	43871671	43873734	43873830	68344748	122
ENSSSCG00000013475	NCLN	chr2	-	75895564	75895651	75895447	75895485	75896621	75896799	60,89	2
ENSSSCG00000009377	THSD1	chr11	+	16027541	16027699	16014625	16015590	16033992	16035388	28,26	10
ENSSSCG00000017190	EXOC7	chr12	+	5250496	5250588	5247048	5247215	5252927	5253072	21,41	15
ENSSSCG00000017190	EXOC7	chr12	+	5255317	5255355	5254553	5254619	5255997	5256062	21,19	42
ENSSSCG00000005890	ZNF7	chr4	-	180178	180294	176559	178918	184568	184751	20,34	3
ENSSSCG00000007995	FAM195A	chr3	+	41352385	41352512	41348829	41348946	41352748	41352849	327421	13
ENSSSCG00000009889	ALDH2	chr14	-	42397827	42397906	42395404	42395515	42398977	42399117	9311075	2
ENSSSCG00000025739	TCAIM	chr13	+	30483128	30483219	30482776	30482845	30487262	30487494	2,7	3
ENSSSCG00000005364	TDRD7	chr1	+	267357282	267357494	267342110	267342340	267361614	267361755	129,77	11
ENSSSCG00000005364	TDRD7	chr1	+	267380303	267380520	267377976	267378049	267393520	267394106	41,42	4
ENSSSCG00000012874	ORAOV1	chr2	-	2100393	2100463	2097105	2097222	2101494	2101599	58,47	2
ENSSSCG00000030641	NA	chrGL895718.2	-	34150	34316	21463	21550	43483	43709	31,9	6
ENSSSCG00000000971	NA	chr5	+	110665071	110665160	110664934	110664993	110665298	110665404	4,7	4
ENSSSCG00000000971	NA	chr5	+	110667008	110667086	110666676	110666732	110667284	110667466	6,4	2
ENSSSCG00000022190	UBE2V2	chrGL896310.1	+	36226	36351	30778	30928	45435	46327	75152	3
ENSSSCG00000004693	NA	chr1	+	141989734	141989824	141987378	141987480	141993842	141993986	46,52	5
ENSSSCG00000030182	DEDD2	chr6	+	45630409	45630776	45629733	45629817	45632288	45632410	19,39	2
ENSSSCG00000004857	ATP9B	chr1	-	161752061	161752119	161745226	161745277	161765502	161765610	6,9	11
ENSSSCG00000010130	GNB1L	chr14	-	54954428	54954590	54949007	54949222	54979400	54979711	19,5	3
ENSSSCG00000010130	GNB1L	chr14	-	54954428	54954590	54949007	54949222	54957256	54957381	19,29	2
ENSSSCG00000010130	GNB1L	chr14	-	54957748	54957892	54957256	54957381	54979400	54979711	43,82	6
ENSSSCG00000010130	GNB1L	chr14	-	54957748	54957892	54954428	54954590	54979400	54979711	7,82	5
ENSSSCG00000010130	GNB1L	chr14	-	54957256	54957381	54954428	54954590	54979400	54979711	29,6	5
ENSSSCG00000010130	GNB1L	chr14	-	54957256	54957381	54954428	54954590	54957748	54957892	29,43	7
ENSSSCG00000010130	GNB1L	chr14	-	54957256	54957381	54949007	54949222	54979400	54979711	2,6	3
ENSSSCG00000011877	CD86	chr13	-	148074332	148074484	148060954	148060999	148077207	148077512	11,6	6
ENSSSCG00000011370	DALRD3	chr13	-	34896457	34896752	34896109	34896371	34896830	34896994	37,93	5
ENSSSCG00000013651	FDX1L	chr2	-	69459731	69459818	69459244	69459543	69463265	69463371	171163	7
ENSSSCG00000013651	FDX1L	chr2	-	69459731	69459818	69459244	69459543	69463576	69463630	171,3	5
ENSSSCG00000013651	FDX1L	chr2	-	69463265	69463371	69459731	69459818	69463576	69463630	163228	3
ENSSSCG00000013651	FDX1L	chr2	-	69463265	69463371	69459510	69459543	69463576	69463630	7228	5
ENSSSCG00000013651	FDX1L	chr2	-	69459999	69460081	69459731	69459818	69463265	69463371	6,3	163
ENSSSCG00000013651	FDX1L	chr2	-	69463329	69463371	69459731	69459818	69463576	69463762	71228	3
ENSSSCG00000010744	DHX32	chr14	-	146825971	146826015	146810850	146811348	146826645	146827264	22,28	6
ENSSSCG00000010600	CALHM2	chrGL895853.2	-	100869	100902	99394	100109	102354	102615	12,17	3
ENSSSCG00000006203	COPS5	chr4	+	73803962	73804196	73801286	73801789	73805765	73805893	320339	4
ENSSSCG00000001819	MAN2A2	chr7	+	58531940	58532089	58530082	58530333	58532904	58533161	9286	2
ENSSSCG00000001819	MAN2A2	chr7	+	58530601	58531066	58530082	58530333	58531940	58532089	87,21	9
ENSSSCG00000008698	RGS12	chr8	-	1653182	1653335	1649941	1651614	1653701	1653780	6,8	8
ENSSSCG00000003401	KIF1B	chr6	+	64468581	64468657	64444216	64444408	64469397	64469576	171155	4
ENSSSCG00000003401	KIF1B	chr6	+	64548067	64548315	64546727	64546864	64556010	64556128	9,16	31
ENSSSCG00000017753	KSR1	chr12	+	45957670	45957711	45955432	45955600	45960169	45960223	8,5	21
ENSSSCG00000013298	PDHX	chr2	-	28427483	28427583	28418896	28419098	28445543	28445623	203166	7
ENSSSCG00000001971	HECTD1	chr7	+	73289933	73290115	73289655	73289709	73290514	73290721	27,15	91
ENSSSCG00000027935	FHOD3	chr6	+	113086834	113086947	113038160	113038410	113109417	113109551	5,27	4
ENSSSCG00000027935	FHOD3	chr6	+	113080791	113080865	113038160	113038410	113086834	113086947	2,23	5
ENSSSCG00000025039	UBE2K	chr8	-	32621567	32621660	32615051	32615109	32653857	32654178	287400	21
ENSSSCG00000025039	UBE2K	chr8	-	32615051	32615109	32587989	32588088	32653857	32654178	10,21	14
ENSSSCG00000025039	UBE2K	chr8	-	32603610	32603692	32587989	32588088	32615051	32615109	181229	10
ENSSSCG00000017015	RARS	chr16	-	59967197	59967302	59961081	59961253	59971247	59971356	77,90	2
ENSSSCG00000000864	CHPT1	chr5	-	86464196	86464327	86460471	86460629	86468875	86468959	378370	5
ENSSSCG00000023080	TPP1	chr9	+	3793338	3793477	3793010	3793081	3794731	3794881	93,63	4
ENSSSCG00000026753	OSBPL11	chr13	+	144394965	144395141	144392307	144392386	144403406	144403607	27,21	5
ENSSSCG00000012042	ATP5O	chr13	-	207343634	207343744	207340015	207340144	207345039	207345089	21132088	11
ENSSSCG00000003881	SPATA6	chr6	-	150892448	150892496	150890348	150890389	150895089	150895237	3,4	2
ENSSSCG00000011398	SEMA3F	chr13	+	35840424	35840516	35839593	35839712	35842142	35842235	10,9	11
ENSSSCG00000009125	ANK2	chr8	-	117460399	117460596	117456686	117456784	117467103	117467201	49,50	2
ENSSSCG00000009125	ANK2	chr8	-	117456050	117456148	117451353	117451550	117456686	117456784	37,39	2
ENSSSCG00000009125	ANK2	chr8	-	117492574	117492597	117489451	117489549	117493043	117493228	3,2	34
ENSSSCG00000012148	SYAP1	chrX	-	14180215	14180333	14178984	14179050	14185466	14185800	152149	14
ENSSSCG00000006753	NRAS	chr4	+	116037689	116037867	116035257	116035384	116040292	116040451	89,49	17
ENSSSCG00000006753	NRAS	chr4	+	116035257	116035384	116034666	116034745	116040292	116040451	80,17	2
ENSSSCG00000010569	MGEA5	chr14	-	122682005	122682090	122681530	122681722	122682984	122683088	59,63	4
ENSSSCG00000010569	MGEA5	chr14	-	122684031	122684116	122682984	122683088	122687282	122687456	104107	15
ENSSSCG00000011435	NA	chr13	+	37641228	37641323	37640672	37640850	37641534	37641638	291413	5
ENSSSCG00000003521	WNT4	chr6	-	74141544	74141686	74140594	74140671	74141776	74141907	23,26	5
ENSSSCG00000022845	PJA2	chr2	-	118929277	118929391	118928765	118928886	118941644	118941755	88110	3
ENSSSCG00000008921	NA	chr8	-	69709859	69710074	69704199	69704803	69711183	69711465	13,3	3
ENSSSCG00000010302	USP54	chr14	-	82439554	82439694	82436140	82436326	82440012	82440130	4,4	7
ENSSSCG00000007280	ITCH	chr17	+	43054927	43055022	43052886	43053075	43061013	43061187	37,28	8
ENSSSCG00000003716	SS18	chr6	-	103691565	103691657	103690733	103690855	103694419	103694523	8,9	17
ENSSSCG00000003253	NA	chr6	+	52974365	52974440	52972544	52972604	52976601	52978506	103228	2
ENSSSCG00000022748	NA	chrJH118787.1	+	23471	23508	22408	22492	24988	25143	655,85	10
ENSSSCG00000022748	NA	chrJH118787.1	+	24988	25143	24116	24179	26474	26540	239510677	97
ENSSSCG00000022748	NA	chrJH118787.1	+	24116	24179	23471	23508	24988	25143	12412395	85
ENSSSCG00000013630	DNM2	chr2	+	69994282	69994391	69988582	69988695	69998260	69998371	59,58	2
ENSSSCG00000017282	SCN4A	chr12	+	15029228	15029360	15027073	15027561	15030031	15030185	107,98	6
ENSSSCG00000005065	AP5M1	chr1	+	207022373	207022469	207017903	207018021	207026676	207027579	24,14	6
ENSSSCG00000000695	IFFO1	chr5	-	66457113	66457121	66456367	66456524	66457377	66457517	3,9	7
ENSSSCG00000029518	RIOK3	chr6	+	100890910	100891025	100883282	100883520	100891640	100891785	125168	9
ENSSSCG00000016248	AGFG1	chr15	-	142745371	142745529	142744029	142744120	142753686	142753778	4,28	2
ENSSSCG00000016248	AGFG1	chr15	-	142760237	142760356	142758155	142758364	142769277	142769430	6,23	2
ENSSSCG00000002875	NA	chr6	-	39500462	39500610	39489106	39489236	39507396	39507506	22,31	3
ENSSSCG00000004351	USP45	chr1	-	75115737	75115837	75101783	75101925	75120566	75120669	4,6	2
ENSSSCG00000027017	NR1D2	chr13	+	12199397	12199485	12197567	12197858	12204535	12205160	85,4	4
ENSSSCG00000027017	NR1D2	chr13	+	12199397	12199485	12197567	12197858	12201429	12201573	85,74	12
ENSSSCG00000027017	NR1D2	chr13	+	12201429	12201573	12199397	12199485	12204535	12205160	74202	4
ENSSSCG00000027017	NR1D2	chr13	+	12201429	12201573	12197567	12197858	12204535	12205160	12202	4
ENSSSCG00000011047	FAM171A1	chr10	+	51261464	51261622	51246523	51246615	51267192	51267368	5,8	2
ENSSSCG00000009872	PLBD2	chr14	+	40837434	40837534	40835235	40835393	40837754	40837968	40,50	4
ENSSSCG00000002993	CYP2A6	chrJH118589.1	+	39157	39333	37257	37524	40556	40697	69,17	4
ENSSSCG00000009240	PLAC8	chr8	+	144560771	144560912	144545691	144545756	144563301	144563425	15,5	3
ENSSSCG00000016784	ANKH	chr16	-	4448106	4448229	4447385	4447484	4450236	4450365	21,37	4
ENSSSCG00000012289	PRAF2	chrX	-	47996671	47996888	47995413	47996215	47998026	47998350	57,78	2
ENSSSCG00000004728	SKM	chr1	-	143871828	143871961	143870965	143871133	143873409	143873527	639681	4
ENSSSCG00000004728	SKM	chr1	-	143871828	143871961	143870965	143871133	143875548	143875617	639,9	4
ENSSSCG00000004728	SKM	chr1	-	143873409	143873527	143870965	143871133	143875548	143875617	4668	4
ENSSSCG00000004728	SKM	chr1	-	143873409	143873527	143871828	143871961	143875548	143875617	681668	9
ENSSSCG00000025210	ATG10	chr2	+	92576700	92576838	92494347	92494454	92590074	92590243	11,6	2
ENSSSCG00000023903	ATP5I	chr8	-	151056	151110	150425	150523	151431	151754	27792104	14
ENSSSCG00000011382	USP4	chr13	-	35110814	35110954	35109871	35109988	35122058	35122119	16,34	4
ENSSSCG00000011382	USP4	chr13	-	35122247	35122392	35122058	35122119	35123699	35123825	34,22	3
ENSSSCG00000011382	USP4	chr13	-	35132216	35132343	35125321	35125451	35135126	35135384	55,49	2
ENSSSCG00000012396	MED12	chrX	+	64688622	64688672	64688311	64688455	64689000	64689118	27,21	2
ENSSSCG00000010294	NA	chr14	-	82022106	82022222	82017349	82017569	82041921	82042050	65,2	3
ENSSSCG00000010294	NA	chr14	-	82023120	82023262	82022106	82022222	82041921	82042050	76,65	2
ENSSSCG00000011959	NA	chr13	+	167734125	167734199	167731975	167732052	167736413	167736487	49,44	11
ENSSSCG00000008478	NA	chr3	+	107410294	107410404	107395571	107395714	107410479	107410577	19,27	3
ENSSSCG00000008900	SRP72	chr8	-	57794720	57794757	57790382	57790541	57798326	57798463	54,52	3
ENSSSCG00000014133	RPS23	chr2	-	92675408	92675528	92675095	92675291	92676172	92676331	27484633	2
ENSSSCG00000005672	PPP2R4	chr1	+	303423447	303423544	303417952	303418289	303427073	303427159	169153	3
ENSSSCG00000025731	ALKBH3	chr2	-	20038966	20039054	20031534	20031743	20040812	20040915	35,39	4
ENSSSCG00000005037	ERO1L	chr1	-	202474000	202474119	202472869	202472952	202588573	202588694	25,38	2
ENSSSCG00000026787	LSM1	chr15	-	55609400	55609515	55603947	55604636	55610914	55610982	48,78	27
ENSSSCG00000001572	FGD2	chr7	+	37558223	37558303	37555691	37555922	37559265	37559413	4,7	3
ENSSSCG00000001572	FGD2	chr7	+	37570734	37570764	37570569	37570648	37571186	37571278	10,6	2
ENSSSCG00000001572	FGD2	chr7	+	37555691	37555922	37551887	37551954	37559265	37559413	8,3	2
ENSSSCG00000004254	DCBLD1	chr1	-	49657061	49657101	49655861	49656076	49661733	49661866	8,6	4
ENSSSCG00000011166	ZYMND11	chr10	-	76272294	76272455	76257119	76257196	76283712	76283871	35,30	62
ENSSSCG00000003683	NDUFV2	chr6	-	92172007	92172175	92170081	92170190	92177330	92177446	524717	9
ENSSSCG00000003683	NDUFV2	chr6	-	92170081	92170190	92163364	92163440	92177330	92177446	712,9	6
ENSSSCG00000015106	HYOU1	chr9	-	51301635	51301691	51300012	51301531	51301908	51301955	10,5	6
ENSSSCG00000016539	AKR1B1	chr18	+	15608988	15609094	15608355	15608477	15609679	15609760	225158	3
ENSSSCG00000004165	PDE7B	chr1	+	31387491	31387554	31384824	31384993	31389962	31390057	13,27	3
ENSSSCG00000001413	BAT4	chr7	+	27472633	27473326	27471611	27472139	27474221	27474857	37162	2
ENSSSCG00000001413	BAT4	chr7	+	27472630	27473326	27471935	27472139	27474221	27474873	7162	2
ENSSSCG00000009446	PCDH17	chr11	+	32036344	32036402	32000815	32003388	32036537	32036709	3,5	4
ENSSSCG00000002382	TMED10	chr7	-	104191429	104191540	104185881	104185954	104206459	104206702	233320	2
ENSSSCG00000011443	STAB1	chr13	+	37858773	37858866	37858487	37858673	37858976	37859134	29,36	2
ENSSSCG00000010329	NA	chr14	+	88301929	88302186	88298377	88298549	88303619	88303726	21,4	3
ENSSSCG00000011287	HHATL	chr13	-	28878068	28878269	28877542	28877683	28881611	28881646	227245	23
ENSSSCG00000011287	HHATL	chr13	-	28883766	28883879	28883447	28883641	28884391	28884458	366457	2
ENSSSCG00000011287	HHATL	chr13	-	28881765	28881909	28881611	28881646	28882388	28882559	274400	7
ENSSSCG00000011287	HHATL	chr13	-	28884391	28884458	28883766	28883879	28884834	28884939	457312	2
ENSSSCG00000011731	SMC4	chr13	+	108417374	108417563	108415073	108415199	108418993	108419137	18,13	2
ENSSSCG00000011731	SMC4	chr13	+	108411968	108412047	108411657	108411882	108413402	108413554	31,30	2
ENSSSCG00000018055	PEMT	chr12	-	63139869	63139943	63139391	63139640	63142959	63143070	207181	3
ENSSSCG00000018055	PEMT	chr12	-	63143575	63143720	63142959	63143070	63145712	63145827	139,84	3
ENSSSCG00000008587	SF3B6	chr3	+	121877869	121877987	121870658	121870967	121882328	121882466	253167	2
ENSSSCG00000018008	SCO1	chr12	-	58054704	58054794	58051689	58051886	58055815	58056308	18,15	2
ENSSSCG00000006363	UFC1	chr4	-	97154663	97154730	97154355	97154418	97157989	97158111	309261	4
ENSSSCG00000003089	TOMM40	chr6	+	47264685	47264807	47260862	47260967	47264933	47265009	84180	3
ENSSSCG00000017566	ACSF2	chr12	+	26840360	26840470	26840115	26840256	26840639	26840707	116166	4
ENSSSCG00000017566	ACSF2	chr12	+	26840639	26840707	26840360	26840470	26841001	26841148	166157	2
ENSSSCG00000010017	SMTN	chr14	+	51009865	51010016	51009187	51009304	51010963	51011127	116,90	2
ENSSSCG00000010017	SMTN	chr14	+	51000568	51000639	50999884	50999956	51000720	51001235	51,71	2
ENSSSCG00000011542	NA	chr13	+	72881854	72881923	72879786	72879916	72885015	72885130	56,31	2
ENSSSCG00000017247	FAM104A	chr12	+	8013540	8013639	8008187	8008485	8025155	8025385	63,57	3
ENSSSCG00000010450	LIPA	chr14	-	110146135	110146252	110133032	110133230	110148181	110148292	65125	2
ENSSSCG00000008559	TMEM214	chr3	-	119078182	119078381	119077470	119077620	119079259	119079526	81110	8
ENSSSCG00000008041	PKD1	chr3	-	42314994	42315665	42314703	42314886	42315883	42316052	15,21	8
ENSSSCG00000009822	FAM216A	chr14	+	33777093	33777222	33775262	33775383	33777302	33777485	12,8	3
ENSSSCG00000002005	EMC9	chr7	+	80432635	80432729	80432473	80432542	80432891	80435921	606478	7
ENSSSCG00000009859	TESC	chr14	+	37641871	37641951	37624350	37624419	37649003	37649142	12,11	2
ENSSSCG00000000853	NA	chr5	+	84215621	84215761	84209770	84209856	84220484	84220548	29,38	13
ENSSSCG00000012459	APOOL	chrX	+	78073764	78073868	78031562	78031667	78076982	78077101	9,10	4
ENSSSCG00000008624	NA	chr3	-	133712281	133712388	133707731	133707860	133715005	133715130	12,40	74
ENSSSCG00000000104	DDX17	chr5	+	6774342	6774483	6772505	6772570	6774850	6775010	340467	4
ENSSSCG00000000104	DDX17	chr5	+	6776091	6776152	6775857	6775967	6777680	6777739	399489	3
ENSSSCG00000011250	ACAA	chr13	-	25177800	25177857	25175461	25175540	25178944	25179037	71,72	2
ENSSSCG00000011250	ACAA	chr13	-	25178944	25179037	25175461	25175540	25179253	25179429	2127	6
ENSSSCG00000011250	ACAA	chr13	-	25175116	25175158	25172929	25173027	25175461	25175540	56,75	2
ENSSSCG00000016344	NA	chr15	+	153235338	153235445	153225973	153226128	153237872	153237995	9,5	3
ENSSSCG00000016344	NA	chr15	+	153232710	153232741	153225973	153226128	153235338	153235445	2,3	9
ENSSSCG00000015743	PTPN4	chr15	+	36433502	36433592	36432254	36432420	36433677	36433738	70,70	4
ENSSSCG00000016572	TNPO3	chr18	+	20705566	20705657	20703794	20703901	20707588	20707727	89111	3
ENSSSCG00000011136	FAM208B	chr10	-	71349473	71349576	71345089	71345161	71350432	71350532	3,4	2
ENSSSCG00000009787	CCDC62	chr14	-	31741517	31741618	31737021	31737109	31744122	31744293	2,4	7
ENSSSCG00000006626	PI4KB	chr4	+	107136834	107136878	107131136	107132044	107139341	107139568	4,6	34
ENSSSCG00000016045	PMS1	chr15	+	105475683	105475799	105450884	105451047	105482363	105482485	16,18	3
ENSSSCG00000016640	PPP1R3A	chr18	+	34464254	34464312	34430772	34431562	34464409	34464533	665659	4
ENSSSCG00000011366	SLC25A20	chr13	-	34792338	34792465	34790036	34790126	34794816	34794908	100162	2
ENSSSCG00000022958	ZC3H4	chr6	-	48273654	48273905	48268523	48272429	48276674	48277005	13,16	6
ENSSSCG00000015414	FAM185A	chr9	-	113314757	113314849	113313472	113313610	113320036	113320145	9,8	4
ENSSSCG00000026812	NA	chr5	-	66183273	66183331	66183037	66183186	66183748	66183889	423342	4
ENSSSCG00000014081	COL4A3BP	chr2	-	86076005	86076082	86069485	86069580	86076601	86076693	58,55	16
ENSSSCG00000025856	TMEM106A	chr12	+	20131053	20131206	20129205	20129268	20132023	20132163	6,7	5
ENSSSCG00000000144	TXN2	chr5	+	9001237	9001360	8998035	8998297	9009687	9010837	202220	15
ENSSSCG00000017366	HDAC5	chr12	-	19366398	19366516	19365197	19365330	19366697	19366794	140213	2
ENSSSCG00000003195	PNKP	chr6	-	50604930	50604978	50604768	50604838	50605907	50605978	94101	2
ENSSSCG00000017643	SEPT4	chr12	+	36035966	36036259	36030882	36030965	36036654	36036747	7,5	54
ENSSSCG00000017643	SEPT4	chr12	+	36035966	36036259	36033646	36033828	36036654	36036747	2,5	3
ENSSSCG00000001009	RIPK1	chr7	+	1931757	1931833	1929240	1929389	1938318	1938408	26,46	2
ENSSSCG00000013597	RPS28	chr2	-	71321264	71321311	71320646	71320779	71321395	71321505	122209479	15
ENSSSCG00000008878	PPID	chr8	-	50066754	50066860	50064577	50064718	50067021	50067143	90166	4
ENSSSCG00000008150	TMEM182	chr3	-	53882623	53882760	53861567	53862176	53916442	53916540	291443	28
ENSSSCG00000026344	MCM3AP	chr13	-	218451723	218451929	218450107	218450254	218454192	218454321	43,22	2
ENSSSCG00000026344	MCM3AP	chr13	-	218462448	218462589	218458050	218458308	218464511	218464645	23,22	3
ENSSSCG00000012836	AP2A2	chr2	-	79835	79903	70781	70923	93869	93960	58,46	3
ENSSSCG00000004146	REPS1	chr1	+	28678990	28679070	28675226	28675347	28685666	28685753	13,15	9
ENSSSCG00000029620	TBC1D25	chrX	+	47581300	47581427	47573802	47573956	47581565	47581753	27,24	3
ENSSSCG00000015244	APLP2	chr9	+	63014817	63014984	63013483	63013685	63018023	63018153	307326	59
ENSSSCG00000009666	EPHX2	chr14	+	12418366	12418450	12397750	12397881	12428768	12428927	43,55	4
ENSSSCG00000016857	DAB2	chr16	-	25751247	25751309	25744627	25745280	25751723	25751776	33,28	10
ENSSSCG00000021791	SENP7	chr13	+	167080830	167081024	167038887	167038984	167096198	167096316	2,5	3
ENSSSCG00000021791	SENP7	chr13	+	167080830	167081024	167069887	167070084	167096198	167096316	3,5	2
ENSSSCG00000021791	SENP7	chr13	+	167069887	167070084	167038887	167038984	167096198	167096316	7,2	3
ENSSSCG00000021791	SENP7	chr13	+	167069887	167070084	167038887	167038984	167080830	167081024	7,3	2
ENSSSCG00000003531	KDM1A	chr6	+	74967319	74967378	74950779	74950944	74972541	74972674	11,16	13
ENSSSCG00000008470	THUMPD2	chr3	-	106720273	106720325	106714998	106715085	106723747	106723824	10,12	2
ENSSSCG00000015116	MCAM	chr9	-	51551094	51551211	51549586	51550638	51551525	51551672	31,25	8
ENSSSCG00000006232	NA	chr4	-	79260985	79261053	79257448	79258910	79282835	79282998	362419	4
ENSSSCG00000004094	PPP1R14C	chr1	-	18017973	18018005	17995564	17997182	18019650	18019733	681744	10
ENSSSCG00000028960	NA	chr13	-	218439943	218440111	218438847	218438985	218440575	218440700	64,35	3
ENSSSCG00000013534	MLLT1	chr2	+	73397033	73397158	73393741	73393884	73400809	73401363	25,6	5
ENSSSCG00000015931	NA	chr15	+	85006617	85006802	85002519	85002626	85009219	85009365	48084685	2
ENSSSCG00000015931	NA	chr15	+	85009219	85009365	85006617	85006802	85014045	85014156	46855130	3
ENSSSCG00000017201	UNK	chr12	-	5546479	5546544	5545974	5546148	5547021	5547221	20,15	2
ENSSSCG00000014989	DCUN1D5	chr9	-	37648480	37648571	37643425	37643495	37650775	37651214	46,72	9
ENSSSCG00000014989	DCUN1D5	chr9	-	37624881	37624983	37620069	37622680	37626961	37627065	103,79	2
ENSSSCG00000014989	DCUN1D5	chr9	-	37642921	37643012	37627153	37627261	37643425	37643495	50,35	11
ENSSSCG00000007962	NA	chr3	+	40867077	40867167	40865560	40865659	40867397	40867502	45,77	2
ENSSSCG00000004130	NA	chr1	+	23815748	23815835	23808591	23808764	23817274	23817415	30,33	5
ENSSSCG00000005683	TOR1B	chr1	+	303865277	303865542	303864106	303864404	303867594	303867769	29,12	17
ENSSSCG00000011028	EPC1	chr10	-	47436152	47436238	47435156	47435297	47436319	47436437	6,2	18
ENSSSCG00000009860	FBXW8	chr14	-	37749694	37749858	37745225	37745313	37770221	37770325	7,11	2
ENSSSCG00000016792	FAM134B	chr16	-	6184021	6184105	6175109	6175246	6186468	6186594	283352	6
ENSSSCG00000016792	FAM134B	chr16	-	6173976	6174040	6173606	6173732	6175109	6175246	241227	22
ENSSSCG00000004148	CCDC28A	chr1	-	28796065	28796264	28794174	28794337	28798418	28798850	42150	12
ENSSSCG00000025206	RNF19B	chr6	-	83254372	83254503	83253110	83253566	83257482	83257689	38,57	4
ENSSSCG00000008387	PEX13	chr3	-	84863992	84864686	84857178	84857303	84883506	84883654	89,95	4
ENSSSCG00000026517	CALML4	chrJH118886.1	+	33516	33546	33194	33433	38006	38146	26,27	3
ENSSSCG00000030626	ALDH1L1	chrGL896523.1	-	21996	22115	20592	20719	23470	23614	20,39	2
ENSSSCG00000012973	MUS81	chr2	-	5572166	5572251	5571467	5571565	5572490	5572619	32,22	2
ENSSSCG00000012051	RUNX1	chr13	-	208245977	208246168	208212578	208212739	208272594	208272698	4,11	7
ENSSSCG00000021170	FAR1	chr2	-	48902018	48902115	48876085	48876280	48904108	48904569	15,16	30
ENSSSCG00000027358	RPS17	chr7	+	57872613	57872718	57871902	57872053	57873174	57873239	50744468	60
ENSSSCG00000027156	ATP5J2	chr3	+	6663101	6663217	6662427	6662544	6663842	6663981	1700970	10
ENSSSCG00000030577	PBDC1	chrX	-	69314513	69314653	69310073	69310184	69315148	69315207	113262	12
ENSSSCG00000011477	ACOX2	chr13	-	44261961	44262123	44261591	44261742	44262532	44262714	21,22	2
ENSSSCG00000011477	ACOX2	chr13	-	44258179	44258298	44257751	44257866	44261067	44261174	13,18	3
ENSSSCG00000014970	MTMR2	chr9	-	31863848	31864033	31860751	31860957	31869060	31869248	41,53	9
ENSSSCG00000014970	MTMR2	chr9	-	31851489	31851602	31849224	31849400	31854903	31854995	48,54	2
ENSSSCG00000013432	MIDN	chr2	-	77796739	77796801	77794178	77794489	77796991	77797078	167,93	3
ENSSSCG00000003790	ANKRD13C	chr6	+	132155138	132155299	132151098	132151229	132167543	132167622	24,12	2
ENSSSCG00000003636	THRAP3	chr6	-	85582231	85582335	85561392	85561559	85602406	85602518	264147	2
ENSSSCG00000017397	MLX	chr12	-	20469109	20469198	20468731	20468837	20469696	20469732	240210	71
ENSSSCG00000017397	MLX	chr12	-	20468731	20468837	20468403	20468502	20469109	20469198	259240	3
ENSSSCG00000025672	RAVER2	chr6	-	136013083	136013274	136000651	136000777	136018110	136018579	9,17	2
ENSSSCG00000028506	YIPF1	chr6	+	146105698	146105777	146104657	146104937	146111177	146111340	44,56	3
ENSSSCG00000028228	XPO1	chr3	+	84173825	84173931	84173325	84173508	84176934	84177128	69,81	2
ENSSSCG00000005604	PBX3	chr1	+	300428501	300428613	300427062	300427227	300429375	300429464	24,13	10
ENSSSCG00000016836	NADK2	chr16	-	22538272	22538337	22536691	22536786	22541545	22541623	5,6	4
ENSSSCG00000010281	PSAP	chr14	-	80633139	80633147	80630871	80631002	80635670	80635726	3,2	302
ENSSSCG00000009528	NA	chr11	+	78304040	78304078	78302132	78302210	78309337	78309488	3,3	91
ENSSSCG00000012953	YIF1A	chr2	+	5174937	5175148	5173983	5174241	5175302	5175406	140,98	2
ENSSSCG00000029391	TMEM256-PLSCR3	chr12	-	54941760	54941937	54941253	54941494	54942149	54942548	40,19	4
ENSSSCG00000028593	ENTHD2	chr12	+	1436737	1436871	1436577	1436655	1437686	1439241	26,23	3
ENSSSCG00000014969	NA	chr9	-	31825527	31825643	31824849	31824926	31829253	31829374	7,27	4
ENSSSCG00000005110	SYNE2	chr1	-	215797613	215797696	215797110	215797156	215798696	215798887	152169	9
ENSSSCG00000016088	NA	chr15	+	114862916	114863063	114861286	114861412	114864857	114865265	14,26	2
ENSSSCG00000006757	NA	chr4	+	116344303	116344420	116343372	116343518	116346048	116346322	5,10	3
ENSSSCG00000010826	MARC2	chr10	-	12266445	12266516	12259545	12259668	12266611	12266672	39,46	2
ENSSSCG00000029198	CUL5	chr9	+	40522304	40522403	40513547	40513656	40527988	40528164	85,83	26
ENSSSCG00000003638	NA	chr6	+	85665502	85665599	85658502	85658695	85665846	85665945	55,26	3
ENSSSCG00000018045	ULK2	chr12	-	62678083	62678232	62676700	62676908	62678472	62678575	112,80	2
ENSSSCG00000027130	TNFRSF12A	chr3	+	40532509	40532613	40531692	40531790	40532853	40532987	290301	142
ENSSSCG00000027130	TNFRSF12A	chr3	+	40532853	40532987	40531692	40531790	40533067	40533352	142396	12
ENSSSCG00000006490	SMG5	chr4	+	102486833	102487432	102486531	102486668	102490545	102490720	48,67	2
ENSSSCG00000025316	SLC33A1	chr13	-	103726175	103726359	103725786	103725903	103732417	103732607	11,14	2
ENSSSCG00000015066	ZPR1	chr9	-	49244845	49244931	49242722	49242787	49245602	49245712	95,65	3
ENSSSCG00000007623	BUD31	chr3	-	6697155	6697277	6695663	6695714	6698110	6698218	111190	4
ENSSSCG00000007932	ROGDI	chr3	+	38669260	38669358	38667897	38667992	38669699	38669812	43,25	3
ENSSSCG00000011530	CRBN	chr13	+	66169819	66169931	66166319	66166495	66170540	66170742	168187	3
ENSSSCG00000014913	PICALM	chr9	-	22126145	22126204	22123762	22123866	22130475	22130574	123,46	2
ENSSSCG00000000633	YBX3	chr5	+	64081960	64082059	64081191	64081362	64083693	64084599	1473011882	1066
ENSSSCG00000000633	YBX3	chr5	+	64073970	64074173	64070813	64070935	64079430	64079530	35482712	15206
ENSSSCG00000000633	YBX3	chr5	+	64070813	64070935	64068909	64068998	64079430	64079530	1211015206	5
ENSSSCG00000002015	AP1G2	chr7	+	80849826	80849950	80849220	80849424	80850094	80850235	5,5	2
ENSSSCG00000008291	BOLA3	chr3	+	72005853	72005976	72003219	72003272	72008326	72008414	377660	22
ENSSSCG00000005921	MROH1	chr4	+	667586	667721	665912	666016	667831	667943	12,9	2
ENSSSCG00000014574	AKIP1	chr9	-	602888	602992	601697	601768	605127	605207	42,50	2
ENSSSCG00000014051	TSPAN17	chr2	-	82874670	82874720	82874433	82874579	82878008	82878311	138101	4
ENSSSCG00000013036	FKBP2	chr2	-	6935869	6935981	6935703	6935749	6936510	6936674	160167	8
ENSSSCG00000014396	KIAA0141	chr2	+	149736223	149736384	149735046	149735193	149736661	149736749	86,72	11
ENSSSCG00000025668	NA	chr1	-	120627960	120628112	120625807	120625949	120629178	120629307	102,56	2
ENSSSCG00000008200	ANKRD23	chr3	-	59227205	59227303	59227039	59227134	59227411	59227509	29702665	6
ENSSSCG00000008200	ANKRD23	chr3	-	59227205	59227303	59227039	59227134	59228052	59228150	2970103	41
ENSSSCG00000008200	ANKRD23	chr3	-	59228236	59228334	59228052	59228150	59228585	59228710	41424760	4
ENSSSCG00000008200	ANKRD23	chr3	-	59229973	59230119	59229677	59229805	59231325	59231351	88306092	2
ENSSSCG00000008200	ANKRD23	chr3	-	59227411	59227509	59227205	59227303	59228052	59228150	26653840	103
ENSSSCG00000008200	ANKRD23	chr3	-	59227411	59227509	59227039	59227134	59228052	59228150	63840	41
ENSSSCG00000005643	NA	chr1	-	302707452	302707532	302704549	302704665	302708468	302708590	47,53	4
ENSSSCG00000005017	ATP5S	chr1	+	200416248	200416441	200410387	200410506	200416560	200416671	15,35	24
ENSSSCG00000016417	RBM33	chr18	-	2698980	2699186	2696701	2696889	2713435	2714112	6,5	29
ENSSSCG00000016417	RBM33	chr18	-	2762532	2762648	2751499	2751670	2767700	2768012	6,9	32
ENSSSCG00000016417	RBM33	chr18	-	2698980	2699189	2696701	2696889	2713435	2713641	6,15	29
ENSSSCG00000011179	MRPL3	chr13	+	779779	779878	768258	768356	781676	781736	59,63	2
ENSSSCG00000009157	TET2	chr8	-	125047391	125047481	125045886	125045979	125049135	125052589	8,8	7
ENSSSCG00000004844	MTMR10	chr1	+	159836233	159836323	159829685	159829827	159842602	159842770	13,17	16
ENSSSCG00000012411	NA	chrX	+	66245130	66245306	66242145	66242311	66246806	66246897	720802	19
ENSSSCG00000012411	NA	chrX	+	66267044	66267094	66265256	66265294	66280065	66280235	25,37	453
ENSSSCG00000010318	DUSP13	chr14	-	83797699	83797793	83793384	83793557	83798835	83799229	309216	6
ENSSSCG00000002042	OXA1L	chr7	-	81495197	81495410	81477458	81477601	81504985	81505146	349469	3
ENSSSCG00000002042	OXA1L	chr7	-	81476021	81476125	81475769	81475931	81476768	81476932	408361	2
ENSSSCG00000009030	PRMT9	chr8	+	86177934	86178036	86174929	86175096	86179287	86179393	7,7	2
ENSSSCG00000024881	NA	chr5	-	14045995	14046167	14040571	14040855	14048738	14048919	31,8	5
ENSSSCG00000017400	NAGLU	chr12	-	20491073	20491220	20489603	20489749	20492095	20492511	19,19	4
ENSSSCG00000007744	PHKG1	chr3	+	17080237	17080302	17078433	17078487	17080737	17080900	417546	2
ENSSSCG00000017209	MIF4GD	chr12	-	5819482	5819591	5819124	5819279	5820744	5820875	158136	15
ENSSSCG00000007951	CREBBP	chr3	+	39564463	39565175	39539031	39539453	39600537	39600713	12,61	2
ENSSSCG00000016372	STK25	chr15	-	154692311	154692432	154688031	154688261	154692968	154693236	290318	4
ENSSSCG00000008396	NA	chr3	-	89732390	89732466	89688777	89690278	89874376	89875330	17,10	2
ENSSSCG00000020878	HNRNPLL	chrGL894261.2	-	76917	76988	71993	72210	81300	81372	31,19	9
ENSSSCG00000004272	LMBRD1	chr1	-	56106462	56106529	56096587	56096675	56109817	56109914	36,39	5
ENSSSCG00000004047	MRPL18	chr1	-	9387649	9387835	9381862	9382093	9388135	9388315	221251	8
ENSSSCG00000009868	RBM19	chr14	+	40579777	40579832	40577767	40577846	40583233	40583349	17,10	4
ENSSSCG00000012435	MAGT1	chrX	-	70848297	70848414	70834965	70835105	70854044	70854213	87130	2
ENSSSCG00000000840	KIAA1033	chr5	+	82624891	82624995	82624543	82624617	82625769	82625903	30,30	7
ENSSSCG00000007998	RHBDL1	chr3	+	41379798	41379898	41379611	41379723	41379989	41380049	18,21	7
ENSSSCG00000017035	C1QTNF2	chr16	+	68552289	68552497	68539048	68539084	68554315	68554567	10,19	6
ENSSSCG00000012619	SEPT6	chrX	+	113623895	113623939	113620850	113621040	113627433	113628080	12,12	20
ENSSSCG00000009479	RBM26	chr11	-	56125252	56125323	56117541	56117666	56126514	56126645	13,14	4
ENSSSCG00000000095	GTPBP1	chr5	-	6543783	6543918	6542990	6543168	6544693	6544875	45,47	5
ENSSSCG00000006354	TOMM40L	chr4	-	97091114	97091181	97090727	97090819	97091473	97091725	29,15	5
ENSSSCG00000011243	GOLGA4	chr13	+	24091897	24092025	24089323	24089501	24095199	24095354	153116	2
ENSSSCG00000011243	GOLGA4	chr13	+	24074806	24074889	24074338	24074522	24077049	24077196	89104	5
ENSSSCG00000002374	DLST	chr7	+	103951443	103951516	103949650	103949780	103951824	103951907	126158	6
ENSSSCG00000002374	DLST	chr7	+	103949650	103949780	103945984	103946081	103951824	103951907	125,6	3
ENSSSCG00000012164	CNKSR2	chrX	+	19048932	19049078	19032010	19032078	19059324	19059457	3,4	2
ENSSSCG00000012911	CARNS1	chr2	-	3820479	3820568	3819746	3820233	3821361	3821634	364377	5
ENSSSCG00000015709	SLC35F5	chr15	-	22568869	22569028	22560247	22560401	22572696	22572800	3,80	12
ENSSSCG00000015709	SLC35F5	chr15	-	22565123	22565213	22560247	22560401	22568869	22569028	65,51	3
ENSSSCG00000010133	ARVCF	chr14	-	55046160	55046177	55045156	55045227	55046691	55046862	7,6	47
ENSSSCG00000010133	ARVCF	chr14	-	55041594	55041713	55036316	55041240	55042199	55042284	4,5	59
ENSSSCG00000001877	SNUPN	chr7	+	62749869	62749946	62746519	62746616	62753049	62753129	54,71	5
ENSSSCG00000010835	AIDA	chr10	-	13589724	13589846	13587176	13587293	13592151	13592273	109125	20
ENSSSCG00000000185	PRKAG1	chr5	-	15444666	15444703	15444252	15444398	15444860	15445025	74,72	5
ENSSSCG00000006192	LACTB2	chr4	+	70355456	70355582	70348723	70348886	70371478	70371656	188206	3
ENSSSCG00000021203	NA	chr13	-	87162721	87162900	87158811	87158981	87165815	87166038	5,3	2
ENSSSCG00000015592	TATDN3	chr9	-	143543467	143543529	143542191	143542300	143546003	143546087	9,19	2
ENSSSCG00000003605	PTP4A2	chr6	-	82345100	82345192	82340960	82341090	82348232	82348373	596594	3
ENSSSCG00000003100	CCDC61	chr6	+	47560043	47560188	47556754	47556834	47565081	47565239	8,13	12
ENSSSCG00000025876	PBLD	chr14	-	77516672	77516770	77511497	77511606	77517362	77517461	15,8	4
ENSSSCG00000000784	LRRK2	chr5	+	74605028	74605174	74601722	74601913	74610030	74610130	7,10	4
ENSSSCG00000020702	SENP6	chr1	-	101176630	101176780	101173633	101174800	101176883	101176951	129,81	17
ENSSSCG00000024736	ACPT	chr6	+	51439206	51439338	51438364	51438459	51440299	51441327	39,5	23
ENSSSCG00000024736	ACPT	chr6	+	51439978	51440102	51438364	51438459	51440299	51441327	2,4	23
ENSSSCG00000024736	ACPT	chr6	+	51439423	51439505	51439206	51439338	51440299	51441327	30,24	5
ENSSSCG00000020677	NA	chrGL895333.2	+	22441	22545	17014	17101	26757	26960	7,4	3
ENSSSCG00000005072	PSMA3	chr1	+	208258111	208258234	208251008	208251090	208261443	208261544	1163852	4
ENSSSCG00000014875	CAPN5	chr9	+	12325502	12325710	12310122	12310253	12329053	12329245	5,7	2
ENSSSCG00000014010	MAPK9	chr2	+	79879592	79879663	79873318	79873381	79881129	79881875	64,48	2
ENSSSCG00000016545	CHCHD3	chr18	+	17302562	17302632	17267251	17267334	17345332	17345467	522575	4
ENSSSCG00000016545	CHCHD3	chr18	+	17099495	17099582	17086302	17086577	17146085	17146166	867756	23
ENSSSCG00000007336	NNAT	chr17	+	46044615	46044695	46043515	46043674	46044924	46045923	8,8	2
ENSSSCG00000008629	ROCK2	chr3	-	134255753	134255801	134255056	134255191	134255974	134256053	59,62	2
ENSSSCG00000009319	PAN3	chr11	+	5288773	5288837	5287885	5288014	5298109	5301089	20,2	2
ENSSSCG00000009319	PAN3	chr11	+	5233207	5233354	5193847	5193917	5263855	5264102	15,12	5
ENSSSCG00000009319	PAN3	chr11	+	5295095	5295233	5288773	5288837	5298109	5301089	12,11	2
ENSSSCG00000013312	HIPK3	chr2	-	30036374	30036436	30035784	30036080	30036593	30036754	58,46	55
ENSSSCG00000003903	NA	chr6	-	152608904	152608930	152608009	152608170	152613565	152613680	24961729	2
ENSSSCG00000011729	IQCJ-SCHIP1	chr13	+	107957225	107957422	107955736	107955853	107958319	107958442	540309	2
ENSSSCG00000011729	IQCJ-SCHIP1	chr13	+	107958319	107958442	107957225	107957422	107961523	107961616	309333	2
ENSSSCG00000001062	DTNBP1	chr7	-	12271695	12271827	12262726	12262858	12277108	12277168	76,68	6
ENSSSCG00000030295	NA	chr6	-	25649283	25649410	25645994	25646065	25663247	25663655	492203	2
ENSSSCG00000030295	NA	chr6	-	25645994	25646065	25645806	25645904	25649283	25649410	348492	14
ENSSSCG00000011743	MECOM	chr13	-	116471933	116472116	116467997	116468597	116473064	116473311	3,4	2
ENSSSCG00000015797	SORBS2	chr15	-	53440059	53440103	53437140	53437329	53440777	53440843	39,46	32
ENSSSCG00000011395	RBM5	chr13	+	35774043	35774116	35773486	35773555	35776563	35776646	38,36	21
ENSSSCG00000011395	RBM5	chr13	+	35783424	35783508	35782950	35783035	35783724	35783815	128,82	16
ENSSSCG00000011652	NA	chr13	-	84715526	84715627	84711734	84711882	84719176	84719315	16,23	8
ENSSSCG00000026655	PTPN13	chr8	-	141478867	141479430	141465000	141465095	141492955	141493042	5,4	2
ENSSSCG00000009290	NA	chr11	-	2063521	2063594	2038586	2039368	2065655	2065776	20,17	2
ENSSSCG00000011438	BAP1	chr13	-	37765660	37765792	37764869	37764988	37766775	37766829	147178	4
ENSSSCG00000001898	ULK3	chr7	+	63390401	63390505	63389732	63389852	63391533	63391676	8,7	6
ENSSSCG00000011592	PLXND1	chr13	-	76191682	76191796	76190636	76190743	76192576	76192725	42,33	4
ENSSSCG00000011356	UQCRC1	chr13	-	34543958	34544046	34543535	34543610	34544673	34544758	1014693	2
ENSSSCG00000024841	SLC35A2	chrX	+	47822740	47822922	47820826	47820961	47827523	47827674	13,14	4
ENSSSCG00000000661	PHC1	chr5	+	65363058	65363213	65362324	65362473	65369963	65370458	4,22	2
ENSSSCG00000017822	NA	chr12	+	49896348	49896455	49894182	49894358	49899026	49899112	32,29	4
ENSSSCG00000028241	NA	chrX	-	58756638	58756659	58756065	58756302	58758860	58758964	7,7	12
ENSSSCG00000026554	FAM213B	chr6	-	58857659	58857734	58857258	58857379	58857818	58857881	391394	37
ENSSSCG00000026554	FAM213B	chr6	-	58857659	58857734	58856809	58856835	58857818	58857881	38394	32
ENSSSCG00000026554	FAM213B	chr6	-	58858494	58858545	58857818	58857881	58859640	58859702	204,36	286
ENSSSCG00000026554	FAM213B	chr6	-	58859218	58859422	58858494	58858545	58859640	58859702	212327	36
ENSSSCG00000026554	FAM213B	chr6	-	58857258	58857379	58856809	58856835	58857659	58857734	377391	38
ENSSSCG00000026554	FAM213B	chr6	-	58857258	58857379	58856809	58856835	58857818	58857881	377,37	32
ENSSSCG00000014838	PGM2L1	chr9	-	9554969	9555052	9548103	9548296	9558892	9558976	87112	4
ENSSSCG00000028343	MRPL9	chr4	+	106472493	106472543	106472149	106472273	106484135	106484236	139148	8
ENSSSCG00000016748	NA	chr18	+	55839026	55839070	55838130	55838201	55840597	55840645	32,32	2
ENSSSCG00000011171	CTSL	chr10	+	77001766	77001883	77000880	77001045	77003102	77003512	537552	5
ENSSSCG00000016330	NA	chr15	+	151820363	151820434	151818122	151818247	151822421	151822591	84176	31
ENSSSCG00000021677	NA	chr15	+	145627649	145627804	145614065	145614211	145629578	145629801	245159	6
ENSSSCG00000026794	SIRT2	chr6	-	43219119	43219185	43218843	43218998	43219326	43219396	182,80	2
ENSSSCG00000002266	CHD2	chr7	-	91892902	91893001	91890126	91890339	91895149	91895327	60,38	4
ENSSSCG00000002266	CHD2	chr7	-	91902728	91902868	91900007	91900141	91904277	91904405	53,57	6
ENSSSCG00000002266	CHD2	chr7	-	91969534	91969641	91966709	91966849	91976025	91976086	13,7	15
ENSSSCG00000009229	ARHGAP24	chr8	-	142313992	142314114	142293572	142293779	142496584	142496671	24,9	4
ENSSSCG00000016076	COQ10B	chr15	+	112524557	112524658	112522888	112523086	112527701	112528778	14,21	4
ENSSSCG00000007187	NSFL1C	chr17	-	38526383	38526457	38523748	38523913	38533029	38533126	136282	2
ENSSSCG00000007187	NSFL1C	chr17	-	38533029	38533126	38526383	38526457	38535732	38535941	282367	6
ENSSSCG00000025248	NA	chr12	-	49664769	49664799	49659794	49659939	49669950	49670184	237237	2
ENSSSCG00000009138	CFI	chr8	+	120521754	120521798	120517217	120517382	120527591	120527870	6,11	2
ENSSSCG00000030045	PRMT5	chrGL896267.1	+	5404	5522	4287	4643	5832	5917	96,78	10
ENSSSCG00000006249	RPS20	chr4	+	82680211	82680310	82679936	82680058	82680544	82680617	57975378	4
ENSSSCG00000007546	C7orf50	chr3	+	737671	737752	731461	731621	742493	743194	83,87	24
ENSSSCG00000027141	NA	chr12	+	11965900	11965975	11965295	11965455	11966046	11966140	18,24	2
ENSSSCG00000017236	CD300C	chr12	+	6623332	6623476	6622078	6622410	6624628	6624938	5,7	2
ENSSSCG00000020775	NA	chr2	+	78771483	78771755	78771114	78771380	78772387	78772659	344390	61
ENSSSCG00000013927	ARMC6	chr2	-	58608873	58609010	58606501	58607271	58609625	58609756	15,18	2
ENSSSCG00000015859	SAP130	chr15	+	66035495	66035653	66034545	66034780	66037290	66037401	10,13	2
ENSSSCG00000017104	NSUN2	chr16	+	81708378	81708449	81706022	81706127	81709176	81709260	82,53	3
ENSSSCG00000017104	NSUN2	chr16	+	81716610	81716740	81716069	81716142	81717049	81717145	139153	3
ENSSSCG00000028724	NA	chr13	+	202779807	202779948	202775040	202775160	202781248	202781524	3,8	2
ENSSSCG00000000010	FBLN1	chr5	-	1118330	1118455	1115826	1115945	1119186	1119314	125144	2
ENSSSCG00000000848	GLT8D2	chr5	+	84026005	84026051	83991461	83991597	84028946	84029038	35,43	4
ENSSSCG00000004207	NA	chr1	-	37325298	37325309	37322545	37322665	37327448	37327586	34,34	11
ENSSSCG00000016863	OXCT1	chr16	-	27896184	27896333	27890571	27890677	27901744	27901879	289319	2
ENSSSCG00000017126	NARF	chr12	+	87065	87148	86038	86148	90128	90271	19,57	10
ENSSSCG00000011764	NDUFB5	chr13	+	126756897	126756985	126750844	126751088	126758296	126758362	738661	2
ENSSSCG00000011764	NDUFB5	chr13	+	126758296	126758362	126750844	126751088	126759457	126759518	2602	13
ENSSSCG00000011611	HMCES	chr13	-	79394321	79394502	79390523	79390759	79398659	79398784	148117	5
ENSSSCG00000001341	SLA-11	chr7	-	26676773	26677048	26675600	26675875	26679617	26679913	148221	7
ENSSSCG00000008494	NDUFAF7	chr3	+	109438048	109438337	109437333	109437506	109445219	109445909	16,10	2
ENSSSCG00000004224	HDDC2	chr1	+	41399147	41399249	41397066	41397187	41404496	41404564	23,10	38
ENSSSCG00000029150	FXN	chr1	+	248810472	248810569	248680702	248680925	248812431	248812551	38,34	2
ENSSSCG00000013094	DDB1	chr2	+	9727120	9727203	9726346	9726504	9727776	9727892	94,96	2
ENSSSCG00000013094	DDB1	chr2	+	9728494	9728596	9727776	9727892	9733475	9733550	126175	2
ENSSSCG00000004160	PEX7	chr1	-	30726624	30726732	30714006	30714112	30727133	30727210	38,33	2
ENSSSCG00000021972	UBL4A	chrX	+	143576358	143576572	143576068	143576173	143576683	143576789	896742	6
ENSSSCG00000001414	CSNK2B	chr7	-	27466951	27467140	27466073	27466306	27467289	27467364	415442	13
ENSSSCG00000001414	CSNK2B	chr7	-	27467814	27467929	27467289	27467364	27468731	27468833	439321	2
ENSSSCG00000011025	ZEB1	chr10	+	46778961	46779066	46726604	46726806	46793601	46794724	67,47	2
ENSSSCG00000011575	ATG7	chr13	+	74688185	74688273	74673385	74673534	74689774	74689895	14,15	2
ENSSSCG00000021615	SRSF10	chrGL893661.1	+	54764	54817	54241	54403	58365	59206	105,71	10
ENSSSCG00000011923	C3orf17	chr13	+	156505361	156505515	156503350	156503554	156507221	156507300	22,9	3
ENSSSCG00000024061	TNNI1	chr10	-	28200501	28200590	28199238	28199414	28202224	28202355	15531437	4
ENSSSCG00000011440	SEMA3G	chr13	-	37795423	37795492	37795004	37795148	37795585	37795699	40,40	2
ENSSSCG00000023562	SNRPE	chr9	+	70912293	70912371	70910721	70910783	70915307	70915566	337311	34
ENSSSCG00000027189	PPP1R12C	chr6	+	54333857	54334001	54330406	54330565	54334088	54334162	29,27	2
ENSSSCG00000026809	TFDP2	chrGL894654.1	-	26687	26755	21143	21294	30323	30466	38,35	4
ENSSSCG00000016912	PPAP2A	chr16	-	36748467	36748618	36742926	36743206	36818049	36818550	41,67	14
ENSSSCG00000014269	NA	chr2	-	139301969	139302115	139301085	139301254	139321087	139321288	23,2	5
ENSSSCG00000014269	NA	chr2	-	139317574	139317659	139301969	139302115	139321087	139321288	6,7	2
ENSSSCG00000017672	MED13	chr12	-	37674719	37674942	37672401	37672590	37678001	37678162	20,27	3
ENSSSCG00000007003	HGSNAT	chr17	+	9692462	9692548	9690866	9690992	9699982	9700059	18,16	5
ENSSSCG00000022585	C1orf54	chrGL893333.2	+	25482	25580	23164	23274	26304	27231	9,20	9
ENSSSCG00000023423	UBALD2	chr12	-	5111620	5111682	5106878	5108026	5112013	5112447	707889	2
ENSSSCG00000008556	KHK	chr3	-	119024757	119024891	119022612	119022684	119026850	119026966	20,31	6
ENSSSCG00000015987	NFE2L2	chr15	-	92436718	92436807	92435663	92435854	92437334	92437600	96,97	53
ENSSSCG00000010648	CCDC186	chr14	-	135601671	135601926	135600858	135601047	135604659	135604801	24,32	3
ENSSSCG00000012425	UPRT	chrX	+	68701360	68701429	68698170	68698212	68702465	68702527	61,76	3
ENSSSCG00000007309	RBM39	chr17	-	44405196	44405261	44405046	44405099	44407752	44407946	95110	131
ENSSSCG00000013021	SF1	chr2	+	6528629	6528704	6525807	6525935	6531757	6531909	200148	7
ENSSSCG00000007560	TMEM184A	chr3	-	1158070	1158288	1155522	1155687	1158885	1159159	14,14	9
ENSSSCG00000007560	TMEM184A	chr3	-	1154733	1154824	1153934	1154103	1154962	1155037	19,29	5
ENSSSCG00000007560	TMEM184A	chr3	-	1153934	1154103	1153388	1153585	1154733	1154824	16,19	2
ENSSSCG00000001511	PHF1	chr7	-	34375928	34376008	34375137	34375776	34376282	34376376	26,28	6
ENSSSCG00000000364	SARNP	chr5	-	22730299	22730345	22730004	22730071	22732344	22732444	202251	10
ENSSSCG00000006690	NUDT17	chr4	-	109117479	109117628	109114418	109114971	109117989	109118125	2,5	5
ENSSSCG00000005171	ADFP	chr1	+	227338382	227338464	227335830	227336025	227339792	227340077	51,7	2
ENSSSCG00000023998	PSMD2	chr13	+	131628348	131628512	131627919	131627975	131630312	131630433	624384	6
ENSSSCG00000000964	LMF2	chr5	-	110545615	110545643	110545246	110545463	110545790	110546043	25,37	6
ENSSSCG00000022081	PHLDB2	chrJH118611.1	+	14573	14701	3411	3548	20785	20940	29,14	5
ENSSSCG00000022081	PHLDB2	chrJH118611.1	+	31947	32087	25240	25329	33330	33448	8,10	2
ENSSSCG00000022081	PHLDB2	chrJH118611.1	+	28741	28884	25240	25329	31947	32087	4,5	8
ENSSSCG00000010566	FBXW4	chr14	-	122395679	122395744	122383106	122383246	122449149	122449243	138,95	3
ENSSSCG00000010566	FBXW4	chr14	-	122449149	122449243	122395679	122395744	122455302	122455434	95204	3
ENSSSCG00000010566	FBXW4	chr14	-	122449149	122449243	122395679	122395744	122458910	122459005	95,5	3
ENSSSCG00000010156	ARID4B	chr14	+	60144749	60145000	60139133	60139308	60159735	60159819	25,42	2
ENSSSCG00000006623	PSMB4	chr4	-	107038057	107038263	107037646	107037792	107038506	107038687	8031275	2
ENSSSCG00000016643	TMEM168	chr18	-	35562492	35563744	35551364	35551506	35602566	35603257	16,25	8
ENSSSCG00000022955	POLR2B	chr8	+	59029031	59029189	59028173	59028392	59030725	59030889	68,66	6
ENSSSCG00000022955	POLR2B	chr8	+	59030725	59030889	59029031	59029189	59033998	59034194	66,79	2
ENSSSCG00000011782	ABCC11	chr13	-	131356536	131356683	131353990	131354138	131357865	131358038	21,56	2
ENSSSCG00000000612	ATF7IP	chr5	-	61454150	61454332	61452108	61452220	61457868	61458023	23,16	2
ENSSSCG00000000612	ATF7IP	chr5	-	61512907	61514489	61504745	61504828	61571297	61571485	13,18	3
ENSSSCG00000015482	VAMP4	chr9	-	125635355	125635473	125626858	125626904	125638739	125638894	45,31	6
ENSSSCG00000013874	NA	chr2	+	60090261	60090426	60089304	60089500	60090656	60090709	49,7	6
ENSSSCG00000017544	ATP5G1	chr12	+	25068376	25068453	25067416	25067463	25068798	25068976	29942593	5
ENSSSCG00000013836	WIZ	chr2	+	61750046	61750441	61748239	61748742	61751011	61751562	5,10	9
ENSSSCG00000002424	SPATA7	chr7	+	116846153	116846628	116838250	116838383	116851315	116851381	5,4	2
ENSSSCG00000005612	RPL12	chr1	-	301874613	301874686	301873820	301873918	301875251	301875380	30663443	2
ENSSSCG00000014255	SLC12A2	chr2	+	136449431	136449478	136446528	136446653	136451195	136451317	61,57	16
ENSSSCG00000014255	SLC12A2	chr2	+	136417009	136417093	136416788	136416915	136420659	136420810	53,56	4
ENSSSCG00000020769	PSMA2	chr18	+	56863737	56863859	56862266	56862398	56864859	56864940	503243	4
ENSSSCG00000020769	PSMA2	chr18	+	56864859	56864940	56863737	56863859	56866685	56866758	243304	5
ENSSSCG00000028167	SLIRP	chrGL896346.2	-	37592	37650	33131	33238	39647	39698	807502	122
ENSSSCG00000005060	KTN1	chr1	+	205519020	205519106	205516889	205516979	205526773	205526853	78,4	9
ENSSSCG00000005060	KTN1	chr1	+	205519020	205519106	205516889	205516979	205522278	205522367	78,81	93
ENSSSCG00000005060	KTN1	chr1	+	205469235	205469372	205465515	205466067	205472022	205472192	113154	23
ENSSSCG00000005060	KTN1	chr1	+	205529981	205530064	205529734	205529817	205533036	205533119	41,46	132
ENSSSCG00000005060	KTN1	chr1	+	205522278	205522367	205519020	205519106	205526773	205526853	81189	4
ENSSSCG00000005060	KTN1	chr1	+	205522278	205522367	205516889	205516979	205526773	205526853	93189	9
ENSSSCG00000005976	NDUFB9	chr4	-	15766661	15766853	15765429	15765542	15769680	15769823	22841358	33
ENSSSCG00000014177	CHD1	chr2	-	108988439	108988702	108987945	108988085	108989155	108989283	9,6	14
ENSSSCG00000014177	CHD1	chr2	-	108973031	108973082	108972084	108972294	108973876	108973972	14,10	3
ENSSSCG00000014177	CHD1	chr2	-	108999282	108999458	108995245	108995405	109004623	109004718	30,20	2
ENSSSCG00000007279	DYNLRB1	chr17	+	43137111	43137278	43131620	43131695	43139493	43139869	1286844	26
ENSSSCG00000007279	DYNLRB1	chr17	+	43131620	43131695	43121869	43121927	43137111	43137278	5941286	2
ENSSSCG00000030798	FUS	chr3	+	17551533	17551567	17549704	17549917	17553068	17553100	388437	54
ENSSSCG00000011485	PTPRG	chr13	+	47794550	47794636	47782822	47782954	47810361	47810452	7,14	15
ENSSSCG00000009330	ALOX5AP	chr11	+	7268161	7268260	7261120	7261234	7276175	7276245	19,14	6
ENSSSCG00000012993	SLC25A45	chr2	+	5986087	5986158	5985606	5985649	5986467	5986652	18,19	3
ENSSSCG00000001700	SLC29A1	chr7	+	45099489	45099586	45098788	45098866	45100470	45100555	61,10	15
ENSSSCG00000001700	SLC29A1	chr7	+	45100111	45100222	45099489	45099586	45100470	45100555	94,75	10
ENSSSCG00000001700	SLC29A1	chr7	+	45093519	45093628	45091212	45091347	45094820	45094902	20,28	3
ENSSSCG00000001700	SLC29A1	chr7	+	45097140	45097221	45094820	45094902	45097342	45097565	101130	2
ENSSSCG00000011218	SLC4A7	chr13	-	15529297	15529665	15524414	15524529	15532621	15532809	8,4	4
ENSSSCG00000011218	SLC4A7	chr13	-	15518257	15518403	15514377	15514483	15520301	15520388	15,18	4
ENSSSCG00000008828	OCIAD1	chr8	+	40872949	40873101	40869150	40869325	40875706	40876455	219180	31
[truncated: 1,254 more rows]

## Sheet: Sol28
Table S5. Detail information for alternative splicing (AS) events for Sol28
1.Alternative splicing (AS) events for alternative 3' splice site (A3SS)
GeneID	geneSymbol	chr	strand	longExonStart	longExonEnd	shortES	shortEE	flankingES	flankingEE	Junc_flankingEE_longES	Junc_flankingEE_shortES
ENSSSCG00000012149	RBBP7	chrX	-	14301999	14302172	14301999	14302145	14306396	14306541	112	13
ENSSSCG00000022107	CHTOP	chr4	-	104893091	104893277	104893091	104893274	104895763	104895916	110	117
ENSSSCG00000006453	KIRREL	chr4	-	100521500	100521674	100521500	100521626	100522313	100522440	4	10
ENSSSCG00000027127	MAP2K2	chr2	+	75186596	75186732	75186608	75186732	75186479	75186530	6	363
ENSSSCG00000012840	CD151	chr2	-	145768	145926	145768	145834	146037	146141	531	2
ENSSSCG00000012840	CD151	chr2	-	145768	145856	145768	145834	146037	146141	9	2
ENSSSCG00000012840	CD151	chr2	-	145768	145926	145768	145856	146037	146141	531	9
ENSSSCG00000001470	SLA-DMA	chr7	-	29501960	29502244	29501960	29502107	29504397	29504539	92	3
ENSSSCG00000010497	ENTPD1	chr14	+	116999005	116999164	116999084	116999164	116995830	116995980	24	2
ENSSSCG00000012123	RAB9A	chrX	+	11298072	11298187	11298084	11298187	11297205	11297295	6	5
ENSSSCG00000010968	IL11RA	chr10	-	36280104	36280257	36280104	36280186	36280441	36280537	4	68
ENSSSCG00000028771	MEF2A	chr1	+	154666976	154667163	154667078	154667163	154653215	154653274	14	31
ENSSSCG00000009585	GADD45G	chr14	+	1421791	1422004	1421882	1422004	1421559	1421660	464	8
ENSSSCG00000011074	ARHGAP21	chr10	+	56113900	56114039	56113903	56114039	56113753	56113817	8	89
ENSSSCG00000002792	HSF4	chr6	-	25085284	25085511	25085284	25085407	25085634	25085761	3	69
ENSSSCG00000013237	SPI1	chr2	+	16437322	16437421	16437325	16437421	16434716	16434950	10	28
ENSSSCG00000012727	FMR1	chrX	+	137826534	137826716	137826609	137826716	137824790	137824985	9	4
ENSSSCG00000017983	PER1	chr12	-	55838355	55838508	55838355	55838505	55838806	55838995	14	410
ENSSSCG00000010212	ANK3	chr14	-	68421773	68422451	68421773	68421863	68425345	68425488	67	12
ENSSSCG00000011106	CREB	chr10	+	63503335	63504498	63503750	63504498	63499989	63500145	609	93
ENSSSCG00000013638	ILF3	chr2	+	69821812	69821949	69821824	69821949	69821203	69821364	20	81
ENSSSCG00000004898	TNFRSF11A	chr1	-	176616721	176616814	176616721	176616809	176619695	176619838	11	5
ENSSSCG00000023014	CD300LG	chr12	-	19515777	19516176	19515777	19515861	19516491	19516817	34	52
ENSSSCG00000023014	CD300LG	chr12	-	19515777	19515951	19515777	19515861	19516491	19516817	32	52
ENSSSCG00000023014	CD300LG	chr12	-	19515777	19516176	19515777	19515951	19516491	19516817	34	32
ENSSSCG00000012327	HSD17B10	chrX	-	51717062	51717403	51717062	51717367	51717601	51717709	448	12
ENSSSCG00000017791	SSH2	chr12	+	47827117	47827185	47827120	47827185	47821380	47821501	95	2
ENSSSCG00000012619	SEPT6	chrX	+	113559574	113559676	113559577	113559676	113558632	113558710	11	7
ENSSSCG00000006309	CD3Z	chr4	+	91254785	91254820	91254788	91254820	91254142	91254222	35	6
ENSSSCG00000007496	RTFDC1	chr17	+	64195622	64196307	64195625	64196307	64194694	64194789	92	160
ENSSSCG00000004222	NCOA7	chr1	-	40863197	40864242	40863197	40864209	40867637	40867821	15	3
ENSSSCG00000011743	MECOM	chr13	-	116497389	116498745	116497389	116497773	116503092	116503245	10	4
ENSSSCG00000012793	HCFC1	chrX	-	142242527	142243103	142242527	142242971	142243566	142243729	10	20
ENSSSCG00000030798	FUS	chr3	+	17548406	17548550	17548409	17548550	17547399	17547553	158	45
ENSSSCG00000030798	FUS	chr3	+	17554501	17554607	17554504	17554607	17553068	17553100	20	664
ENSSSCG00000001474	RXRB	chr7	+	29765440	29765572	29765515	29765572	29765109	29765238	93	8
ENSSSCG00000001474	RXRB	chr7	+	29765676	29765779	29765688	29765779	29765440	29765572	23	43
ENSSSCG00000027738	LRRFIP2	chr13	-	23746630	23746680	23746630	23746677	23747961	23748035	24	54
ENSSSCG00000007606	TRRAP	chr3	+	6073888	6074087	6073942	6074087	6072152	6072242	23	17
ENSSSCG00000015894	DPP4	chr15	-	76211960	76212058	76211960	76212055	76234720	76234807	7	3
ENSSSCG00000009224	NA	chr8	+	141080303	141080347	141080306	141080347	141044573	141045499	9	5
ENSSSCG00000007521	TH1L	chr17	+	66503560	66503678	66503563	66503678	66499483	66499604	2	197
ENSSSCG00000005382	TGFBR1	chr1	+	269124223	269124465	269124235	269124465	269120143	269120388	8	10
ENSSSCG00000009584	SEMA4D	chr14	-	1182357	1185078	1182357	1182566	1185881	1185924	10	156
ENSSSCG00000014131	SSBP2	chr2	-	91911324	91911415	91911324	91911391	91918963	91919033	2	103
ENSSSCG00000012287	TFE3	chrX	-	47959907	47960210	47959907	47960145	47961486	47961599	40	9
ENSSSCG00000012287	TFE3	chrX	-	47959907	47960210	47959907	47960191	47961486	47961599	40	2
ENSSSCG00000012287	TFE3	chrX	-	47959907	47960191	47959907	47960145	47961486	47961599	2	9
ENSSSCG00000001471	BRD2	chr7	+	29525883	29526192	29526064	29526192	29525204	29525578	20	140
ENSSSCG00000012403	OGT	chrX	+	64965907	64966087	64965937	64966087	64963008	64963053	213	41
ENSSSCG00000016027	ITGAV	chr15	+	101711647	101711757	101711662	101711757	101710218	101710376	24	9
ENSSSCG00000015405	CD36	chr9	-	110040077	110041005	110040077	110040607	110043464	110043628	858	183
ENSSSCG00000012290	WDR45	chrX	-	48000937	48001096	48000937	48001042	48001916	48002020	2	375
ENSSSCG00000012271	RBM10	chrX	-	46812776	46812962	46812776	46812890	46813575	46813662	28	5
ENSSSCG00000015045	NCAM1	chr9	+	45777145	45777325	45777148	45777325	45773151	45773275	31	22
ENSSSCG00000015247	ZBTB44	chr9	+	63130099	63130262	63130150	63130262	63126903	63126987	88	7
ENSSSCG00000011102	NRP1	chr10	-	61659852	61660126	61659852	61660123	61665009	61665146	19	179
ENSSSCG00000012825	IKBKG	chrX	-	143486688	143486806	143486688	143486803	143487557	143487768	99	19
ENSSSCG00000022584	PPP1R3F	chrX	+	48188319	48188401	48188322	48188401	48188040	48188095	11	12
ENSSSCG00000012583	ACSL4	chrX	-	105409225	105409755	105409225	105409464	105421261	105421313	4	43
ENSSSCG00000023796	IL18BP	chr9	+	7352833	7353201	7352923	7353201	7352585	7352732	56	2
ENSSSCG00000007682	SH2B2	chr3	-	9459537	9459701	9459537	9459698	9459801	9459892	31	15
ENSSSCG00000007503	RAE1	chr17	+	64920033	64920137	64920086	64920137	64919388	64919484	59	2
ENSSSCG00000008111	NPHP1	chr3	-	47991515	47991602	47991515	47991599	47992484	47992526	33	2
ENSSSCG00000007520	GNAS	chr17	+	66416056	66416113	66416059	66416113	66356664	66356736	89	202
ENSSSCG00000012576	CHRDL1	chrX	+	104340464	104340609	104340467	104340609	104299846	104299939	34	98
2.Alternative splicing (AS) events for alternative 5' splice site (A5SS)
GeneID	geneSymbol	chr	strand	longExonStart	longExonEnd	shortES	shortEE	flankingES	flankingEE	Junc_longEE_flankingES	Junc_shortEE_flankingES
ENSSSCG00000029262	GOSR1	chr12	+	48633920	48634040	48633920	48634034	48643105	48643192	47	58
ENSSSCG00000015882	BAZ2B	chr15	-	73488285	73488595	73488390	73488595	73487763	73487898	8	8
ENSSSCG00000012328	HUWE1	chrX	-	51789981	51790108	51790026	51790108	51788362	51788458	46	37
ENSSSCG00000015558	SMG7	chr9	+	137093000	137093426	137093000	137093288	137095313	137095457	10	76
ENSSSCG00000015815	FGFR1IIIC	chr15	+	55263037	55263239	55263037	55263233	55264277	55264422	81	17
ENSSSCG00000015815	FGFR1IIIC	chr15	+	55253929	55254018	55253929	55254012	55254261	55254433	30	93
ENSSSCG00000009242	LIN54	chr8	+	144641851	144642563	144641851	144641903	144646658	144646781	10	6
ENSSSCG00000004535	TCF4	chr1	-	115123045	115123207	115123057	115123207	115119553	115119782	75	22
ENSSSCG00000012695	DDX26B	chrX	+	126989499	126989733	126989499	126989601	126992194	126992568	3	12
ENSSSCG00000028063	TACC2	chr14	+	143096650	143096944	143096650	143096851	143104359	143104420	142	62
ENSSSCG00000010968	IL11RA	chr10	-	36284193	36284307	36284231	36284307	36284038	36284070	131	16
ENSSSCG00000012791	NAA10	chrX	-	142226280	142226338	142226298	142226338	142225409	142225454	274	3
ENSSSCG00000012322	KDM5C	chrX	-	51470429	51470507	51470438	51470507	51470099	51470298	8	74
ENSSSCG00000012342	MAGED2	chrX	+	53368330	53368736	53368330	53368425	53368925	53369056	243	7
ENSSSCG00000012606	ATP1B4	chrX	+	112778134	112778392	112778134	112778380	112783459	112783587	66	43
ENSSSCG00000013651	FDX1L	chr2	-	69463265	69463371	69463329	69463371	69459731	69459818	202	73
ENSSSCG00000013651	FDX1L	chr2	-	69463265	69463371	69463329	69463371	69459107	69459543	11	2
ENSSSCG00000012396	MED12	chrX	+	64699925	64700127	64699925	64700118	64700294	64700371	18	27
ENSSSCG00000012273	USP11	chrX	-	46748528	46748785	46748543	46748785	46748381	46748451	15	57
ENSSSCG00000001414	CSNK2B	chr7	-	27466951	27467364	27467289	27467364	27466073	27466306	404	9
ENSSSCG00000006960	GLI4	chr4	-	1310114	1310216	1310126	1310216	1306867	1306983	6	42
ENSSSCG00000007606	TRRAP	chr3	+	6065347	6065575	6065347	6065542	6066174	6066439	8	17
ENSSSCG00000001430	ATF6B	chr7	-	27991911	27992029	27991950	27992029	27991725	27991803	12	119
ENSSSCG00000002799	CNOT1	chr6	+	18439131	18439277	18439131	18439262	18440419	18440543	59	8
ENSSSCG00000006581	S100A16	chr4	-	104963567	104963762	104963736	104963762	104962800	104962977	106	2
ENSSSCG00000005462	GNG10	chr1	+	283259091	283259418	283259091	283259252	283264126	283264257	8	7
ENSSSCG00000011102	NRP1	chr10	-	61675437	61675541	61675458	61675541	61670769	61670828	126	81
ENSSSCG00000012825	IKBKG	chrX	-	143483418	143483514	143483439	143483514	143482385	143482528	78	20
ENSSSCG00000012295	MAGIX	chrX	+	48055895	48056041	48055895	48055998	48056951	48057033	64	8
ENSSSCG00000012576	CHRDL1	chrX	+	104383515	104383724	104383515	104383709	104389640	104389807	106	32
3.Alternative splicing (AS) events for alternative first exon (AFE)
GeneID	geneSymbol	chr	strand	distalExonStart	distalExonEnd	proximalES	proximalEE	flankingES	flankingEE	Junc_proximalEE_flankingES	Junc_distalEE_flankingES
ENSSSCG00000015120	USP2	chr9	-	51613232	51614008	51603306	51603732	51600003	51600053	54	54
ENSSSCG00000027669	NA	chr15	-	133186662	133186749	133150652	133150850	133061053	133061094	90	27
ENSSSCG00000001402	NFKBIL1	chr7	-	27578615	27578670	27577907	27578071	27577242	27577518	95	13
ENSSSCG00000002254	NR2F2	chr7	-	88972446	88972488	88967882	88968623	88965784	88966311	104	11
ENSSSCG00000014214	TRIM36	chr2	-	124165473	124165787	124154131	124154475	124151952	124152186	3	2
ENSSSCG00000001410	BAT3	chr7	+	27483279	27483588	27483601	27483630	27484240	27484360	17	261
ENSSSCG00000001410	BAT3	chr7	+	27483345	27483588	27483601	27483630	27484240	27484360	17	261
ENSSSCG00000001410	BAT3	chr7	+	27483304	27483565	27483601	27483630	27484240	27484360	17	7
ENSSSCG00000001410	BAT3	chr7	+	27483351	27483588	27483601	27483630	27484240	27484360	17	261
ENSSSCG00000001410	BAT3	chr7	+	27483364	27483588	27483601	27483630	27484240	27484360	17	261
ENSSSCG00000008976	ART3	chr8	+	75809805	75809920	75953913	75953931	75955005	75955082	235	2
ENSSSCG00000008976	ART3	chr8	+	75809805	75809920	75953825	75953931	75955005	75955082	235	2
ENSSSCG00000012631	LONRF3	chrX	-	114140865	114141837	114139574	114140155	114138060	114138178	7	45
ENSSSCG00000012631	LONRF3	chrX	-	114140865	114141836	114139574	114140155	114138060	114138178	7	45
ENSSSCG00000012631	LONRF3	chrX	-	114140865	114141838	114139574	114140155	114138060	114138178	7	45
ENSSSCG00000012280	UXT	chrX	+	47294863	47295142	47295384	47295407	47296092	47296173	2	62
ENSSSCG00000012280	UXT	chrX	+	47294866	47295142	47295384	47295407	47296092	47296173	2	62
ENSSSCG00000006550	ATP8B2	chr4	+	104341877	104341960	104342763	104342850	104344147	104344205	2	11
ENSSSCG00000012328	HUWE1	chrX	-	51942678	51942792	51940014	51940379	51936488	51936618	39	2
ENSSSCG00000012365	MSN	chrX	+	58473229	58473389	58532140	58532323	58572591	58572674	361	4
ENSSSCG00000012772	BCAP31	chrX	-	142049187	142049283	142048704	142048939	142048186	142048321	31	553
ENSSSCG00000012772	BCAP31	chrX	-	142027932	142027964	142027069	142027098	142024639	142024774	99	163
ENSSSCG00000015815	FGFR1IIIC	chr15	+	55215592	55216243	55216380	55216557	55225110	55225288	14	65
ENSSSCG00000015815	FGFR1IIIC	chr15	+	55215814	55216243	55216380	55216557	55225110	55225288	14	65
ENSSSCG00000015815	FGFR1IIIC	chr15	+	55215606	55216243	55216380	55216557	55225110	55225288	14	65
ENSSSCG00000015815	FGFR1IIIC	chr15	+	55215593	55216243	55216380	55216557	55225110	55225288	14	65
ENSSSCG00000015815	FGFR1IIIC	chr15	+	55216121	55216243	55216380	55216557	55225110	55225288	14	65
ENSSSCG00000012270	UBA1	chrX	-	46801706	46801793	46798286	46798502	46793741	46793857	403	50
ENSSSCG00000012270	UBA1	chrX	-	46801706	46801793	46798286	46798549	46793741	46793857	403	50
ENSSSCG00000015782	IRF2	chr15	-	52232796	52233016	52212864	52213025	52189238	52189330	7	90
ENSSSCG00000012597	PLS3	chrX	+	109452788	109452924	109496042	109496132	109499516	109499599	277	123
ENSSSCG00000001377	PPP1R18	chr7	-	26943351	26943421	26940648	26941027	26935993	26936203	36	3
ENSSSCG00000004578	ANXA2	chr1	+	123368016	123368293	123368487	123368610	123380141	123380199	566	8
ENSSSCG00000010497	ENTPD1	chr14	+	116929481	116929702	116930108	116930179	116983077	116983204	14	6
ENSSSCG00000010497	ENTPD1	chr14	+	116929633	116929702	116930108	116930179	116983077	116983204	14	6
ENSSSCG00000010497	ENTPD1	chr14	+	116929481	116929702	116930092	116930179	116983077	116983204	14	6
ENSSSCG00000010497	ENTPD1	chr14	+	116929481	116929702	116930091	116930179	116983077	116983204	14	6
ENSSSCG00000010497	ENTPD1	chr14	+	116929633	116929702	116930092	116930179	116983077	116983204	14	6
ENSSSCG00000010497	ENTPD1	chr14	+	116929633	116929702	116930091	116930179	116983077	116983204	14	6
ENSSSCG00000007494	CSTF1	chr17	+	64083908	64083946	64084062	64084113	64084303	64084385	15	3
ENSSSCG00000007494	CSTF1	chr17	+	64083908	64083946	64084077	64084113	64084303	64084385	15	3
ENSSSCG00000012112	ARHGAP6	chrX	-	8861076	8861205	8785961	8786181	8617325	8617484	3	28
ENSSSCG00000000058	NHP2L1	chr5	+	4262171	4262292	4267344	4267481	4269208	4269328	113	694
ENSSSCG00000013237	SPI1	chr2	+	16421197	16421332	16434716	16434950	16437325	16437421	28	3
ENSSSCG00000012342	MAGED2	chrX	+	53361045	53361087	53361632	53361703	53362566	53362639	84	21
ENSSSCG00000012342	MAGED2	chrX	+	53361029	53361087	53361632	53361703	53362566	53362639	84	21
ENSSSCG00000012163	RPS6KA3	chrX	-	17833423	17833484	17788131	17788187	17780277	17780393	37	4
ENSSSCG00000017983	PER1	chr12	-	55851780	55851908	55847792	55847809	55845848	55846264	142	81
ENSSSCG00000010212	ANK3	chr14	-	68682128	68682272	68679997	68680043	68656889	68656990	4	15
ENSSSCG00000011106	CREB	chr10	+	63490355	63490595	63491113	63491293	63499989	63500145	64	426
ENSSSCG00000011877	CD86	chr13	-	148104776	148104958	148091307	148091356	148091139	148091188	2	5
ENSSSCG00000011877	CD86	chr13	-	148104776	148104958	148091307	148091352	148091139	148091188	2	5
ENSSSCG00000011848	TFRC	chr13	+	143408460	143408490	143409123	143409216	143414634	143414692	28	137
ENSSSCG00000011848	TFRC	chr13	+	143408460	143408490	143412728	143412816	143414634	143414692	10	137
ENSSSCG00000011848	TFRC	chr13	+	143408460	143408490	143409743	143409824	143414634	143414692	7	137
ENSSSCG00000011848	TFRC	chr13	+	143409123	143409216	143412728	143412816	143414634	143414692	10	28
ENSSSCG00000011848	TFRC	chr13	+	143409123	143409216	143409743	143409824	143414634	143414692	7	28
ENSSSCG00000011848	TFRC	chr13	+	143409743	143409824	143412728	143412816	143414634	143414692	10	7
ENSSSCG00000012291	GPKOW	chrX	-	48039673	48039718	48038720	48038893	48034132	48034322	3	3
ENSSSCG00000014878	PAK1	chr9	-	13123403	13124092	13061094	13061272	13045916	13046126	65	19
ENSSSCG00000014878	PAK1	chr9	-	13123403	13124092	13061094	13061274	13045916	13046126	65	19
ENSSSCG00000008281	NA	chr3	-	71823004	71823451	71820976	71821047	71815384	71815583	27	6
ENSSSCG00000012459	APOOL	chrX	+	78031562	78031667	78073749	78073868	78076982	78077101	14	4
ENSSSCG00000017643	SEPT4	chr12	+	36030882	36030965	36033646	36033828	36036654	36036747	9	28
ENSSSCG00000029715	OLFM1	chr1	+	308316069	308316559	308328278	308328427	308330358	308330507	10	15
ENSSSCG00000012273	USP11	chrX	-	46760767	46760931	46760089	46760149	46753949	46754058	97	5
ENSSSCG00000012273	USP11	chrX	-	46760767	46760931	46760089	46760155	46753949	46754058	97	5
ENSSSCG00000012273	USP11	chrX	-	46760767	46760931	46760089	46760183	46753949	46754058	97	5
ENSSSCG00000012273	USP11	chrX	-	46760767	46760931	46760089	46760489	46753949	46754058	97	5
ENSSSCG00000001414	CSNK2B	chr7	-	27470755	27470883	27470477	27470605	27470071	27470153	4	105
ENSSSCG00000001414	CSNK2B	chr7	-	27470755	27470888	27470477	27470605	27470071	27470153	4	105
ENSSSCG00000001414	CSNK2B	chr7	-	27470755	27470785	27470477	27470605	27470071	27470153	4	105
ENSSSCG00000012172	ACOT9	chrX	-	21232102	21232169	21231781	21231932	21226197	21226291	134	2
ENSSSCG00000001435	AGPAT1	chr7	-	28035549	28035794	28033720	28034025	28029049	28029257	28	5
ENSSSCG00000016200	PRKAG3	chr15	+	133800248	133800588	133800767	133800874	133801177	133801216	76	5
ENSSSCG00000001391	CCHCR1	chr7	+	27275636	27275652	27275964	27276386	27276685	27276751	8	8
ENSSSCG00000009584	SEMA4D	chr14	-	1250981	1251046	1238068	1238224	1219513	1219577	8	13
ENSSSCG00000009002	TLR2	chr8	-	79834521	79834592	79833654	79833729	79824541	79827106	13	2
ENSSSCG00000012699	FHL1C	chrX	+	127278177	127278540	127284022	127284226	127285255	127285436	549	27125
ENSSSCG00000012699	FHL1C	chrX	+	127252442	127252931	127278177	127278540	127285255	127285436	27125	11
ENSSSCG00000012699	FHL1C	chrX	+	127278165	127278271	127284022	127284226	127285255	127285436	549	12
ENSSSCG00000012699	FHL1C	chrX	+	127252442	127252931	127278165	127278271	127285255	127285436	12	11
ENSSSCG00000012699	FHL1C	chrX	+	127252442	127252931	127284022	127284226	127285255	127285436	549	11
ENSSSCG00000012133	ASB11	chrX	-	12829124	12829329	12828087	12828284	12820504	12820583	155	216
ENSSSCG00000012345	PFKFB1	chrX	-	53794960	53795125	53790568	53790898	53762092	53762217	38	147
ENSSSCG00000012345	PFKFB1	chrX	-	53794960	53795125	53790568	53790735	53762092	53762217	38	147
ENSSSCG00000012766	BGN	chrX	+	141845599	141845760	141852473	141852598	141854441	141854692	3	481
ENSSSCG00000001471	BRD2	chr7	+	29517269	29517653	29519580	29519828	29520214	29521537	61	21
ENSSSCG00000001471	BRD2	chr7	+	29517269	29517653	29519557	29519828	29520214	29521537	61	21
ENSSSCG00000012534	MORF4L2	chrX	-	98354970	98355097	98353565	98353633	98352039	98352127	406	7
ENSSSCG00000012534	MORF4L2	chrX	-	98354970	98355097	98353565	98353831	98352039	98352127	406	7
ENSSSCG00000012534	MORF4L2	chrX	-	98354970	98355040	98353565	98353633	98352039	98352127	406	7
ENSSSCG00000012534	MORF4L2	chrX	-	98354970	98355040	98353565	98353831	98352039	98352127	406	7
ENSSSCG00000006581	S100A16	chr4	-	104968126	104968334	104963617	104963649	104962800	104962977	34	424
ENSSSCG00000006581	S100A16	chr4	-	104968500	104968635	104963617	104963649	104962800	104962977	34	7
ENSSSCG00000006581	S100A16	chr4	-	104963736	104963762	104963617	104963649	104962800	104962977	34	2
ENSSSCG00000006581	S100A16	chr4	-	104968500	104968635	104968126	104968334	104962800	104962977	424	7
ENSSSCG00000006581	S100A16	chr4	-	104968126	104968334	104963736	104963762	104962800	104962977	2	424
ENSSSCG00000006581	S100A16	chr4	-	104968126	104968334	104963567	104963762	104962800	104962977	106	424
ENSSSCG00000006581	S100A16	chr4	-	104968500	104968635	104963736	104963762	104962800	104962977	2	7
ENSSSCG00000006581	S100A16	chr4	-	104968500	104968635	104963567	104963762	104962800	104962977	106	7
ENSSSCG00000023719	IFT20	chr12	-	46529005	46529178	46525472	46525547	46525184	46525312	18	48
ENSSSCG00000015405	CD36	chr9	-	110106878	110106938	110088331	110088435	110081040	110081133	171	14
ENSSSCG00000015405	CD36	chr9	-	110103970	110104062	110088331	110088435	110081040	110081133	171	44
ENSSSCG00000015405	CD36	chr9	-	110102416	110102645	110088331	110088435	110081040	110081133	171	78
ENSSSCG00000015405	CD36	chr9	-	110106878	110106938	110103970	110104062	110081040	110081133	44	14
ENSSSCG00000015405	CD36	chr9	-	110106878	110106938	110102416	110102645	110081040	110081133	78	14
ENSSSCG00000015405	CD36	chr9	-	110103970	110104062	110102416	110102645	110081040	110081133	78	44
ENSSSCG00000006385	NCSTN	chr4	-	98033182	98033298	98032684	98032889	98031618	98031722	8	230
ENSSSCG00000024015	FADS1	chr2	-	9262665	9263631	9260816	9260845	9260419	9260529	4	15
ENSSSCG00000012290	WDR45	chrX	-	48003953	48004136	48003804	48003833	48002313	48002384	150	2
ENSSSCG00000012290	WDR45	chrX	-	48003953	48004136	48003804	48003920	48002313	48002384	150	2
ENSSSCG00000002879	GRAMD1A	chr6	+	39995624	39995895	39999335	39999342	40005155	40005365	143	10
ENSSSCG00000026914	PLA2G16	chr2	+	7653511	7653588	7653783	7653864	7654078	7654155	19	86
ENSSSCG00000026914	PLA2G16	chr2	+	7653511	7653588	7653593	7653864	7654078	7654155	19	86
ENSSSCG00000026914	PLA2G16	chr2	+	7653530	7653614	7653783	7653864	7654078	7654155	19	14
ENSSSCG00000026914	PLA2G16	chr2	+	7653559	7653588	7653783	7653864	7654078	7654155	19	86
ENSSSCG00000026914	PLA2G16	chr2	+	7653559	7653588	7653593	7653864	7654078	7654155	19	86
ENSSSCG00000026914	PLA2G16	chr2	+	7653526	7653588	7653783	7653864	7654078	7654155	19	86
ENSSSCG00000026914	PLA2G16	chr2	+	7653526	7653588	7653593	7653864	7654078	7654155	19	86
ENSSSCG00000023091	PEX19	chr4	+	98087329	98087605	98089213	98089446	98089549	98089714	20	11
ENSSSCG00000023091	PEX19	chr4	+	98087518	98087605	98089213	98089446	98089549	98089714	20	11
ENSSSCG00000022309	GPR34	chrX	+	41532913	41532983	41533065	41533198	41533607	41533695	7	3
ENSSSCG00000022309	GPR34	chrX	+	41532886	41532983	41533065	41533198	41533607	41533695	7	3
ENSSSCG00000012581	NXT2	chrX	+	105300780	105300937	105301127	105301191	105301928	105302014	6	26
ENSSSCG00000001433	PPT2	chr7	+	28009239	28009432	28009934	28010004	28010336	28010529	35	50
ENSSSCG00000012119	TMSB4X	chrX	+	10549271	10549327	10549969	10550151	10550425	10550538	2	4732
ENSSSCG00000012119	TMSB4X	chrX	+	10549295	10549327	10549969	10550151	10550425	10550538	2	4732
ENSSSCG00000007520	GNAS	chr17	+	66350315	66350638	66352537	66352978	66356664	66356736	298	5
ENSSSCG00000007520	GNAS	chr17	+	66350315	66350638	66352600	66352978	66356664	66356736	298	5
ENSSSCG00000007520	GNAS	chr17	+	66350315	66350638	66352452	66352978	66356664	66356736	298	5
ENSSSCG00000007520	GNAS	chr17	+	66350315	66350638	66352545	66352978	66356664	66356736	298	5
ENSSSCG00000007520	GNAS	chr17	+	66350249	66350437	66352537	66352978	66356664	66356736	298	17
ENSSSCG00000007520	GNAS	chr17	+	66350249	66350437	66352600	66352978	66356664	66356736	298	17
ENSSSCG00000007520	GNAS	chr17	+	66350249	66350437	66352452	66352978	66356664	66356736	298	17
ENSSSCG00000007520	GNAS	chr17	+	66350249	66350437	66352545	66352978	66356664	66356736	298	17
4.Alternative splicing (AS) events for alternative last exon (ALE)
GeneID	geneSymbol	chr	strand	distalExonStart	distalExonEnd	proximalES	proximalEE	flankingES	flankingEE	Junc_flankingEE_proximalES	Junc_flankingEE_distalES
ENSSSCG00000007516	STX16	chr17	+	66134720	66134997	66129391	66132241	66127163	66127243	97	6
ENSSSCG00000007516	STX16	chr17	+	66134720	66134997	66129391	66130858	66127163	66127243	97	6
ENSSSCG00000010414	CXCL12	chr14	+	100017042	100017315	99996862	99998455	99994586	99994703	1153	4
ENSSSCG00000010414	CXCL12	chr14	+	100017042	100017315	100002195	100004092	99996862	99996948	21	530
ENSSSCG00000026714	TAF9B	chrX	+	71342424	71342676	71333342	71335602	71332346	71332456	12	27
ENSSSCG00000003493	CAPZB	chr6	-	71842815	71843651	71846364	71846466	71847454	71847530	469	187
ENSSSCG00000003771	FUBP1	chr6	+	125495767	125495775	125495627	125495641	125495249	125495394	2	50
ENSSSCG00000012791	NAA10	chrX	-	142223319	142223575	142223873	142223905	142224413	142224497	7	224
ENSSSCG00000012791	NAA10	chrX	-	142223251	142223575	142223873	142223905	142224413	142224497	7	224
ENSSSCG00000012791	NAA10	chrX	-	142223245	142223575	142223873	142223905	142224413	142224497	7	224
ENSSSCG00000012791	NAA10	chrX	-	142223252	142223575	142223873	142223905	142224413	142224497	7	224
ENSSSCG00000012791	NAA10	chrX	-	142223332	142223575	142223873	142223905	142224413	142224497	7	224
ENSSSCG00000006556	TPM3	chr4	+	104488798	104489463	104479030	104479112	104477997	104478066	14093	326
ENSSSCG00000012131	MOSPD2	chrX	+	12427451	12428378	12425845	12426461	12425139	12425241	43	5
ENSSSCG00000015116	MCAM	chr9	-	51548581	51548945	51549980	51550638	51551525	51551672	31	2
ENSSSCG00000015116	MCAM	chr9	-	51548581	51548945	51549586	51550638	51551094	51551211	72	15
ENSSSCG00000015116	MCAM	chr9	-	51548581	51548945	51549536	51550638	51551094	51551211	72	15
ENSSSCG00000012619	SEPT6	chrX	+	113627433	113628080	113623895	113625005	113620850	113621040	11	21
ENSSSCG00000012619	SEPT6	chrX	+	113630598	113632317	113623895	113625005	113620850	113621040	11	9
ENSSSCG00000012619	SEPT6	chrX	+	113630598	113631613	113623895	113625005	113620850	113621040	11	9
ENSSSCG00000012619	SEPT6	chrX	+	113630598	113632317	113627433	113628080	113620850	113621040	21	9
ENSSSCG00000012619	SEPT6	chrX	+	113630598	113631613	113627433	113628080	113620850	113621040	21	9
ENSSSCG00000025853	MYL6	chr5	-	23251782	23251947	23252665	23252693	23253002	23253079	13	5
ENSSSCG00000012604	LAMP2	chrX	-	112841526	112847603	112855897	112856036	112858629	112858793	284	63
ENSSSCG00000012604	LAMP2	chrX	-	112843999	112844524	112855897	112856036	112858629	112858793	284	2
ENSSSCG00000012604	LAMP2	chrX	-	112847549	112847603	112855897	112856036	112858629	112858793	284	63
ENSSSCG00000012604	LAMP2	chrX	-	112841526	112847603	112855508	112856036	112858629	112858793	284	63
ENSSSCG00000012604	LAMP2	chrX	-	112843999	112844524	112847549	112847603	112858629	112858793	63	2
ENSSSCG00000012604	LAMP2	chrX	-	112843999	112844524	112855508	112856036	112858629	112858793	284	2
ENSSSCG00000012604	LAMP2	chrX	-	112847549	112847603	112855508	112856036	112858629	112858793	284	63
ENSSSCG00000012825	IKBKG	chrX	-	143479260	143479351	143481163	143481661	143481850	143481911	175	2
ENSSSCG00000012825	IKBKG	chrX	-	143479260	143479351	143481519	143481661	143481850	143481911	175	2
ENSSSCG00000012825	IKBKG	chrX	-	143479260	143479351	143481060	143481661	143481850	143481911	175	2
ENSSSCG00000012119	TMSB4X	chrX	+	10551049	10551375	10550946	10551035	10550425	10550538	7323	4
ENSSSCG00000000857	IGF1	chr5	+	85773488	85773707	85758322	85758799	85756448	85756629	17	61
ENSSSCG00000000857	IGF1	chr5	+	85773488	85773709	85758322	85758799	85756448	85756629	17	61
ENSSSCG00000000857	IGF1	chr5	+	85773488	85774105	85758322	85758799	85756448	85756629	17	61
ENSSSCG00000015386	FAM126A	chr9	-	101207394	101209635	101210455	101210723	101227171	101227330	16	4
5.Alternative splicing (AS) events for mutually exclusive exon (MXE)
GeneID	geneSymbol	chr	strand	1stExonStart	1stExonEnd	2ndExonStart	2ndExonEnd	upstreamES	upstreamEE	downstreamES	downstreamEE	Junc_1stExon	Junc_2ndExon
ENSSSCG00000020915	P4HA2	chr2	-	139858730	139858795	139858845	139858904	139856919	139856987	139859351	139859405	21,14	129130
ENSSSCG00000016397	NA	chr15	+	157007510	157007614	157009449	157009559	157005267	157005371	157009983	157010094	1695,10	2323
ENSSSCG00000016397	NA	chr15	+	157018109	157018201	157029316	157029408	157016644	157016736	157031080	157031188	72,65	4,62
ENSSSCG00000016397	NA	chr15	+	157027644	157027736	157029316	157029408	157018109	157018201	157031080	157031188	12,5	35,62
ENSSSCG00000015588	ANGEL2	chr9	+	143393146	143393272	143393918	143393975	143391866	143392287	143396291	143396455	30,2	5,42
ENSSSCG00000013633	CARM1	chr2	+	70076306	70076391	70076573	70076662	70070755	70070836	70077120	70077258	76,7	2,73
ENSSSCG00000007188	NA	chr17	-	38472449	38472613	38476785	38476897	38470180	38471288	38495051	38495099	715,7	11475
ENSSSCG00000008247	SUCLG1	chr3	+	63149385	63149488	63154622	63154738	63138797	63138912	63158909	63159122	1279,5	21756
ENSSSCG00000026626	NA	chr6	-	58715800	58715904	58717513	58717594	58713554	58713653	58720874	58721030	123,7	9191
ENSSSCG00000007737	TPST1	chr3	-	16662768	16662815	16665586	16665636	16660040	16660615	16706781	16706980	30,2	3,31
ENSSSCG00000002896	U2AF1	chr6	-	40626384	40626517	40626683	40626781	40626151	40626282	40626857	40626907	73,2	2,86
ENSSSCG00000010097	LZTR1	chr14	+	54032239	54032296	54032578	54032717	54031436	54031519	54033165	54033367	55,2	2,68
ENSSSCG00000008515	MEMO1	chr3	-	114318121	114318197	114326822	114326964	114308021	114308125	114349156	114349268	159,8	6113
ENSSSCG00000002396	GSTZ1	chr7	-	106558490	106558570	106559268	106559335	106558002	106558127	106561081	106561133	369,22	2464
ENSSSCG00000017505	MED1	chr12	+	23296603	23296709	23299942	23300020	23294149	23294364	23302744	23302799	56,3	2,64
ENSSSCG00000006899	RPL5	chr4	-	135986559	135986761	135988011	135988145	135984271	135984448	135989144	135989260	3356,2	86067
ENSSSCG00000010620	XPNPEP1	chr14	-	131144111	131144235	131198499	131198587	131135583	131135646	131204735	131204882	40,3	3,38
ENSSSCG00000013864	TMEM38A	chr2	-	60520189	60520306	60522712	60522799	60517862	60519428	60526381	60526566	1095,9	51249
ENSSSCG00000020783	SLC41A1	chr9	-	72746810	72746944	72748064	72748143	72746390	72746538	72749287	72749435	125,2	2,91
ENSSSCG00000010742	UROS	chr14	-	146752384	146752421	146753099	146753170	146748757	146748848	146760275	146760491	4,2	2,11
ENSSSCG00000002907	NA	chr6	+	40550485	40550660	40552498	40552598	40548763	40548814	40558856	40559160	345,3	53507
ENSSSCG00000010300	MSS51	chr14	-	82366157	82366250	82366562	82367128	82365034	82365815	82367340	82367465	241,3	2215
ENSSSCG00000011803	EIF4A2	chr13	+	133976859	133976996	133977234	133977323	133976406	133976549	133977545	133977625	1339,4	31535
ENSSSCG00000001881	MAN2C1	chr7	+	62947020	62947114	62947371	62947475	62946744	62946841	62947579	62947736	19,2	3,27
ENSSSCG00000010686	BAG3	chr14	+	141051209	141051535	141053647	141054051	141034618	141035122	141057235	141058597	993,3	2777
ENSSSCG00000001570	PI16	chr7	+	37512238	37512326	37513174	37513845	37509724	37509945	37514042	37514234	3,7	2291
ENSSSCG00000001570	PI16	chr7	+	37509724	37509945	37511853	37511962	37504337	37504554	37512237	37512326	466,3	3362
ENSSSCG00000004928	CILP	chr1	-	180768790	180768898	180769673	180769987	180767768	180767925	180770369	180770552	157,4	2197
ENSSSCG00000027840	NA	chr2	+	58736010	58736072	58738183	58738283	58729804	58729941	58741209	58741362	428,3	4576
ENSSSCG00000028755	TSSC1	chr3	+	140577049	140577132	140586026	140586158	140570745	140570953	140617750	140617907	178,2	4115
ENSSSCG00000008195	COX5B	chr3	+	59377107	59377180	59377353	59377452	59376375	59376568	59378070	59378460	8263,2	26153
ENSSSCG00000014324	MYOT	chr2	+	145625376	145625942	145631345	145631519	145621370	145621446	145632497	145632602	4530,17	5344194
ENSSSCG00000014324	MYOT	chr2	+	145636154	145636286	145637487	145637694	145632498	145632602	145640408	145640574	229,7	25911
ENSSSCG00000013322	IMMP1L	chr2	+	31786725	31786858	31793018	31793144	31756186	31756298	31812113	31812224	106,14	34164
ENSSSCG00000014909	SYTL2	chr9	-	21902392	21902511	21905850	21905944	21900904	21901073	21911384	21911438	4,8	33,13
ENSSSCG00000028063	TACC2	chr14	+	143014790	143014915	143029842	143029976	142978203	142978316	143078797	143078934	128,2	37125
ENSSSCG00000026110	SRPK2	chr9	-	115742354	115742446	115742803	115742895	115729207	115731163	115743530	115743600	4,2	18,11
ENSSSCG00000013994	SPEG	chr2	+	78821337	78821449	78821607	78821775	78820681	78820802	78821956	78822023	208,2	3234
ENSSSCG00000008398	SMEK2	chr3	-	90577900	90578016	90579459	90579536	90576383	90576499	90583579	90584203	73,2	6,90
ENSSSCG00000013585	EVI5L	chr2	+	71768085	71768225	71771249	71771377	71765201	71765254	71773066	71773207	9,2	2,40
ENSSSCG00000014016	SQSTM1	chr2	-	80321198	80321412	80325733	80325813	80320724	80320919	80326582	80326724	1746,67	711652
ENSSSCG00000003154	GYS1	chr6	+	50089243	50089356	50089715	50089841	50087382	50087460	50091414	50091510	1123,3	13380
ENSSSCG00000008600	PUM2	chr3	+	125898969	125899205	125919196	125919463	125894567	125894848	125921424	125921554	37,2	5,43
ENSSSCG00000003046	RABAC1	chr6	+	45952279	45952491	45952772	45952869	45951836	45952027	45954327	45954429	1678,30	351034
ENSSSCG00000000274	PCBP2	chr5	+	19122570	19122662	19123766	19123807	19120658	19120744	19125000	19125073	907,14	360762
ENSSSCG00000005671	CRAT	chr1	-	303409272	303409437	303409973	303410026	303408759	303408933	303411174	303411293	1192,2	92118
ENSSSCG00000026264	HSPB11	chr6	+	146044580	146044692	146057311	146057417	146038998	146039204	146058986	146059055	16,6	2,26
ENSSSCG00000005518	GGTA1	chr1	-	293644474	293644578	293645127	293645189	293637167	293637304	293653996	293654085	144,2	3112
ENSSSCG00000015099	NA	chr9	-	51194177	51194278	51202748	51202803	51192529	51192914	51209160	51209999	67,7	5,22
ENSSSCG00000017591	NME2	chr12	+	27509063	27509164	27511973	27512085	27507882	27508011	27513130	27513382	740,4	81387
ENSSSCG00000011769	FXR1	chr13	+	128169380	128169460	128173191	128173282	128168435	128168635	128174033	128175704	1388,81	321253
ENSSSCG00000002753	NOB1	chr6	-	16190732	16190862	16192683	16192815	16188876	16188947	16192937	16193106	48,2	6,33
ENSSSCG00000005828	EGFL7	chr1	+	313732811	313732927	313733725	313733840	313729103	313729193	313734032	313734128	20,2	6266
ENSSSCG00000006529	SLC50A1	chr4	-	103446538	103446699	103447302	103447425	103446177	103446296	103447564	103447642	31,6	4,22
ENSSSCG00000008987	CCNI	chr8	-	76899902	76900030	76910849	76911005	76896959	76897033	76919088	76919478	397,5	4280
ENSSSCG00000021672	WBP2	chr12	+	5517178	5517270	5517893	5518027	5516135	5516270	5518234	5518357	213,13	2102
ENSSSCG00000010130	GNB1L	chr14	-	54957256	54957381	54957748	54957892	54954428	54954590	54979399	54979711	30,2	5123
ENSSSCG00000013651	FDX1L	chr2	-	69459731	69459818	69463329	69463371	69459107	69459543	69463575	69463630	200,5	2267
ENSSSCG00000013651	FDX1L	chr2	-	69459731	69459818	69463265	69463371	69459107	69459543	69463575	69463630	200,5	11267
ENSSSCG00000022748	NA	chrJH118787.1	+	24116	24179	24988	25143	23471	23508	26473	26540	934,70	597058
ENSSSCG00000026934	PIGX	chr13	-	143042309	143042409	143045312	143045525	143038002	143038189	143052181	143052323	34,3	3,23
ENSSSCG00000021170	FAR1	chr2	-	48876085	48876280	48902018	48902115	48866976	48867151	48904107	48904569	64,65	2,23
ENSSSCG00000017397	MLX	chr12	-	20468731	20468837	20469109	20469198	20468403	20468502	20469695	20469732	250,28	5250
ENSSSCG00000008200	ANKRD23	chr3	-	59227205	59227303	59227411	59227509	59227039	59227134	59228051	59228150	4381105	395746
ENSSSCG00000004047	MRPL18	chr1	-	9381862	9382093	9387649	9387835	9380706	9381082	9388134	9388315	245,8	3243
ENSSSCG00000011243	GOLGA4	chr13	+	24089323	24089501	24091897	24092025	24077049	24077196	24095198	24095354	138,2	2124
ENSSSCG00000002374	DLST	chr7	+	103949650	103949780	103951443	103951516	103945984	103946081	103951823	103951907	193,6	3205
ENSSSCG00000012911	CARNS1	chr2	-	3819746	3820233	3820479	3820568	3819339	3819513	3821360	3821634	305,4	2242
ENSSSCG00000024736	ACPT	chr6	+	51439206	51439338	51439978	51440102	51438364	51438459	51440298	51441327	54,9	6,11
ENSSSCG00000016545	CHCHD3	chr18	+	17302562	17302632	17345332	17345467	17267251	17267334	17410223	17410939	717,2	5603
ENSSSCG00000030295	NA	chr6	-	25645994	25646065	25649283	25649410	25645806	25645904	25663246	25663655	294,2	19222
ENSSSCG00000026554	FAM213B	chr6	-	58857258	58857379	58857659	58857734	58856809	58856835	58857817	58857881	562,27	36527
ENSSSCG00000007187	NSFL1C	chr17	-	38526383	38526457	38533029	38533126	38523748	38523913	38535731	38535941	177,5	17530
ENSSSCG00000007546	C7orf50	chr3	+	731461	731621	737671	737752	723521	723691	742492	743194	60,26	2,85
ENSSSCG00000007560	TMEM184A	chr3	-	1153934	1154103	1154733	1154824	1153388	1153585	1154961	1155037	19,2	3,45
ENSSSCG00000000964	LMF2	chr5	-	110545615	110545643	110545790	110546043	110545246	110545463	110546542	110546718	68,3	11,41
ENSSSCG00000010566	FBXW4	chr14	-	122395679	122395744	122449149	122449243	122383106	122383246	122455301	122455434	126,12	5195
ENSSSCG00000005060	KTN1	chr1	+	205519020	205519106	205522278	205522367	205516889	205516979	205526772	205526853	88,5	63202
ENSSSCG00000007279	DYNLRB1	chr17	+	43131620	43131695	43137111	43137278	43121869	43121927	43139492	43139869	533,26	3800
ENSSSCG00000001700	SLC29A1	chr7	+	45099489	45099586	45100111	45100222	45098788	45098866	45100469	45100555	132,16	2188
ENSSSCG00000014136	VCAN	chr2	+	93830099	93833038	93851810	93857047	93822623	93822916	93860585	93860699	18,11	29,56
ENSSSCG00000000276	TARBP2	chr5	+	19155115	19155284	19156092	19156194	19154195	19154568	19156790	19156886	88,2	2,69
ENSSSCG00000005436	RAD23B	chr1	+	278917340	278917421	278920982	278921061	278901473	278902083	278921972	278922241	311,2	8413
ENSSSCG00000006926	GTF2B	chr4	+	139753443	139753549	139773211	139773344	139748001	139748102	139777076	139777223	45,2	11,94
ENSSSCG00000014307	H2AFY	chr2	-	143071032	143071122	143073062	143073161	143066310	143066399	143080814	143080922	106163	30,48
ENSSSCG00000028934	FAM3A	chrX	+	143567044	143567102	143567321	143567371	143566824	143566947	143567607	143567692	172,76	4154
ENSSSCG00000008877	ETFDH	chr8	+	50044190	50044267	50049644	50049790	50041257	50041375	50051222	50051363	614,6	13484
ENSSSCG00000029311	MYPN	chr14	+	77340535	77340586	77344576	77344690	77337474	77337649	77345777	77345849	326,4	2257
ENSSSCG00000027287	TMEM189	chr17	+	57834407	57834526	57843850	57843941	57826767	57827025	57845358	57845503	92,2	8,85
ENSSSCG00000006703	PRKAB2	chr4	+	110213624	110213717	110213956	110214076	110208123	110208304	110215793	110215927	36,3	4214
ENSSSCG00000003139	BCAT2	chr6	-	49860724	49860843	49860938	49861048	49860456	49860619	49866205	49866409	363,24	11223
ENSSSCG00000013915	CRTC1	chr2	-	58831302	58831388	58834719	58834823	58830495	58830675	58836981	58837293	10,4	3,7
ENSSSCG00000016101	C-FLIP	chr15	+	116106337	116106507	116124302	116124713	116106029	116106149	116156474	116156580	24,12	14,77
ENSSSCG00000009998	GATSL3	chr14	-	50301953	50302066	50302503	50302626	50301705	50301787	50302893	50303026	48,2	6109
ENSSSCG00000013039	NUDT22	chr2	-	6949292	6949390	6949735	6950232	6948508	6948605	6950487	6950624	60,2	3,65
ENSSSCG00000001512	CUTA	chr7	+	34373645	34373696	34373951	34374159	34373453	34373561	34374305	34374365	29,6	71404
ENSSSCG00000011197	OXNAD1	chr13	+	3615967	3616108	3624768	3625010	3607441	3607547	3625769	3625878	44,2	2,36
ENSSSCG00000006032	EMC2	chr4	-	31382364	31382451	31387169	31387273	31379833	31380008	31389360	31389471	49,9	2117
ENSSSCG00000024316	COX5A	chr7	+	63319985	63320101	63322179	63322300	63312037	63312186	63328125	63328248	2504,22	22813
ENSSSCG00000024316	COX5A	chr7	+	63322179	63322300	63328126	63328248	63319985	63320101	63332290	63332455	3102,4	221901
ENSSSCG00000022225	NOP58	chr15	+	117360024	117360076	117364231	117364352	117356632	117356708	117366652	117366789	86,3	4,81
ENSSSCG00000001858	CIB1	chr7	-	60657361	60657511	60659317	60659351	60657098	60657216	60659488	60659597	112,22	5577
ENSSSCG00000001858	CIB1	chr7	-	60658113	60658221	60659317	60659351	60657361	60657511	60659488	60659597	298,6	31577
ENSSSCG00000011833	DLG1	chr13	+	142617110	142617209	142617899	142617932	142612576	142612645	142624886	142624928	34,40	5,8
ENSSSCG00000013728	ASNA1	chr2	-	66633148	66633345	66634666	66634814	66630070	66632501	66640403	66640551	583,3	2514
ENSSSCG00000030616	KIAA1551	chr5	-	45551752	45556801	45567302	45567366	45546617	45547349	45581088	45581177	15,10	2,8
ENSSSCG00000002885	USF2	chr6	+	40195293	40195493	40195916	40196066	40195039	40195157	40196188	40196276	1232,9	451555
ENSSSCG00000012345	PFKFB1	chrX	-	53754338	53754459	53762092	53762217	53735810	53735956	53794959	53795125	5,2	2147
ENSSSCG00000004421	FYN	chr1	-	87182833	87182988	87183348	87183512	87179559	87179738	87186694	87186844	14,15	62,57
ENSSSCG00000006165	SEC31B	chr4	+	63922162	63922285	63930167	63930362	63921719	63921805	63930576	63930672	18,4	3,40
ENSSSCG00000010953	ISCA1	chr10	+	33116318	33116371	33121983	33122088	33109029	33109133	33123313	33123610	1658,10	5940
ENSSSCG00000002910	ALKBH6	chr6	-	40789213	40789329	40789544	40789695	40787609	40788068	40790078	40790139	20,12	3,25
ENSSSCG00000012262	KDM6A	chrX	+	44652711	44652845	44653293	44653448	44651929	44652148	44654018	44654114	18,5	11,17
ENSSSCG00000002799	CNOT1	chr6	+	18459062	18459231	18459840	18460071	18458856	18458964	18462257	18462506	105,2	6,94
ENSSSCG00000004970	NA	chr1	-	185385330	185385447	185386149	185386223	185385027	185385106	185386949	185387204	12279,6	217757
ENSSSCG00000004653	SECISBP2L	chr1	+	136488936	136489068	136491042	136491204	136488001	136488170	136492806	136493027	42,2	4,18
ENSSSCG00000013299	APIP	chr2	+	28470306	28470406	28475041	28475089	28461885	28462181	28476751	28476869	342,14	4297
ENSSSCG00000013523	SAFB2	chr2	+	73906728	73906815	73910564	73910628	73905290	73905543	73910713	73910917	166,2	3,89
ENSSSCG00000010947	FBP2	chr10	+	31855606	31855746	31857695	31857832	31848401	31848493	31863899	31864019	649,4	5637
ENSSSCG00000030633	NA	chr15	+	18601859	18602003	18604359	18604441	18597002	18597171	18604827	18604912	48,2	2,31
ENSSSCG00000023361	MRPS36	chr16	+	51294872	51294935	51297073	51297257	51279802	51279951	51297764	51301023	398,23	16481
ENSSSCG00000015999	FKBP7	chr15	-	93708391	93708524	93715177	93715328	93702220	93702556	93716296	93716517	40,12	3,69
ENSSSCG00000000278	NA	chr5	-	19193167	19193263	19252439	19252507	19188913	19189061	19285074	19285220	95,3	3,46
ENSSSCG00000028293	RCOR3	chr9	-	144951239	144951480	144961105	144961162	144948062	144950776	144970306	144970384	73,3	5,31
ENSSSCG00000016157	MYL1	chr15	-	124868907	124869050	124874018	124874045	124865917	124866090	124886734	124886860	36829,6	315684
ENSSSCG00000008721	ABLIM2	chr8	+	4262536	4262634	4267062	4267163	4260745	4260865	4267629	4267683	143,6	6102
ENSSSCG00000030002	NA	chr6	+	112261698	112261720	112265738	112265937	112261416	112261616	112268892	112269092	234,12	15164
ENSSSCG00000010638	TCF7L2	chr14	+	134780691	134780741	134782107	134782179	134780041	134780089	134787818	134788242	14,2	18,11
ENSSSCG00000014149	MEF2C	chr2	-	98833047	98833184	98833244	98833387	98823915	98824101	98867569	98867773	408498	144111
ENSSSCG00000006482	MEF2D	chr4	+	102220616	102220753	102220811	102220945	102218907	102219110	102221798	102222009	117137	229292
ENSSSCG00000004569	LACTB	chr1	-	120145595	120145785	120147301	120147367	120144959	120145310	120147798	120148220	98,2	2,66
ENSSSCG00000011820	HRASLS	chr13	+	139812915	139813053	139818244	139818512	139804583	139804614	139825499	139825723	269,32	2159
ENSSSCG00000027139	FYTTD1	chr13	+	143981534	143981595	143983627	143983701	143981035	143981131	143990096	143990223	166,5	11143
ENSSSCG00000027139	FYTTD1	chr13	+	143983627	143983701	143990097	143990223	143981534	143981595	143992752	143996599	147,4	5133
ENSSSCG00000027139	FYTTD1	chr13	+	143983627	143983701	143990097	143990223	143977946	143978058	143992752	143996599	3,4	5133
ENSSSCG00000015796	PDLIM3	chr15	-	53308932	53308999	53309363	53309550	53302150	53302283	53317155	53317240	3165428	43,82
ENSSSCG00000015796	PDLIM3	chr15	-	53304100	53304363	53308932	53308999	53302150	53302283	53317155	53317240	5329,6	3165428
ENSSSCG00000015796	PDLIM3	chr15	-	53304100	53304363	53309363	53309550	53302150	53302283	53317155	53317240	5329,6	43,82
ENSSSCG00000030255	EIF4G1	chr13	+	131644915	131645001	131646053	131646229	131644525	131644618	131646451	131646551	442,5	47182
ENSSSCG00000030255	EIF4G1	chr13	+	131644251	131644307	131644525	131644618	131643278	131643429	131644914	131645001	160,5	178442
ENSSSCG00000030255	EIF4G1	chr13	+	131644525	131644618	131644915	131645001	131644251	131644307	131646052	131646229	242,47	5354
ENSSSCG00000030255	EIF4G1	chr13	+	131644525	131644618	131646053	131646229	131643278	131643429	131646451	131646551	178,5	13182
ENSSSCG00000017904	ENO3	chr12	-	54023551	54023609	54023769	54023877	54023317	54023468	54024304	54024506	33215,24	928549
ENSSSCG00000010172	EGLN1	chr14	+	63835020	63835156	63837452	63837519	63828873	63828992	63839123	63840383	334,12	7261
ENSSSCG00000003405	PEX14	chr6	+	64724021	64724105	64778348	64778476	64688746	64688793	64793813	64793899	38,2	4,83
ENSSSCG00000011162	LARP4B	chr10	+	75704285	75704449	75706622	75706740	75701685	75701730	75706822	75706931	78,2	2,75
ENSSSCG00000009631	PEBP4	chr14	-	7460524	7460569	7543519	7543617	7446930	7447186	7691260	7691387	7,2	4658
ENSSSCG00000009631	PEBP4	chr14	-	7460524	7460569	7543519	7543617	7458148	7458261	7691260	7691387	788,2	6658
ENSSSCG00000009631	PEBP4	chr14	-	7458148	7458261	7460524	7460569	7446930	7447186	7543518	7543617	703,6	7703
ENSSSCG00000027270	TIMM9	chr1	-	208391807	208391871	208404824	208404915	208391348	208391443	208407679	208407955	142,12	10137
ENSSSCG00000010400	MSMB	chr14	-	98578456	98578561	98580203	98580299	98575269	98575907	98584838	98584930	18,3	4,24
ENSSSCG00000017301	TLK2	chr12	-	16085352	16085519	16098936	16099031	16071130	16071225	16099737	16099781	37,6	3,54
ENSSSCG00000016888	MOCS2	chr16	-	34276743	34276870	34288073	34288217	34275750	34275900	34289576	34289698	103,3	5116
ENSSSCG00000016888	MOCS2	chr16	-	34288073	34288217	34289577	34289698	34275750	34275900	34290670	34290773	5,2	3,71
ENSSSCG00000016888	MOCS2	chr16	-	34288073	34288217	34289577	34289698	34276743	34276870	34290670	34290773	80,2	3,71
ENSSSCG00000027767	FAM35A	chr14	-	95579678	95579872	95592456	95592563	95579373	95579507	95595886	95597448	4,2	3,5
ENSSSCG00000013043	MACROD1	chr2	+	7189484	7189513	7202147	7202263	7066824	7066940	7203248	7203370	4801,29	133670
6.Alternative splicing (AS) events for intron retention (RI)
GeneID	geneSymbol	chr	strand	riExonStart	riExonEnd	upstreamES	upstreamEE	downstreamES	downstreamEE	riExon_Coverage	riExon_Depth	Junc_upstreamEE_downstreamES
ENSSSCG00000013650	RAVER1	chr2	-	69467898	69468197	69467898	69468028	69468104	69468197	1	11.85	4
ENSSSCG00000022107	CHTOP	chr4	-	104895763	104897314	104895763	104895916	104897233	104897314	1	109.03	188
ENSSSCG00000014372	WDR55	chr2	+	148319930	148320238	148319930	148320038	148320204	148320238	0.97	2.57	150
ENSSSCG00000005437	KLF4	chr1	-	279058801	279060058	279058801	279058965	279059065	279060058	1	14.98	102
ENSSSCG00000001436	RNF5	chr7	+	28037565	28037792	28037565	28037583	28037680	28037792	0.97	2.83	540
ENSSSCG00000009585	GADD45G	chr14	+	1421136	1421660	1421136	1421297	1421559	1421660	1	35.79	512
ENSSSCG00000002792	HSF4	chr6	-	25086682	25087160	25086682	25086757	25087036	25087160	1	82.24	8
ENSSSCG00000002792	HSF4	chr6	-	25087247	25087574	25087247	25087374	25087466	25087574	1	2.87	119
ENSSSCG00000017496	MIEN1	chr12	+	23045707	23046044	23045707	23045843	23045947	23046044	1	77.56	451
ENSSSCG00000007762	KAT8	chr3	+	17505344	17506532	17505344	17505508	17506443	17506532	1	7.48	84
ENSSSCG00000012342	MAGED2	chrX	+	53368330	53369056	53368330	53368425	53368925	53369056	0.95	74.8	7
ENSSSCG00000010212	ANK3	chr14	-	68421773	68422451	68421773	68421863	68422143	68422451	1	10.91	64
ENSSSCG00000001384	VARS2	chr7	+	27126620	27127464	27126620	27126765	27127237	27127464	0.96	5.97	23
ENSSSCG00000004156	IFNGR1	chr1	+	30388405	30388888	30388405	30388475	30388595	30388888	1	2.24	9
ENSSSCG00000007524	ATP5E	chr17	-	66541057	66542976	66541057	66541208	66542850	66542976	1	9.01	6034
ENSSSCG00000001476	HSD17B8	chr7	-	29755533	29756015	29755533	29755750	29755938	29756015	1	51.27	85
ENSSSCG00000017639	SUPT4H1	chr12	+	36188766	36189144	36188766	36188821	36189091	36189144	1	3.57	87
ENSSSCG00000012173	SAT1	chrX	+	21278674	21280304	21278674	21278757	21280203	21280304	1	153.72	194
ENSSSCG00000022906	CH242-204P3.4	chr6	-	51715382	51716167	51715382	51715771	51715874	51716167	1	72.75	4
7.Alternative splicing (AS) events for skipping exon (SE)
GeneID	geneSymbol	chr	strand	exonStart	exonEnd	upstreamES	upstreamEE	downstreamES	downstreamEE	Junc_upstreamEE_exon_downstreamES	Junc_upstreamEE_downstreamES
ENSSSCG00000027049	SNAPIN	chr4	-	104881222	104881334	104880687	104880973	104881882	104882000	97367	6
ENSSSCG00000003396	NA	chr6	+	64023555	64023611	64019436	64019598	64024753	64024910	23,35	3
ENSSSCG00000017907	OMC	chr12	+	54040610	54040816	54040371	54040523	54041003	54041093	1906802	2
ENSSSCG00000029841	ZNF362	chr6	+	83557783	83557908	83543185	83543470	83563178	83563241	2,10	16
ENSSSCG00000017232	SLC9A3R1	chr12	-	6456143	6456232	6455089	6455927	6457361	6457401	31,43	3
ENSSSCG00000023408	SAMD4A	chr1	+	204589050	204589313	204553670	204554188	204600872	204600981	7,58	38
ENSSSCG00000007748	PSPH	chr3	-	17156657	17156711	17146284	17146442	17161076	17161334	24,28	6
ENSSSCG00000008571	HADHA	chr3	+	119763016	119763138	119752464	119752566	119764039	119764157	760773	4
ENSSSCG00000014348	SPATA24	chr2	-	147118154	147118256	147117507	147118046	147121422	147121492	101134	2
ENSSSCG00000014348	SPATA24	chr2	-	147121943	147122008	147121585	147121715	147123663	147123827	192251	23
ENSSSCG00000015997	PRKRA	chr15	-	93672475	93672649	93668009	93668762	93679163	93679257	37,59	2
ENSSSCG00000004276	SMAP1	chr1	+	57204224	57204304	57195566	57195641	57208715	57208795	19,13	11
ENSSSCG00000008404	MTIF2	chr3	+	90763279	90763483	90758291	90758415	90764104	90764356	32,34	5
ENSSSCG00000000773	NA	chr5	+	72522855	72523535	72520748	72520896	72526914	72527225	178376	2
ENSSSCG00000009376	VPS36	chr11	+	15995257	15995322	15992995	15993129	15997837	15997901	56,71	4
ENSSSCG00000023496	NA	chrGL896358.1	-	2492	2528	2190	2286	2690	2808	50792749	55
ENSSSCG00000013721	WDR83OS	chr2	+	66704555	66704660	66692076	66692190	66705160	66705257	341687	7
ENSSSCG00000012757	CETN2	chrX	-	141373671	141373711	141373342	141373469	141373889	141374026	41,34	91
ENSSSCG00000025738	NA	chr13	-	126825915	126826040	126818459	126818519	126851949	126852323	209184	5
ENSSSCG00000006350	CD32	chr4	-	96894441	96894560	96889714	96889751	96895242	96895496	35,64	4
ENSSSCG00000006350	CD32	chr4	-	96891724	96891780	96889714	96889751	96894441	96894560	20,17	35
ENSSSCG00000005030	NID2	chr1	-	201993607	201993735	201992757	201992900	201994831	201994974	133,78	4
ENSSSCG00000026100	NA	chr3	-	91879389	91879405	91877307	91877416	91892183	91892620	129148	5
ENSSSCG00000012586	ALG13	chrX	+	106107544	106107750	106106718	106106883	106113721	106113865	2,15	11
ENSSSCG00000012586	ALG13	chrX	+	106078692	106079065	106061710	106061848	106079635	106079718	11,5	8
ENSSSCG00000030183	NA	chr12	+	17868592	17868732	17865687	17865819	17872755	17875764	53,25	13
ENSSSCG00000016430	GALNT11	chr18	-	5629273	5629396	5627894	5628060	5634186	5634480	139118	3
ENSSSCG00000002655	MAP1LC3B	chr6	-	2013859	2013914	2010247	2010353	2028840	2029003	435585	2
ENSSSCG00000002370	AREL1	chr7	-	103759800	103760037	103753675	103753844	103761080	103761306	21,8	6
ENSSSCG00000011849	TNK2	chr13	+	143664783	143664910	143663073	143664418	143665883	143666822	4,25	2
ENSSSCG00000011849	TNK2	chr13	+	143664518	143664613	143664405	143664418	143664783	143664910	33,38	4
ENSSSCG00000010514	RRP12	chr14	+	118253709	118253871	118253557	118253621	118254307	118254461	50,58	2
ENSSSCG00000010831	DUSP10	chr10	-	13012875	13013728	12982120	12982491	13015850	13015992	84168	28
ENSSSCG00000011371	NDUFAF3	chr13	+	34900138	34900330	34899945	34900050	34900498	34900564	136178	7
ENSSSCG00000008941	MOB1B	chr8	+	71596874	71597007	71589055	71589148	71600544	71600707	28,36	2
ENSSSCG00000008941	MOB1B	chr8	+	71600544	71600707	71589055	71589148	71604099	71604176	2,22	2
ENSSSCG00000010359	LDB3	chr14	+	94950073	94950255	94937614	94937650	94953467	94953609	26,20	1724
ENSSSCG00000026990	FAM162A	chr13	-	147729131	147729239	147726443	147726669	147738142	147738250	12461229	9
ENSSSCG00000010010	NA	chr14	-	50594727	50594806	50590075	50590228	50597808	50597933	65,54	8
ENSSSCG00000008697	HUNTINGTIN	chr8	+	1496669	1496716	1494369	1494573	1499504	1499584	11,18	2
ENSSSCG00000008697	HUNTINGTIN	chr8	+	1524448	1524558	1522693	1522820	1527534	1527611	16,18	2
ENSSSCG00000008697	HUNTINGTIN	chr8	+	1530261	1530316	1529342	1529503	1534338	1534486	18,38	2
ENSSSCG00000017215	SLC16A5	chr12	-	6154233	6154376	6150737	6151546	6157056	6157314	47,14	5
ENSSSCG00000029578	NFATC3	chr6	+	25841148	25841288	25836326	25836551	25845230	25845285	64,84	2
ENSSSCG00000005715	PRRC2B	chr1	+	305433901	305433982	305431750	305431841	305435143	305439325	25,20	3
ENSSSCG00000017873	CAMKK1	chr12	-	51752150	51752171	51750481	51750573	51753000	51753036	8,10	3
ENSSSCG00000001970	HEATR5A	chr7	+	73046202	73046310	73043735	73043946	73050148	73050297	21,23	3
ENSSSCG00000003491	AKR7A2	chr6	-	71819080	71819176	71818732	71818831	71819983	71820087	30,45	2
ENSSSCG00000004901	PIGN	chr1	+	176792236	176792357	176789554	176789806	176794813	176794911	12,10	2
ENSSSCG00000013906	KXD1	chr2	+	59058533	59058579	59056698	59056850	59059498	59060500	168157	7
ENSSSCG00000013906	KXD1	chr2	+	59056698	59056850	59055093	59055214	59059498	59060500	216,7	2
ENSSSCG00000029343	MFSD11	chr12	-	4651111	4651166	4649207	4649314	4651675	4651844	63,73	3
ENSSSCG00000029343	MFSD11	chr12	-	4645549	4645607	4644826	4644970	4647471	4647567	46,42	2
ENSSSCG00000016397	NA	chr15	+	156950228	156950335	156947671	156947775	156952650	156952763	18622903	2
ENSSSCG00000016397	NA	chr15	+	157007510	157007614	157005267	157005371	157009449	157009559	16951455	2
ENSSSCG00000016397	NA	chr15	+	157009449	157009559	157007510	157007614	157009984	157010094	1455323	10
ENSSSCG00000016397	NA	chr15	+	157018109	157018201	157016644	157016736	157031081	157031188	72,65	20
ENSSSCG00000016397	NA	chr15	+	157018109	157018201	157016644	157016736	157029316	157029408	72,35	4
ENSSSCG00000016397	NA	chr15	+	157029316	157029408	157016644	157016736	157031081	157031188	4,62	20
ENSSSCG00000016397	NA	chr15	+	157029316	157029408	157018109	157018201	157031081	157031188	35,62	65
ENSSSCG00000016397	NA	chr15	+	157029316	157029408	157027644	157027736	157031081	157031188	426,62	5
ENSSSCG00000016397	NA	chr15	+	157027644	157027736	157018109	157018201	157031081	157031188	12,5	65
ENSSSCG00000016397	NA	chr15	+	157027644	157027736	157018109	157018201	157029316	157029408	12426	35
ENSSSCG00000008678	TMEM129	chr8	+	310885	311044	309749	310223	311144	312645	27,21	13
ENSSSCG00000005040	GNPNAT1	chr1	-	202683163	202683224	202680392	202681876	202684366	202684493	40,44	2
ENSSSCG00000005040	GNPNAT1	chr1	-	202686258	202686320	202684366	202684493	202687949	202688116	23,32	7
ENSSSCG00000026004	MSRB3	chr5	+	33075916	33076013	33033611	33033688	33085002	33088198	5128	2
ENSSSCG00000009583	NA	chr14	-	935394	935483	933640	933986	936878	937000	17,16	6
ENSSSCG00000014903	CCDC90B	chr9	-	19353933	19354108	19343499	19343618	19360408	19360915	6,3	68
ENSSSCG00000014903	CCDC90B	chr9	-	19341113	19341216	19338367	19338468	19343499	19343618	58,70	2
ENSSSCG00000012983	PCNXL3	chr2	-	5784727	5784759	5784313	5784484	5784995	5785148	42,66	4
ENSSSCG00000029608	SEC62	chr13	-	117337917	117338022	117332280	117332484	117339361	117339469	264368	6
ENSSSCG00000000968	SBF1	chr5	-	110504200	110504277	110503758	110503939	110506527	110506664	84,51	8
ENSSSCG00000029633	USP24	chr6	+	145433668	145433789	145432455	145432557	145434276	145434389	160140	2
ENSSSCG00000029633	USP24	chr6	+	145330197	145330232	145324485	145324607	145330560	145330625	90103	7
ENSSSCG00000029633	USP24	chr6	+	145427357	145427453	145424685	145424798	145429818	145429934	102108	3
ENSSSCG00000011064	NA	chr10	-	54223088	54223208	54221524	54221596	54227076	54227244	88192	2
ENSSSCG00000002351	NA	chr7	+	102934739	102934822	102928581	102928944	102936374	102936492	29,90	3
ENSSSCG00000012149	RBBP7	chrX	-	14306396	14306541	14301999	14302172	14311281	14311425	112122	2
ENSSSCG00000012149	RBBP7	chrX	-	14311281	14311425	14301999	14302172	14312255	14312579	2201	3
ENSSSCG00000006754	AMPD1	chr4	+	116059377	116059388	116057655	116057748	116063191	116063371	334359	142
ENSSSCG00000001554	SRPK1	chr7	-	36586955	36587062	36582514	36582583	36591623	36591723	35,24	2
ENSSSCG00000006126	DECR1	chr4	-	51216638	51216737	51212099	51212171	51225215	51225362	199176	3
ENSSSCG00000024315	MRPL55	chr2	+	53867836	53868040	53865777	53865865	53868716	53868865	329144	5
ENSSSCG00000022107	CHTOP	chr4	-	104895055	104895138	104893091	104893277	104895763	104895916	18,23	110
ENSSSCG00000022107	CHTOP	chr4	-	104892148	104892285	104890135	104890468	104893091	104893274	495376	3
ENSSSCG00000022107	CHTOP	chr4	-	104893091	104893274	104890039	104890468	104895763	104895916	3117	2
ENSSSCG00000022107	CHTOP	chr4	-	104893091	104893277	104890035	104890468	104895763	104895916	3110	2
ENSSSCG00000015588	ANGEL2	chr9	+	143393146	143393272	143391866	143392287	143393918	143393975	30,39	5
ENSSSCG00000015588	ANGEL2	chr9	+	143393918	143393975	143393146	143393272	143396292	143396455	39,42	2
ENSSSCG00000015588	ANGEL2	chr9	+	143383683	143384008	143381057	143381115	143389445	143389701	15,15	10
ENSSSCG00000007488	DOK5	chr17	+	62497677	62497866	62494815	62494934	62513198	62513333	41113	2
ENSSSCG00000010303	SYNPO2L	chr14	-	82591257	82591408	82590271	82590785	82593022	82593126	394387	30
ENSSSCG00000017553	KAT7	chr12	+	25991750	25991839	25988297	25988379	25993208	25993306	23,29	15
ENSSSCG00000028148	DMD	chrX	-	31453580	31453711	31396832	31397020	31454911	31455092	17,21	7
ENSSSCG00000028148	DMD	chrX	-	29471536	29471702	29468897	29469008	29493890	29494047	34,87	2
ENSSSCG00000028148	DMD	chrX	-	29466221	29466259	29461553	29461618	29466959	29467095	139,80	12
ENSSSCG00000028148	DMD	chrX	-	29461553	29461618	29460384	29460449	29466959	29467095	258,12	2
ENSSSCG00000024397	NA	chr3	+	9613814	9613954	9609480	9609516	9616422	9616495	6,9	3
ENSSSCG00000013633	CARM1	chr2	+	70076573	70076662	70076306	70076391	70077121	70077258	91,73	7
ENSSSCG00000013633	CARM1	chr2	+	70078096	70078164	70077774	70077851	70078326	70078479	51,69	49
ENSSSCG00000013633	CARM1	chr2	+	70076306	70076391	70070755	70070836	70076573	70076662	76,91	2
ENSSSCG00000022647	TIMM17B	chrX	+	47838458	47838557	47837428	47837600	47839848	47839911	151326	11
ENSSSCG00000011459	SELK	chr13	-	39060931	39061017	39060225	39060671	39061929	39062012	451785	4
ENSSSCG00000020898	ELP2	chr6	+	112425023	112425089	112424184	112424248	112425677	112425817	20,24	4
ENSSSCG00000014852	ARRB1	chr9	+	10753050	10753073	10751778	10751861	10756070	10756140	16,23	18
ENSSSCG00000016464	CASP2	chr18	-	7204059	7204209	7203324	7203491	7206783	7206997	38,40	3
ENSSSCG00000015871	NR4A2	chr15	-	70677232	70677355	70675881	70676746	70679046	70679616	168132	2
ENSSSCG00000008190	INPP4A	chr3	-	58285930	58285962	58281777	58281949	58289372	58289510	75,61	2
ENSSSCG00000004592	NA	chr1	+	125158335	125158803	125156966	125156993	125159436	125159485	28,48	11
ENSSSCG00000013405	EIF4G2	chr2	+	52016847	52016949	52015844	52015984	52017822	52017953	10491224	4
ENSSSCG00000013405	EIF4G2	chr2	+	52020626	52020739	52019817	52019977	52021328	52021453	12541696	53
ENSSSCG00000029219	SH3BGR	chr13	-	213337386	213337571	213323565	213323645	213347989	213348206	13641077	2
ENSSSCG00000029219	SH3BGR	chr13	-	213295117	213295146	213290278	213290418	213306754	213306846	22942058	91
ENSSSCG00000000980	ALG12	chr5	-	110959316	110959510	110958880	110958983	110960015	110960188	15,54	6
ENSSSCG00000003226	NA	chr6	+	51582918	51582965	51582416	51582694	51585008	51585104	8,6	4
ENSSSCG00000004489	EEF1A	chr1	+	103475881	103476060	103475507	103475685	103476182	103476478	101847317	2
ENSSSCG00000022521	DPY19L3	chr6	+	37894961	37895062	37892997	37893128	37897271	37897344	15,8	3
ENSSSCG00000026087	GKAP1	chr10	+	35254557	35254634	35244566	35244709	35260661	35260784	88101	5
ENSSSCG00000008800	TMEM33	chr8	+	34670670	34670764	34667381	34667449	34677461	34677594	109,2	9
ENSSSCG00000008800	TMEM33	chr8	+	34670670	34670764	34667381	34667449	34670969	34671156	109,91	7
ENSSSCG00000009096	EXOSC9	chr8	-	109531865	109531959	109530735	109530854	109532302	109532492	74,79	6
ENSSSCG00000005444	TMEM245	chr1	-	280676512	280676535	280668821	280668925	280679418	280679587	75,74	29
ENSSSCG00000015712	NA	chr15	+	26815949	26816088	26812908	26813022	26817036	26817197	37,41	2
ENSSSCG00000009652	KCTD9	chr14	-	10666916	10666959	10663189	10663285	10670472	10670593	214257	2
ENSSSCG00000009652	KCTD9	chr14	-	10633685	10633834	10615590	10615695	10634894	10634989	90,61	4
ENSSSCG00000010088	UBE2L3	chr14	-	53751136	53751231	53724502	53724688	53765869	53765926	557248	11
ENSSSCG00000010862	CDC42BPA	chr10	-	17036244	17036486	17035878	17035988	17046557	17046690	20,16	11
ENSSSCG00000016044	ORMDL1	chr15	-	105412494	105412674	105407146	105407297	105414576	105415129	51,41	7
ENSSSCG00000010128	SEPT5	chr14	+	54898547	54898643	54897669	54897770	54898728	54898863	29,42	5
ENSSSCG00000010295	ECD	chr14	+	82065549	82065677	82064073	82064265	82068320	82068448	40,39	2
ENSSSCG00000008021	TMEM204	chr3	-	41814119	41814274	41806107	41806782	41818105	41818919	125161	2
ENSSSCG00000014291	AFF4	chr2	-	140772856	140772947	140772262	140772407	140803857	140804239	41,33	61
ENSSSCG00000013421	PTBP1	chr2	-	78365966	78366138	78365740	78365886	78366344	78366419	263264	2
ENSSSCG00000013421	PTBP1	chr2	-	78362989	78363022	78362490	78362582	78364056	78364204	106115	10
ENSSSCG00000013421	PTBP1	chr2	-	78364834	78364911	78364056	78364204	78365051	78365225	87112	10
ENSSSCG00000028720	NXN	chr12	+	49233758	49233937	49221289	49221395	49235581	49235705	399342	2
ENSSSCG00000002778	ZDHHC1	chr6	-	25321398	25321556	25321012	25321124	25322194	25322295	8,4	2
ENSSSCG00000002778	ZDHHC1	chr6	-	25321657	25321781	25321398	25321556	25322194	25322295	8,8	4
ENSSSCG00000014132	ATP6AP1L	chr2	+	92715577	92715814	92710896	92710946	92719472	92719774	14,5	6
ENSSSCG00000001697	TMEM63B	chr7	+	44962754	44962792	44962407	44962486	44963666	44963756	28,44	21
ENSSSCG00000013729	NA	chr2	+	66461826	66461861	66461646	66461736	66462168	66462311	172144	8
ENSSSCG00000013729	NA	chr2	+	66462489	66462551	66462168	66462311	66462817	66462987	42,20	4
ENSSSCG00000028089	NA	chr1	+	141719599	141719750	141718625	141718780	141720828	141723599	13,15	4
ENSSSCG00000029589	NA	chr18	+	49455064	49455224	49444181	49444418	49466484	49466593	405283	4
ENSSSCG00000012257	MAOA	chrX	-	43189874	43189968	43178683	43179405	43208580	43209051	95110	2
ENSSSCG00000013616	ZNF653	chr2	-	70491047	70491161	70490224	70490323	70492553	70492664	10,19	2
ENSSSCG00000017264	AMZ2	chr12	-	12369409	12369691	12368580	12368753	12370612	12370704	96,10	2
ENSSSCG00000017264	AMZ2	chr12	-	12370222	12370311	12369409	12369691	12370612	12370704	268134	10
ENSSSCG00000028479	TMEM230	chr17	-	15122021	15122143	15116169	15117343	15123853	15123973	108198	4
ENSSSCG00000025401	CDK10	chr6	-	463753	463825	463063	463134	465553	466072	134,26	11
ENSSSCG00000030065	ZBTB47	chr13	+	28858415	28858530	28856982	28857129	28859141	28859285	110100	20
ENSSSCG00000005038	PSMC6	chr1	+	202612264	202612325	202611536	202611659	202614698	202614818	238286	2
ENSSSCG00000008498	HEATR5B	chr3	+	109719710	109719819	109719098	109719197	109720679	109720842	22,14	2
ENSSSCG00000001621	TFEB	chr7	-	42167602	42167749	42165259	42166385	42168642	42168717	5,16	2
ENSSSCG00000001621	TFEB	chr7	-	42171619	42171696	42169399	42169519	42172204	42172458	167154	6
ENSSSCG00000012698	SLC9A6	chrX	+	127109815	127110014	127098760	127098984	127112200	127112277	40,24	6
ENSSSCG00000021429	C21orf91	chr13	-	192512215	192512277	192505850	192510745	192513266	192513802	42,37	4
ENSSSCG00000021429	C21orf91	chr13	-	192513266	192513802	192505850	192510745	192539228	192539361	4,58	2
ENSSSCG00000023666	CTSB	chr14	-	16206060	16206176	16204288	16204416	16207348	16207491	675732	4
ENSSSCG00000023666	CTSB	chr14	-	16210293	16210407	16208891	16209009	16211057	16211142	6771024	2
ENSSSCG00000003682	ANKRD12	chr6	-	92102716	92102784	92097509	92097655	92111298	92111445	58,22	31
ENSSSCG00000007265	SNTA1	chr17	-	41869222	41869418	41868330	41868517	41871589	41871719	329381	10
ENSSSCG00000001410	BAT3	chr7	+	27490128	27490235	27489942	27490019	27490362	27490474	34,35	111
ENSSSCG00000001410	BAT3	chr7	+	27486407	27486460	27485972	27486168	27486624	27486698	135175	39
ENSSSCG00000001410	BAT3	chr7	+	27494448	27494594	27493820	27493927	27494890	27495106	147180	86
ENSSSCG00000010351	CCSER2	chr14	+	92384025	92384221	92380920	92382375	92407605	92407695	10,27	2
ENSSSCG00000010351	CCSER2	chr14	+	92515130	92515214	92505104	92505193	92528338	92533125	49,42	15
ENSSSCG00000021238	HSD3B7	chr3	+	17842716	17842878	17842408	17842514	17843326	17848221	94124	3
ENSSSCG00000011284	NKTR	chr13	+	28837963	28838019	28836699	28836794	28838657	28838758	31,16	11
ENSSSCG00000015882	BAZ2B	chr15	-	73568823	73568924	73557013	73557223	73569195	73569303	6,8	5
ENSSSCG00000004651	GALK2	chr1	-	136291723	136291811	136281106	136281229	136303688	136303876	20,18	6
ENSSSCG00000004651	GALK2	chr1	-	136221522	136221620	136219873	136220025	136271279	136271425	26,18	2
ENSSSCG00000006453	KIRREL	chr4	-	100532091	100532240	100525887	100526044	100533875	100534024	23,24	2
ENSSSCG00000006362	USP21	chr4	-	97147934	97147998	97147575	97147678	97148501	97148656	38,36	4
ENSSSCG00000009113	METTL14	chr8	-	112737483	112737570	112731583	112731673	112737964	112738044	15,27	2
ENSSSCG00000004986	TRAPPC6B	chr1	+	188423055	188423148	188420586	188420669	188424702	188425861	75,57	3
ENSSSCG00000004986	TRAPPC6B	chr1	+	188418093	188418160	188414021	188414417	188418883	188419000	96142	10
ENSSSCG00000024081	NRBF2	chr14	+	71862912	71862952	71847444	71847528	71864231	71866418	41,35	4
ENSSSCG00000014023	RUFY1	chr2	-	80581697	80581814	80577194	80577295	80583213	80583386	32,37	2
ENSSSCG00000014023	RUFY1	chr2	-	80583213	80583386	80577194	80577295	80588296	80588640	2,81	2
ENSSSCG00000007554	ZFAND2A	chr3	-	876584	876712	873366	874572	878696	878790	22,39	9
ENSSSCG00000000719	NA	chr5	-	67980628	67980730	67976419	67976486	67981519	67981660	845642	2
ENSSSCG00000028865	SAP18	chr11	+	432655	432777	428883	428992	432942	433291	16901159	2
ENSSSCG00000008991	FRAS1	chr8	+	78129059	78129178	78127485	78127673	78130371	78130550	12,20	2
ENSSSCG00000010929	CYB5R1	chr10	-	29289204	29289276	29288581	29288687	29289392	29289541	12241614	17
ENSSSCG00000010929	CYB5R1	chr10	-	29288215	29288344	29287449	29287532	29288581	29288687	1058627	2
ENSSSCG00000009821	ARPC3	chr14	+	33742386	33742454	33739975	33740051	33743967	33744093	279273	3
ENSSSCG00000005914	SHARPIN	chr4	+	758048	758201	757887	757977	758483	758602	46,32	3
ENSSSCG00000005914	SHARPIN	chr4	+	757455	757583	754689	754863	757661	757802	11,4	168
ENSSSCG00000010759	GLRX3	chr14	+	151215157	151215214	151213090	151213151	151217064	151217116	145171	2
ENSSSCG00000024180	PAP7	chrGL893507.1	-	22209	22383	18347	18533	24614	24772	74112	2
ENSSSCG00000003334	UBE2J2	chr6	+	57976788	57976828	57974122	57974252	57980044	57980146	124129	2
ENSSSCG00000005582	STRBP	chr1	-	297551770	297551935	297547493	297547637	297557006	297557226	39,48	5
ENSSSCG00000013715	NA	chr2	+	67258972	67259059	67250244	67250541	67262352	67262478	4,2	9
ENSSSCG00000029876	SOD2	chr1	+	9480034	9480150	9476006	9476208	9482724	9482903	860802	2
ENSSSCG00000005288	TLE4	chr1	+	259301794	259301868	259286765	259286830	259327577	259327781	39,13	10
ENSSSCG00000005288	TLE4	chr1	+	259377886	259377939	259376886	259377005	259378438	259378590	31,66	2
ENSSSCG00000008170	RPL31	chr3	-	55837845	55837970	55836582	55836694	55841024	55841538	31216391	6
ENSSSCG00000009440	ELF1	chr11	+	26363062	26363169	26354010	26354190	26365584	26365748	42,56	4
ENSSSCG00000025252	PEX5	chr5	+	65946372	65946482	65945883	65945973	65946746	65946838	42,32	10
ENSSSCG00000008593	KLHL29	chr3	-	122159014	122159152	122150541	122150743	122199486	122199998	21,14	2
ENSSSCG00000014998	AASDHPPT	chr9	+	39970141	39970262	39942278	39942503	39970551	39970712	13,24	3
ENSSSCG00000009994	MTMR3	chr14	+	49996854	49996904	49912161	49912407	50004138	50004223	129127	7
ENSSSCG00000009994	MTMR3	chr14	+	50055841	50055951	50053320	50054715	50056419	50056507	59,65	11
ENSSSCG00000013570	MCOLN1	chr2	-	72147458	72147566	72147111	72147207	72148222	72148387	29,39	8
ENSSSCG00000012653	ZDHHC9	chrX	-	122204419	122204489	122202941	122203242	122204839	122205022	11,9	42
ENSSSCG00000010738	ZRANB1	chr14	+	145861468	145861621	145858903	145859090	145863770	145863841	75,58	6
ENSSSCG00000010738	ZRANB1	chr14	+	145833236	145834086	145805071	145805518	145858903	145859090	77,46	5
ENSSSCG00000008383	AHSA2	chr3	+	84570521	84570635	84567926	84568011	84571696	84571784	18,10	2
ENSSSCG00000011137	GDI2	chr10	+	71292008	71292107	71290208	71290315	71294817	71294951	221251	2
ENSSSCG00000006789	ATP5F1	chr4	-	119084551	119084676	119080923	119081102	119085313	119085476	8821142	5
ENSSSCG00000029051	NA	chrJH118974.1	+	174363	174492	159876	160062	179024	179138	25,57	7
ENSSSCG00000010821	EPRS	chr10	-	11677711	11677783	11676075	11676154	11678170	11678379	79,83	3
ENSSSCG00000021273	NA	chr1	+	16340188	16340328	16338911	16339105	16348340	16348507	77,77	6
ENSSSCG00000012405	RPS4	chrX	-	65861139	65861310	65860270	65860427	65862703	65862800	23322103	13
ENSSSCG00000006707	PDE4DIP	chr4	-	110488855	110488992	110488016	110488135	110518257	110518374	689766	2
ENSSSCG00000000572	CMAS	chr5	-	54732148	54732290	54731833	54731988	54739651	54740020	125146	5
ENSSSCG00000017365	G6PC3	chr12	+	19360731	19360849	19360461	19360551	19361045	19361186	47,15	8
ENSSSCG00000006216	TRIM55	chr4	-	74671784	74672071	74655332	74655827	74673390	74673613	33106	4
ENSSSCG00000016975	PTCD2	chr16	+	52604836	52604953	52600586	52600715	52607856	52607934	31,64	2
ENSSSCG00000014251	MEGF10	chr2	+	135644699	135644911	135637881	135638017	135652900	135653074	15,13	2
ENSSSCG00000014364	ANKHD1	chr2	+	148190582	148190709	148186310	148186397	148190904	148191047	30,38	2
ENSSSCG00000000214	GPD1	chr5	-	16332438	16332544	16330758	16331491	16333032	16333265	32723643	3
ENSSSCG00000008976	ART3	chr8	+	75960260	75960968	75955005	75955082	75980111	75980143	217,96	11
ENSSSCG00000004216	NA	chr1	+	39574075	39574127	39568031	39568173	39578246	39578326	48,65	19
ENSSSCG00000008358	ACTR2	chr3	-	80516822	80516932	80510313	80510528	80525124	80525402	298383	4
ENSSSCG00000013938	GATAD2A	chr2	+	58266632	58266764	58240861	58241123	58266878	58267009	101,77	2
ENSSSCG00000013938	GATAD2A	chr2	+	58275048	58275122	58274101	58274399	58275429	58275624	36,23	52
ENSSSCG00000001008	BPHL	chr7	+	1952916	1953019	1947211	1947368	1955557	1955723	74,42	2
ENSSSCG00000025028	XIAP	chrX	+	116238883	116238925	116237846	116237924	116245645	116245845	79,55	3
ENSSSCG00000008298	DUSP11	chr3	+	72409632	72409707	72407785	72407997	72414222	72414353	68,90	9
ENSSSCG00000007188	NA	chr17	-	38472449	38472613	38470180	38471288	38476785	38476897	7151083	11
ENSSSCG00000007188	NA	chr17	-	38476785	38476897	38472449	38472613	38495052	38495099	1083475	7
ENSSSCG00000012440	PGK1	chrX	-	71340961	71341138	71340588	71340686	71342410	71342589	31852699	5
ENSSSCG00000012280	UXT	chrX	+	47296311	47296378	47296023	47296173	47296652	47296759	64,80	7
ENSSSCG00000009369	COG6	chr11	+	14714358	14714501	14710678	14710939	14717311	14717382	63,33	8
ENSSSCG00000009334	HSPH1	chr11	-	7642706	7642837	7640112	7640249	7644479	7644687	82127	102
ENSSSCG00000013391	NA	chr2	+	47969015	47969118	47968527	47968628	47973024	47973112	302291	5
ENSSSCG00000006474	NA	chr4	+	101986561	101986685	101984685	101985467	101988993	101989066	37,95	2
ENSSSCG00000021803	NA	chr6	+	25735133	25735185	25705635	25705746	25763176	25763343	43,37	2
ENSSSCG00000004789	THBS1	chr1	-	146916186	146916359	146915824	146915951	146916670	146916846	340240	2
ENSSSCG00000003177	BCL2L12	chr6	+	50438691	50438777	50437373	50437515	50438866	50438957	71,37	3
ENSSSCG00000003177	BCL2L12	chr6	+	50440039	50440326	50438866	50438957	50442943	50444473	22,6	18
ENSSSCG00000012837	CHID1	chr2	+	105702	105857	103389	103546	106416	106565	54,93	4
ENSSSCG00000015074	SIDT2	chr9	+	49620211	49620222	49619823	49619875	49620548	49620619	24,34	18
ENSSSCG00000012939	BRMS1	chr2	+	5127288	5127380	5126782	5126878	5128467	5128531	82,44	5
ENSSSCG00000006830	PSMA5	chr4	+	121166650	121166717	121164608	121164734	121167622	121167729	317401	2
ENSSSCG00000030480	NA	chr13	+	211155143	211155228	211098174	211098411	211209693	211209889	57,53	2
ENSSSCG00000003830	MYSM1	chr6	+	141369686	141369816	141365392	141366170	141370929	141371032	13,19	7
ENSSSCG00000004420	TRAF3IP2	chr1	-	87083864	87084700	87071433	87071625	87101814	87102035	12,39	2
ENSSSCG00000022162	NA	chr3	+	72894772	72896676	72888024	72888723	72899487	72899676	4,5	13
ENSSSCG00000028688	NA	chrGL894027.2	-	22032	22245	20254	20398	22402	22521	19,45	5
ENSSSCG00000008247	SUCLG1	chr3	+	63154622	63154738	63149385	63149488	63158910	63159122	14941756	5
ENSSSCG00000008247	SUCLG1	chr3	+	63149385	63149488	63138797	63138912	63154622	63154738	12791494	2
ENSSSCG00000027529	BIRC2	chr9	+	36999899	36999977	36994775	36994874	37001749	37001797	56111	10
ENSSSCG00000008581	NCOA1	chr3	-	121235025	121235114	121228062	121230404	121238942	121239125	12,38	2
ENSSSCG00000008581	NCOA1	chr3	-	121230490	121230546	121228062	121230404	121235025	121235114	20,22	12
ENSSSCG00000000793	PPHLN1	chr5	+	76369649	76369705	76358127	76358338	76372676	76372755	56,50	7
ENSSSCG00000000793	PPHLN1	chr5	+	76327567	76327728	76314101	76314225	76330931	76330992	39,47	12
ENSSSCG00000017337	ACBD4	chr12	-	18527831	18527951	18527675	18527759	18528213	18528612	17,23	3
ENSSSCG00000029449	PRG4	chr9	+	139910413	139910535	139907717	139907792	139911815	139911934	4,5	6
ENSSSCG00000015631	GRB10	chr9	-	150354490	150354580	150330175	150330379	150377698	150377795	157112	2
ENSSSCG00000015631	GRB10	chr9	-	150284130	150284207	150281871	150281987	150291851	150291949	285393	2
ENSSSCG00000017202	H3F3B	chr12	+	5579324	5579461	5578732	5578853	5579582	5579735	12671512	4
ENSSSCG00000014038	FAM193B	chr2	-	81860539	81860614	81857735	81859438	81860767	81861790	20,25	2
ENSSSCG00000016954	NA	chr16	-	47892129	47892248	47889036	47889245	47900020	47901568	6,10	10
ENSSSCG00000016954	NA	chr16	-	47889036	47889245	47887620	47887712	47900020	47901568	17,10	26
ENSSSCG00000026596	SYNRG	chr12	-	40672711	40672944	40671483	40671560	40678584	40678695	57,9	2
ENSSSCG00000026596	SYNRG	chr12	-	40621966	40622001	40620838	40620969	40622369	40622479	41,58	9
ENSSSCG00000013746	CALR	chr2	+	66285226	66285320	66284595	66284798	66285410	66285619	604567	4
ENSSSCG00000013746	CALR	chr2	+	66285900	66286043	66285703	66285816	66286623	66286715	884566	6
ENSSSCG00000003218	NA	chr6	+	51133456	51133604	51133193	51133279	51133908	51134025	69595308	2
ENSSSCG00000003218	NA	chr6	+	51132629	51132718	51131458	51131525	51133193	51133279	50587528	2
ENSSSCG00000003218	NA	chr6	+	51134950	51135009	51134710	51134758	51137448	51137641	58457017	24
ENSSSCG00000003218	NA	chr6	+	51151299	51151387	51150999	51151166	51151491	51151686	75706290	3
ENSSSCG00000026626	NA	chr6	-	58717513	58717594	58715800	58715904	58720875	58721030	101191	7
ENSSSCG00000026626	NA	chr6	-	58715800	58715904	58713554	58713653	58717513	58717594	123101	9
ENSSSCG00000008614	SMC6	chr3	+	128264770	128264831	128263778	128263914	128268804	128268884	77,62	2
ENSSSCG00000008614	SMC6	chr3	+	128278990	128279168	128278443	128278607	128280197	128280401	28,39	2
ENSSSCG00000017391	PLEKHH3	chr12	-	20367252	20367710	20366785	20366976	20367914	20368046	26,82	11
ENSSSCG00000000024	PARVB	chr5	+	2149231	2149299	2146821	2146882	2152058	2152159	430404	2
ENSSSCG00000011499	LRIG1	chr13	-	52683807	52683950	52681165	52681308	52685605	52685748	105,53	3
ENSSSCG00000009776	SBNO1	chr14	+	31263526	31263630	31262408	31262539	31265484	31265793	42,17	15
ENSSSCG00000009776	SBNO1	chr14	+	31265484	31265793	31262408	31262539	31268590	31268690	15,12	3
ENSSSCG00000009449	NA	chr11	+	35123337	35124190	35103422	35103547	35134070	35134195	22,15	6
ENSSSCG00000021519	CPNE2	chrGL893072.1	-	14967	15041	12685	12756	17186	17365	29,23	2
ENSSSCG00000011317	FYCO1	chr13	-	32180669	32180764	32176941	32177151	32203291	32203455	262355	7
ENSSSCG00000011317	FYCO1	chr13	-	32230082	32230188	32228511	32228636	32233285	32233384	195157	67
ENSSSCG00000011750	PLD1	chr13	-	119278807	119278934	119275060	119275205	119279182	119279372	8,8	2
ENSSSCG00000011645	CEP63	chr13	+	83172254	83172376	83171324	83171419	83179635	83179748	22,27	3
ENSSSCG00000023097	ZNF408	chr2	-	17183630	17183691	17183147	17183403	17184634	17184911	17,21	2
ENSSSCG00000026257	STMN1	chr6	+	76930696	76930868	76930139	76930211	76932963	76933154	128101	2
ENSSSCG00000011510	TMF1	chr13	-	55544994	55545136	55544600	55544766	55549969	55550074	22,5	4
ENSSSCG00000023801	LANCL2	chrGL894522.1	-	42312	42519	39660	39806	49280	49397	2,61	3
ENSSSCG00000023801	LANCL2	chrGL894522.1	-	41285	41432	39660	39806	42312	42519	54,60	2
ENSSSCG00000007681	NA	chr3	+	9396610	9396675	9394812	9395483	9398002	9398103	13,15	2
ENSSSCG00000014071	NA	chr2	-	84265044	84265157	84264529	84264730	84269042	84269111	24721528	10
ENSSSCG00000023241	NA	chr14	-	65741085	65741810	65738134	65738278	65742215	65742345	19,11	2
ENSSSCG00000007504	RNPC1	chr17	+	64949255	64949309	64948572	64948695	64960606	64962212	844722	7
ENSSSCG00000008412	PSME4	chr3	+	92471878	92471963	92468672	92468880	92480216	92480344	117148	3
ENSSSCG00000008412	PSME4	chr3	+	92485957	92486090	92483694	92483856	92486818	92486956	150215	2
ENSSSCG00000008412	PSME4	chr3	+	92378704	92378796	92375968	92376093	92379321	92379586	69,83	5
ENSSSCG00000016809	DROSHA	chr16	-	18657255	18657347	18650227	18650458	18662255	18663088	30,16	2
ENSSSCG00000003637	NA	chr6	-	85635643	85635753	85634092	85634477	85637596	85637710	291435	125
ENSSSCG00000017394	NA	chr12	-	20432791	20432903	20432419	20432586	20433229	20433351	36,63	3
ENSSSCG00000010073	CHCHD10	chr14	+	53365398	53365545	53364317	53364536	53365643	53366597	61614593	22
ENSSSCG00000003267	MBOAT7	chr6	-	53277443	53277569	53275242	53275401	53278190	53278319	25,66	2
ENSSSCG00000013620	NA	chr2	+	70413655	70413843	70413121	70413200	70413970	70414105	10,5	3
ENSSSCG00000007737	TPST1	chr3	-	16662768	16662815	16660040	16660615	16665586	16665636	30,27	3
ENSSSCG00000007737	TPST1	chr3	-	16665586	16665636	16662768	16662815	16706782	16706980	27,31	2
ENSSSCG00000030605	POLR2M	chr1	-	126387989	126388193	126383470	126386287	126391017	126391661	67,67	10
ENSSSCG00000005658	ZDHHC12	chr1	-	303105972	303106138	303105455	303105785	303106306	303106383	67,14	7
ENSSSCG00000001242	GABBR1	chr7	+	25232661	25232811	25230811	25230888	25233266	25233398	23,10	25
ENSSSCG00000016720	PGAM2	chr18	+	53424159	53424339	53423634	53424047	53425672	53425884	2266920189	2
ENSSSCG00000005934	TRAPPC9	chr4	+	2589313	2589339	2578893	2579021	2602892	2603013	23,21	7
ENSSSCG00000025192	RPL9	chr8	-	32310658	32310790	32309770	32309850	32312409	32312504	49224391	25
ENSSSCG00000030131	C15orf40	chr7	+	57419094	57419220	57417819	57418003	57422275	57422402	79,78	47
ENSSSCG00000030131	C15orf40	chr7	+	57422275	57422402	57417819	57418003	57422845	57425005	47,84	2
ENSSSCG00000004973	UACA	chr1	-	186640712	186640777	186637613	186637831	186643400	186643555	122151	2
ENSSSCG00000004973	UACA	chr1	-	186657166	186657198	186656379	186656477	186657731	186657838	97,79	4
ENSSSCG00000000902	NR2C1	chr5	+	92506369	92506534	92505001	92505185	92512231	92512352	24,11	3
ENSSSCG00000006781	CTTNBP2NL	chr4	-	118067487	118067610	118064156	118064263	118081113	118081234	48,28	10
ENSSSCG00000009617	REEP4	chr14	-	6850151	6850264	6849617	6849752	6850688	6850808	10,7	6
ENSSSCG00000004065	TIAM2	chr1	-	13705448	13705519	13697067	13697228	13708647	13708793	5,4	6
ENSSSCG00000030683	NA	chr13	-	176525188	176525256	176513526	176514314	176526233	176526349	7,4	5
ENSSSCG00000029348	THAP6	chr8	-	75323576	75323678	75321857	75322064	75324563	75325141	9,9	3
ENSSSCG00000029348	THAP6	chr8	-	75321857	75322064	75317919	75318044	75324563	75325141	15,3	2
ENSSSCG00000007331	RBL1	chr17	-	45712258	45712391	45697372	45697572	45716386	45716789	13,10	4
ENSSSCG00000002896	U2AF1	chr6	-	40626384	40626517	40626151	40626282	40626683	40626781	73,62	2
ENSSSCG00000002896	U2AF1	chr6	-	40626683	40626781	40626384	40626517	40626858	40626907	62,86	2
ENSSSCG00000009345	NA	chr11	+	9036164	9036271	9035631	9036070	9040444	9040582	18,9	15
ENSSSCG00000011826	TMEM44	chr13	-	141184832	141184864	141180242	141181500	141191882	141192040	8,9	16
ENSSSCG00000011720	MBNL1	chr13	+	100721878	100721931	100720454	100720711	100722806	100722959	44,42	486
ENSSSCG00000001423	NELFE	chr7	+	27769687	27769741	27769388	27769532	27769975	27770077	59,49	3
ENSSSCG00000002295	NFS	chr7	-	97699263	97699454	97696950	97697123	97704925	97704983	349365	2
ENSSSCG00000006390	CASQ1	chr4	-	98221660	98221760	98220302	98220376	98222118	98222172	89279906	10
ENSSSCG00000009010	ARFIP1	chr8	-	80786314	80786409	80784740	80784852	80791455	80791597	13,8	6
ENSSSCG00000012328	HUWE1	chrX	-	51942378	51942477	51936488	51936618	51942678	51942792	48,47	2
ENSSSCG00000012328	HUWE1	chrX	-	51807377	51807475	51806655	51806788	51808325	51808400	86,82	7
ENSSSCG00000012988	EHBP1L1	chr2	+	5867899	5867956	5865073	5865503	5868170	5868265	681531	2
ENSSSCG00000027486	TRIP6	chr3	+	8140911	8141036	8140290	8140398	8141324	8141710	3,22	3
ENSSSCG00000027486	TRIP6	chr3	+	8140691	8140818	8140290	8140398	8140911	8141036	62,35	3
ENSSSCG00000027486	TRIP6	chr3	+	8143301	8143421	8142865	8143043	8143518	8143649	34,52	9
ENSSSCG00000001800	TM6SF1	chr7	-	57322437	57322534	57319956	57320059	57327819	57327922	97117	6
ENSSSCG00000001800	TM6SF1	chr7	-	57316815	57316936	57314963	57315067	57318122	57318204	93129	4
ENSSSCG00000001800	TM6SF1	chr7	-	57319956	57320059	57318122	57318204	57327819	57327922	95,6	11
ENSSSCG00000002330	PCNX	chr7	+	100772977	100773109	100759932	100761638	100791174	100791264	8,2	7
ENSSSCG00000002330	PCNX	chr7	+	100778805	100778989	100772977	100773109	100791174	100791264	11,15	2
ENSSSCG00000009176	LAMTOR3	chr8	+	129805616	129805661	129804996	129805299	129808699	129808733	68113	2
ENSSSCG00000009176	LAMTOR3	chr8	+	129819384	129819447	129818132	129818265	129821311	129822001	116109	20
ENSSSCG00000027052	PEX11A	chr7	-	60150432	60150547	60145316	60147746	60153123	60153462	17,23	7
ENSSSCG00000006143	CA13	chr4	-	56447912	56448030	56439154	56439249	56458136	56458333	11,7	2
ENSSSCG00000007931	GLYR1	chr3	+	38646198	38646248	38643847	38643903	38646337	38646410	50,38	4
ENSSSCG00000030431	RANGRF	chr12	+	55961632	55961717	55961386	55961542	55961954	55962823	310211	10
ENSSSCG00000010097	LZTR1	chr14	+	54032239	54032296	54031436	54031519	54032578	54032717	55,46	2
ENSSSCG00000010097	LZTR1	chr14	+	54032239	54032296	54031436	54031519	54033166	54033367	55,2	2
ENSSSCG00000010097	LZTR1	chr14	+	54032578	54032717	54032239	54032296	54033166	54033367	46,68	2
ENSSSCG00000010097	LZTR1	chr14	+	54032578	54032717	54031436	54031519	54033166	54033367	2,68	2
ENSSSCG00000006074	STK3	chr4	+	41064761	41064841	41016203	41016486	41080386	41080514	55,50	4
ENSSSCG00000010871	NA	chr10	-	18659807	18659947	18644868	18644932	18665453	18665581	4,2	2
ENSSSCG00000003489	EMC1	chr6	-	71798190	71798198	71797000	71797199	71798810	71798932	36,33	24
ENSSSCG00000008515	MEMO1	chr3	-	114318121	114318197	114308021	114308125	114326822	114326964	159119	6
ENSSSCG00000008515	MEMO1	chr3	-	114326822	114326964	114318121	114318197	114349157	114349268	119113	8
ENSSSCG00000008515	MEMO1	chr3	-	114349157	114349268	114326822	114326964	114362739	114362807	113,3	19
ENSSSCG00000008515	MEMO1	chr3	-	114352857	114352969	114349157	114349268	114362739	114362807	227225	3
ENSSSCG00000010399	NCOA4	chr14	-	98555951	98556039	98555126	98555234	98556251	98556391	205242	2
ENSSSCG00000003694	EMILIN2	chr6	-	96763859	96764034	96757697	96759622	96791732	96791854	67187	2
ENSSSCG00000003694	EMILIN2	chr6	-	96757697	96759622	96741006	96741383	96791732	96791854	205,2	6
ENSSSCG00000003144	BAX	chr6	-	50105601	50105652	50105363	50105509	50106218	50106251	35,20	3
ENSSSCG00000004538	WDR7	chr1	+	116808289	116808368	116786056	116786294	116818565	116818736	13,23	12
ENSSSCG00000000753	WNK1	chr5	+	70381006	70381461	70379560	70379709	70382336	70382614	44,23	15
ENSSSCG00000000753	WNK1	chr5	+	70391178	70391261	70386294	70387711	70392177	70392237	12,47	2
ENSSSCG00000000753	WNK1	chr5	+	70382336	70382614	70379560	70379709	70383301	70383398	15,33	40
ENSSSCG00000000753	WNK1	chr5	+	70389051	70389134	70386294	70387711	70391178	70391261	54,42	12
ENSSSCG00000026194	INIP	chr1	-	284201145	284201225	284191416	284191518	284203143	284203430	47,44	2
ENSSSCG00000005628	ST6GALNAC2	chr1	-	302315856	302315963	302314206	302314919	302318126	302318538	390194	4
ENSSSCG00000013736	PRDX2	chr2	-	66511410	66511540	66509636	66509966	66511643	66511765	19121136	4
ENSSSCG00000000736	TEAD4	chr5	-	69437159	69437287	69435830	69435873	69441484	69441546	171231	81
ENSSSCG00000009361	POSTN	chr11	-	13206495	13206578	13202083	13202124	13206957	13207034	46,38	97
ENSSSCG00000009361	POSTN	chr11	-	13212055	13212135	13208792	13208881	13215039	13215084	13,15	64
ENSSSCG00000005725	TTF1	chr1	-	306240773	306240978	306234679	306235700	306244235	306244293	16,7	6
ENSSSCG00000008799	NA	chr8	+	34387159	34387263	34385931	34386023	34389189	34389316	34,19	9
ENSSSCG00000014831	PAAF1	chr9	+	9106852	9106943	9101193	9101387	9109116	9109231	35,34	2
ENSSSCG00000013399	TEF1	chr2	-	49909375	49909437	49901699	49901833	49911979	49912043	9,35	2
ENSSSCG00000013399	TEF1	chr2	-	49902658	49902669	49901699	49901833	49909375	49909437	198199	9
ENSSSCG00000013399	TEF1	chr2	-	49909527	49909589	49909375	49909437	49911979	49912043	157143	35
ENSSSCG00000025095	PPP1R12A	chr5	+	106584851	106585027	106583802	106584466	106590727	106590817	34,65	9
ENSSSCG00000025095	PPP1R12A	chr5	+	106603562	106603578	106601856	106601921	106605085	106605220	112107	4
ENSSSCG00000002844	PHKB	chr6	-	32326772	32326835	32246649	32246744	32344546	32344661	391348	3
ENSSSCG00000002844	PHKB	chr6	-	32145111	32145218	32142920	32143060	32149198	32149327	665578	3
ENSSSCG00000005273	OSTF1	chr1	+	255067467	255067513	255040336	255040566	255073188	255073238	233229	4
ENSSSCG00000029212	GDE1	chr3	+	26915404	26915509	26913119	26913294	26919122	26919214	62,52	10
ENSSSCG00000004417	NA	chr1	-	86721101	86721329	86715107	86715339	86729502	86729694	47,23	4
ENSSSCG00000025688	COX6A2	chr3	-	17386847	17387019	17386566	17386702	17387615	17387971	8436,15	4
ENSSSCG00000011555	RPUSD3	chr13	-	73203348	73203487	73202082	73202668	73206111	73206234	19,51	2
ENSSSCG00000023109	GNL2	chrGL896104.1	-	35131	35270	32339	32523	36947	37041	45,55	7
ENSSSCG00000001988	ADCY4	chr7	+	80236819	80236888	80236580	80236666	80237200	80237297	47,56	6
ENSSSCG00000001988	ADCY4	chr7	+	80230401	80230550	80229615	80229776	80230925	80231073	46,27	2
ENSSSCG00000002396	GSTZ1	chr7	-	106559268	106559335	106558213	106558570	106561082	106561133	497464	22
ENSSSCG00000002396	GSTZ1	chr7	-	106558490	106558570	106558002	106558127	106559268	106559335	369497	2
ENSSSCG00000022227	BRD4	chr2	+	61884990	61885100	61883635	61883930	61914801	61914853	71,42	2
ENSSSCG00000022227	BRD4	chr2	+	61915979	61916578	61914979	61915363	61920218	61920330	44,55	2
ENSSSCG00000006762	AP4B1	chr4	+	116869600	116869703	116868582	116868665	116871231	116871438	27,30	2
ENSSSCG00000017505	MED1	chr12	+	23296603	23296709	23294149	23294364	23299942	23300020	56,70	2
ENSSSCG00000017505	MED1	chr12	+	23299942	23300020	23296603	23296709	23302745	23302799	70,64	3
ENSSSCG00000003729	RNF125	chr6	+	108536238	108536332	108531838	108531991	108540332	108540422	47,32	3
ENSSSCG00000010034	DEPDC5	chr14	+	51768617	51768682	51765424	51765532	51772842	51772996	3,2	2
ENSSSCG00000010034	DEPDC5	chr14	+	51778436	51778660	51776840	51776948	51780866	51781035	4,7	2
ENSSSCG00000001080	CDKAL1	chr7	+	16820803	16820846	16819884	16820034	16831954	16832128	31,61	3
ENSSSCG00000025241	LZIC	chrGL896352.1	-	35548	35629	32052	34675	35796	35891	22,33	4
ENSSSCG00000006899	RPL5	chr4	-	135988011	135988145	135984271	135984448	135989145	135989260	86067	7
ENSSSCG00000006899	RPL5	chr4	-	135988011	135988145	135986559	135986761	135989145	135989260	37216067	2
ENSSSCG00000006899	RPL5	chr4	-	135986559	135986761	135984271	135984448	135989145	135989260	3356,2	7
ENSSSCG00000006899	RPL5	chr4	-	135986559	135986761	135984271	135984448	135988011	135988145	33563721	8
ENSSSCG00000017902	CAMTA2	chr12	+	54012689	54012767	54012232	54012416	54012920	54013142	183161	5
ENSSSCG00000017902	CAMTA2	chr12	+	54002368	54002462	54000739	54001069	54002662	54002765	59101	6
ENSSSCG00000017902	CAMTA2	chr12	+	54015855	54015875	54015668	54015739	54016037	54016224	4,2	296
ENSSSCG00000017902	CAMTA2	chr12	+	54012232	54012416	54011517	54011632	54012920	54013142	75,5	3
ENSSSCG00000017902	CAMTA2	chr12	+	54005047	54005118	54004331	54004466	54005378	54005531	85,65	3
ENSSSCG00000017231	NAT9	chr12	+	6452209	6452268	6451239	6451382	6452463	6452557	10,27	3
ENSSSCG00000007516	STX16	chr17	+	66115064	66115075	66106788	66107251	66121642	66121749	159202	11
ENSSSCG00000017583	SGCA	chr12	+	26396699	26396841	26396473	26396592	26396954	26397026	1203592	4
ENSSSCG00000003021	MEGF8	chr6	-	45491907	45492156	45491259	45491391	45492269	45492479	64,26	4
ENSSSCG00000003021	MEGF8	chr6	-	45506307	45506513	45505456	45505636	45506744	45506907	17,13	5
ENSSSCG00000008397	EFEMP1	chr3	+	90185186	90185305	90184108	90184227	90186536	90186655	114145	6
ENSSSCG00000002142	TEP1	chr7	+	83542181	83542375	83541905	83542022	83542516	83542691	41,31	3
ENSSSCG00000007147	NA	chr17	-	36287266	36287524	36286791	36286894	36287629	36287733	55,89	2
ENSSSCG00000007147	NA	chr17	-	36299757	36299815	36297915	36298012	36305199	36305348	100,77	2
ENSSSCG00000010620	XPNPEP1	chr14	-	131198499	131198587	131144111	131144235	131204736	131204882	66,38	3
ENSSSCG00000010620	XPNPEP1	chr14	-	131144111	131144235	131135583	131135646	131198499	131198587	40,66	3
ENSSSCG00000008273	WBP1	chr3	+	71838922	71839024	71837910	71837978	71839144	71839320	160,96	32
ENSSSCG00000013864	TMEM38A	chr2	-	60520189	60520306	60517862	60519428	60522712	60522799	10951399	5
ENSSSCG00000013864	TMEM38A	chr2	-	60522712	60522799	60520189	60520306	60526382	60526566	13991249	9
ENSSSCG00000007866	TMC7	chr3	-	26993441	26993523	26988009	26988154	26996250	26996417	8,8	3
ENSSSCG00000000770	MICAL3	chr5	-	72243881	72243996	72241037	72241163	72244588	72244845	70,42	2
ENSSSCG00000024193	LYSMD3	chr2	-	100776461	100776726	100768674	100771523	100781685	100782019	15,61	13
ENSSSCG00000012509	ARMCX3	chrX	+	97051109	97051179	97050746	97050843	97051448	97051625	125131	48
ENSSSCG00000011491	THOC7	chr13	-	49820521	49820638	49819067	49819194	49833204	49833306	256,58	5
ENSSSCG00000025791	MON1A	chr13	-	35610340	35610825	35608722	35609487	35612186	35612325	96,64	3
ENSSSCG00000025791	MON1A	chr13	-	35607851	35607998	35607318	35607751	35608722	35609487	61,69	2
ENSSSCG00000025791	MON1A	chr13	-	35614023	35614150	35612186	35612325	35618318	35618602	37,30	28
ENSSSCG00000021292	OSBPL9	chr6	-	148095783	148095861	148094377	148094468	148098232	148098372	88,77	2
ENSSSCG00000025467	MYL6	chr5	+	23126106	23126151	23125720	23125797	23126852	23127111	10,7	3
ENSSSCG00000000094	SUN2	chr5	+	6522503	6522598	6521571	6521708	6523349	6523442	288395	5
ENSSSCG00000000973	SELO	chr5	-	110698047	110698250	110696947	110697127	110703071	110703696	119,75	4
ENSSSCG00000002961	RYR1	chr6	+	42861453	42861669	42859791	42859983	42864382	42864486	1101654	2
ENSSSCG00000002961	RYR1	chr6	+	42920343	42920360	42919667	42919740	42921462	42921542	963895	98
ENSSSCG00000002961	RYR1	chr6	+	42949720	42949873	42949076	42949146	42950409	42950495	16121876	6
ENSSSCG00000027100	MED31	chr12	+	52729773	52729869	52728941	52729018	52732330	52733573	187130	13
ENSSSCG00000030017	FOXRED1	chr9	+	59030771	59030991	59028736	59028820	59031667	59031777	34,48	3
ENSSSCG00000011623	TPRA1	chr13	-	79986659	79986719	79986471	79986573	79986827	79986937	96,70	2
ENSSSCG00000001578	RNF8	chr7	+	37854758	37855498	37844747	37844875	37858092	37858154	89,8	2
ENSSSCG00000012910	RPS6KB2	chr2	-	3812788	3812828	3812572	3812692	3813175	3813390	73,64	31
ENSSSCG00000010132	COMT	chr14	+	55035991	55036184	55034981	55035268	55036451	55036582	263248	7
ENSSSCG00000015110	DPAGT1	chr9	-	51346949	51347036	51346627	51346782	51347348	51347536	36,41	5
ENSSSCG00000016090	SPATS2L	chr15	+	115291793	115291999	115272625	115272874	115293470	115293605	15,10	47
ENSSSCG00000009396	PHF11	chr11	-	18539960	18540093	18536299	18536348	18544376	18544483	54,46	2
ENSSSCG00000011449	GNL3	chr13	+	38024981	38025093	38024064	38024196	38025351	38025468	77,70	2
ENSSSCG00000006193	TRAM1	chr4	+	70409357	70409478	70407823	70407886	70409596	70409712	156122	7
ENSSSCG00000020783	SLC41A1	chr9	-	72748064	72748143	72746810	72746944	72749288	72749435	92,91	2
ENSSSCG00000020783	SLC41A1	chr9	-	72746810	72746944	72746390	72746538	72748064	72748143	125,92	2
ENSSSCG00000010974	CNTFR	chr10	+	36372700	36372784	36360344	36360480	36377303	36377536	60,53	2
ENSSSCG00000003731	GAREM	chr6	-	108765327	108765493	108762666	108763554	108838673	108839845	11,44	10
ENSSSCG00000010742	UROS	chr14	-	146734522	146734620	146730878	146731426	146735503	146735588	159290	34
ENSSSCG00000010742	UROS	chr14	-	146752384	146752421	146748757	146748848	146760276	146760491	4,2	101
ENSSSCG00000010742	UROS	chr14	-	146753099	146753170	146748757	146748848	146760276	146760491	2,11	101
ENSSSCG00000015034	NA	chr9	+	44637925	44638069	44635924	44636040	44644625	44645594	2243857	23
ENSSSCG00000016824	RAI14	chr16	+	21275074	21275204	21136449	21136540	21301263	21301351	30,32	2
ENSSSCG00000002029	MYH7	chr7	-	81072466	81072584	81071546	81071742	81072737	81072863	790811166	4
ENSSSCG00000002029	MYH7	chr7	-	81080391	81080458	81079710	81079797	81080929	81081238	86969289	3
ENSSSCG00000020701	TTC9	chr7	-	100540949	100541131	100536077	100539416	100574069	100574731	201283	4
ENSSSCG00000028563	HNRNPR	chrGL892805.1	-	74101	74269	71534	71652	77491	77562	28,3	19
ENSSSCG00000016919	SETD9	chr16	+	38247664	38248031	38246164	38246299	38249439	38249562	13,5	2
ENSSSCG00000016919	SETD9	chr16	+	38249439	38249562	38246164	38246299	38249790	38249905	2,17	15
ENSSSCG00000006158	MRPS28	chr4	-	61894667	61894848	61813286	61813566	61908105	61908251	111,36	5
ENSSSCG00000021624	LAD1	chr10	-	28177425	28177499	28176379	28177175	28177733	28177819	28,35	6
ENSSSCG00000010288	DNAJB12	chr14	-	81221649	81221800	81218678	81220545	81222353	81222525	25,77	2
ENSSSCG00000026403	RFX2	chr2	+	73573106	73573195	73570063	73570175	73576628	73577363	43,2	2
ENSSSCG00000026403	RFX2	chr2	+	73570063	73570175	73514645	73514873	73576628	73577363	57,2	12
ENSSSCG00000026403	RFX2	chr2	+	73575186	73575265	73573106	73573195	73576628	73577363	27,28	2
ENSSSCG00000017885	SMTNL2	chr12	-	52593485	52593715	52592451	52592511	52594200	52594290	279271	6
ENSSSCG00000014011	NA	chr2	+	79946498	79946572	79900017	79900195	79947902	79948084	2,2	3
ENSSSCG00000028458	METTL5	chr15	-	85222009	85222123	85220075	85220157	85224723	85225185	12,66	2
ENSSSCG00000028458	METTL5	chr15	-	85221234	85221415	85220075	85220157	85222009	85222123	40,26	12
ENSSSCG00000015815	FGFR1IIIC	chr15	+	55252332	55252598	55225110	55225288	55253929	55254012	42,78	84
ENSSSCG00000021408	TKT	chr13	-	38430680	38430777	38426851	38427042	38431698	38431811	103,62	2
ENSSSCG00000017668	VMP1	chr12	+	37231770	37231860	37230340	37230475	37235205	37235315	80,82	2
ENSSSCG00000003652	AKIRIN1	chr6	+	87949676	87949747	87948029	87948163	87951069	87952584	71,83	4
ENSSSCG00000007251	COMMD7	chr17	+	41094659	41094707	41093737	41093786	41095226	41095299	65,83	8
ENSSSCG00000009853	WSB2	chr14	+	36788115	36788287	36786872	36786972	36789015	36789125	406433	67
ENSSSCG00000009853	WSB2	chr14	+	36783522	36783766	36777586	36777754	36786872	36786972	448,4	7
ENSSSCG00000009853	WSB2	chr14	+	36783919	36784050	36783522	36783766	36786872	36786972	475448	4
ENSSSCG00000008713	KIAA0232	chr8	+	3260824	3260921	3255666	3255774	3262826	3263005	62,76	9
ENSSSCG00000002907	NA	chr6	+	40550485	40550660	40548763	40548814	40552498	40552598	3453878	5
ENSSSCG00000002907	NA	chr6	+	40552498	40552598	40550485	40550660	40558857	40559160	38783507	3
ENSSSCG00000006331	PBX1	chr4	-	93600423	93600535	93598992	93599081	93607963	93608122	34,22	12
ENSSSCG00000022545	CALM1	chr6	+	47829074	47829104	47824454	47824621	47831606	47831749	29112682	4
ENSSSCG00000005047	CDKN3	chr1	+	204294738	204294782	204294175	204294230	204297429	204297651	35,35	5
ENSSSCG00000011895	PLA1A	chr13	-	149973776	149973884	149970658	149970822	149977187	149977276	16,19	4
ENSSSCG00000026502	LIX1L	chr4	+	109041942	109042037	109037599	109037739	109042658	109042735	83,57	2
ENSSSCG00000026502	LIX1L	chr4	+	109042658	109042735	109037599	109037739	109044005	109044154	2,58	6
ENSSSCG00000006418	MNDA	chr4	-	99382546	99382965	99380284	99380472	99385492	99385659	38,17	2
ENSSSCG00000012980	KAT5	chr2	-	5675024	5675179	5674859	5674933	5675452	5675588	11,21	19
ENSSSCG00000009672	SCARA5	chr14	-	12904322	12904996	12893758	12893838	12951070	12951198	101144	3
ENSSSCG00000010414	CXCL12	chr14	+	99996862	99996948	99994586	99994703	100017042	100017315	1153530	4
ENSSSCG00000016020	DUSP19	chr15	+	98109423	98109469	98104158	98104578	98117962	98118114	52,35	5
ENSSSCG00000011506	UBA3	chr13	-	55563155	55563208	55562358	55562394	55566748	55566861	98,50	2
ENSSSCG00000011506	UBA3	chr13	-	55585385	55585426	55583478	55583598	55585611	55585903	115,53	24
ENSSSCG00000006751	SIKE1	chr4	+	115968848	115968953	115968345	115968614	115970072	115970214	27,27	5
ENSSSCG00000026232	NA	chr8	-	12461753	12461859	12455441	12455570	12473505	12473612	21,34	2
ENSSSCG00000027209	ACAP2	chr13	-	141945024	141945085	141934255	141938954	141947752	141947862	40,55	3
ENSSSCG00000011854	LRCH3	chr13	+	144104751	144104822	144097415	144097564	144109883	144109931	8,18	5
ENSSSCG00000024230	MYL9	chr17	+	45268104	45268313	45264861	45265051	45270236	45270397	153381	4
ENSSSCG00000010235	SIRT1	chr14	+	77056392	77056508	77054006	77054417	77058514	77058755	32,37	6
ENSSSCG00000007525	SLMO2	chr17	-	66554475	66554542	66550730	66550898	66555267	66555385	5,2	112
ENSSSCG00000010732	FAM53B	chr14	-	145572790	145572844	145557672	145558450	145581616	145581693	151110	22
ENSSSCG00000028196	NA	chr15	-	142570654	142570728	142566182	142566340	142573530	142573674	41,37	6
ENSSSCG00000010300	MSS51	chr14	-	82366562	82367128	82366157	82366250	82367341	82367465	214215	3
ENSSSCG00000010300	MSS51	chr14	-	82366157	82366250	82365034	82365815	82366562	82367128	241214	2
ENSSSCG00000028646	MMADHC	chr15	+	1931977	1932036	1931293	1931395	1935308	1935452	356580	21
ENSSSCG00000010198	NA	chr14	+	65945152	65945225	65938181	65938262	65946094	65946270	51,58	2
ENSSSCG00000003368	RNF207	chr6	+	62021921	62022001	62020055	62020172	62022531	62022702	3,3	7
ENSSSCG00000024681	TECRL	chr8	+	66301711	66301826	66289709	66289812	66306741	66306846	144,94	3
ENSSSCG00000026555	DENND1A	chr1	-	298127671	298127716	298103836	298103937	298143662	298143762	20,27	2
ENSSSCG00000013257	ATG13	chr2	-	17224219	17224259	17223088	17223184	17228897	17229037	64,43	3
ENSSSCG00000013257	ATG13	chr2	-	17265939	17266038	17236309	17236390	17266410	17266771	29,44	8
ENSSSCG00000015943	GORASP2	chr15	+	86509217	86509303	86504765	86504888	86510539	86510646	169141	2
ENSSSCG00000004353	CCNC	chr1	-	75169200	75169306	75168421	75168505	75175198	75175355	84,98	2
ENSSSCG00000017895	RABEP1	chr12	+	53698948	53699076	53661077	53661334	53721335	53721538	65,37	5
ENSSSCG00000021514	NA	chr16	+	51564919	51565080	51560888	51561566	51583566	51583711	4,13	2
ENSSSCG00000005426	FSD1L	chr1	+	276507060	276507082	276498709	276498810	276511629	276511643	37,44	5
ENSSSCG00000011803	EIF4A2	chr13	+	133974871	133975010	133974461	133974593	133975762	133975930	38782314	25
ENSSSCG00000011803	EIF4A2	chr13	+	133976859	133976996	133976406	133976549	133977234	133977323	13391655	3
ENSSSCG00000011803	EIF4A2	chr13	+	133977234	133977323	133976859	133976996	133977546	133977625	16551535	4
ENSSSCG00000002540	PPP2R5C	chr7	-	129864618	129864690	129852900	129853031	129865926	129866027	7,66	2
ENSSSCG00000002540	PPP2R5C	chr7	-	129860024	129860140	129852900	129853031	129864618	129864690	55,31	7
ENSSSCG00000009761	NA	chr14	+	30511563	30511649	30508448	30508501	30512882	30513061	75,13	24
ENSSSCG00000009761	NA	chr14	+	30486723	30486827	30486420	30486522	30487127	30487230	81,96	3
ENSSSCG00000009761	NA	chr14	+	30378221	30378334	30374382	30374561	30387903	30387959	18,42	2
ENSSSCG00000009761	NA	chr14	+	30504634	30504779	30504255	30504404	30505236	30505429	225250	4
ENSSSCG00000017707	TAF15	chr12	-	41262189	41262318	41259781	41259873	41263385	41263494	120145	7
ENSSSCG00000023204	AXIN1	chr3	-	41040899	41041069	41038460	41038705	41041541	41042067	57,53	2
ENSSSCG00000023204	AXIN1	chr3	-	41053068	41053208	41049694	41049790	41078901	41079796	33,95	9
ENSSSCG00000011213	TOP2B	chr13	-	14138854	14138945	14135940	14136095	14139089	14139284	50,48	4
ENSSSCG00000030632	UBE2V1	chr17	+	57883114	57883262	57860294	57860371	57891339	57891464	130317	5
ENSSSCG00000023160	NA	chr7	-	34991132	34991157	34990758	34990863	34991348	34991531	80,63	5
ENSSSCG00000001881	MAN2C1	chr7	+	62947020	62947114	62946744	62946841	62947371	62947475	19,17	3
ENSSSCG00000001881	MAN2C1	chr7	+	62947371	62947475	62947020	62947114	62947580	62947736	17,27	2
ENSSSCG00000015933	FASTKD1	chr15	-	85042800	85042868	85036342	85036467	85045931	85046450	11,3	2
ENSSSCG00000014147	CCNH	chr2	-	97532679	97532889	97529618	97529781	97534505	97534578	60,62	2
ENSSSCG00000008026	CRAMP1L	chr3	-	41730611	41730715	41730238	41730416	41731552	41731633	9,18	2
ENSSSCG00000014960	AMOTL1	chr9	+	30721029	30721154	30715258	30715448	30722490	30722716	288250	17
ENSSSCG00000010628	SHOC2	chr14	+	132344920	132345057	132329649	132330593	132361824	132361954	50,43	4
ENSSSCG00000013426	MUM1	chr2	-	78001405	78001490	77999837	77999907	78002063	78002119	34,48	3
ENSSSCG00000013426	MUM1	chr2	-	77996864	77996965	77993812	77993882	77997763	77998425	58,54	12
ENSSSCG00000010686	BAG3	chr14	+	141053647	141054051	141034618	141035122	141057236	141058597	2777	3
ENSSSCG00000010686	BAG3	chr14	+	141053647	141054051	141051209	141051535	141057236	141058597	875777	3
ENSSSCG00000010686	BAG3	chr14	+	141051209	141051535	141034618	141035122	141057236	141058597	993,3	3
ENSSSCG00000010686	BAG3	chr14	+	141051209	141051535	141034618	141035122	141053647	141054051	993875	2
ENSSSCG00000009901	SIRT4	chr14	-	42847978	42848475	42845160	42845454	42853456	42853514	9,4	5
ENSSSCG00000017638	BZRAP1	chr12	+	36214934	36214984	36213212	36213316	36216216	36216420	3,6	3
ENSSSCG00000013779	PKN1	chr2	-	65204713	65204864	65203379	65203514	65206376	65206679	121176	2
ENSSSCG00000008211	THNSL2	chr3	+	60663337	60663531	60658817	60659051	60664159	60664311	84,89	8
ENSSSCG00000009472	FBXL3	chr11	-	53780185	53780307	53771440	53772083	53783273	53783623	2,66	2
ENSSSCG00000009472	FBXL3	chr11	-	53778989	53779160	53771440	53772083	53780185	53780307	50101	2
ENSSSCG00000028258	AZI2	chr13	-	16461158	16461276	16453920	16458944	16467579	16467637	38,45	7
ENSSSCG00000028258	AZI2	chr13	-	16473712	16473811	16472252	16472400	16474532	16474657	21,20	4
ENSSSCG00000005191	MPDZ	chr1	+	233172263	233172373	233169205	233169384	233180440	233180602	14,6	5
ENSSSCG00000005191	MPDZ	chr1	+	233136328	233136444	233133342	233133377	233139142	233139309	3,27	2
ENSSSCG00000026785	NA	chrJH118697.1	+	112058	112141	107270	107361	113425	113496	42,28	7
ENSSSCG00000001570	PI16	chr7	+	37511853	37511962	37509724	37509945	37512238	37512326	532362	3
ENSSSCG00000001570	PI16	chr7	+	37512238	37512326	37509724	37509945	37513174	37513845	3429	2
ENSSSCG00000001570	PI16	chr7	+	37509724	37509945	37504337	37504554	37511853	37511962	466532	3
ENSSSCG00000001570	PI16	chr7	+	37513174	37513845	37512238	37512326	37514043	37514234	429291	7
ENSSSCG00000012918	ADRBK1	chr2	-	3998708	3998782	3998536	3998597	3998867	3998968	258248	2
ENSSSCG00000004928	CILP	chr1	-	180768790	180768898	180767768	180767925	180769673	180769987	157170	2
ENSSSCG00000004928	CILP	chr1	-	180769673	180769987	180768790	180768898	180770370	180770552	170197	4
ENSSSCG00000023854	NA	chr15	-	152175854	152176100	152175017	152175079	152186574	152186868	33,46	6
ENSSSCG00000027840	NA	chr2	+	58736010	58736072	58729804	58729941	58738183	58738283	428576	4
ENSSSCG00000027840	NA	chr2	+	58744330	58744485	58743097	58743178	58745808	58745876	339411	39
ENSSSCG00000027840	NA	chr2	+	58738183	58738283	58736010	58736072	58741210	58741362	576576	3
ENSSSCG00000004163	BCLAF1	chr1	-	31500055	31500201	31493842	31494054	31501248	31501428	104,77	15
ENSSSCG00000007355	TOP1	chr17	+	49167454	49167575	49163449	49163564	49169026	49169148	107100	6
ENSSSCG00000004570	NA	chr1	-	120219314	120219392	120217106	120217302	120220840	120220909	2391127927	2
ENSSSCG00000004570	NA	chr1	-	120238754	120238879	120225894	120226027	120239953	120240145	3874241733	2
ENSSSCG00000023963	NFE2L1	chr12	+	24041157	24041246	24040270	24040744	24041474	24041761	456383	41
ENSSSCG00000011022	SVIL	chr10	-	45883304	45883447	45881570	45881694	45884931	45885086	355409	2
ENSSSCG00000011022	SVIL	chr10	-	45962401	45962481	45959176	45960057	45979341	45979965	175146	2
ENSSSCG00000011022	SVIL	chr10	-	45955321	45955416	45953026	45953269	45956779	45956918	237380	22
ENSSSCG00000002505	PAPOLA	chr7	+	124963144	124963233	124961813	124961924	124963324	124963462	117,95	2
ENSSSCG00000002505	PAPOLA	chr7	+	124994643	124994717	124987361	124987581	124997179	124999369	78,90	16
ENSSSCG00000009713	CLCN3	chr14	-	21336451	21336526	21334497	21334655	21340346	21340562	4,9	50
ENSSSCG00000027331	COL6A3	chr15	-	151461727	151461825	151452015	151452179	151463142	151463405	643589	2
ENSSSCG00000027331	COL6A3	chr15	-	151514436	151515038	151509472	151510056	151523137	151523254	37,3	436
ENSSSCG00000027331	COL6A3	chr15	-	151507211	151507810	151505069	151505641	151509472	151510056	66102	368
ENSSSCG00000001528	RPS10	chr7	-	35115791	35115962	35112949	35113026	35116177	35116326	41987482	2
ENSSSCG00000008517	SPAST	chr3	+	114487512	114487607	114478505	114478588	114491994	114492181	66,65	17
ENSSSCG00000028707	NA	chr14	+	49733750	49733884	49731294	49731369	49736495	49736569	21,23	2
ENSSSCG00000006361	PPOX	chr4	-	97142458	97142518	97142155	97142273	97142959	97143149	43,33	2
ENSSSCG00000006361	PPOX	chr4	-	97144515	97144609	97144248	97144382	97144778	97144992	89,69	5
ENSSSCG00000009801	BCL7A	chr14	-	32485943	32486110	32477023	32477144	32492464	32492560	12,33	2
ENSSSCG00000015310	AKAP9	chr9	+	78760074	78760214	78757286	78758362	78760718	78761244	69,60	23
ENSSSCG00000007426	ACOT8	chr17	-	53698509	53698645	53691065	53691290	53700170	53700377	91,69	10
ENSSSCG00000007708	BCL7B	chr3	-	10555090	10555186	10552539	10552709	10565696	10565771	72,94	14
ENSSSCG00000029573	NASP	chrGL895352.1	-	24971	25954	21147	21226	26619	26728	10,11	59
ENSSSCG00000010547	ERLIN1	chr14	-	120745181	120745242	120741854	120741979	120747183	120747229	77,89	2
ENSSSCG00000013292	PRR5L	chr2	-	26884289	26884351	26872468	26872755	26895325	26895574	4,4	24
ENSSSCG00000024784	CACNA1S	chr10	-	27947499	27947555	27946558	27946686	27953647	27953730	768423	12
ENSSSCG00000024784	CACNA1S	chr10	-	27942537	27942633	27942062	27942164	27943835	27943962	456421	3
ENSSSCG00000023422	NA	chrJH118804.1	+	121214	121261	119189	119339	123638	123685	3,5	2
ENSSSCG00000024599	CBY1	chr5	-	6593604	6593709	6593400	6593518	6594736	6594851	24,29	2
ENSSSCG00000003761	ADGRL2	chr6	-	121992106	121992144	121988884	121989067	121992936	121993121	31,32	55
ENSSSCG00000007364	IFT52	chr17	+	51655197	51655284	51654188	51654312	51657334	51657463	30,20	6
ENSSSCG00000007364	IFT52	chr17	+	51658913	51658984	51657751	51657826	51664700	51664826	28,42	2
ENSSSCG00000010774	ZNF511	chr14	+	153219966	153220112	153217448	153217572	153221139	153221497	121161	4
ENSSSCG00000008316	NAGK	chr3	-	74957123	74957207	74956869	74956967	74958992	74959068	115,47	4
ENSSSCG00000008316	NAGK	chr3	-	74955917	74956058	74955030	74955140	74956869	74956967	142162	8
ENSSSCG00000013022	PYGM	chr2	+	6550434	6550575	6550259	6550317	6551009	6551216	1289413457	3
ENSSSCG00000012297	CCDC22	chrX	+	48142547	48142679	48134469	48134646	48144155	48144261	26,33	2
ENSSSCG00000013226	PTPMT1	chr2	-	16223528	16223719	16220999	16221335	16225972	16226052	112148	4
ENSSSCG00000014997	NA	chr9	-	39197204	39197438	39195838	39195981	39198889	39199062	97,83	4
ENSSSCG00000014997	NA	chr9	-	39194318	39194427	39192459	39192562	39195838	39195981	76,89	5
ENSSSCG00000012650	OCRL	chrX	+	121950345	121950368	121941185	121941420	121953169	121953285	9,9	12
ENSSSCG00000021814	ZMYM2	chrGL895413.1	-	26842	26913	21597	21747	33959	34171	37,36	2
ENSSSCG00000012597	PLS3	chrX	+	109496049	109496132	109452788	109452924	109499516	109499599	179277	123
ENSSSCG00000023334	CXorf23	chrX	-	17530087	17530185	17526788	17526943	17532331	17532445	10,14	7
ENSSSCG00000026077	NA	chr3	+	22209587	22209678	22202581	22202919	22214018	22214139	30,27	3
ENSSSCG00000012022	APP	chr13	-	199419836	199420003	199384988	199385121	199436869	199437071	145652	46
ENSSSCG00000012022	APP	chr13	-	199313931	199313984	199306409	199306509	199322801	199323022	55102	244
ENSSSCG00000017731	PSMD11	chr12	-	44272418	44272612	44267587	44267731	44274630	44274687	583716	7
ENSSSCG00000009781	PITPNM2	chr14	+	31452266	31452354	31417997	31418393	31534851	31535023	10,3	4
ENSSSCG00000009781	PITPNM2	chr14	+	31567550	31567684	31566637	31566801	31568551	31568699	14,12	21
ENSSSCG00000006686	PEX11B	chr4	+	109059893	109060094	109058810	109058925	109063626	109064028	52,35	3
ENSSSCG00000011364	NCKIPSD	chr13	-	34642024	34642133	34641691	34641895	34644632	34645200	12,17	2
ENSSSCG00000001509	DAXX	chr7	-	34181929	34182163	34181314	34181788	34182323	34182537	7,43	2
ENSSSCG00000003111	SAE1	chr6	+	48351537	48351710	48344625	48344736	48354133	48354275	84,74	4
ENSSSCG00000023380	NA	chr14	-	44763415	44763493	44761391	44761914	44764982	44765092	144162	6
ENSSSCG00000027986	ABCB8	chr18	-	6562215	6562527	6561725	6561880	6566803	6567036	20,44	2
ENSSSCG00000025854	MMGT1	chrX	-	127076292	127076344	127072333	127072436	127080275	127080445	35,55	4
ENSSSCG00000028755	TSSC1	chr3	+	140577049	140577132	140570745	140570953	140617751	140617907	178,2	2
ENSSSCG00000028755	TSSC1	chr3	+	140577049	140577132	140570745	140570953	140586026	140586158	178138	4
ENSSSCG00000028755	TSSC1	chr3	+	140586026	140586158	140570745	140570953	140617751	140617907	4115	2
ENSSSCG00000028755	TSSC1	chr3	+	140586026	140586158	140577049	140577132	140617751	140617907	138115	2
ENSSSCG00000007286	ACSS2	chr17	+	43496720	43496823	43496427	43496518	43497300	43497372	182203	2
ENSSSCG00000010190	ACTA1	chr14	+	65237290	65237430	65236451	65236544	65237537	65237861	179170232712	18
ENSSSCG00000003360	WRAP73	chr6	+	59880864	59880950	59880216	59880319	59881249	59881383	32,44	6
ENSSSCG00000007401	SDC4	chr17	-	53256208	53256254	53254492	53254990	53257621	53257759	281319	8
ENSSSCG00000010101	P2RX6	chr14	+	54080427	54080492	54080263	54080356	54080614	54080691	36,64	7
ENSSSCG00000022281	NA	chrGL893397.2	+	132428	132472	130245	130340	136804	136959	3,5	4
ENSSSCG00000003513	ECE1	chr6	-	73707772	73707913	73702175	73702387	73717695	73717839	238135	2
ENSSSCG00000004108	NA	chr1	+	18698291	18698387	18698062	18698121	18701399	18701550	97106	15
ENSSSCG00000008195	COX5B	chr3	+	59377107	59377180	59376375	59376568	59377353	59377452	82637505	2
ENSSSCG00000008195	COX5B	chr3	+	59377353	59377452	59377107	59377180	59378071	59378460	75056153	2
ENSSSCG00000025393	SUSD2	chr14	-	53120445	53120693	53120062	53120334	53121041	53121193	12,19	2
ENSSSCG00000008973	NAAA	chr8	-	75724659	75724735	75719142	75719314	75728730	75728820	9,10	4
ENSSSCG00000015444	LAMB1	chr9	-	118506552	118506625	118498456	118498644	118509796	118509931	125,85	2
ENSSSCG00000009978	AP1B1	chr14	-	49445874	49445894	49445110	49445253	49446704	49446905	15,5	27
ENSSSCG00000002995	EGLN2	chr6	+	44693916	44693983	44693575	44693711	44694224	44694279	347208	3
ENSSSCG00000009943	SSH1	chr14	+	44556797	44556843	44553925	44554053	44558312	44558458	12,11	2
ENSSSCG00000000870	ARL1	chr5	+	86799504	86799615	86794414	86794551	86803352	86803530	10167	4
ENSSSCG00000000870	ARL1	chr5	+	86798389	86798470	86794414	86794551	86799504	86799615	447351	10
ENSSSCG00000013238	SLC39A13	chr2	-	16402312	16402444	16402032	16402131	16402761	16402811	57,34	2
ENSSSCG00000013238	SLC39A13	chr2	-	16403768	16403872	16403567	16403656	16404252	16404376	64,51	4
ENSSSCG00000005627	AK1	chr1	-	302282464	302282627	302281655	302281771	302282806	302282841	52764426	88
ENSSSCG00000030284	TRNAU1AP	chr6	+	79400461	79400494	79400081	79400243	79406650	79406931	60,57	9
ENSSSCG00000030284	TRNAU1AP	chr6	+	79392013	79392144	79389618	79389670	79395126	79395245	43,48	4
ENSSSCG00000009434	RGC32	chr11	-	26214182	26214367	26206928	26207035	26214889	26215014	3461082	2
ENSSSCG00000009569	PSPC1	chr11	-	86912562	86912619	86908816	86908985	86933456	86933561	24,23	2
ENSSSCG00000006646	ARNT	chr4	+	107620477	107620579	107618726	107618939	107621185	107621250	65,38	2
ENSSSCG00000026412	NA	chr9	+	148326461	148326673	148323799	148323968	148327336	148327486	42,37	2
ENSSSCG00000012969	FIBP	chr2	+	5545274	5545400	5544877	5545075	5547739	5547839	65100	5
ENSSSCG00000015073	TAGLN	chr9	+	49635540	49635642	49635089	49635266	49636122	49636680	9851244	9
ENSSSCG00000001409	PRRC2A	chr7	-	27508858	27509035	27508129	27508228	27509530	27509704	188271	2
ENSSSCG00000022098	DUS2	chr6	-	25962304	25962425	25960989	25961138	25964858	25965026	13,25	2
ENSSSCG00000009281	NA	chr11	+	1636082	1636201	1626955	1627042	1645840	1645963	230,36	3
ENSSSCG00000009281	NA	chr11	+	1638200	1638272	1636082	1636201	1645840	1645963	121146	36
ENSSSCG00000016334	SCLY	chr15	+	152064053	152064233	152050846	152050958	152067577	152067704	2,25	2
ENSSSCG00000016334	SCLY	chr15	+	152056387	152056487	152050846	152050958	152064053	152064233	37,46	2
ENSSSCG00000003183	RRAS	chr6	-	50411577	50411664	50411367	50411469	50413549	50413754	789963	5
ENSSSCG00000016174	FN1	chr15	-	130402355	130402627	130400760	130401026	130403470	130403664	999831	2
ENSSSCG00000016174	FN1	chr15	-	130377678	130377947	130376284	130376471	130378768	130378881	51,23	767
ENSSSCG00000016174	FN1	chr15	-	130389048	130389320	130387745	130387927	130390574	130390765	25,20	1046
ENSSSCG00000011343	MAP4	chr13	-	33917840	33917932	33914635	33914716	33921574	33921866	358155	47
ENSSSCG00000002026	EFS	chr7	-	81013599	81013739	81012761	81013480	81013947	81014225	15,36	12
ENSSSCG00000027417	LDLRAD4	chr6	-	89781530	89781952	89766494	89766634	89832787	89832876	20,19	5
ENSSSCG00000027417	LDLRAD4	chr6	-	89715365	89715415	89712706	89714083	89724185	89724327	29,32	2
ENSSSCG00000007804	SH2B1	chr3	+	18722842	18722933	18722489	18722590	18723041	18723219	179173	4
ENSSSCG00000004293	SNX14	chr1	-	60959645	60959765	60958787	60958863	60977292	60977431	30,72	2
ENSSSCG00000004293	SNX14	chr1	-	60927643	60927669	60924835	60924967	60931627	60931685	17,20	23
ENSSSCG00000008136	RANBP2	chr3	-	49731354	49731515	49730958	49731095	49732832	49732955	56,64	2
ENSSSCG00000020716	UNC119B	chr14	+	43100350	43100522	43100107	43100221	43102795	43106517	31,61	2
ENSSSCG00000014829	MRPL48	chr9	+	9052508	9052610	9042151	9042320	9054273	9054362	101100	2
ENSSSCG00000014829	MRPL48	chr9	+	9030938	9031026	9024277	9024314	9042151	9042320	144129	4
ENSSSCG00000014324	MYOT	chr2	+	145625376	145625942	145621370	145621446	145631345	145631519	45303832	534
ENSSSCG00000014324	MYOT	chr2	+	145625376	145625942	145621370	145621446	145632498	145632602	4530,17	35
ENSSSCG00000014324	MYOT	chr2	+	145637487	145637694	145636154	145636286	145640409	145640574	42785911	7
ENSSSCG00000014324	MYOT	chr2	+	145635219	145635268	145632498	145632602	145636154	145636286	21703819	229
ENSSSCG00000014324	MYOT	chr2	+	145636154	145636286	145632498	145632602	145637487	145637694	2294278	2
ENSSSCG00000014324	MYOT	chr2	+	145631345	145631519	145625376	145625942	145632498	145632602	38324194	17
ENSSSCG00000014324	MYOT	chr2	+	145631345	145631519	145621370	145621446	145632498	145632602	5344194	35
ENSSSCG00000007895	ZC3H7A	chrJH118940.1	-	104408	104472	103380	103566	105549	105753	22,29	10
ENSSSCG00000007895	ZC3H7A	chrJH118940.1	-	102189	102350	100641	100837	103380	103566	54,44	4
ENSSSCG00000007895	ZC3H7A	chrJH118940.1	-	96267	96372	93599	93707	96790	96923	52,75	9
ENSSSCG00000016207	FAM134A	chr15	+	134253171	134253265	134252867	134253010	134253435	134253570	76105	2
ENSSSCG00000005950	PHF20L1	chr4	-	8488452	8488529	8483368	8483581	8488773	8488861	8,10	33
ENSSSCG00000014060	KIAA1191	chr2	+	83177012	83177099	83176655	83176767	83183668	83183794	85,2	5
ENSSSCG00000014060	KIAA1191	chr2	+	83180615	83180793	83177012	83177099	83183668	83183794	55,64	2
ENSSSCG00000004583	GTF2A2	chr1	+	124308924	124309028	124307575	124307697	124313391	124313517	291,99	10
ENSSSCG00000004583	GTF2A2	chr1	+	124313391	124313517	124288259	124288413	124316223	124316702	3164	2
ENSSSCG00000004583	GTF2A2	chr1	+	124307575	124307697	124288259	124288413	124313391	124313517	368,10	3
ENSSSCG00000012695	DDX26B	chrX	+	126982233	126982343	126981143	126981214	126984546	126984764	8,4	11
ENSSSCG00000009186	METAP1	chr8	-	130481169	130481234	130478288	130478451	130485168	130485311	70,84	3
ENSSSCG00000009186	METAP1	chr8	-	130507996	130508047	130500130	130500242	130537404	130537719	71,62	3
ENSSSCG00000013410	SWAP70	chr2	-	53129241	53129381	53109147	53109320	53153951	53154220	81189	3
ENSSSCG00000013410	SWAP70	chr2	-	53094535	53094681	53092650	53092758	53096472	53096699	106,59	2
ENSSSCG00000000915	DCN	chr5	+	96139719	96139857	96135749	96135842	96143322	96143719	25343711	3
ENSSSCG00000026714	TAF9B	chrX	+	71332346	71332456	71329717	71329792	71342424	71342676	17,27	3
ENSSSCG00000013745	FARSA	chr2	-	66273304	66273381	66273043	66273157	66273473	66273641	73,72	2
ENSSSCG00000029331	PALLD	chr14	-	21993641	21993862	21988029	21988178	21996060	21996158	212,85	2
ENSSSCG00000013322	IMMP1L	chr2	+	31786725	31786858	31737405	31737510	31812114	31812224	12,14	4
ENSSSCG00000013322	IMMP1L	chr2	+	31786725	31786858	31756186	31756298	31812114	31812224	106,14	24
ENSSSCG00000013322	IMMP1L	chr2	+	31786725	31786858	31756186	31756298	31793018	31793144	106,2	34
ENSSSCG00000013322	IMMP1L	chr2	+	31793018	31793144	31756186	31756298	31812114	31812224	34164	24
ENSSSCG00000013322	IMMP1L	chr2	+	31793018	31793144	31786725	31786858	31812114	31812224	2164	14
ENSSSCG00000013322	IMMP1L	chr2	+	31789199	31789287	31786725	31786858	31793018	31793144	168152	2
ENSSSCG00000013322	IMMP1L	chr2	+	31756186	31756298	31737405	31737510	31786725	31786858	153106	12
ENSSSCG00000013322	IMMP1L	chr2	+	31756186	31756298	31737405	31737510	31812114	31812224	153,24	4
ENSSSCG00000017178	SPHK1	chr12	-	5020033	5020148	5018376	5019741	5020234	5020328	19,26	5
ENSSSCG00000001398	SLA-6	chr7	+	27603719	27603994	27603128	27603472	27604569	27604800	101,37	5
ENSSSCG00000012617	UPF3B	chrX	+	113418395	113418433	113417815	113417997	113420359	113420519	5,5	21
ENSSSCG00000012266	SLC9A7	chrX	-	46109806	46109865	46100809	46100872	46118647	46118800	5,8	4
ENSSSCG00000011314	LZTFL1	chr13	-	32086565	32086689	32083909	32084103	32092867	32093038	18,27	2
ENSSSCG00000006569	SLC27A3	chr4	-	104798766	104798856	104798451	104798649	104798964	104799158	9,23	2
ENSSSCG00000011882	GOLGB1	chr13	+	148412255	148412377	148408521	148408637	148413481	148413594	8,6	16
ENSSSCG00000012971	EFEMP2	chr2	+	5560350	5560398	5558977	5559697	5561009	5561215	8134	2
ENSSSCG00000012971	EFEMP2	chr2	+	5560006	5560123	5558977	5559697	5560350	5560398	141153	8
ENSSSCG00000026346	NA	chr1	+	93455886	93455976	93451642	93451838	93468031	93468259	48,23	2
ENSSSCG00000006663	OTUD7B	chr4	-	108614599	108614713	108613546	108613630	108615271	108615420	56,50	2
ENSSSCG00000027677	ABI3	chr12	+	25378090	25378257	25368698	25368826	25379810	25379986	112124	2
ENSSSCG00000027677	ABI3	chr12	+	25381351	25381436	25379810	25379986	25381628	25381723	74,90	13
ENSSSCG00000006263	ATP6V1H	chr4	+	84297272	84297325	84293941	84294045	84304853	84304950	51,53	5
ENSSSCG00000002555	JAG2	chr7	-	131231214	131231327	131231082	131231128	131231462	131231575	54,33	15
ENSSSCG00000002138	OSGEP	chr7	+	83487610	83487705	83485069	83485244	83487842	83487891	25,34	3
ENSSSCG00000013909	CRLF1	chr2	-	59074258	59074387	59073921	59074090	59074727	59075006	41,22	6
ENSSSCG00000002003	NA	chr7	-	80420648	80420833	80420331	80420537	80420954	80421202	83,54	2
ENSSSCG00000014909	SYTL2	chr9	-	21905850	21905944	21900904	21901073	21911385	21911438	33,13	12
ENSSSCG00000014909	SYTL2	chr9	-	21920361	21920429	21913556	21913657	21924402	21925205	11,9	2
ENSSSCG00000014909	SYTL2	chr9	-	21902392	21902511	21900904	21901073	21911385	21911438	4,8	12
ENSSSCG00000003634	ADPRHL2	chr6	+	85532758	85532858	85532276	85532460	85533443	85534297	27,42	5
ENSSSCG00000008225	PTCD3	chr3	-	61512818	61512888	61511667	61511754	61514538	61514653	56,60	4
ENSSSCG00000008225	PTCD3	chr3	-	61511667	61511754	61510938	61510998	61514538	61514653	54,4	2
ENSSSCG00000008640	IAH1	chr3	-	135126508	135126669	135124233	135124354	135128799	135128947	253313	14
ENSSSCG00000028063	TACC2	chr14	+	143095054	143095114	143089269	143090580	143096650	143096851	169279	3
ENSSSCG00000028063	TACC2	chr14	+	143014790	143014915	142978203	142978316	143029842	143029976	128139	37
ENSSSCG00000028063	TACC2	chr14	+	143014790	143014915	142978203	142978316	143078798	143078934	128,2	3
ENSSSCG00000028063	TACC2	chr14	+	143014790	143014915	142998946	142999032	143029842	143029976	16139	4
ENSSSCG00000028063	TACC2	chr14	+	143014790	143014915	142998946	142999032	143078798	143078934	16,2	3
ENSSSCG00000028063	TACC2	chr14	+	143029842	143029976	143014790	143014915	143078798	143078934	139125	2
ENSSSCG00000028063	TACC2	chr14	+	143029842	143029976	142978203	142978316	143078798	143078934	37125	3
ENSSSCG00000028063	TACC2	chr14	+	143029842	143029976	142998864	142999032	143078798	143078934	4125	3
ENSSSCG00000028063	TACC2	chr14	+	143108399	143108539	143106930	143107101	143109416	143109505	134,80	2
ENSSSCG00000028063	TACC2	chr14	+	143109416	143109505	143106930	143107101	143117114	143117257	2,97	33
ENSSSCG00000008175	CHST10	chr3	+	56473795	56473889	56460035	56460166	56478603	56478837	10,11	2
ENSSSCG00000013240	NA	chr2	+	16385129	16385182	16384514	16384636	16386728	16386927	92,98	2
ENSSSCG00000008080	PHF2	chr3	+	44429868	44429963	44427608	44427882	44430468	44430577	45,58	2
ENSSSCG00000022222	MTX2	chr15	+	91623629	91623705	91622157	91622282	91635389	91635858	97,89	6
ENSSSCG00000023611	TNXB	chr7	+	27702990	27703286	27700463	27700789	27705749	27706072	375395	3
ENSSSCG00000011103	PARD3	chr10	-	62692304	62692414	62681672	62681909	62722156	62722387	71,58	4
ENSSSCG00000011103	PARD3	chr10	-	62839029	62839160	62805743	62805834	62859080	62859255	38,40	11
ENSSSCG00000016578	FLNC	chr18	+	20874915	20874995	20874272	20874519	20875303	20875402	80,50	3558
ENSSSCG00000016578	FLNC	chr18	+	20862045	20862142	20860282	20860530	20862297	20862447	24022819	15
ENSSSCG00000016578	FLNC	chr18	+	20874128	20874151	20873844	20874033	20874272	20874519	26502556	75
ENSSSCG00000002860	PDCD5	chr6	+	37999761	37999832	37998707	37998798	38000425	38001169	976757	7
ENSSSCG00000014556	BET1L	chr2	+	162195491	162195547	162195160	162195251	162195670	162195837	39,41	4
ENSSSCG00000010824	RAB3GAP2	chr10	+	11858996	11859057	11838697	11839615	11877656	11877779	154132	2
ENSSSCG00000009346	NA	chr11	+	8733296	8733372	8732824	8732912	8737122	8738650	56,60	23
ENSSSCG00000012182	PCYT1B	chrX	-	22110698	22110886	22086567	22088149	22114948	22115090	23,3	2
ENSSSCG00000026872	APRIL	chrGL896258.1	+	2842	2889	2599	2667	3021	3139	26,42	12
ENSSSCG00000009048	GAB1	chr8	-	89426335	89426424	89424301	89424394	89434966	89435269	25,26	12
ENSSSCG00000009048	GAB1	chr8	-	89441451	89441531	89436764	89437365	89441944	89442169	8,5	10
ENSSSCG00000000402	RBMS2	chr5	+	23510712	23510869	23502183	23502349	23515337	23515416	10,38	2
ENSSSCG00000017360	NA	chr12	+	19300208	19300363	19300001	19300114	19300750	19300905	90103	12
ENSSSCG00000017360	NA	chr12	+	19298678	19298788	19298114	19298234	19299133	19299266	29,49	42
ENSSSCG00000017255	ABCA5	chr12	-	11480135	11480364	11478184	11478325	11482091	11482179	30,10	4
ENSSSCG00000001838	POLG	chr7	-	59876494	59876658	59876238	59876384	59877709	59877904	40,66	17
ENSSSCG00000001838	POLG	chr7	-	59875030	59875212	59874775	59874929	59876012	59876091	78,78	7
ENSSSCG00000027204	NA	chr1	-	269002383	269002526	269001117	269001260	269003816	269003971	508221	4
ENSSSCG00000001903	EDC3	chr7	+	63575749	63575902	63556778	63557113	63579744	63579961	40,48	3
ENSSSCG00000027779	TMEM259	chr2	-	77597060	77597143	77596843	77596975	77597231	77597288	260319	2
ENSSSCG00000008293	DGUOK	chr3	-	72217571	72217718	72211025	72211140	72222347	72222534	11,12	2
ENSSSCG00000008293	DGUOK	chr3	-	72233728	72233840	72222347	72222534	72245617	72245866	9,15	24
ENSSSCG00000003229	ETFB	chr6	-	51687219	51687439	51680796	51680954	51688341	51688395	35,29	644
ENSSSCG00000025866	PRX	chr6	-	44427442	44427638	44423051	44426842	44430896	44431082	6,4	3
ENSSSCG00000005593	OLFML2A	chr1	+	299422249	299422476	299419742	299419991	299423709	299423894	106,43	3
ENSSSCG00000010055	GGT5	chr14	+	53102415	53102605	53101937	53102073	53102952	53103058	54,69	6
ENSSSCG00000014623	NA	chr9	-	3908027	3908122	3907654	3907830	3908324	3908419	252141	11
ENSSSCG00000009403	ITM2B	chr11	-	19851773	19851901	19807269	19807475	19874498	19874781	13731368	2
ENSSSCG00000024184	FASTK	chr18	+	6511403	6511542	6511122	6511301	6512010	6512223	187164	5
ENSSSCG00000017748	NF1	chr12	-	45433318	45433380	45428281	45428439	45437512	45437653	7,14	10
ENSSSCG00000017748	NF1	chr12	-	45336647	45336769	45336007	45336134	45341102	45341259	28,31	6
ENSSSCG00000029918	CEPT1	chr4	-	119330607	119330691	119323466	119323597	119344417	119344558	12,13	4
ENSSSCG00000012642	STAG2	chrX	+	116422640	116422750	116422360	116422549	116426041	116426167	36,32	51
ENSSSCG00000002282	MAX	chr7	-	95522030	95522153	95520600	95520787	95535692	95535799	73,99	21
ENSSSCG00000015195	NA	chr9	+	57387942	57388078	57386975	57387207	57388377	57388523	8,6	17
ENSSSCG00000010135	DGCR8	chr14	+	55117932	55118014	55116730	55116828	55122183	55122283	28,26	2
ENSSSCG00000011079	PIP4K2A	chr10	+	58011567	58011719	57995832	57995928	58025012	58025158	61,63	2
ENSSSCG00000006636	GABPB2	chr4	-	107410047	107410154	107407926	107408093	107416586	107416755	15,3	4
ENSSSCG00000011013	WAC	chr10	+	44183455	44183763	44178801	44178913	44196320	44196565	82,84	14
ENSSSCG00000005229	VLDLR	chr1	-	245011184	245011309	245010533	245010704	245011408	245011527	259426	6
ENSSSCG00000005229	VLDLR	chr1	-	245020650	245020769	245015947	245016069	245032697	245032893	339276	2
ENSSSCG00000005229	VLDLR	chr1	-	245014431	245014553	245012401	245012772	245015947	245016069	432473	15
ENSSSCG00000002425	PTPN21	chr7	-	116889350	116890794	116884457	116884594	116895659	116895743	54115	3
ENSSSCG00000002425	PTPN21	chr7	-	116914567	116914664	116912564	116912631	116921048	116921217	128,87	2
ENSSSCG00000030608	METAP2	chr5	-	92111058	92111160	92101120	92101281	92114853	92114918	219272	2
ENSSSCG00000030608	METAP2	chr5	-	92094584	92094699	92089309	92093759	92095207	92095310	192163	2
ENSSSCG00000003660	PABPC4	chr6	-	88481425	88481618	88480294	88480409	88484844	88485036	584376	2
ENSSSCG00000003660	PABPC4	chr6	-	88472646	88472773	88470708	88470801	88476536	88476631	494,4	2
ENSSSCG00000003660	PABPC4	chr6	-	88478456	88478550	88477642	88477779	88478925	88479064	349454	2
ENSSSCG00000002040	MRPL52	chr7	-	81428077	81428141	81426699	81427272	81430506	81430573	500675	2
ENSSSCG00000009036	LSM6	chr8	-	87715199	87715312	87711843	87712209	87719563	87719678	119215	19
ENSSSCG00000000554	FGFR1OP2	chr5	-	50352814	50352927	50349438	50349551	50355850	50355992	2,4	62
ENSSSCG00000001946	MBIP	chr7	-	68691180	68691299	68689244	68689468	68694893	68695101	54127	3
ENSSSCG00000013994	SPEG	chr2	+	78821607	78821775	78821337	78821449	78821957	78822023	137234	2
ENSSSCG00000013994	SPEG	chr2	+	78802599	78802712	78801833	78802010	78808084	78808251	1292990	2
ENSSSCG00000013994	SPEG	chr2	+	78821337	78821449	78820681	78820802	78821607	78821775	208137	3
ENSSSCG00000007968	NA	chr3	-	40872237	40872398	40871622	40871722	40872532	40872606	98,83	8
ENSSSCG00000024793	PORCN	chrX	-	47640312	47640329	47638131	47638256	47640445	47640575	5,6	17
ENSSSCG00000024793	PORCN	chrX	-	47638380	47638394	47638131	47638256	47640312	47640329	2,2	5
ENSSSCG00000008398	SMEK2	chr3	-	90577900	90578016	90576383	90576499	90579459	90579536	73,79	6
ENSSSCG00000008398	SMEK2	chr3	-	90579459	90579536	90577900	90578016	90583580	90584203	79,90	2
ENSSSCG00000014148	TMEM161B	chr2	-	98310292	98310389	98306632	98306788	98312972	98313055	17,24	2
ENSSSCG00000017091	TNIP1	chr16	-	78319191	78319271	78315666	78315857	78320944	78321029	61,51	39
ENSSSCG00000000499	BEST3	chr5	-	36549140	36549234	36548440	36548673	36552737	36552888	5,5	32
ENSSSCG00000008807	GUF1	chr8	+	36888502	36888645	36887612	36887744	36889864	36889997	36,20	2
ENSSSCG00000008807	GUF1	chr8	+	36885899	36886038	36884540	36884743	36887136	36887259	16,9	19
ENSSSCG00000013585	EVI5L	chr2	+	71767008	71767040	71765201	71765254	71768085	71768225	28,34	9
ENSSSCG00000013585	EVI5L	chr2	+	71768085	71768225	71765201	71765254	71771249	71771377	9,38	2
ENSSSCG00000013585	EVI5L	chr2	+	71771249	71771377	71768085	71768225	71773067	71773207	38,40	2
ENSSSCG00000009957	MYO18B	chr14	+	46300631	46300697	46298814	46300082	46301518	46301630	298437	5
ENSSSCG00000005205	KIAA2026	chr1	+	241925183	241925272	241916790	241916869	241941090	241941205	13,10	3
ENSSSCG00000005205	KIAA2026	chr1	+	241875289	241875489	241842299	241842891	241901877	241903294	17,59	7
ENSSSCG00000004516	MBD1	chr1	-	109597557	109597631	109597302	109597418	109597804	109597932	23,21	51
ENSSSCG00000004516	MBD1	chr1	-	109595537	109595674	109595055	109595186	109595768	109596067	31,18	18
ENSSSCG00000004516	MBD1	chr1	-	109593691	109593762	109591051	109592068	109594909	109594970	6,23	2
ENSSSCG00000012557	NUP62CL	chrX	-	102002518	102002622	102000351	102000449	102030362	102030515	3,3	4
ENSSSCG00000009779	MPHOSPH9	chr14	+	31408084	31408187	31406916	31407036	31408880	31409127	6,3	2
ENSSSCG00000009779	MPHOSPH9	chr14	+	31376472	31376597	31372583	31372689	31376757	31377217	3,4	5
ENSSSCG00000001711	CLIC5	chr7	-	47005241	47005350	47000278	47000403	47070152	47070503	573536	5
ENSSSCG00000013384	NA	chr2	+	46111848	46111970	46110265	46110344	46135003	46135191	5,3	4
ENSSSCG00000006650	GOLPH3L	chr4	+	107748690	107748821	107721375	107721557	107750006	107750120	139119	23
ENSSSCG00000012979	RNASEH2C	chr2	+	5667834	5667953	5667570	5667754	5668195	5668321	881732	8
ENSSSCG00000002376	PGF	chr7	-	103997577	103997639	103994328	103994355	103997745	103997774	8,5	26
ENSSSCG00000029649	IFT46	chr9	+	50852545	50852638	50852315	50852389	50855170	50855298	25,40	2
ENSSSCG00000023653	GLIS2	chr3	+	39066917	39067089	39065849	39066085	39067795	39067971	35,43	6
ENSSSCG00000011978	CPOX	chr13	+	170532128	170532232	170528460	170528678	170533996	170536695	43,83	5
ENSSSCG00000015375	ITGB8	chr9	+	98754805	98754939	98747937	98748026	98758128	98758533	16,18	2
ENSSSCG00000030520	NA	chr6	-	43369524	43369597	43367979	43368234	43402583	43402767	66,61	19
ENSSSCG00000010465	TNKS2	chr14	+	112950592	112950737	112947191	112947270	112952202	112952367	100,83	2
ENSSSCG00000010465	TNKS2	chr14	+	112957448	112957636	112956064	112956173	112959764	112960016	105,78	2
ENSSSCG00000002533	WDR20	chr7	-	129609474	129609656	129597579	129598838	129703780	129704081	21,50	16
ENSSSCG00000002533	WDR20	chr7	-	129597579	129598838	129587567	129587620	129703780	129704081	5,16	3
ENSSSCG00000006136	RMDN1	chr4	+	55286696	55286785	55279902	55280061	55291536	55291591	128109	4
ENSSSCG00000006136	RMDN1	chr4	+	55294423	55294453	55292947	55293034	55297977	55298110	76,83	5
ENSSSCG00000005255	NA	chr1	-	250132187	250132231	250131653	250131748	250134455	250134580	15,4	2
ENSSSCG00000006194	NCOA2	chr4	+	70735282	70735488	70732636	70732846	70738380	70738595	4,18	2
ENSSSCG00000006001	ENPP2	chr4	+	20412116	20412224	20404427	20404499	20415001	20415126	16,13	2
ENSSSCG00000006001	ENPP2	chr4	+	20435738	20435812	20428863	20428914	20437146	20437282	6,4	18
ENSSSCG00000003603	NA	chr6	+	82045465	82045509	82044566	82044610	82047245	82047298	50,43	2
ENSSSCG00000010674	FAM204A	chr14	-	139882614	139882720	139880728	139882311	139899352	139899441	69,87	4
ENSSSCG00000017024	CCNG1	chr16	-	65195567	65195830	65193358	65193611	65196875	65197123	10942386	6
ENSSSCG00000022708	NA	chr3	-	74777358	74778873	74772971	74773032	74790392	74790476	37,29	5
ENSSSCG00000016827	BRIX1	chr16	+	21418099	21418142	21416357	21416468	21419435	21419505	129,78	3
ENSSSCG00000017296	ACE	chr12	-	15398794	15398937	15398168	15398359	15399456	15399549	83,41	6
ENSSSCG00000003591	NA	chr6	+	81196700	81196936	81195316	81195612	81212689	81212956	77,92	2
ENSSSCG00000028431	HSD17B4	chr2	+	128791893	128791999	128789190	128789318	128795701	128798132	187125	4
ENSSSCG00000028124	SNRPN	chrGL896379.1	-	36982	37149	30594	30739	41167	41327	20,21	2
ENSSSCG00000016262	SP140	chr15	+	144966104	144966145	144963612	144963659	144970346	144970461	54,47	7
ENSSSCG00000008113	MRPS5	chr3	-	48106770	48106804	48105052	48105142	48109613	48109846	116101	3
ENSSSCG00000008113	MRPS5	chr3	-	48100297	48100359	48095712	48095848	48100930	48100987	50,87	2
ENSSSCG00000026404	SERTAD4	chr9	-	145777040	145777155	145772685	145775207	145778376	145778567	2,4	4
ENSSSCG00000014016	SQSTM1	chr2	-	80321198	80321412	80320724	80320919	80325733	80325813	17461796	71
ENSSSCG00000014016	SQSTM1	chr2	-	80325733	80325813	80321198	80321412	80326583	80326724	17961652	67
ENSSSCG00000012685	FAM122B	chrX	-	126475216	126475272	126474870	126474913	126479386	126479464	7,8	4
ENSSSCG00000014569	NA	chr9	-	779124	779199	778417	778591	779584	779650	45752461	3
ENSSSCG00000000994	GMDS	chr7	-	1102102	1102198	1047950	1048018	1112301	1112419	61,49	2
ENSSSCG00000029593	FOXN2	chr3	+	98141207	98141275	98132245	98132309	98142736	98147165	37,34	5
ENSSSCG00000003154	GYS1	chr6	+	50089715	50089841	50089243	50089356	50091415	50091510	617380	3
ENSSSCG00000003154	GYS1	chr6	+	50089243	50089356	50087382	50087460	50089715	50089841	1123617	13
ENSSSCG00000003154	GYS1	chr6	+	50084823	50084940	50083843	50083987	50085504	50085624	519503	2
ENSSSCG00000026002	NA	chr10	-	29767080	29767113	29763811	29763897	29778254	29778480	53,55	4
ENSSSCG00000023991	RIT1	chr4	+	102864459	102864532	102861616	102861672	102864755	102864946	41,29	4
ENSSSCG00000006337	HSD17B7	chr4	+	95581648	95581842	95578211	95578325	95585616	95585720	17,11	3
ENSSSCG00000012378	PDZD11	chrX	-	63512764	63512847	63512454	63512510	63513269	63513368	52,97	2
ENSSSCG00000012378	PDZD11	chrX	-	63511765	63511825	63511439	63511606	63512052	63512150	48,55	10
ENSSSCG00000022611	CAPRIN2	chr5	-	46906584	46906666	46904400	46904567	46908270	46908508	6,2	2
ENSSSCG00000003524	C1QA	chr6	+	74610943	74611118	74609912	74610047	74612209	74612993	186504	4
ENSSSCG00000008057	NA	chr3	+	42713846	42713900	42707433	42707581	42714073	42714285	58,62	2
ENSSSCG00000027538	TMEM258	chr2	-	9239196	9239305	9238209	9238345	9241172	9241262	791368	2
ENSSSCG00000010209	FAM13C	chr14	-	67575730	67575848	67557300	67557363	67616990	67617064	102,92	8
ENSSSCG00000017694	ACACA	chr12	-	40314370	40314393	40311600	40311743	40323633	40323751	24,18	4
ENSSSCG00000003626	NA	chr6	-	84813664	84813739	84811801	84812620	84814868	84814959	226152	7
ENSSSCG00000014057	FAF2	chr2	-	83017471	83017648	83015788	83015959	83020290	83020381	18,29	3
ENSSSCG00000005785	NA	chr1	-	311434237	311434275	311428552	311428654	311434407	311434587	18,17	17
ENSSSCG00000014598	NA	chr9	-	2607039	2607080	2603906	2604041	2607986	2608043	59,54	9
ENSSSCG00000000262	SPRYD3	chr5	+	18885830	18885976	18884026	18884145	18889157	18889232	71,87	2
ENSSSCG00000005645	NA	chr1	-	302742577	302742638	302741208	302741289	302743752	302743826	85,63	13
ENSSSCG00000025092	CDK4	chrGL892775.1	+	33530	33766	32892	33084	33931	34066	102,88	2
ENSSSCG00000028585	NA	chr9	+	118222774	118222941	118217376	118217977	118227551	118227651	23,38	2
ENSSSCG00000012934	CCS	chr2	+	4867748	4867820	4867366	4867404	4874147	4874284	72,98	2
ENSSSCG00000013124	PATL1	chr2	+	11327036	11327191	11322592	11322751	11329483	11329574	78,64	3
ENSSSCG00000012123	RAB9A	chrX	+	11297205	11297295	11281888	11282015	11297427	11297515	40,37	4
ENSSSCG00000012123	RAB9A	chrX	+	11297205	11297295	11281888	11282015	11298084	11298187	40,5	24
ENSSSCG00000012123	RAB9A	chrX	+	11297205	11297295	11281888	11282015	11298072	11298187	40,6	8
ENSSSCG00000012123	RAB9A	chrX	+	11297911	11297976	11297427	11297515	11298072	11298187	2,2	5
ENSSSCG00000012123	RAB9A	chrX	+	11297427	11297515	11297205	11297295	11298072	11298187	37,5	6
ENSSSCG00000012123	RAB9A	chrX	+	11297427	11297515	11281883	11282015	11298072	11298187	4,5	8
ENSSSCG00000022864	EIF6	chrGL892260.2	-	21871	22046	21193	21369	22527	22665	187153	2
ENSSSCG00000016783	OTULIN	chr16	+	4419165	4419308	4415723	4415820	4425886	4426011	44,20	4
ENSSSCG00000022839	NA	chr6	-	71483734	71483874	71482276	71482415	71484993	71485088	10,13	2
ENSSSCG00000009101	PRDM5	chr8	+	110757479	110757571	110755973	110756147	110757833	110757954	2,2	4
ENSSSCG00000006612	S100A10	chr4	+	106274864	106274921	106272364	106272384	106279599	106279751	2,4	601
ENSSSCG00000006612	S100A10	chr4	+	106277811	106277890	106272336	106272384	106279599	106279696	10,26	601
ENSSSCG00000020976	CSRP1	chr10	+	28396644	28396737	28393631	28393760	28397167	28398394	9811350	13
ENSSSCG00000014371	NA	chr2	-	148304572	148304678	148302944	148303254	148304802	148304923	11101559	3
ENSSSCG00000015692	R3HDM1	chr15	-	18687520	18687570	18687180	18687406	18687654	18687691	31,32	5
ENSSSCG00000015692	R3HDM1	chr15	-	18728205	18728415	18707933	18707974	18729911	18730119	55,34	4
ENSSSCG00000010968	IL11RA	chr10	-	36285543	36285603	36284445	36284614	36285886	36285985	109126	37
ENSSSCG00000000298	NA	chr5	-	20616310	20616373	20615288	20615438	20616981	20617018	25,38	3
ENSSSCG00000013861	SLC35E1	chr2	+	60627746	60627883	60625215	60625285	60629434	60629559	31,31	2
ENSSSCG00000026181	AKTIP	chrGL893684.1	+	6238	6302	3663	3868	6390	6490	38,51	3
ENSSSCG00000021290	NA	chr18	+	44352303	44352394	44350210	44350339	44355565	44355626	14,7	2
ENSSSCG00000005367	TSTD2	chr1	+	267526734	267526943	267521880	267522579	267530850	267531163	20,33	2
ENSSSCG00000005367	TSTD2	chr1	+	267538242	267538347	267537295	267537420	267541517	267541635	24,24	5
ENSSSCG00000005367	TSTD2	chr1	+	267525229	267525343	267521880	267522579	267526734	267526943	14,44	20
ENSSSCG00000028260	NA	chr2	+	52846487	52846619	52827621	52827726	52847733	52847841	21,19	3
ENSSSCG00000005009	KLHDC2	chr1	+	199952899	199953014	199950612	199950729	199953574	199953655	72,20	2
ENSSSCG00000005009	KLHDC2	chr1	+	199950612	199950729	199949092	199949171	199953574	199953655	126,2	2
ENSSSCG00000011236	CLASP2	chr13	-	20916840	20916983	20915226	20915332	20932457	20932600	71,67	2
ENSSSCG00000026106	TXNDC15	chr2	+	142689618	142689781	142687300	142687775	142691979	142692109	208,95	16
ENSSSCG00000025353	TNNT1	chr6	+	54306092	54306169	54305766	54305882	54310434	54310547	1667315974	2
ENSSSCG00000025353	TNNT1	chr6	+	54302481	54302513	54302204	54302230	54303286	54303307	860310254	3860
ENSSSCG00000016409	UBE3C	chr18	-	1583710	1583863	1582792	1583012	1586618	1586775	62,83	2
ENSSSCG00000029169	NA	chr1	-	300142241	300142568	300139421	300139544	300175955	300176247	78,20	3
ENSSSCG00000012100	PNPLA4	chrX	-	4807389	4807454	4789349	4789501	4817594	4817729	7,8	3
ENSSSCG00000016095	CLK1	chr15	+	115716593	115716683	115715359	115715587	115717072	115717138	162184	3
ENSSSCG00000016095	CLK1	chr15	+	115715359	115715587	115714905	115715068	115717072	115717138	526,3	2
ENSSSCG00000010357	WAPAL	chr14	-	94773563	94773715	94773161	94773297	94775563	94775658	51,47	5
ENSSSCG00000002387	GPATCH2L	chr7	+	105383271	105383335	105373062	105373733	105387843	105388019	8,8	4
ENSSSCG00000011282	SEC22C	chr13	-	28766605	28766813	28763741	28763904	28773813	28773963	53,36	3
ENSSSCG00000026713	TMEM17	chrGL892859.2	+	34797	34900	30838	30993	35054	35167	29,19	3
ENSSSCG00000028771	MEF2A	chr1	+	154678838	154678861	154666976	154667163	154682795	154682921	110102	28
ENSSSCG00000018005	MYH1	chr12	+	57968390	57968460	57967993	57968302	57969556	57969643	70665672	2
ENSSSCG00000020688	HNRNPH3	chr14	-	77541889	77542027	77541192	77541376	77542573	77542707	315230	20
ENSSSCG00000006364	DEDD	chr4	+	97169909	97169941	97168020	97168160	97177275	97177663	33,53	43
ENSSSCG00000003935	ERI3	chr6	+	154523123	154523400	154511955	154512030	154541185	154541301	114176	5
ENSSSCG00000003935	ERI3	chr6	+	154511955	154512030	154509350	154509484	154541185	154541301	100,5	2
ENSSSCG00000006877	NA	chr4	-	130830431	130830613	130823997	130824107	130856818	130857116	11,37	5
ENSSSCG00000015668	ORC4	chr15	+	3788416	3788489	3748134	3748224	3791290	3791366	56,57	13
ENSSSCG00000027936	NA	chrJH118785.1	+	16609	16700	15136	15213	17377	17494	9,4	4
ENSSSCG00000014902	ANKRD42	chr9	+	19269563	19269763	19264985	19265120	19287003	19287128	7,8	3
ENSSSCG00000015435	PBEF1	chr9	-	116911936	116912072	116905137	116905256	116912590	116912748	2155	3
ENSSSCG00000015435	PBEF1	chr9	-	116906963	116907188	116905137	116905256	116911936	116912072	226155	2
ENSSSCG00000020743	RABGAP1	chr1	+	297365575	297365809	297336189	297336388	297366695	297366899	103,47	12
ENSSSCG00000011559	IL17RC	chr13	+	73255284	73255305	73254678	73254978	73255501	73255653	70,58	9
ENSSSCG00000011559	IL17RC	chr13	+	73269681	73269719	73269480	73269575	73269814	73270468	9,15	9
ENSSSCG00000013314	QSER1	chr2	-	30491227	30491388	30477465	30481157	30491790	30491902	10,9	6
ENSSSCG00000003301	PPP6R1	chr6	+	54417671	54417781	54417197	54417278	54417862	54417933	65,47	11
ENSSSCG00000003301	PPP6R1	chr6	+	54417862	54417933	54417197	54417278	54418033	54418036	11,67	4
ENSSSCG00000009328	NA	chr11	-	7001875	7002040	7001233	7001361	7005756	7005937	11,14	10
ENSSSCG00000000366	DNAJC14	chr5	-	22751417	22752885	22747861	22747967	22753290	22753418	76,62	5
ENSSSCG00000009585	GADD45G	chr14	+	1421559	1421660	1421142	1421297	1421791	1422004	512464	12
ENSSSCG00000016234	NA	chr15	-	139759002	139759199	139739546	139739659	139781357	139781521	105,55	2
ENSSSCG00000022299	NA	chr1	+	208231793	208231866	208231635	208231714	208234986	208235067	282227	3
ENSSSCG00000015013	RDX	chr9	-	42973775	42973905	42961484	42961644	42980485	42980648	235126	2
ENSSSCG00000004600	CH242-58J12.2	chr1	-	126927250	126927321	126926288	126926502	126928307	126928380	4,3	54
ENSSSCG00000004600	CH242-58J12.2	chr1	-	126865307	126865421	126863768	126863930	126926296	126926502	67,69	4
ENSSSCG00000003771	FUBP1	chr6	+	125495109	125495168	125487867	125487944	125495249	125495394	10,18	86
ENSSSCG00000002368	LTBP2	chr7	-	103600152	103600277	103598904	103599026	103600661	103600786	13,9	19
ENSSSCG00000011632	NA	chr13	-	81425595	81425709	81424927	81425070	81426923	81427026	2,2	2
ENSSSCG00000010411	NA	chr14	-	99569521	99569618	99566737	99568253	99570451	99570572	21,8	3
ENSSSCG00000011594	NR2C2	chr13	-	76900625	76900708	76887478	76887588	76919479	76919634	6,3	2
ENSSSCG00000010539	SLC25A28	chr14	-	120244853	120245081	120243684	120243740	120251364	120251848	44118	4
ENSSSCG00000011409	NPRL2	chr13	-	36011079	36011187	36010572	36010708	36011341	36011509	34,32	2
ENSSSCG00000012884	PPP6R3	chr2	-	3002611	3002697	2997891	2997988	3009236	3009321	45,49	12
ENSSSCG00000007798	TBC1D10B	chr3	+	18391916	18392030	18388365	18388471	18392172	18392237	77,85	5
ENSSSCG00000022953	NA	chr10	-	50083539	50083679	50075975	50076844	50175456	50175721	39,39	4
ENSSSCG00000022953	NA	chr10	-	50175456	50175721	50075975	50076844	50177756	50178234	4,60	2
ENSSSCG00000024563	CEP83	chr5	-	93506418	93506549	93500723	93500837	93511169	93511420	11,11	2
ENSSSCG00000004701	CATSPER2	chr1	+	142649471	142649595	142649039	142649194	142651425	142651603	5,7	2
ENSSSCG00000026427	RORC	chr4	+	106415307	106415439	106414144	106414265	106415595	106415702	32,32	2
ENSSSCG00000015480	PRRC2C	chr9	+	125527287	125527523	125526327	125526453	125529506	125532069	9,6	35
ENSSSCG00000015480	PRRC2C	chr9	+	125509679	125509771	125507216	125507467	125511839	125511940	75,55	7
ENSSSCG00000007580	WIPI2	chr3	+	4494316	4494398	4487104	4487437	4507183	4507352	90,69	3
ENSSSCG00000023085	STAC	chr13	+	23415103	23415240	23414957	23415008	23424497	23424595	17,26	4
ENSSSCG00000005610	SLC2A8	chr1	+	301835937	301836099	301835733	301835842	301836351	301836557	7,5	5
ENSSSCG00000015948	DYNC1I2	chr15	+	87206136	87206226	87195604	87195721	87215202	87215317	163151	2
ENSSSCG00000015948	DYNC1I2	chr15	+	87190980	87191121	87190697	87190875	87192167	87192283	15214	89
ENSSSCG00000016210	ABCB6	chr15	-	134286208	134286391	134285250	134285371	134286558	134286659	115,92	3
ENSSSCG00000004089	RMND1	chr1	+	17245871	17245947	17245046	17245110	17248622	17248742	37,25	2
ENSSSCG00000010702	NA	chr14	+	143455775	143455843	143453786	143453929	143462673	143462737	18,30	2
ENSSSCG00000025396	YAP1	chr9	+	36853852	36853899	36850715	36850896	36863785	36863915	46,61	38
ENSSSCG00000002876	UBA2	chr6	+	39555556	39555639	39552417	39552641	39556878	39556948	176152	2
ENSSSCG00000016462	CLCN1	chr18	-	7166210	7166311	7165511	7165595	7166519	7166603	48,52	2
ENSSSCG00000013507	MPND	chr2	-	74947442	74947678	74945003	74945135	74948418	74948671	56106	7
ENSSSCG00000008192	TMEM131	chr3	+	58965760	58965876	58947658	58947781	58967997	58968119	27,36	2
ENSSSCG00000029764	TXLNG	chrX	+	14271460	14271630	14266146	14266237	14272822	14273016	14,29	2
ENSSSCG00000013592	ELAVL1	chr2	+	71641128	71641353	71635808	71635961	71644851	71646401	151112	2
ENSSSCG00000029989	MED28	chr8	+	12427610	12427722	12426628	12426694	12429024	12431639	184201	3
ENSSSCG00000009940	USP30	chr14	-	44355802	44355984	44349184	44349287	44357037	44357146	37,66	2
ENSSSCG00000005212	PLGRKT	chr1	+	242469176	242469285	242468440	242468570	242473012	242473399	187182	4
ENSSSCG00000005212	PLGRKT	chr1	+	242468440	242468570	242428639	242428725	242473012	242473399	267,4	12
ENSSSCG00000008600	PUM2	chr3	+	125898969	125899205	125894567	125894848	125919196	125919463	37,35	5
ENSSSCG00000008600	PUM2	chr3	+	125869256	125869425	125868498	125868685	125872548	125872818	58113	3
ENSSSCG00000008600	PUM2	chr3	+	125919196	125919463	125898969	125899205	125921425	125921554	35,43	2
ENSSSCG00000004470	HMGN3	chr1	+	97757784	97757856	97755945	97755995	97758470	97758955	829,31	7
ENSSSCG00000001383	TFIIH	chr7	+	27121542	27121684	27120729	27120907	27121947	27122051	14,18	4
ENSSSCG00000022396	BLZF1	chr4	-	89235641	89235860	89219513	89223321	89237798	89237926	68109	3
ENSSSCG00000017744	SUZ12	chr12	-	44786749	44786854	44782366	44782543	44791836	44791929	31,25	4
ENSSSCG00000001056	RANBP9	chr7	-	10291894	10292005	10287341	10288648	10297937	10298088	168234	9
ENSSSCG00000012713	ATP11C	chrX	-	130619783	130619887	130614127	130616648	130626043	130626196	3,3	26
ENSSSCG00000012713	ATP11C	chrX	-	130755700	130755789	130753089	130753169	130763599	130763718	37,32	2
ENSSSCG00000015145	ZNF202	chr9	-	55878973	55879183	55878539	55878627	55879845	55880334	14,9	3
ENSSSCG00000009431	DGKH	chr11	-	25540028	25540113	25532554	25532653	25548977	25549061	6,8	2
ENSSSCG00000009431	DGKH	chr11	-	25524071	25524196	25519449	25519566	25528481	25528603	5,8	3
ENSSSCG00000021809	NA	chrJH118586.1	-	63071	63157	56574	56718	72086	72147	4,4	16
ENSSSCG00000015785	NA	chr15	+	52460597	52460753	52458693	52458754	52463629	52464889	29,17	2
ENSSSCG00000017950	TP53	chr12	+	55230149	55230170	55229911	55230012	55230256	55230510	83,85	9
ENSSSCG00000006901	NA	chr4	+	136121560	136121592	136119183	136119236	136143187	136143321	11,3	2
ENSSSCG00000011074	ARHGAP21	chr10	+	56089460	56089489	56083239	56083293	56090814	56092707	40,32	41
ENSSSCG00000007022	ANK1	chr17	-	12192168	12192302	12182620	12185118	12192599	12192664	24331005	20
ENSSSCG00000023165	SEMA7A	chrGL892482.1	+	50018	50202	49323	49462	51050	51158	65,68	2
ENSSSCG00000003046	RABAC1	chr6	+	45952772	45952869	45952279	45952491	45954328	45954429	10761034	30
ENSSSCG00000003046	RABAC1	chr6	+	45952279	45952491	45951836	45952027	45952772	45952869	16781076	35
ENSSSCG00000024655	PHB2	chr5	+	66189850	66190034	66188597	66188676	66190417	66190546	519401	3
ENSSSCG00000015853	NA	chr15	+	63826849	63826893	63825530	63825673	63828440	63828582	19,31	4
ENSSSCG00000013100	NA	chr2	+	10941335	10941436	10939208	10939402	10942582	10942839	8,19	4
ENSSSCG00000027946	MVP	chr3	-	18526548	18526743	18521297	18521420	18526910	18527056	68119	2
ENSSSCG00000007322	NDRG3	chr17	-	45398107	45398142	45385468	45385573	45409266	45409367	15,29	6
ENSSSCG00000003477	NECAP2	chr6	+	69842296	69842396	69840051	69840218	69844961	69845065	50,55	7
ENSSSCG00000003477	NECAP2	chr6	+	69845149	69845230	69844961	69845065	69846423	69846531	58,71	3
ENSSSCG00000013614	CNN1	chr2	+	70543042	70543188	70542295	70542405	70543269	70544292	391370	2
ENSSSCG00000000274	PCBP2	chr5	+	19123766	19123807	19122570	19122662	19125001	19125073	444762	14
ENSSSCG00000000274	PCBP2	chr5	+	19123766	19123807	19120658	19120744	19125001	19125073	360762	35
ENSSSCG00000000274	PCBP2	chr5	+	19122570	19122662	19120658	19120744	19123766	19123807	907444	360
ENSSSCG00000000274	PCBP2	chr5	+	19122570	19122662	19120658	19120744	19125001	19125073	907,14	35
ENSSSCG00000000799	IRAK4	chr5	+	77662997	77663106	77662186	77662300	77666493	77666676	10,17	3
ENSSSCG00000009542	TNFSF13B	chr11	+	83042524	83042674	83042326	83042438	83046186	83046597	2,2	2
ENSSSCG00000005671	CRAT	chr1	-	303409973	303410026	303409272	303409437	303411175	303411293	19322118	2
ENSSSCG00000005671	CRAT	chr1	-	303409272	303409437	303408759	303408933	303409973	303410026	11921932	9
ENSSSCG00000005671	CRAT	chr1	-	303405873	303405935	303405009	303405146	303406500	303406635	1106875	9
ENSSSCG00000015934	PPIG	chr15	+	85074728	85074757	85070396	85070483	85074849	85074988	69,63	2
ENSSSCG00000011163	NA	chr10	+	76035340	76035507	76033718	76033820	76044749	76044859	49,56	17
ENSSSCG00000004918	ALPK2	chr1	+	179860561	179860688	179856004	179856151	179860789	179860824	25,36	2
ENSSSCG00000002859	ANKRD27	chr6	-	38012929	38013001	38009555	38011599	38013164	38013242	10,16	2
ENSSSCG00000029203	TOX4	chr7	-	83029569	83029829	83028998	83029228	83030847	83031089	83153	3
ENSSSCG00000002276	PLEKHG3	chr7	+	95183747	95183836	95181009	95181101	95184286	95184324	6,5	22
ENSSSCG00000002276	PLEKHG3	chr7	+	95176979	95177076	95175044	95175430	95178468	95178537	39,41	2
ENSSSCG00000008808	GNPDA2	chr8	-	36921844	36922005	36917268	36917369	36925172	36925325	56,36	3
ENSSSCG00000008808	GNPDA2	chr8	-	36910098	36910282	36906509	36906683	36916039	36916221	34,14	5
ENSSSCG00000004832	UBE3A	chr1	+	157849877	157850181	157823274	157823318	157855851	157857097	100,89	10
ENSSSCG00000025651	GFM1	chr13	+	106723612	106723668	106721668	106721769	106726869	106727006	129117	3
ENSSSCG00000025437	NA	chrGL895201.1	+	5213	5318	3753	4111	6044	6318	424354	2
ENSSSCG00000022901	KLHDC3	chr7	+	43532497	43532568	43532202	43532317	43532796	43533009	9811047	2
ENSSSCG00000022204	NA	chr6	-	57862487	57862687	57862254	57862402	57862779	57862973	35,30	7
ENSSSCG00000006539	SHC1	chr4	+	103580650	103580720	103579365	103580081	103581310	103581373	149132	11
ENSSSCG00000021363	CHD3	chr12	+	55527314	55527477	55526041	55526236	55527717	55527843	119,95	2
ENSSSCG00000021363	CHD3	chr12	+	55524477	55524578	55524229	55524364	55524762	55524893	90106	14
ENSSSCG00000030211	NBR1	chr12	+	20111793	20112002	20111215	20111382	20113464	20113623	79,94	11
ENSSSCG00000030211	NBR1	chr12	+	20116747	20116824	20116378	20116542	20118435	20118855	172100	26
ENSSSCG00000030211	NBR1	chr12	+	20116016	20116126	20115537	20115612	20116378	20116542	122182	9
ENSSSCG00000001727	TNFRSF21	chr7	-	48683113	48683341	48679133	48680593	48702762	48703027	71150	2
ENSSSCG00000016034	COL3A1	chr15	+	104080003	104080083	104078600	104078713	104081991	104082044	15612860	10
ENSSSCG00000006260	NA	chr4	+	84169830	84170006	84168444	84168545	84170906	84172664	191129	5
ENSSSCG00000012132	ASB9	chrX	-	12774421	12774528	12771899	12772049	12780766	12780845	3,9	2
ENSSSCG00000012132	ASB9	chrX	-	12771899	12772049	12769067	12769201	12780766	12780845	9,2	4
ENSSSCG00000013888	JAK3	chr2	+	59482083	59482228	59481793	59481904	59482631	59482922	5,5	3
ENSSSCG00000014800	RNF121	chr9	+	7316506	7316660	7297790	7297931	7320609	7320716	124,33	8
ENSSSCG00000014305	SAR1B	chr2	-	142478271	142478346	142477140	142477259	142488984	142489104	1150736	4
ENSSSCG00000014156	ARRDC3	chr2	-	101577340	101577487	101576234	101576336	101579397	101579478	160246	5
ENSSSCG00000024674	ABL2	chr9	-	132693335	132693397	132691580	132691750	132782300	132782759	14,17	4
ENSSSCG00000015818	DDHD2	chr15	-	55435502	55435604	55435082	55435252	55435874	55436029	38,57	3
ENSSSCG00000015818	DDHD2	chr15	-	55444708	55444843	55440503	55440711	55446026	55446115	56,58	2
ENSSSCG00000007477	NFATC2	chr17	-	59194821	59194908	59183330	59187794	59227820	59228509	25,16	20
ENSSSCG00000021041	PM20D1	chr9	-	72811869	72812101	72810955	72811041	72814869	72814955	30,39	4
ENSSSCG00000013437	TCF3	chr2	-	78191367	78191533	78191146	78191278	78191611	78191713	28,45	2
ENSSSCG00000004382	SEC63	chr1	-	83322967	83323066	83316653	83316767	83348988	83349373	112156	4
ENSSSCG00000028485	NA	chr6	-	156194788	156194877	156194186	156194488	156206378	156206411	1778294	39
ENSSSCG00000028485	NA	chr6	-	156193991	156194073	156190692	156190959	156194186	156194488	68357291	2
ENSSSCG00000000039	POLDIP3	chr5	+	3528356	3528448	3525490	3525576	3530583	3530762	93,75	6
ENSSSCG00000014387	DIAPH1	chr2	-	149443303	149443329	149442152	149442307	149473451	149473748	560619	6
ENSSSCG00000016934	ERCC8	chr16	-	42661704	42661805	42659547	42659670	42665091	42665186	45,30	10
ENSSSCG00000016934	ERCC8	chr16	-	42621232	42621312	42614623	42615446	42630525	42630722	32,24	2
ENSSSCG00000016934	ERCC8	chr16	-	42659547	42659670	42644666	42644747	42665091	42665186	30,10	3
ENSSSCG00000012249	CXorf38	chrX	-	40449500	40449634	40442250	40442369	40449799	40450060	18,34	4
ENSSSCG00000005652	GLE1	chr1	+	302920679	302920900	302917898	302917996	302925678	302925788	58,13	2
ENSSSCG00000006340	UAP1	chr4	-	95768807	95769143	95758274	95758478	95772667	95772729	175214	2
ENSSSCG00000006340	UAP1	chr4	-	95745242	95745289	95740706	95740772	95746400	95746588	62,12	58
ENSSSCG00000011710	EIF2A	chr13	-	98859061	98859179	98857006	98857105	98862557	98862686	148,55	7
ENSSSCG00000026264	HSPB11	chr6	+	146057311	146057417	146044580	146044692	146058987	146059055	41,26	6
ENSSSCG00000026264	HSPB11	chr6	+	146042987	146043054	146038998	146039204	146044580	146044692	27,30	16
ENSSSCG00000026264	HSPB11	chr6	+	146044580	146044692	146038998	146039204	146057311	146057417	16,41	2
ENSSSCG00000005518	GGTA1	chr1	-	293647180	293647215	293645127	293645189	293653997	293654085	34,32	112
ENSSSCG00000005518	GGTA1	chr1	-	293637167	293637304	293629345	293631933	293653997	293654085	146,21	4
ENSSSCG00000005518	GGTA1	chr1	-	293668032	293668143	293653997	293654085	293704372	293704926	116128	36
ENSSSCG00000005518	GGTA1	chr1	-	293645127	293645189	293644474	293644578	293653997	293654085	135112	2
ENSSSCG00000005518	GGTA1	chr1	-	293645127	293645189	293637167	293637304	293653997	293654085	3112	21
ENSSSCG00000005518	GGTA1	chr1	-	293644474	293644578	293637167	293637304	293645127	293645189	144135	3
ENSSSCG00000005518	GGTA1	chr1	-	293644474	293644578	293637167	293637304	293653997	293654085	144,2	21
ENSSSCG00000009146	RPL34	chr8	-	121709355	121709458	121707345	121707489	121709734	121709833	69227901	5
ENSSSCG00000006499	LAMTOR2	chr4	-	102715302	102715391	102714740	102715085	102717594	102717756	228288	16
ENSSSCG00000010493	NA	chr14	-	116387583	116387734	116378046	116378163	116401067	116401266	564392	3
ENSSSCG00000029697	NA	chr1	-	241914	242015	232983	233155	253254	253434	20,37	3
ENSSSCG00000029708	SLC25A38	chr13	+	26299539	26299718	26298828	26298912	26299974	26300142	24,41	2
ENSSSCG00000015099	NA	chr9	-	51202748	51202803	51194177	51194278	51209161	51209999	53,22	7
ENSSSCG00000015099	NA	chr9	-	51202748	51202803	51192529	51192914	51209161	51209999	5,22	4
ENSSSCG00000015099	NA	chr9	-	51194177	51194278	51192529	51192914	51202748	51202803	67,53	5
ENSSSCG00000015099	NA	chr9	-	51194177	51194278	51192529	51192914	51209161	51209999	67,7	4
ENSSSCG00000014013	RNF130	chr2	+	80191888	80191981	80188203	80188407	80199735	80199924	398395	36
ENSSSCG00000009234	FAM175A	chr8	+	144310870	144310989	144309452	144309645	144312220	144312304	6,11	5
ENSSSCG00000010823	NA	chr10	+	11769844	11769966	11767615	11768014	11771064	11771223	174111	2
ENSSSCG00000024990	MPI	chr7	-	63348760	63348933	63347395	63347603	63351556	63351738	88,61	2
ENSSSCG00000015283	PIK3C2B	chr9	-	71423356	71423512	71422895	71423004	71424001	71424170	13,69	2
ENSSSCG00000015283	PIK3C2B	chr9	-	71429862	71429998	71424001	71424170	71431113	71431242	53,32	3
ENSSSCG00000015896	FAP	chr15	-	76334187	76334241	76326934	76327033	76339763	76339956	113114	2
ENSSSCG00000003742	INO80C	chr6	-	111730754	111730864	111729403	111729514	111744249	111744663	391227	2
ENSSSCG00000000570	NA	chrGL893841.1	-	19689	19739	17187	17377	29395	29481	2,5	11
ENSSSCG00000012322	KDM5C	chrX	-	51474363	51474468	51473293	51473651	51475053	51475200	49,63	3
ENSSSCG00000012322	KDM5C	chrX	-	51495909	51496031	51495430	51495600	51498279	51498356	75,54	9
ENSSSCG00000012322	KDM5C	chrX	-	51471575	51471712	51470792	51471391	51471871	51472050	87,97	6
ENSSSCG00000006281	METTL11B	chr4	-	88443072	88443321	88441595	88442315	88448943	88449118	63,30	8
ENSSSCG00000015917	XIRP2	chr15	+	82578535	82578645	82556184	82556321	82579006	82579078	710751	5
ENSSSCG00000015917	XIRP2	chr15	+	82592473	82592606	82588672	82590157	82595748	82597617	11301094	3
ENSSSCG00000023419	NA	chr15	-	37956505	37956621	37953748	37953862	37958867	37959030	17,8	41
ENSSSCG00000010251	SUPV3L1	chr14	+	78278739	78278830	78276365	78276442	78280094	78280274	18,17	2
ENSSSCG00000017591	NME2	chr12	+	27509063	27509164	27507882	27508011	27511973	27512085	740789	8
ENSSSCG00000017591	NME2	chr12	+	27511973	27512085	27509063	27509164	27513131	27513382	7891387	4
ENSSSCG00000008484	SRSF7	chr3	+	107752684	107752719	107752099	107752152	107753096	107754802	153124	20
ENSSSCG00000008546	GPN1	chr3	-	118519650	118519695	118519130	118519276	118521094	118521188	31,38	3
ENSSSCG00000024254	ALKBH7	chr2	-	73216182	73216355	73215968	73216092	73216999	73217318	108137	77
ENSSSCG00000024254	ALKBH7	chr2	-	73215968	73216092	73212030	73215802	73216999	73217318	123,77	3
ENSSSCG00000014927	NOX4	chr9	-	25380346	25380426	25362873	25363089	25385425	25385497	15,15	3
ENSSSCG00000004549	RBPMS2	chr1	+	118118865	118119015	118118466	118118528	118119474	118119625	24,21	2
ENSSSCG00000025186	NA	chr14	-	49877295	49877473	49874104	49874201	49879522	49879651	7,5	11
ENSSSCG00000008168	RNF149	chr3	+	55596596	55596692	55594137	55594219	55600617	55600809	17,18	14
ENSSSCG00000004725	ZNF106	chr1	+	143812963	143813024	143805253	143805338	143819043	143819243	62,44	6
ENSSSCG00000004725	ZNF106	chr1	+	143830871	143831209	143830350	143830410	143833232	143834009	1570512	2
ENSSSCG00000012995	DPF2	chr2	-	6011333	6011374	6010184	6010321	6011884	6011962	82,79	32
ENSSSCG00000016747	NUDCD3	chr18	+	55727615	55727803	55718331	55718474	55731195	55731305	246264	2
ENSSSCG00000012342	MAGED2	chrX	+	53363002	53363487	53362566	53362639	53364078	53364386	171,75	11
ENSSSCG00000012342	MAGED2	chrX	+	53364814	53364893	53364492	53364555	53365373	53365467	77,80	2
ENSSSCG00000011229	STT3B	chr13	+	19726699	19726807	19678183	19678493	19730728	19731015	112,90	2
ENSSSCG00000011229	STT3B	chr13	+	19771702	19771815	19769579	19769752	19774018	19774230	341278	3
ENSSSCG00000011192	HACL1	chr13	+	2817116	2817188	2815735	2815815	2818852	2818929	37,30	7
ENSSSCG00000016017	DNAJC10	chr15	+	97733696	97733809	97732457	97732546	97735433	97735547	149113	3
ENSSSCG00000016017	DNAJC10	chr15	+	97728618	97728661	97718458	97718535	97729288	97729425	244233	2
ENSSSCG00000015196	NA	chr9	-	57431339	57431500	57422558	57422733	57436200	57436321	22,13	2
ENSSSCG00000028387	CNKSR1	chr6	+	77202647	77202751	77202526	77202567	77203305	77203355	213212	31
ENSSSCG00000001539	PPARD	chr7	-	36211446	36211529	36155019	36155249	36215126	36215260	58,54	2
ENSSSCG00000010401	NA	chr14	+	98646687	98646746	98645664	98645751	98647717	98647835	2,51	3
ENSSSCG00000010401	NA	chr14	+	98676903	98676965	98675811	98675933	98677323	98677535	9,9	35
ENSSSCG00000010122	CDC45	chr14	+	54763137	54763235	54762751	54762888	54763847	54764008	10,9	4
ENSSSCG00000006631	TMOD4	chr4	+	107330585	107330692	107330352	107330482	107331079	107331222	49013976	8
ENSSSCG00000006631	TMOD4	chr4	+	107328349	107328513	107327290	107327387	107328719	107328875	13775166	63
ENSSSCG00000006631	TMOD4	chr4	+	107331481	107331625	107331079	107331222	107332007	107332130	49993715	5
ENSSSCG00000011582	NA	chr13	+	76043187	76043479	76041501	76041643	76044450	76044591	188203	3
ENSSSCG00000021130	FLJ22638	chr7	+	26734066	26734166	26733905	26733989	26734286	26734368	98172	2
ENSSSCG00000021130	FLJ22638	chr7	+	26734090	26734166	26733857	26733989	26734286	26734368	42172	2
ENSSSCG00000027410	CBFA2T2	chr17	-	42013765	42013854	42008715	42008896	42018665	42018906	7,7	4
ENSSSCG00000010348	CDHR1	chr14	+	92253417	92253581	92250146	92250298	92253976	92254043	4,2	4
ENSSSCG00000028686	NA	chrGL893454.2	+	18988	19146	16718	16871	24625	25390	2,3	16
ENSSSCG00000012727	FMR1	chrX	+	137819822	137819884	137819196	137819330	137822198	137822284	3,8	9
ENSSSCG00000011690	PLSCR4	chr13	-	94336952	94336979	94335718	94335822	94351958	94352358	49,35	2
ENSSSCG00000015492	DARS2	chr9	+	127745132	127745292	127744482	127744690	127746262	127746361	6,13	2
ENSSSCG00000028257	NA	chr17	+	31632902	31633002	31589514	31589606	31830590	31830852	30,19	6
ENSSSCG00000005602	GAPVD1	chr1	+	299775403	299775447	299771698	299771885	299796549	299796766	40,66	11
ENSSSCG00000005602	GAPVD1	chr1	+	299815881	299816054	299812915	299813040	299817983	299818123	41,57	2
ENSSSCG00000005602	GAPVD1	chr1	+	299829814	299829894	299828754	299828841	299970045	299970184	34,48	8
ENSSSCG00000005679	ASB6	chr1	-	303698193	303698279	303696543	303698096	303698671	303698779	8,7	2
ENSSSCG00000001825	SLC41A3	chr7	-	58718968	58719112	58718138	58718217	58720970	58721116	31,56	2
ENSSSCG00000014274	PDLIM4	chr2	+	139968046	139968127	139964173	139964324	139972499	139972680	169154	2
ENSSSCG00000017204	ITGB4	chr12	-	5600111	5600269	5599620	5599769	5600402	5600638	20,10	2
ENSSSCG00000015564	TSEN15	chr9	+	137624965	137625046	137621561	137621828	137625315	137625450	73,49	8
ENSSSCG00000017094	2016-03-06	chr16	+	78165998	78166071	78165121	78165219	78171780	78171923	125128	5
ENSSSCG00000010952	ZCCHC6	chr10	+	33048254	33048431	33047631	33047747	33050271	33050359	47,21	8
ENSSSCG00000016532	WDR91	chr18	+	14928141	14928338	14926264	14926376	14930878	14931945	40,38	3
ENSSSCG00000024108	SLC43A2	chr12	-	49714321	49714528	49710462	49710517	49723688	49723909	186148	3
ENSSSCG00000029745	FAM193A	chr8	+	1067704	1067946	1067502	1067614	1069986	1070139	58,22	2
ENSSSCG00000000293	ITGA5	chr5	-	20449642	20449697	20449352	20449506	20449887	20449988	117156	2
ENSSSCG00000000293	ITGA5	chr5	-	20450157	20450202	20449887	20449988	20450429	20450620	152127	2
ENSSSCG00000008275	TTC31	chr3	-	71885384	71885486	71885055	71885263	71888415	71888503	16,30	16
ENSSSCG00000009865	TBX3	chr14	+	40020454	40020611	40019243	40019319	40022032	40022708	60,54	3
ENSSSCG00000009865	TBX3	chr14	+	40016810	40016869	40015589	40015856	40017126	40017272	15,9	83
ENSSSCG00000001499	DST	chr7	+	33744573	33744644	33743296	33743413	33745568	33745767	138128	51
ENSSSCG00000001499	DST	chr7	+	33740564	33740581	33739411	33739485	33743296	33743413	164163	2
ENSSSCG00000001499	DST	chr7	+	33674771	33675097	33674409	33674568	33676048	33676132	139149	2
ENSSSCG00000009492	GPR180	chr11	-	69839532	69839712	69839338	69839387	69847412	69847612	18,15	2
ENSSSCG00000007853	LYRM1	chr3	-	25924179	25924337	25919318	25919410	25938493	25938640	254141	4
ENSSSCG00000009304	NA	chr11	+	4209829	4209908	4209673	4209729	4210839	4211537	6,4	6
ENSSSCG00000011497	MAGI1	chr13	-	51717074	51717157	51713331	51713422	51721614	51721830	6,4	5
ENSSSCG00000011769	FXR1	chr13	+	128169380	128169460	128168435	128168635	128174034	128175704	1388,81	39
ENSSSCG00000011769	FXR1	chr13	+	128169380	128169460	128168435	128168635	128173191	128173282	13881393	32
ENSSSCG00000011769	FXR1	chr13	+	128173191	128173282	128168435	128168635	128174034	128175704	321253	39
ENSSSCG00000011769	FXR1	chr13	+	128173191	128173282	128169380	128169460	128174034	128175704	13931253	81
ENSSSCG00000012054	DOPEY2	chr13	+	210005594	210005649	210003320	210003456	210006136	210006297	13,11	2
ENSSSCG00000017939	NA	chr3	+	139937707	139937892	139935130	139935836	139939039	139939143	25392387	10
ENSSSCG00000023288	SFRS18	chrJH118404.1	-	117965	118018	116644	116814	118734	118833	53,33	5
ENSSSCG00000015268	FMO1	chr9	+	70167579	70167934	70165231	70165430	70168476	70168548	67107	2
ENSSSCG00000017983	PER1	chr12	-	55841772	55841948	55841047	55841268	55842141	55842271	724205	3
ENSSSCG00000030478	MRPL42	chr5	-	93592779	93592863	93584531	93584798	93595805	93595868	184267	4
ENSSSCG00000026960	ZNF280D	chr1	+	127648623	127648846	127641596	127641705	127652255	127652412	23,40	2
ENSSSCG00000030578	MRPL15	chr4	-	84144027	84144150	84141819	84143056	84146843	84147008	287184	3
ENSSSCG00000024621	KAT2B	chr13	+	8045625	8045709	8045463	8045526	8049444	8049637	210219	28
ENSSSCG00000011325	MYL3	chr13	-	32981381	32981408	32981098	32981247	32983583	32983760	77358660	12
ENSSSCG00000010212	ANK3	chr14	-	68415615	68415665	68413310	68413396	68418459	68418837	63,70	11
ENSSSCG00000010212	ANK3	chr14	-	68422143	68422451	68421773	68421863	68425345	68425488	64,67	12
ENSSSCG00000010212	ANK3	chr14	-	68532506	68532568	68505936	68506059	68532731	68532803	4,2	12
ENSSSCG00000028805	PTPRM	chr6	+	92540956	92541091	92532358	92532521	92549558	92549611	110130	2
ENSSSCG00000008414	ERLEC1	chr3	-	92530938	92531099	92529904	92529963	92535143	92535272	70,83	2
ENSSSCG00000002753	NOB1	chr6	-	16190732	16190862	16188876	16188947	16192683	16192815	48,38	6
ENSSSCG00000002753	NOB1	chr6	-	16192683	16192815	16190732	16190862	16192938	16193106	38,33	2
ENSSSCG00000015105	SLC37A4	chr9	-	51284136	51284201	51283404	51283542	51284402	51284515	182208	26
ENSSSCG00000013764	RFX1	chr2	+	65465253	65465369	65464077	65464184	65466470	65466565	24,33	3
ENSSSCG00000013659	DNMT1	chr2	-	69345836	69345914	69344663	69344741	69346825	69347044	10,6	2
ENSSSCG00000000549	PPFIBP1	chr5	-	49641391	49641483	49639682	49639796	49642093	49642185	54,49	98
ENSSSCG00000003150	NUCB1	chr6	-	50134156	50134288	50131820	50131923	50137548	50137655	382281	5
ENSSSCG00000012241	BCOR	chrX	-	39843141	39843194	39842483	39842669	39843913	39846804	8,9	12
ENSSSCG00000000107	CSNK1E	chr5	+	6890151	6890261	6880894	6880978	6890396	6890544	183213	3
ENSSSCG00000005322	NPR2	chr1	+	264246109	264246183	264245826	264245946	264246394	264246471	20,41	8
ENSSSCG00000029812	NA	chr13	-	79140349	79140418	79138167	79139641	79143037	79143202	11,14	5
ENSSSCG00000001657	CUL7	chr7	-	43556924	43557029	43555549	43555776	43557116	43557359	14,7	2
ENSSSCG00000016722	UBE2D4	chr18	-	53451763	53451856	53448350	53449294	53453724	53453829	221339	11
ENSSSCG00000016722	UBE2D4	chr18	-	53461880	53461943	53453724	53453829	53469414	53469535	6158	16
ENSSSCG00000016261	NA	chr15	-	144905963	144906110	144894361	144894529	144909059	144909327	15,14	4
ENSSSCG00000004238	HSF2	chr1	-	44457512	44457565	44454221	44454305	44461944	44462049	9,12	11
ENSSSCG00000011106	CREB	chr10	+	63455784	63455907	63447505	63447604	63471347	63471493	33,42	7
ENSSSCG00000017764	KIAA0100	chr12	-	46872867	46872991	46872549	46872616	46873153	46873276	36,44	2
ENSSSCG00000011033	VIM	chr10	+	48234087	48234172	48233350	48233393	48235309	48235670	28322157	70
ENSSSCG00000005828	EGFL7	chr1	+	313735044	313735108	313734033	313734128	313735700	313735862	37538	2
ENSSSCG00000005828	EGFL7	chr1	+	313734248	313734412	313734033	313734128	313735044	313735108	201268	37
ENSSSCG00000005828	EGFL7	chr1	+	313732464	313732585	313729103	313729193	313732811	313732927	186293	20
ENSSSCG00000005828	EGFL7	chr1	+	313732811	313732927	313729103	313729193	313733725	313733840	20440	6
ENSSSCG00000005828	EGFL7	chr1	+	313733725	313733840	313732811	313732927	313734033	313734128	440266	2
ENSSSCG00000011301	ZDHHC3	chr13	-	30998615	30998710	30995104	30995234	30998819	30998900	12,10	67
ENSSSCG00000006529	SLC50A1	chr4	-	103446538	103446699	103446177	103446296	103447302	103447425	31,24	4
ENSSSCG00000006529	SLC50A1	chr4	-	103447302	103447425	103446538	103446699	103447565	103447642	24,22	6
ENSSSCG00000004663	SEMA6D	chr1	-	138049530	138049586	138047858	138048025	138049964	138050025	13,8	3
ENSSSCG00000015129	ARHGEF12	chr9	+	52652584	52652640	52650662	52650747	52663750	52663848	8,19	9
ENSSSCG00000015129	ARHGEF12	chr9	+	52671773	52671892	52671499	52671576	52673623	52673763	64,48	7
ENSSSCG00000028612	NA	chr2	+	74412119	74412166	74410502	74410629	74413359	74413456	38,39	2
ENSSSCG00000002780	TPPP3	chr6	-	25313758	25313838	25313447	25313640	25316045	25316150	110,66	595
ENSSSCG00000030408	DDX58	chr10	+	38186505	38186648	38182274	38182425	38188679	38188843	11,7	2
ENSSSCG00000023217	DCTN6	chrGL895482.2	+	23953	24058	18216	18280	25631	25719	316329	2
ENSSSCG00000027374	C1orf50	chr6	-	156182714	156182829	156180038	156180124	156182949	156183027	177,51	12
ENSSSCG00000027374	C1orf50	chr6	-	156179349	156179480	156177269	156178733	156180038	156180124	193214	10
ENSSSCG00000013896	MPV17L2	chr2	-	59151258	59151428	59150231	59150307	59151987	59152443	120132	2
ENSSSCG00000008987	CCNI	chr8	-	76899902	76900030	76896959	76897033	76910849	76911005	397599	4
ENSSSCG00000008987	CCNI	chr8	-	76910849	76911005	76899902	76900030	76919089	76919478	599280	5
ENSSSCG00000013936	NDUFA13	chr2	+	58293860	58293938	58287586	58287783	58295508	58295579	11411127	2
ENSSSCG00000002245	KATNBL1	chr7	+	86335987	86336105	86333710	86333989	86337175	86337225	7,5	2
ENSSSCG00000010603	NEURL1	chr14	+	124388584	124389279	124376277	124376598	124392909	124393055	389409	7
ENSSSCG00000010734	OAT	chr14	+	145324412	145324498	145318780	145318885	145326066	145326293	44139	63
ENSSSCG00000008845	SRD5A3	chr8	-	44144972	44145169	44141469	44141603	44147457	44147599	13,4	6
ENSSSCG00000015802	FAM149A	chr15	-	53792889	53793059	53791850	53792040	53794939	53795064	13,13	2
ENSSSCG00000007288	MYH7B	chr17	+	43566110	43566173	43565879	43565971	43567200	43567298	162142	3
ENSSSCG00000013638	ILF3	chr2	+	69819320	69819417	69818787	69818898	69819989	69820100	125180	16
ENSSSCG00000013638	ILF3	chr2	+	69817520	69817611	69815953	69816100	69817996	69818091	118,94	4
ENSSSCG00000005786	SNRPA1	chr1	-	311637398	311637477	311636848	311636923	311638097	311638199	94,62	3
ENSSSCG00000011779	PARL	chr13	-	131233764	131233812	131206406	131206501	131237145	131237285	70,50	3
ENSSSCG00000021672	WBP2	chr12	+	5517178	5517270	5516135	5516270	5517893	5518027	213317	2
ENSSSCG00000021672	WBP2	chr12	+	5517893	5518027	5517178	5517270	5518235	5518357	317102	13
ENSSSCG00000017678	APPBP2	chr12	-	39200635	39200720	39197540	39197730	39202492	39202616	45,43	2
ENSSSCG00000005471	SNX30	chr1	+	284354431	284354583	284341518	284341604	284358672	284358731	22,24	2
ENSSSCG00000005271	CARNMT1	chr1	-	254982212	254982407	254981227	254981390	254991083	254991565	55122	4
ENSSSCG00000009222	SPARCL1	chr8	+	140624179	140624242	140599657	140599914	140627896	140628072	904899	9
ENSSSCG00000009222	SPARCL1	chr8	+	140600712	140600786	140599657	140599914	140624179	140624242	32,43	904
ENSSSCG00000011466	ARF4	chr13	-	43346209	43346280	43344526	43344651	43351524	43351633	303278	9
ENSSSCG00000003850	C1orf123	chr6	+	146678169	146678234	146666858	146666941	146681920	146682189	3559	22
ENSSSCG00000022246	ICOSLG	chr13	-	216986990	216987025	216984861	216986278	216988087	216988257	22,43	4
ENSSSCG00000012850	DEAF1	chr2	+	264189	264278	257764	258011	269150	269641	63,64	6
ENSSSCG00000011698	GYG1	chr13	+	97249151	97249370	97233086	97233212	97252206	97253065	1003843	2
ENSSSCG00000011698	GYG1	chr13	+	97221603	97221765	97221126	97221300	97233086	97233212	8741104	6
ENSSSCG00000006388	NA	chr4	+	98142524	98142581	98141975	98142047	98143093	98143200	450316	4
ENSSSCG00000006388	NA	chr4	+	98105501	98105573	98104427	98104640	98120655	98120729	192313	10
ENSSSCG00000015273	NA	chr9	+	70758071	70758106	70756825	70756950	70759634	70759795	96,97	37
ENSSSCG00000020720	MRVI1	chr2	+	52203777	52203877	52181852	52182009	52206018	52206088	9,15	4
ENSSSCG00000023304	SRRM2	chr3	+	40616856	40617129	40613487	40613705	40618017	40618124	317171	61
ENSSSCG00000023304	SRRM2	chr3	+	40618017	40618124	40613487	40613705	40618325	40618489	61249	2
ENSSSCG00000015777	TRAPPC11	chr15	+	51650576	51650743	51648726	51648859	51655160	51656161	32,25	2
ENSSSCG00000013991	C1orf35	chr2	+	53871418	53871463	53871125	53871275	53871559	53871638	116,79	22
ENSSSCG00000027594	USP16	chr13	+	202682827	202682928	202679047	202679215	202685143	202685318	22,38	14
ENSSSCG00000017900	KIF1C	chr12	-	53990229	53990305	53989706	53989885	53990713	53990845	8861018	2
ENSSSCG00000017900	KIF1C	chr12	-	53991093	53991213	53990713	53990845	53992913	53993410	554568	63
ENSSSCG00000027470	NA	chr6	+	26053923	26054069	26050276	26050407	26054155	26054209	40,41	2
ENSSSCG00000014817	ARAP1	chr9	-	8005092	8005124	8001464	8001546	8005649	8005794	6,2	31
ENSSSCG00000014817	ARAP1	chr9	-	8000705	8000755	8000476	8000530	8001464	8001546	80,69	11
ENSSSCG00000014118	NA	chr2	-	90758375	90758427	90755376	90755569	90759605	90759723	18851570	2
ENSSSCG00000008395	VRK2	chr3	-	88121132	88121266	88119480	88119620	88121938	88122236	7,7	4
ENSSSCG00000013588	MAP2K7	chr2	-	71706413	71706460	71703259	71703400	71708327	71708586	234300	31
ENSSSCG00000009830	MLC-2V	chr14	-	34179262	34179340	34179114	34179162	34179853	34179957	3223432880	10
ENSSSCG00000009830	MLC-2V	chr14	-	34179114	34179162	34177414	34177675	34179853	34179957	30245,10	267
ENSSSCG00000020817	RPS16	chr6	+	43871793	43871894	43871538	43871671	43873734	43873830	74115422	42
ENSSSCG00000004391	CEP57L1	chr1	+	84556637	84556781	84555536	84555657	84558824	84559202	4,2	2
ENSSSCG00000009377	THSD1	chr11	+	16027541	16027699	16014625	16015590	16033992	16035388	72,78	16
ENSSSCG00000017190	EXOC7	chr12	+	5250496	5250588	5247048	5247215	5252927	5253072	58108	22
ENSSSCG00000017190	EXOC7	chr12	+	5255317	5255355	5254553	5254619	5255997	5256062	30,24	106
ENSSSCG00000007995	FAM195A	chr3	+	41352385	41352512	41348829	41348946	41352748	41352849	793801	7
ENSSSCG00000009889	ALDH2	chr14	-	42381501	42381615	42378891	42379327	42383488	42383645	7021042	8
ENSSSCG00000025739	TCAIM	chr13	+	30482748	30482845	30479442	30479609	30483128	30483219	2,14	2
ENSSSCG00000005364	TDRD7	chr1	+	267357282	267357494	267342110	267342340	267361614	267361755	60,63	8
ENSSSCG00000005364	TDRD7	chr1	+	267380303	267380520	267377976	267378049	267393520	267394106	16,11	2
ENSSSCG00000012874	ORAOV1	chr2	-	2100393	2100463	2097105	2097222	2101494	2101599	103,67	10
ENSSSCG00000012489	TRMT2B	chrX	+	90783693	90783930	90777556	90777657	90784628	90784682	10,12	3
ENSSSCG00000030641	NA	chrGL895718.2	-	34150	34316	21463	21550	43483	43709	55,16	3
ENSSSCG00000009053	RNF150	chr8	+	91639395	91639491	91615721	91615803	91647393	91647603	62,55	4
ENSSSCG00000000971	NA	chr5	+	110665071	110665160	110664934	110664993	110665298	110665404	28,25	3
ENSSSCG00000000971	NA	chr5	+	110667008	110667086	110666676	110666732	110667284	110667466	16,11	7
ENSSSCG00000022190	UBE2V2	chrGL896310.1	+	36226	36351	30778	30928	45435	46327	103176	2
ENSSSCG00000012916	NA	chr2	+	3945415	3945526	3945107	3945202	3945874	3947680	406289	4
ENSSSCG00000004857	ATP9B	chr1	-	161752061	161752119	161745226	161745277	161765502	161765610	17,15	8
ENSSSCG00000010130	GNB1L	chr14	-	54957748	54957892	54957256	54957381	54979400	54979711	57123	2
ENSSSCG00000010130	GNB1L	chr14	-	54957748	54957892	54954428	54954590	54979400	54979711	5123	9
ENSSSCG00000010130	GNB1L	chr14	-	54957256	54957381	54954428	54954590	54979400	54979711	30,2	9
ENSSSCG00000010130	GNB1L	chr14	-	54957256	54957381	54954428	54954590	54957748	54957892	30,57	5
ENSSSCG00000005252	PTAR1	chr1	+	249470844	249470910	249459092	249459261	249479073	249479177	63,42	3
ENSSSCG00000005252	PTAR1	chr1	+	249459092	249459261	249446883	249447116	249479073	249479177	39,3	3
ENSSSCG00000011370	DALRD3	chr13	-	34896457	34896752	34896109	34896371	34896830	34896994	35155	3
ENSSSCG00000020781	NA	chr4	+	41593863	41593922	41562402	41562573	41604401	41604522	16,15	2
ENSSSCG00000012532	TCEAL1	chrX	+	98308342	98308409	98307824	98307902	98308786	98309137	38,56	2
ENSSSCG00000013651	FDX1L	chr2	-	69459731	69459818	69459244	69459543	69463265	69463371	200202	11
ENSSSCG00000013651	FDX1L	chr2	-	69459731	69459818	69459244	69459543	69463329	69463371	200,73	2
ENSSSCG00000013651	FDX1L	chr2	-	69463265	69463371	69459731	69459818	69463576	69463630	202267	5
ENSSSCG00000013651	FDX1L	chr2	-	69459999	69460081	69459731	69459818	69463265	69463371	19,17	202
ENSSSCG00000013651	FDX1L	chr2	-	69463329	69463371	69459731	69459818	69463576	69463762	73267	5
ENSSSCG00000010744	DHX32	chr14	-	146825971	146826015	146810850	146811348	146826645	146827264	33,28	13
ENSSSCG00000010600	CALHM2	chrGL895853.2	-	100869	100902	99394	100109	102354	102615	24,27	8
ENSSSCG00000006203	COPS5	chr4	+	73805765	73805893	73803962	73804196	73807845	73807930	454,2	7
ENSSSCG00000006203	COPS5	chr4	+	73803962	73804196	73801286	73801789	73805765	73805893	295454	7
ENSSSCG00000006203	COPS5	chr4	+	73806583	73806648	73805765	73805893	73807845	73807930	372220	2
ENSSSCG00000027757	FIS1	chrGL896338.2	-	45817	45949	44412	44488	47023	47176	10671332	2
ENSSSCG00000001819	MAN2A2	chr7	+	58530601	58531066	58530082	58530333	58531940	58532089	91,22	3
ENSSSCG00000008698	RGS12	chr8	-	1653182	1653335	1649941	1651614	1653701	1653780	4,9	11
ENSSSCG00000003401	KIF1B	chr6	+	64587465	64587536	64585590	64585829	64588526	64588647	38,43	2
ENSSSCG00000003401	KIF1B	chr6	+	64548067	64548315	64546727	64546864	64556010	64556128	8,7	18
ENSSSCG00000017753	KSR1	chr12	+	45957670	45957711	45955432	45955600	45960169	45960223	12,10	24
ENSSSCG00000013298	PDHX	chr2	-	28427483	28427583	28418896	28419098	28445543	28445623	327252	2
ENSSSCG00000001971	HECTD1	chr7	+	73289933	73290115	73289655	73289709	73290514	73290721	18,26	76
ENSSSCG00000001971	HECTD1	chr7	+	73268734	73269057	73267732	73267871	73270655	73270821	96,52	2
ENSSSCG00000003490	MRTO4	chr6	+	71815234	71815310	71814465	71814616	71815404	71816020	63,57	2
ENSSSCG00000027935	FHOD3	chr6	+	113086834	113086947	113038160	113038410	113109417	113109551	3,9	2
ENSSSCG00000027935	FHOD3	chr6	+	113201814	113201837	113197238	113197430	113203664	113203838	41,43	4
ENSSSCG00000007794	NA	chr3	+	18248898	18249011	18248554	18248749	18250719	18251635	3,17	7
ENSSSCG00000013907	UBA52	chr2	+	59063615	59063717	59062892	59062978	59063807	59064004	80176280	4
ENSSSCG00000015430	RINT1	chr9	+	116160621	116160666	116160099	116160302	116165727	116165911	40,33	4
ENSSSCG00000025039	UBE2K	chr8	-	32621567	32621660	32615051	32615109	32653857	32654178	249326	17
ENSSSCG00000025039	UBE2K	chr8	-	32615051	32615109	32603610	32603692	32653857	32654178	196,17	3
ENSSSCG00000025039	UBE2K	chr8	-	32615051	32615109	32587989	32588088	32653857	32654178	8,17	11
ENSSSCG00000025039	UBE2K	chr8	-	32583122	32583250	32577795	32582582	32587989	32588088	122130	2
ENSSSCG00000025039	UBE2K	chr8	-	32603610	32603692	32587989	32588088	32615051	32615109	164196	8
ENSSSCG00000025039	UBE2K	chr8	-	32603610	32603692	32587989	32588088	32653857	32654178	164,3	11
ENSSSCG00000005232	SMARCA2	chr1	-	245662585	245662714	245656290	245656673	245665974	245666198	177120	2
ENSSSCG00000000864	CHPT1	chr5	-	86464196	86464327	86460471	86460629	86468875	86468959	196171	5
ENSSSCG00000023080	TPP1	chr9	+	3793338	3793477	3793010	3793081	3794731	3794881	175160	2
ENSSSCG00000005041	NA	chr1	-	202809063	202809197	202807252	202807301	202813229	202813336	131118	6
ENSSSCG00000012042	ATP5O	chr13	-	207343634	207343744	207340015	207340144	207345039	207345089	40003782	8
ENSSSCG00000011398	SEMA3F	chr13	+	35840424	35840516	35839593	35839712	35842142	35842235	20,16	8
ENSSSCG00000009125	ANK2	chr8	-	117456686	117456784	117451353	117451550	117460399	117460596	28,50	2
ENSSSCG00000009125	ANK2	chr8	-	117456050	117456148	117451353	117451550	117456686	117456784	26,26	28
ENSSSCG00000009125	ANK2	chr8	-	117492574	117492597	117489451	117489549	117493043	117493228	2,2	41
ENSSSCG00000012148	SYAP1	chrX	-	14178984	14179050	14174879	14174952	14185466	14185753	144,27	4
ENSSSCG00000012148	SYAP1	chrX	-	14180215	14180333	14178984	14179050	14185466	14185800	185239	27
ENSSSCG00000006753	NRAS	chr4	+	116037689	116037867	116035257	116035384	116040292	116040451	80,76	18
ENSSSCG00000023181	ZNF385B	chr15	-	94679061	94679099	94675101	94675211	94702482	94702571	3,3	31
ENSSSCG00000010569	MGEA5	chr14	-	122682005	122682090	122681530	122681722	122682984	122683088	69,99	3
ENSSSCG00000010569	MGEA5	chr14	-	122684031	122684116	122682984	122683088	122687282	122687456	137154	7
ENSSSCG00000006127	NBN	chr4	+	51266360	51266490	51264134	51264273	51268524	51268672	44,33	6
ENSSSCG00000022845	PJA2	chr2	-	118929277	118929391	118928765	118928886	118941644	118941755	84133	2
ENSSSCG00000003629	EIF2C4	chr6	+	85276483	85276616	85275964	85276092	85277738	85277922	52103	2
ENSSSCG00000010999	SMU1	chr10	+	37659452	37659604	37657908	37658118	37661671	37661781	111,51	3
ENSSSCG00000010302	USP54	chr14	-	82439554	82439694	82436140	82436326	82440012	82440130	2,3	16
ENSSSCG00000010302	USP54	chr14	-	82465258	82465428	82462524	82462655	82467492	82467660	7,6	6
ENSSSCG00000007280	ITCH	chr17	+	43035603	43035744	43030475	43030570	43036067	43036191	32,25	3
ENSSSCG00000003716	SS18	chr6	-	103694419	103694523	103690733	103690855	103695339	103695506	35,39	2
ENSSSCG00000003716	SS18	chr6	-	103691565	103691657	103690733	103690855	103694419	103694523	14,14	35
ENSSSCG00000022748	NA	chrJH118787.1	+	23471	23508	22408	22492	24988	25143	504,59	14
ENSSSCG00000022748	NA	chrJH118787.1	+	24988	25143	24116	24179	26474	26540	17837058	70
ENSSSCG00000022748	NA	chrJH118787.1	+	24116	24179	23471	23508	24988	25143	9341783	59
ENSSSCG00000013630	DNM2	chr2	+	69958966	69959064	69956000	69956203	69965052	69965212	98,92	2
ENSSSCG00000007173	IDH3B	chr17	-	37448763	37448823	37448553	37448685	37450620	37450740	223442	4
ENSSSCG00000000267	C12orf10	chr5	+	18956274	18956433	18953359	18953471	18960531	18960683	40,27	2
ENSSSCG00000017282	SCN4A	chr12	+	15029228	15029360	15027073	15027561	15030031	15030185	205198	3
ENSSSCG00000005065	AP5M1	chr1	+	207016864	207017003	207015843	207016070	207017728	207017813	16,16	4
ENSSSCG00000029518	RIOK3	chr6	+	100890910	100891025	100883282	100883520	100891640	100891785	163191	10
ENSSSCG00000002875	NA	chr6	-	39500462	39500610	39489106	39489236	39507396	39507506	49,62	7
ENSSSCG00000004351	USP45	chr1	-	75115737	75115837	75101783	75101925	75120566	75120669	7,8	8
ENSSSCG00000017770	NA	chr12	-	46930499	46930585	46928291	46928423	46933631	46933718	7,5	4
ENSSSCG00000009240	PLAC8	chr8	+	144560771	144560912	144545691	144545756	144563301	144563425	17,14	4
ENSSSCG00000004473	NA	chr1	+	97905979	97906129	97889523	97889582	97906225	97906323	7,11	2
ENSSSCG00000004728	SKM	chr1	-	143871828	143871961	143870965	143871133	143873409	143873527	594733	4
ENSSSCG00000004728	SKM	chr1	-	143870007	143870153	143867958	143868041	143870965	143871133	712673	9
ENSSSCG00000004728	SKM	chr1	-	143873409	143873527	143870965	143871133	143875548	143875617	4647	5
ENSSSCG00000025210	ATG10	chr2	+	92576700	92576838	92494347	92494454	92590074	92590243	17,18	2
ENSSSCG00000012276	SYN1	chrX	+	47385287	47385896	47385093	47385180	47387597	47388638	38,66	2
ENSSSCG00000023903	ATP5I	chr8	-	151056	151110	150425	150523	151431	151754	46893612	32
ENSSSCG00000011382	USP4	chr13	-	35110814	35110954	35109871	35109988	35122058	35122119	33,29	4
ENSSSCG00000011382	USP4	chr13	-	35122247	35122392	35122058	35122119	35123699	35123825	33,53	3
ENSSSCG00000011382	USP4	chr13	-	35122058	35122119	35110814	35110954	35123699	35123825	29,3	2
ENSSSCG00000011382	USP4	chr13	-	35132216	35132343	35125321	35125451	35135126	35135384	101,49	2
ENSSSCG00000007545	GET4	chr3	+	667876	667948	667720	667795	671866	674513	174,48	2
ENSSSCG00000010863	AHCTF1	chr10	+	17432310	17434131	17430596	17430804	17436800	17436933	21,35	6
ENSSSCG00000006839	NA	chr4	+	121482053	121482150	121476348	121476426	121484931	121485101	140193	2
ENSSSCG00000011959	NA	chr13	+	167734125	167734199	167731975	167732052	167736413	167736487	90,68	13
ENSSSCG00000008503	FEZ2	chr3	+	110249059	110249139	110230548	110230816	110249759	110249834	5,10	72
ENSSSCG00000008478	NA	chr3	+	107410294	107410404	107395571	107395714	107410479	107410577	38,39	4
ENSSSCG00000008900	SRP72	chr8	-	57794720	57794757	57790382	57790541	57798326	57798463	61,44	4
ENSSSCG00000011678	XRN1	chr13	-	90915938	90916053	90915290	90915436	90919603	90919701	7,17	2
ENSSSCG00000000741	NRIP2	chr5	+	69575335	69575417	69573425	69573577	69575734	69575855	13,11	2
ENSSSCG00000013178	ZDHHC5	chr2	-	12895810	12895931	12892475	12892632	12902798	12902901	23,52	2
ENSSSCG00000010680	FAM45A	chr14	+	140554880	140554959	140551647	140551870	140558898	140559046	39,42	6
ENSSSCG00000009903	COQ5	chr14	+	42949029	42949135	42944208	42944429	42951739	42951827	146144	2
ENSSSCG00000024162	IMPA2	chr6	+	90766751	90766859	90759294	90759402	90767381	90767532	88,9	2
ENSSSCG00000017835	CLUH	chr12	-	50512457	50512578	50512098	50512191	50512661	50512786	70,82	2
ENSSSCG00000005672	PPP2R4	chr1	+	303423447	303423544	303417952	303418289	303427073	303427159	222218	3
ENSSSCG00000025731	ALKBH3	chr2	-	20031534	20031743	20013521	20013619	20040812	20040915	27,3	4
ENSSSCG00000025731	ALKBH3	chr2	-	20038966	20039054	20031534	20031743	20040812	20040915	53,44	3
ENSSSCG00000029428	FAM177A1	chr7	-	69624517	69624583	69622534	69622631	69630129	69630302	42,45	4
ENSSSCG00000000047	NA	chr5	-	3992197	3992312	3990785	3991051	3995536	3995674	24,41	8
ENSSSCG00000026787	LSM1	chr15	-	55609400	55609515	55603947	55604636	55610914	55610982	70,93	36
ENSSSCG00000001572	FGD2	chr7	+	37555691	37555922	37551887	37551954	37558223	37558303	15,16	2
ENSSSCG00000004254	DCBLD1	chr1	-	49657061	49657101	49655861	49656076	49661733	49661866	8,7	3
ENSSSCG00000011166	ZYMND11	chr10	-	76272294	76272455	76257119	76257196	76283712	76283871	81,47	57
ENSSSCG00000003683	NDUFV2	chr6	-	92172007	92172175	92170081	92170190	92177330	92177446	729942	8
ENSSSCG00000003683	NDUFV2	chr6	-	92170081	92170190	92163364	92163440	92177330	92177446	980,8	3
ENSSSCG00000015106	HYOU1	chr9	-	51301635	51301691	51300012	51301531	51301908	51301955	44,23	9
ENSSSCG00000001413	BAT4	chr7	+	27472633	27473326	27471611	27472139	27474221	27474857	32214	4
ENSSSCG00000001413	BAT4	chr7	+	27472630	27473326	27471935	27472139	27474221	27474873	19214	4
ENSSSCG00000009937	ACACB	chr14	-	44174070	44174167	44172288	44172408	44175719	44175988	55,87	2
ENSSSCG00000022209	ITGB1BP2	chrGL896552.1	-	3313	3371	3107	3177	3637	3736	59,44	4
ENSSSCG00000030696	SLC19A1	chr13	-	218100528	218100669	218092026	218092824	218103896	218104088	14,15	3
ENSSSCG00000030696	SLC19A1	chr13	-	218104154	218104889	218103896	218104088	218108857	218109076	10,14	2
ENSSSCG00000026392	BSDC1	chr6	-	82799538	82799705	82796762	82796816	82802881	82802997	154190	2
ENSSSCG00000011443	STAB1	chr13	+	37858773	37858866	37858487	37858673	37858976	37859134	66,32	2
ENSSSCG00000011443	STAB1	chr13	+	37853218	37853345	37852921	37853051	37853638	37853717	30,43	2
ENSSSCG00000010329	NA	chr14	+	88298383	88298549	88296629	88296873	88303619	88303726	78,28	2
ENSSSCG00000010329	NA	chr14	+	88301929	88302186	88298377	88298549	88303619	88303726	46,28	28
ENSSSCG00000011287	HHATL	chr13	-	28877542	28877683	28877232	28877356	28881611	28881646	329,13	3
ENSSSCG00000011287	HHATL	chr13	-	28878068	28878269	28877542	28877683	28881611	28881646	223269	13
ENSSSCG00000011287	HHATL	chr13	-	28883766	28883879	28883447	28883641	28884834	28884939	419,8	5
ENSSSCG00000011287	HHATL	chr13	-	28881765	28881909	28881611	28881646	28882388	28882559	326498	2
ENSSSCG00000011287	HHATL	chr13	-	28884391	28884458	28883766	28883879	28884834	28884939	516356	8
ENSSSCG00000018055	PEMT	chr12	-	63139869	63139943	63139391	63139640	63142959	63143070	250237	10
ENSSSCG00000018055	PEMT	chr12	-	63143575	63143720	63142959	63143070	63145712	63145827	170,75	7
ENSSSCG00000015599	PPP2R5A	chr9	-	144068891	144068983	144065212	144065342	144090434	144090535	97128	4
ENSSSCG00000018008	SCO1	chr12	-	58054704	58054794	58051689	58051886	58055815	58056308	32,38	2
ENSSSCG00000017566	ACSF2	chr12	+	26840360	26840470	26840115	26840256	26840639	26840707	153237	3
ENSSSCG00000011194	ANKRD28	chr13	-	3122794	3122936	3119982	3120194	3130975	3131062	56,34	2
ENSSSCG00000010799	COG7	chr10	+	241981	242095	236936	237019	253548	254079	44,45	2
ENSSSCG00000010017	SMTN	chr14	+	51010963	51011127	51009865	51010016	51014090	51014415	151150	24
ENSSSCG00000010017	SMTN	chr14	+	50998121	50998214	50997576	50997724	50998307	50998385	154140	4
ENSSSCG00000006156	TPD52	chr4	-	61934798	61934946	61932160	61932261	61946876	61946999	122,78	2
ENSSSCG00000029571	AVIL	chrGL895994.1	+	60081	60226	58202	58381	60334	60478	19,55	2
ENSSSCG00000011542	NA	chr13	+	72881854	72881923	72879786	72879916	72885015	72885130	53,32	4
ENSSSCG00000010450	LIPA	chr14	-	110130210	110130346	110127873	110128019	110131848	110131957	56121	2
ENSSSCG00000010450	LIPA	chr14	-	110148181	110148292	110146135	110146252	110151863	110152331	158103	8
ENSSSCG00000008559	TMEM214	chr3	-	119078182	119078381	119077470	119077620	119079259	119079526	76121	13
ENSSSCG00000010928	KDM5B	chr10	+	29344432	29344613	29342271	29342429	29346247	29346409	30,24	2
ENSSSCG00000003798	SERBP1	chr6	+	134077510	134077687	134074579	134074698	134080293	134080466	12791226	2
ENSSSCG00000002005	EMC9	chr7	+	80432635	80432729	80432473	80432542	80432891	80435921	803580	4
ENSSSCG00000005915	MAF1	chr4	-	751433	751552	751154	751291	751634	751755	424751	4
ENSSSCG00000005915	MAF1	chr4	-	752118	752246	751876	752041	752347	752473	844683	6
ENSSSCG00000009917	SPPL3	chr14	-	43188424	43188512	43182656	43182775	43217513	43217590	29,32	9
ENSSSCG00000000853	NA	chr5	+	84215621	84215761	84209770	84209856	84220484	84220548	48,47	11
ENSSSCG00000012459	APOOL	chrX	+	78073764	78073868	78031562	78031667	78076982	78077101	2,14	4
ENSSSCG00000017346	EFTUD2	chr12	+	18755857	18755943	18754838	18754920	18756142	18756268	152119	2
ENSSSCG00000008624	NA	chr3	-	133712281	133712388	133707731	133707860	133715005	133715130	15,43	20
ENSSSCG00000008624	NA	chr3	-	133694873	133694952	133687365	133687491	133697910	133698002	143115	2
ENSSSCG00000000104	DDX17	chr5	+	6774342	6774483	6772505	6772570	6774850	6775010	506674	5
ENSSSCG00000016494	BRAF	chr18	+	9563174	9563293	9562088	9562236	9569859	9570018	67,28	3
ENSSSCG00000011250	ACAA	chr13	-	25175116	25175158	25172929	25173027	25175461	25175540	78,93	3
ENSSSCG00000016344	NA	chr15	+	153235338	153235445	153225973	153226128	153237872	153237995	19,21	3
ENSSSCG00000016344	NA	chr15	+	153232710	153232741	153225973	153226128	153235338	153235445	5,8	19
ENSSSCG00000015743	PTPN4	chr15	+	36442986	36443134	36439990	36440118	36444491	36444626	109109	4
ENSSSCG00000015743	PTPN4	chr15	+	36444491	36444626	36439990	36440118	36452017	36452266	4121	3
ENSSSCG00000002620	EFHC1	chr7	+	133981179	133981400	133966694	133966975	133993467	133993754	12,8	3
ENSSSCG00000016572	TNPO3	chr18	+	20705566	20705657	20703794	20703901	20707588	20707727	89,96	2
ENSSSCG00000011136	FAM208B	chr10	-	71349473	71349576	71345089	71345161	71350432	71350532	22,22	2
ENSSSCG00000009787	CCDC62	chr14	-	31733493	31734218	31729382	31729538	31736566	31736681	7,9	4
ENSSSCG00000009787	CCDC62	chr14	-	31741517	31741618	31737021	31737109	31744122	31744293	5,4	15
ENSSSCG00000006626	PI4KB	chr4	+	107140460	107140687	107139341	107139568	107142562	107142671	52,46	2
ENSSSCG00000006626	PI4KB	chr4	+	107136834	107136878	107131136	107132044	107139341	107139568	6,5	36
ENSSSCG00000016045	PMS1	chr15	+	105475683	105475799	105450884	105451047	105482363	105482485	11,20	4
ENSSSCG00000016640	PPP1R3A	chr18	+	34464254	34464312	34430772	34431562	34464409	34464533	535486	4
ENSSSCG00000011366	SLC25A20	chr13	-	34792338	34792465	34790036	34790126	34794816	34794908	114186	3
ENSSSCG00000011366	SLC25A20	chr13	-	34790036	34790126	34780483	34780600	34794816	34794908	104,3	9
ENSSSCG00000011599	GRIP2	chr13	+	77444791	77444916	77443707	77443876	77445227	77445376	9,10	2
ENSSSCG00000026934	PIGX	chr13	-	143042309	143042409	143038002	143038189	143045312	143045525	34,27	3
ENSSSCG00000026934	PIGX	chr13	-	143045312	143045525	143042309	143042409	143052182	143052323	27,23	3
ENSSSCG00000024267	TMEM50A	chrGL894621.1	+	48145	48205	45207	45299	53139	53614	274313	2
ENSSSCG00000015284	MDM4	chr9	+	71534872	71534939	71530865	71530920	71535637	71535736	7,9	18
ENSSSCG00000004704	PPIP5K1	chr1	+	142756365	142756478	142742646	142742783	142759827	142760720	28,15	2
ENSSSCG00000014081	COL4A3BP	chr2	-	86076005	86076082	86069485	86069580	86076601	86076693	51,72	23
ENSSSCG00000003747	NA	chr6	+	113695691	113695798	113681718	113682391	113747874	113748052	6,10	2
ENSSSCG00000024428	CHRNA9	chr8	+	33111449	33111603	33110416	33110561	33118236	33118768	36,45	15
ENSSSCG00000025856	TMEM106A	chr12	+	20126966	20127095	20126594	20126669	20128448	20128674	24,81	8
ENSSSCG00000025856	TMEM106A	chr12	+	20131053	20131206	20129205	20129268	20132023	20132163	24,11	9
ENSSSCG00000025856	TMEM106A	chr12	+	20132833	20132886	20132273	20132316	20133236	20135051	14,13	5
ENSSSCG00000000144	TXN2	chr5	+	8998035	8998297	8997100	8997257	9009687	9010837	477,6	2
ENSSSCG00000000144	TXN2	chr5	+	9001237	9001360	8998035	8998297	9009687	9010837	280322	6
ENSSSCG00000015485	NA	chr9	+	126571513	126571581	126566018	126566083	126572847	126572937	2,4	16
ENSSSCG00000010756	MGMT	chr14	+	150666052	150666188	150607123	150607300	150849084	150849244	63177	7
ENSSSCG00000012327	HSD17B10	chrX	-	51717601	51717709	51717062	51717403	51717788	51717916	448460	5
ENSSSCG00000012327	HSD17B10	chrX	-	51718828	51718992	51718045	51718209	51719351	51719461	428179	3
ENSSSCG00000012327	HSD17B10	chrX	-	51718828	51718992	51718045	51718209	51719255	51719380	428,4	2
ENSSSCG00000012327	HSD17B10	chrX	-	51718638	51718781	51718045	51718209	51719351	51719385	16,9	3
ENSSSCG00000003195	PNKP	chr6	-	50608703	50608749	50607815	50608117	50609356	50609519	78,83	4
ENSSSCG00000017643	SEPT4	chr12	+	36035966	36036259	36030882	36030965	36036654	36036747	13,8	28
ENSSSCG00000017643	SEPT4	chr12	+	36041302	36041436	36037789	36037912	36041550	36041667	70,60	4
ENSSSCG00000013597	RPS28	chr2	-	71321264	71321311	71320646	71320779	71321395	71321505	114479015	13
ENSSSCG00000007723	WBSCR16	chr3	+	11662333	11662418	11658450	11658623	11667639	11669064	38,64	7
ENSSSCG00000007723	WBSCR16	chr3	+	11650670	11650754	11648989	11649040	11654598	11654779	59,51	3
ENSSSCG00000008266	NA	chr3	+	71685234	71685450	71675395	71675612	71685699	71685879	11,10	3
ENSSSCG00000009335	B3GLCT	chr11	+	7817381	7817517	7809616	7809727	7822747	7822810	14,13	2
ENSSSCG00000004907	CCBE1	chr1	+	179112747	179112850	179102251	179102403	179121311	179121431	9,13	2
ENSSSCG00000008150	TMEM182	chr3	-	53882623	53882760	53861567	53862176	53916442	53916540	383583	22
ENSSSCG00000001053	TBC1D7	chr7	-	10045314	10045394	10041065	10041252	10046989	10047108	117101	2
ENSSSCG00000006644	CERS2	chr4	+	107511381	107511498	107510756	107510929	107511699	107511817	29,64	2
ENSSSCG00000006644	CERS2	chr4	+	107513346	107513499	107513106	107513212	107513668	107514673	47126	2
ENSSSCG00000012836	AP2A2	chr2	-	63897	63998	62937	63045	67323	67452	190164	2
ENSSSCG00000012836	AP2A2	chr2	-	79835	79903	70781	70923	93869	93960	115,66	4
ENSSSCG00000012347	ALAS2	chrX	-	53824537	53824647	53821706	53821928	53825477	53825599	5,4	2
ENSSSCG00000015244	APLP2	chr9	+	63014817	63014984	63013483	63013685	63018023	63018153	484472	108
ENSSSCG00000015244	APLP2	chr9	+	63011381	63011493	63001700	63001823	63012888	63013111	366405	7
ENSSSCG00000015244	APLP2	chr9	+	63020456	63020614	63019323	63019397	63021573	63021701	478450	3
ENSSSCG00000016857	DAB2	chr16	-	25751247	25751309	25744627	25745280	25751723	25751776	54,58	9
ENSSSCG00000016857	DAB2	chr16	-	25757540	25757731	25756439	25756578	25907371	25907473	116,56	2
ENSSSCG00000021906	SYT7	chr2	+	9533466	9533597	9529112	9529191	9547504	9547639	3,4	11
ENSSSCG00000023191	LYPLA2	chr6	-	75423410	75423441	75423214	75423279	75423697	75423800	133182	3
ENSSSCG00000021791	SENP7	chr13	+	167080830	167081024	167038887	167038984	167096198	167096316	6,5	3
ENSSSCG00000021791	SENP7	chr13	+	167069887	167070084	167038887	167038984	167080830	167081024	8,7	6
[truncated: 1,819 more rows]

## Sheet: Bf35
Table S5. Detail information for alternative splicing (AS) events for Bf35
1.Alternative splicing (AS) events for alternative 3' splice site (A3SS)
GeneID	geneSymbol	chr	strand	longExonStart	longExonEnd	shortES	shortEE	flankingES	flankingEE	Junc_flankingEE_longES	Junc_flankingEE_shortES
ENSSSCG00000012149	RBBP7	chrX	-	14301999	14302172	14301999	14302145	14306396	14306541	125	22
ENSSSCG00000022107	CHTOP	chr4	-	104893091	104893277	104893091	104893274	104895763	104895916	103	79
ENSSSCG00000006453	KIRREL	chr4	-	100521500	100521674	100521500	100521626	100522313	100522440	10	2
ENSSSCG00000027127	MAP2K2	chr2	+	75186596	75186732	75186608	75186732	75186479	75186530	13	370
ENSSSCG00000012840	CD151	chr2	-	145768	145926	145768	145856	146037	146141	719	15
ENSSSCG00000001470	SLA-DMA	chr7	-	29501960	29502244	29501960	29502107	29504397	29504539	80	7
ENSSSCG00000028063	TACC2	chr14	+	143126907	143127067	143126909	143127067	143120524	143120567	152	4
ENSSSCG00000005899	MFSD3	chr4	-	385006	385115	385006	385086	385181	385301	11	2
ENSSSCG00000010968	IL11RA	chr10	-	36280104	36280257	36280104	36280186	36280441	36280537	3	112
ENSSSCG00000028771	MEF2A	chr1	+	154666976	154667163	154667078	154667163	154653215	154653274	20	26
ENSSSCG00000009585	GADD45G	chr14	+	1421791	1422004	1421882	1422004	1421559	1421660	699	5
ENSSSCG00000011074	ARHGAP21	chr10	+	56113900	56114039	56113903	56114039	56113753	56113817	15	77
ENSSSCG00000002792	HSF4	chr6	-	25085284	25085511	25085284	25085407	25085634	25085761	7	67
ENSSSCG00000000765	IL17RA	chr5	+	71773423	71773535	71773427	71773535	71772224	71772370	35	2
ENSSSCG00000013237	SPI1	chr2	+	16437322	16437421	16437325	16437421	16434716	16434950	18	24
ENSSSCG00000012342	MAGED2	chrX	+	53363002	53363487	53363230	53363487	53362566	53362639	147	13
ENSSSCG00000012727	FMR1	chrX	+	137826534	137826716	137826609	137826716	137824790	137824985	22	8
ENSSSCG00000017983	PER1	chr12	-	55838355	55838508	55838355	55838505	55838806	55838995	6	243
ENSSSCG00000010212	ANK3	chr14	-	68421773	68422451	68421773	68421863	68425345	68425488	41	5
ENSSSCG00000012241	BCOR	chrX	-	39835201	39835545	39835201	39835443	39835859	39836119	2	14
ENSSSCG00000011106	CREB	chr10	+	63503335	63504498	63503750	63504498	63499989	63500145	207	27
ENSSSCG00000013638	ILF3	chr2	+	69821812	69821949	69821824	69821949	69821203	69821364	26	118
ENSSSCG00000006357	FCER1G	chr4	-	97100341	97100485	97100341	97100432	97102956	97103132	2	113
ENSSSCG00000006357	FCER1G	chr4	-	97100341	97100603	97100341	97100485	97102956	97103132	3	2
ENSSSCG00000006357	FCER1G	chr4	-	97100341	97100603	97100341	97100432	97102956	97103132	3	113
ENSSSCG00000004898	TNFRSF11A	chr1	-	176616721	176616814	176616721	176616809	176619695	176619838	13	6
ENSSSCG00000023014	CD300LG	chr12	-	19515777	19516176	19515777	19515861	19516491	19516817	30	43
ENSSSCG00000023014	CD300LG	chr12	-	19515777	19515951	19515777	19515861	19516491	19516817	33	43
ENSSSCG00000023014	CD300LG	chr12	-	19515777	19516176	19515777	19515951	19516491	19516817	30	33
ENSSSCG00000004931	IGDCC4	chr1	-	180982417	180982590	180982417	180982587	180983359	180983496	2	32
ENSSSCG00000017791	SSH2	chr12	+	47827117	47827185	47827120	47827185	47821380	47821501	58	4
ENSSSCG00000012619	SEPT6	chrX	+	113559574	113559676	113559577	113559676	113558632	113558710	6	14
ENSSSCG00000006309	CD3Z	chr4	+	91254785	91254820	91254788	91254820	91254142	91254222	83	27
ENSSSCG00000007496	RTFDC1	chr17	+	64195622	64196307	64195625	64196307	64194694	64194789	71	165
ENSSSCG00000004222	NCOA7	chr1	-	40863197	40864242	40863197	40864209	40867637	40867821	15	2
ENSSSCG00000011743	MECOM	chr13	-	116497389	116498745	116497389	116497773	116503092	116503245	5	2
ENSSSCG00000012793	HCFC1	chrX	-	142242527	142243103	142242527	142242971	142243566	142243729	21	16
ENSSSCG00000030798	FUS	chr3	+	17548406	17548550	17548409	17548550	17547399	17547553	233	48
ENSSSCG00000030798	FUS	chr3	+	17554501	17554607	17554504	17554607	17553068	17553100	6	594
ENSSSCG00000001474	RXRB	chr7	+	29765440	29765572	29765515	29765572	29765109	29765238	107	2
ENSSSCG00000001474	RXRB	chr7	+	29765676	29765779	29765688	29765779	29765440	29765572	20	42
ENSSSCG00000027738	LRRFIP2	chr13	-	23746630	23746680	23746630	23746677	23747961	23748035	4	33
ENSSSCG00000007606	TRRAP	chr3	+	6073888	6074087	6073942	6074087	6072152	6072242	20	4
ENSSSCG00000009812	NA	chr14	+	32945482	32945751	32945491	32945751	32945217	32945303	2	17
ENSSSCG00000007521	TH1L	chr17	+	66503560	66503678	66503563	66503678	66499483	66499604	7	189
ENSSSCG00000005382	TGFBR1	chr1	+	269124223	269124465	269124235	269124465	269120143	269120388	5	17
ENSSSCG00000006375	LY9	chr4	+	97541080	97541384	97541122	97541384	97534174	97534227	6	9
ENSSSCG00000009584	SEMA4D	chr14	-	1182357	1185078	1182357	1182566	1185881	1185924	20	106
ENSSSCG00000012287	TFE3	chrX	-	47959907	47960210	47959907	47960145	47961486	47961599	93	11
ENSSSCG00000001471	BRD2	chr7	+	29525883	29526192	29526064	29526192	29525204	29525578	8	117
ENSSSCG00000012403	OGT	chrX	+	64965907	64966087	64965937	64966087	64963008	64963053	251	34
ENSSSCG00000016027	ITGAV	chr15	+	101711647	101711757	101711662	101711757	101710218	101710376	41	8
ENSSSCG00000015405	CD36	chr9	-	110040077	110041005	110040077	110040607	110043464	110043628	1149	142
ENSSSCG00000015405	CD36	chr9	-	110040077	110041005	110040077	110040607	110044548	110044602	5	5
ENSSSCG00000012290	WDR45	chrX	-	48000937	48001096	48000937	48001042	48001916	48002020	2	282
ENSSSCG00000012271	RBM10	chrX	-	46812776	46812962	46812776	46812890	46813575	46813662	36	3
ENSSSCG00000015045	NCAM1	chr9	+	45777145	45777325	45777148	45777325	45773151	45773275	21	16
ENSSSCG00000016777	ZNF212	chr18	+	60803062	60803921	60803065	60803921	60801923	60802015	6	8
ENSSSCG00000015247	ZBTB44	chr9	+	63130099	63130262	63130150	63130262	63126903	63126987	120	6
ENSSSCG00000011102	NRP1	chr10	-	61659852	61660126	61659852	61660123	61665009	61665146	10	121
ENSSSCG00000012825	IKBKG	chrX	-	143486688	143486806	143486688	143486803	143487557	143487768	176	24
ENSSSCG00000022584	PPP1R3F	chrX	+	48188319	48188401	48188322	48188401	48188040	48188095	5	3
ENSSSCG00000012583	ACSL4	chrX	-	105409225	105409755	105409225	105409464	105421261	105421313	16	48
ENSSSCG00000023796	IL18BP	chr9	+	7352833	7353201	7352923	7353201	7352585	7352732	24	4
ENSSSCG00000007682	SH2B2	chr3	-	9459537	9459701	9459537	9459698	9459801	9459892	22	7
ENSSSCG00000008111	NPHP1	chr3	-	47991515	47991602	47991515	47991599	47992484	47992526	56	2
ENSSSCG00000007520	GNAS	chr17	+	66416056	66416113	66416059	66416113	66356664	66356736	156	212
ENSSSCG00000012576	CHRDL1	chrX	+	104340464	104340609	104340467	104340609	104299846	104299939	118	310
2.Alternative splicing (AS) events for alternative 5' splice site (A5SS)
GeneID	geneSymbol	chr	strand	longExonStart	longExonEnd	shortES	shortEE	flankingES	flankingEE	Junc_longEE_flankingES	Junc_shortEE_flankingES
ENSSSCG00000029262	GOSR1	chr12	+	48633920	48634040	48633920	48634034	48643105	48643192	98	59
ENSSSCG00000012536	PLP1	chrX	-	98654498	98654759	98654603	98654759	98653252	98653420	6	3
ENSSSCG00000015882	BAZ2B	chr15	-	73488285	73488595	73488390	73488595	73487763	73487898	17	2
[truncated: 3,923 more rows]

## Sheet: Sol35
Table S5. Detail information for alternative splicing (AS) events for Sol35
[truncated: 3,126 more rows]

[truncated: 2 more sheets: Bf36, Sol36]
