# Supplementary material for: Identification of candidate genes associated with porcine meat color traits by genome-wide transcriptome analysis
Source: Sci Rep. 2016 Oct 17;6:35224. doi: 10.1038/srep35224 (PMC5066258; doi:10.1038/srep35224)
Supplement: Dataset 6 [file srep35224-s7.xls]

## Sheet: Title and authours
Title
Identification of candidate genes associated to porcine meat color traits using genome-wide transcriptome analysis
Authors
Bojiang Li, Chao Dong, Pinghua Li, Zhuqing Ren, Han Wang, Fengxiang Yu, Caibo Ning, Kaiqing Liu, Wei Wei, Ruihua Huang, Jie Chen,Wangjun Wu* & Honglin Liu*
*the corresponding author

## Sheet: Table S6
Table S6. Gene expression analysis for all sample libraries
GeneID	Sol35	Bf35	Sol28	Bf36	Bf28	Sol36	Description
ENSSSCG00000000001	0.9044	1.2897	1.2841	0.9763	0.6699	1.5313	cadherin, EGF LAG seven-pass G-type receptor 1 [Source:HGNC Symbol;Acc:HGNC:1850]
ENSSSCG00000000002	0.3078	0.4097	0.3818	0.6645	0.5378	0.5147	G-2 and S-phase expressed 1 [Source:HGNC Symbol;Acc:HGNC:13698]
ENSSSCG00000000003	1.4193	4.8871	2.1618	6.9113	1.6173	5.34	tetratricopeptide repeat domain 38 [Source:HGNC Symbol;Acc:HGNC:26082]
ENSSSCG00000000004	0.1382	0.2943	0.2274	0.2149	0.0756	0.2219	polycystin (PKD) family receptor for egg jelly [Source:HGNC Symbol;Acc:HGNC:9015]
ENSSSCG00000000005	8.727	7.6929	11.6531	9.6775	8.7696	16.1193	Uncharacterized protein [Source:UniProtKB/TrEMBL;Acc:F1SM77]
ENSSSCG00000000006	5.7689	4.4227	11.8081	4.6203	4.0716	3.2675	Sus scrofa peroxisome proliferator-activated receptor alpha (PPARA), mRNA. [Source:RefSeq mRNA;Acc:NM_001044526]
ENSSSCG00000000007	3.9527	3.1766	2.9207	3.4376	3.169	3.319	tRNA 5-methylaminomethyl-2-thiouridylate methyltransferase [Source:HGNC Symbol;Acc:HGNC:25481]
ENSSSCG00000000010	30.8086	44.1253	50.9338	49.5985	29.7262	48.8781	fibulin 1 [Source:HGNC Symbol;Acc:HGNC:3600]
ENSSSCG00000000013	0	0.0167	0	0	0	0	Structural maintenance of chromosomes protein [Source:UniProtKB/TrEMBL;Acc:F1SM58]
ENSSSCG00000000014	5.5951	5.2333	6.9524	6.4979	4.1627	7.227	family with sequence similarity 118, member A [Source:HGNC Symbol;Acc:HGNC:1313]
ENSSSCG00000000015	0.3135	0.0795	0.0819	0.4512	0	0.2097	uroplakin 3A [Source:HGNC Symbol;Acc:HGNC:12580]
ENSSSCG00000000016	0.074	0.1125	0	0	0.0674	0	KIAA0930 [Source:HGNC Symbol;Acc:HGNC:1314]
ENSSSCG00000000017	0	0	0.0296	0	0	0.0379	Uncharacterized protein [Source:UniProtKB/TrEMBL;Acc:F1SJW1]
ENSSSCG00000000018	11.0132	21.3478	13.2567	17.8326	13.0399	15.3622	Uncharacterized protein [Source:UniProtKB/TrEMBL;Acc:F1SJW0]
ENSSSCG00000000019	9.1557	9.6226	9.862	10.4873	9.68	9.8881	Uncharacterized protein [Source:UniProtKB/TrEMBL;Acc:F1SJU9]
ENSSSCG00000000020	0.5963	0.6047	0.2076	0.515	0.7249	0.1994	PHD finger protein 21B [Source:HGNC Symbol;Acc:HGNC:25161]
ENSSSCG00000000021	0	0	0	0.0494	0	0.1147	Sus scrofa Rho GTPase activating protein 8 (ARHGAP8), mRNA. [Source:RefSeq mRNA;Acc:NM_001204383]
ENSSSCG00000000022	9.3385	12.5944	13.4606	15.1613	5.2216	11.1188	leucine zipper, down-regulated in cancer 1-like [Source:HGNC Symbol;Acc:HGNC:13343]
ENSSSCG00000000023	0.1383	0.3156	0.1084	0.7168	0	0.1388	Uncharacterized protein [Source:UniProtKB/TrEMBL;Acc:F1SJU5]
ENSSSCG00000000024	65.6149	47.9729	72.9303	37.1334	62.6837	52.0976	parvin, beta [Source:HGNC Symbol;Acc:HGNC:14653]
ENSSSCG00000000025	1.0305	1.2016	1.8297	1.8391	1.6909	2.826	Sus scrofa parvin, gamma (PARVG), mRNA. [Source:RefSeq mRNA;Acc:NM_001244621]
ENSSSCG00000000026	0	0	0.0693	0	0	0.0887	sulfotransferase family 4A, member 1 [Source:HGNC Symbol;Acc:HGNC:14903]
ENSSSCG00000000028	0.0786	0.1644	0.2001	0.1697	0.0717	0.0197	EF-hand calcium binding domain 6 [Source:HGNC Symbol;Acc:HGNC:24204]
ENSSSCG00000000029	0.3973	0.3022	0.4527	0.2807	0.2634	0.8335	signal peptide, CUB domain, EGF-like 1 [Source:HGNC Symbol;Acc:HGNC:13441]
ENSSSCG00000000031	6.743	6.0561	6.1375	6.9323	6.3814	6.5723	malonyl CoA:ACP acyltransferase (mitochondrial) [Source:HGNC Symbol;Acc:HGNC:29622]
ENSSSCG00000000033	46.3397	212.391	57.8358	124.511	68.6361	46.8324	translocator protein (18kDa) [Source:HGNC Symbol;Acc:HGNC:1158]
ENSSSCG00000000034	25.3636	25.2946	29.0851	23.4188	19.996	33.0109	Uncharacterized protein [Source:UniProtKB/TrEMBL;Acc:F1SJR7]
ENSSSCG00000000035	8.1451	11.4109	14.3565	12.0317	12.5061	11.9897	tubulin tyrosine ligase-like family member 1 [Source:HGNC Symbol;Acc:HGNC:1312]
ENSSSCG00000000036	12.485	17.5606	14.9965	19.2448	11.7001	15.2745	protein kinase C and casein kinase substrate in neurons 2 [Source:HGNC Symbol;Acc:HGNC:8571]
ENSSSCG00000000037	14.5448	23.6404	15.1752	25.7324	15.2839	16.6275	ADP-ribosylation factor GTPase activating protein 3 [Source:HGNC Symbol;Acc:HGNC:661]
ENSSSCG00000000038	72.2614	93.0935	115.515	88.989	58.5572	100.353	cytochrome b5 reductase 3 [Source:HGNC Symbol;Acc:HGNC:2873]
ENSSSCG00000000039	8.5314	10.2163	10.7818	9.0771	8.1643	8.9855	polymerase (DNA-directed), delta interacting protein 3 [Source:HGNC Symbol;Acc:HGNC:23782]
ENSSSCG00000000040	0.0338	0.1284	0.0264	0.2332	0	0.0339	septin 3 [Source:HGNC Symbol;Acc:HGNC:10750]
ENSSSCG00000000041	0	0	0	0	0	0.0828	WBP2 N-terminal like [Source:HGNC Symbol;Acc:HGNC:28389]
ENSSSCG00000000042	4.0665	6.0786	4.2474	5.2474	4.1333	4.9243	Uncharacterized protein [Source:UniProtKB/TrEMBL;Acc:F1SJP9]
ENSSSCG00000000045	0.2215	0.1123	0.3471	0.3826	0.202	0	Sus scrofa NADH dehydrogenase (ubiquinone) 1 alpha subcomplex, 6, 14kDa (NDUFA6), mRNA. [Source:RefSeq mRNA;Acc:NM_001185178]
ENSSSCG00000000046	0.0544	0.0827	0.2129	0.0469	0.0991	0	Sus scrofa vitamin D3 25-Hydroxylase (CYP2D25), mRNA. [Source:RefSeq mRNA;Acc:NM_214394]
ENSSSCG00000000047	2.2019	3.4688	3.5731	2.0374	2.5809	2.8405	NADH dehydrogenase [ubiquinone] 1 alpha subcomplex subunit 6 [Source:UniProtKB/TrEMBL;Acc:F1SRG2]
ENSSSCG00000000050	2.3936	2.4823	2.1592	2.8187	2.0498	2.4016	Sus scrofa N-acetylgalactosaminidase, alpha- (NAGA), mRNA. [Source:RefSeq mRNA;Acc:NM_001123222]
ENSSSCG00000000058	120.201	121.671	128.754	138.317	135.661	120.908	Sus scrofa NHP2 non-histone chromosome protein 2-like 1 (S. cerevisiae) (NHP2L1), transcript variant 1, mRNA. [Source:RefSeq mRNA;Acc:NM_001190226]
ENSSSCG00000000059	10.542	17.3818	11.9136	17.8345	17.0154	14.6087	Sus scrofa X-ray repair complementing defective repair in Chinese hamster cells 6 (XRCC6), mRNA. [Source:RefSeq mRNA;Acc:NM_001190185]
ENSSSCG00000000060	8.3712	7.699	9.7604	8.8263	7.7203	10.1572	desumoylating isopeptidase 1 [Source:HGNC Symbol;Acc:HGNC:24577]
ENSSSCG00000000061	4.7954	4.4475	5.4058	5.3532	4.2651	5.3395	Sus scrofa phosphomannomutase 1 (PMM1), mRNA. [Source:RefSeq mRNA;Acc:NM_001184895]
ENSSSCG00000000062	3.2326	4.4798	5.5148	3.1638	1.4407	4.6128	Sus scrofa cold shock domain containing C2, RNA binding (CSDC2), mRNA. [Source:RefSeq mRNA;Acc:NM_001243420]
ENSSSCG00000000063	2.8797	4.6689	3.5697	5.001	2.9714	4.9531	polymerase (RNA) III (DNA directed) polypeptide H (22.9kD) [Source:HGNC Symbol;Acc:HGNC:30349]
ENSSSCG00000000064	281.17	187.62	268.354	186.654	178.387	267.696	Sus scrofa aconitase 2, mitochondrial (ACO2), mRNA. [Source:RefSeq mRNA;Acc:NM_213954]
ENSSSCG00000000066	1.8594	1.5507	1.989	1.6611	1.3093	1.8013	l(3)mbt-like 2 (Drosophila) [Source:HGNC Symbol;Acc:HGNC:18594]
ENSSSCG00000000067	0.3222	0.2178	0.2524	0.0928	0	0.3233	chondroadherin-like [Source:HGNC Symbol;Acc:HGNC:25165]
ENSSSCG00000000068	12.5193	14.7055	13.6025	13.8474	12.3317	14.3356	E1A binding protein p300 [Source:HGNC Symbol;Acc:HGNC:3373]
ENSSSCG00000000071	163.653	230.663	151.792	199.681	174.45	168.125	suppression of tumorigenicity 13 (colon carcinoma) (Hsp70 interacting protein) [Source:HGNC Symbol;Acc:HGNC:11343]
ENSSSCG00000000072	5.286	19.3767	5.4245	13.6032	6.9393	4.6142	solute carrier family 25 (mitochondrial carrier; peroxisomal membrane protein, 34kDa), member 17 [Source:HGNC Symbol;Acc:HGNC:10987]
ENSSSCG00000000074	0	0.1284	0	0.0729	0	0.2541	Sus scrofa melanin-concentrating hormone receptor 1 (MCHR1), mRNA. [Source:RefSeq mRNA;Acc:NM_001008684]
ENSSSCG00000000075	9.7984	8.962	11.1949	11.5258	11.6629	14.4037	megakaryoblastic leukemia (translocation) 1 [Source:HGNC Symbol;Acc:HGNC:14334]
ENSSSCG00000000076	10.124	9.5049	8.0676	8.8333	9.8979	11.2087	small G protein signaling modulator 3 [Source:HGNC Symbol;Acc:HGNC:25228]
ENSSSCG00000000077	54.0225	63.376	58.1548	77.4633	63.6234	63.6848	Sus scrofa adenylosuccinate lyase (ADSL), mRNA. [Source:RefSeq mRNA;Acc:NM_001130733]
ENSSSCG00000000078	2.9074	4.5062	3.9208	4.2587	5.7371	4.1356	-
ENSSSCG00000000079	0	0	0	0	0.1015	0	Uncharacterized protein [Source:UniProtKB/TrEMBL;Acc:F1SRA2]
ENSSSCG00000000080	0.338	0.1285	0.1324	0.2919	0.1155	0.3391	GRB2-related adaptor protein 2 [Source:HGNC Symbol;Acc:HGNC:4563]
ENSSSCG00000000082	0	0.0115	0.0118	0.0131	0	0.0152	calcium channel, voltage-dependent, T type, alpha 1I subunit [Source:HGNC Symbol;Acc:HGNC:1396]
ENSSSCG00000000083	11.008	12.3448	13.3004	14.0177	8.6747	13.2912	ribosomal protein S19 binding protein 1 [Source:HGNC Symbol;Acc:HGNC:28749]
ENSSSCG00000000084	1366.3	1501.61	1247.74	1208.3	1442.08	1510.58	Sus scrofa activating transcription factor 4 (tax-responsive enhancer element B67) (ATF4), mRNA. [Source:RefSeq mRNA;Acc:NM_001123078]
ENSSSCG00000000086	0.4239	0.7253	0.083	2.6539	0.2898	2.0201	mannosyl (beta-1,4-)-glycoprotein beta-1,4-N-acetylglucosaminyltransferase [Source:HGNC Symbol;Acc:HGNC:7046]
ENSSSCG00000000087	14.7022	17.4864	13.9131	16.7058	10.9174	17.4871	Sus scrofa TGF-beta activated kinase 1/MAP3K7 binding protein 1 (TAB1), mRNA. [Source:RefSeq mRNA;Acc:NM_001244067]
ENSSSCG00000000089	220.432	365.689	269.292	324.25	225.605	251.696	Sus scrofa ribosomal protein L3 (RPL3), mRNA. [Source:RefSeq mRNA;Acc:NM_001244063]
ENSSSCG00000000090	16.2461	19.1193	12.1693	15.7707	14.7026	22.6064	chromobox homolog 7 [Source:HGNC Symbol;Acc:HGNC:1557]
ENSSSCG00000000091	0.2292	0.3486	0.5027	0.5145	0.2507	0.8737	DNA dC->dU-editing enzyme APOBEC-3F [Source:RefSeq peptide;Acc:NP_001090915]
ENSSSCG00000000092	0.4184	0.2273	0.5618	0.3097	0.1635	0.3598	neuronal pentraxin receptor [Source:HGNC Symbol;Acc:HGNC:7954]
ENSSSCG00000000093	4.1304	5.9735	6.4713	5.8474	3.8889	5.6388	Sus scrofa dynein, axonemal, light chain 4 (DNAL4), transcript variant 2, mRNA. [Source:RefSeq mRNA;Acc:NM_001244668]
ENSSSCG00000000094	53.3422	69.9439	75.0532	64.1596	62.0442	62.8284	Sad1 and UNC84 domain containing 2 [Source:HGNC Symbol;Acc:HGNC:14210]
ENSSSCG00000000095	13.6391	11.1108	14.7061	10.477	10.9438	14.0947	GTP binding protein 1 [Source:HGNC Symbol;Acc:HGNC:4669]
ENSSSCG00000000096	31.3554	33.9221	26.5233	20.5944	24.4248	26.143	Josephin domain containing 1 [Source:HGNC Symbol;Acc:HGNC:28953]
ENSSSCG00000000097	72.049	73.8722	74.0306	68.3282	80.0046	70.722	translocase of outer mitochondrial membrane 22 homolog (yeast) [Source:HGNC Symbol;Acc:HGNC:18002]
ENSSSCG00000000103	0	0	0	0.0676	0	0	DNA meiotic recombinase 1 [Source:HGNC Symbol;Acc:HGNC:2927]
ENSSSCG00000000104	121.945	126.424	117.127	106.235	98.2521	117.378	DEAD (Asp-Glu-Ala-Asp) box helicase 17 [Source:HGNC Symbol;Acc:HGNC:2740]
ENSSSCG00000000105	7.7679	8.6591	12.9622	11.4866	11.4954	7.8472	Sus scrofa KDEL (Lys-Asp-Glu-Leu) endoplasmic reticulum protein retention receptor 3 (KDELR3), mRNA. [Source:RefSeq mRNA;Acc:NM_001244970]
ENSSSCG00000000106	0	0	0.0523	0.0576	0	0	potassium channel, inwardly rectifying subfamily J, member 4 [Source:HGNC Symbol;Acc:HGNC:6265]
ENSSSCG00000000107	28.6373	30.7902	29.5977	26.5464	19.5955	34.9284	casein kinase 1, epsilon [Source:HGNC Symbol;Acc:HGNC:2453]
ENSSSCG00000000108	6.7813	6.8606	5.7509	6.4472	3.8568	6.6791	transmembrane protein 184B [Source:HGNC Symbol;Acc:HGNC:1310]
ENSSSCG00000000110	4.1582	4.8068	3.518	4.2803	2.6081	3.2375	phospholipase A2, group VI (cytosolic, calcium-independent) [Source:HGNC Symbol;Acc:HGNC:9039]
ENSSSCG00000000111	5.2765	3.896	6.6216	4.5567	5.9312	6.0138	BAI1-associated protein 2-like 2 [Source:HGNC Symbol;Acc:HGNC:26203]
ENSSSCG00000000113	0.434	0.7073	0.5828	0.3748	0.3391	0.9331	solute carrier family 16 (monocarboxylate transporter), member 8 [Source:HGNC Symbol;Acc:HGNC:16270]
ENSSSCG00000000114	13.0501	13.1252	16.0172	14.3166	12.4008	14.2452	protein interacting with PRKCA 1 [Source:HGNC Symbol;Acc:HGNC:9394]
ENSSSCG00000000115	0	0.0777	0	0	0.0466	0	Sus scrofa SRY (sex determining region Y)-box 10 (SOX10), mRNA. [Source:RefSeq mRNA;Acc:NM_001099933]
ENSSSCG00000000116	9.9611	3.5353	3.7716	2.1505	2.2703	1.4992	polymerase (RNA) II (DNA directed) polypeptide F [Source:HGNC Symbol;Acc:HGNC:9193]
ENSSSCG00000000117	0	0.0552	0	0	0	0	Uncharacterized protein [Source:UniProtKB/TrEMBL;Acc:F1SKN7]
ENSSSCG00000000118	1.0364	1.1035	0.5683	0.9249	0.4409	0.8319	MICAL-like 1 [Source:HGNC Symbol;Acc:HGNC:29804]
ENSSSCG00000000119	131.708	166.627	118.819	158.782	125.242	128.077	eukaryotic translation initiation factor 3, subunit L [Source:HGNC Symbol;Acc:HGNC:18138]
ENSSSCG00000000120	5.301	4.225	5.9133	6.2258	5.1806	7.1483	ankyrin repeat domain 54 [Source:HGNC Symbol;Acc:HGNC:25185]
ENSSSCG00000000121	0.5731	0.2491	0.2565	0.2121	0.2239	0.4107	galanin receptor 3 [Source:HGNC Symbol;Acc:HGNC:4134]
ENSSSCG00000000124	0.5224	0.1589	0.6548	0.2707	0	0.3145	Uncharacterized protein [Source:UniProtKB/TrEMBL;Acc:F1SKN0]
ENSSSCG00000000125	442.613	626.414	525.437	593.132	503.803	457.503	Sus scrofa lectin, galactoside-binding, soluble, 1 (LGALS1), mRNA. [Source:RefSeq mRNA;Acc:NM_001001867]
ENSSSCG00000000130	1.8896	2.9358	2.157	1.9582	1.3535	2.546	Sus scrofa cytohesin 4 (CYTH4), mRNA. [Source:RefSeq mRNA;Acc:NM_001144121]
ENSSSCG00000000132	0.5514	1.5934	0.0864	0	0.4021	0.3319	testis expressed 33 [Source:HGNC Symbol;Acc:HGNC:28568]
ENSSSCG00000000133	46.3814	87.5925	44.8199	59.8389	44.6672	44.0379	thiosulfate sulfurtransferase (rhodanese) [Source:HGNC Symbol;Acc:HGNC:12388]
ENSSSCG00000000134	1.8096	2.6951	1.831	2.279	1.306	0.8322	mercaptopyruvate sulfurtransferase [Source:HGNC Symbol;Acc:HGNC:7223]
ENSSSCG00000000135	1.24	2.3575	3.3026	1.3921	2.2608	0.8709	potassium channel tetramerization domain containing 17 [Source:HGNC Symbol;Acc:HGNC:25705]
ENSSSCG00000000136	2.0877	2.5247	2.1314	2.7043	2.0124	3.0905	colony stimulating factor 2 receptor, beta, low-affinity (granulocyte-macrophage) [Source:HGNC Symbol;Acc:HGNC:2436]
ENSSSCG00000000137	0.8036	0.7877	1.1472	1.095	0.7001	1.0213	neutrophil cytosolic factor 4, 40kDa [Source:HGNC Symbol;Acc:HGNC:7662]
ENSSSCG00000000138	266.256	894.537	40.2147	618.711	880.874	125.84	parvalbumin [Source:HGNC Symbol;Acc:HGNC:9704]
ENSSSCG00000000139	2.0231	3.3657	2.0801	1.5287	3.1124	1.6493	intraflagellar transport 27 [Source:HGNC Symbol;Acc:HGNC:18626]
ENSSSCG00000000141	47.45	58.549	58.7075	68.0061	46.1074	62.808	eukaryotic translation initiation factor 3, subunit D [Source:HGNC Symbol;Acc:HGNC:3278]
ENSSSCG00000000142	1.0724	1.4299	1.1019	1.756	1.0538	1.3555	FAD-dependent oxidoreductase domain containing 2 [Source:HGNC Symbol;Acc:HGNC:26264]
ENSSSCG00000000144	50.5339	40.281	46.0051	50.3958	34.4554	53.885	thioredoxin 2 [Source:HGNC Symbol;Acc:HGNC:17772]
ENSSSCG00000000145	69.0772	95.3745	73.2717	77.861	55.2803	67.184	myosin, heavy chain 9, non-muscle [Source:HGNC Symbol;Acc:HGNC:7579]
ENSSSCG00000000146	7.9498	7.1813	10.2332	8.2512	4.4914	15.3536	myosin, heavy chain 11, smooth muscle [Source:HGNC Symbol;Acc:HGNC:7569]
ENSSSCG00000000148	1.0199	1.1635	0.8789	2.6423	0.4649	2.456	Uncharacterized protein [Source:UniProtKB/TrEMBL;Acc:F1SPU1]
ENSSSCG00000000150	0	0	0	0	0.077	0	Uncharacterized protein [Source:UniProtKB/TrEMBL;Acc:F1SPT9]
ENSSSCG00000000151	3.0175	19.7656	4.1939	10.7597	6.0343	1.758	apolipoprotein L, 6 [Source:HGNC Symbol;Acc:HGNC:14870]
ENSSSCG00000000152	20.631	20.5418	30.6754	18.637	24.9333	19.4063	-
ENSSSCG00000000153	0	0.0939	0.0967	0.5332	0	0.2478	intestine-specific homeobox [Source:HGNC Symbol;Acc:HGNC:28084]
ENSSSCG00000000154	0.0986	0	0	0.0852	0	0.099	synapsin III [Source:HGNC Symbol;Acc:HGNC:11496]
ENSSSCG00000000155	207.446	264.264	250.566	251.614	177.872	266.537	TIMP metallopeptidase inhibitor 3 [Source:HGNC Symbol;Acc:HGNC:11822]
ENSSSCG00000000156	7.3863	7.9801	7.4004	7.6653	6.358	7.0611	Sus scrofa F-box protein 7 (FBXO7), mRNA. [Source:RefSeq mRNA;Acc:NM_001171751]
ENSSSCG00000000157	0.2481	0.1887	0.1944	0.2143	0.1508	0.1245	BPI fold containing family C [Source:HGNC Symbol;Acc:HGNC:16503]
ENSSSCG00000000158	15.9416	14.8614	16.4898	15.6024	17.0959	17.2332	Sus scrofa tRNA-splicing ligase RtcB homolog (LOC733658), mRNA. [Source:RefSeq mRNA;Acc:NM_001122986]
ENSSSCG00000000159	0	0.1314	0	0	0	0	achaete-scute family bHLH transcription factor 4 [Source:HGNC Symbol;Acc:HGNC:24311]
ENSSSCG00000000160	3.393	3.3978	3.9126	3.6944	2.5937	3.2986	PR domain containing 4 [Source:HGNC Symbol;Acc:HGNC:9348]
ENSSSCG00000000161	10.346	10.681	11.1487	11.9263	10.2428	9.817	PWP1 homolog, endonuclein [Source:HGNC Symbol;Acc:HGNC:17015]
ENSSSCG00000000162	0.3937	0.2188	0.344	0.2616	0.3313	0.4558	BTB (POZ) domain containing 11 [Source:HGNC Symbol;Acc:HGNC:23844]
ENSSSCG00000000164	10.6353	7.2448	12.7782	4.9585	7.4651	5.9574	cryptochrome circadian clock 1 [Source:HGNC Symbol;Acc:HGNC:2384]
ENSSSCG00000000165	4.3354	6.7709	5.3976	4.4125	3.176	5.1267	mitochondrial transcription termination factor 2 [Source:HGNC Symbol;Acc:HGNC:30779]
ENSSSCG00000000166	21.2984	18.4405	20.5349	18.9588	22.5233	19.9231	transmembrane protein 263 [Source:HGNC Symbol;Acc:HGNC:28281]
ENSSSCG00000000167	7.8966	7.2901	8.0054	6.7464	8.5463	8.2196	RIC8 guanine nucleotide exchange factor B [Source:HGNC Symbol;Acc:HGNC:25555]
ENSSSCG00000000168	0.0439	0.2002	0.0344	0.1516	0	0.044	regulatory factor X, 4 (influences HLA class II expression) [Source:HGNC Symbol;Acc:HGNC:9985]
ENSSSCG00000000169	3.1474	3.2503	4.4899	3.233	2.9599	3.2244	DNA-directed RNA polymerase [Source:UniProtKB/TrEMBL;Acc:F1SPQ0]
ENSSSCG00000000170	0.5538	0.7955	0.3374	1.4878	2.9169	1.7286	Uncharacterized protein [Source:UniProtKB/TrEMBL;Acc:F1SPP9]
ENSSSCG00000000171	3.4686	5.6005	4.8074	5.53	4.5729	4.3904	cytoskeleton-associated protein 4 [Source:HGNC Symbol;Acc:HGNC:16991]
ENSSSCG00000000174	0.2247	0.1709	0	0.194	0.2048	0	Uncharacterized protein [Source:UniProtKB/TrEMBL;Acc:F1SPN6]
ENSSSCG00000000175	2.3507	3.9518	3.0771	4.7411	2.9466	3.2119	Uncharacterized protein [Source:UniProtKB/TrEMBL;Acc:F1SPN5]
ENSSSCG00000000176	1.7384	2.5092	2.5568	1.8382	2.2963	2.1001	calcium channel, voltage-dependent, beta 3 subunit [Source:HGNC Symbol;Acc:HGNC:1403]
ENSSSCG00000000179	0.1229	0.4206	0.1925	0.3714	0.112	0.3083	coiled-coil domain containing 65 [Source:HGNC Symbol;Acc:HGNC:29937]
ENSSSCG00000000180	3.1221	8.9324	6.6386	7.1899	5.557	3.2817	FK506 binding protein 11, 19 kDa [Source:HGNC Symbol;Acc:HGNC:18624]
ENSSSCG00000000181	0.2129	0.4858	0.3336	0.2758	0.0485	0.6944	Rho family GTPase 1 [Source:HGNC Symbol;Acc:HGNC:18314]
ENSSSCG00000000182	1.892	1.1622	1.7101	0.8798	1.1941	1.1682	Protein Wnt [Source:UniProtKB/TrEMBL;Acc:F1SPM9]
ENSSSCG00000000183	0	0	0.1262	0	0.1469	0.0808	wingless-type MMTV integration site family, member 1 [Source:HGNC Symbol;Acc:HGNC:12774]
ENSSSCG00000000184	0.0422	0.1284	0.4298	0.0364	0.0385	0.3388	dendrin [Source:HGNC Symbol;Acc:HGNC:24458]
ENSSSCG00000000185	27.0846	27.1897	35.7299	35.2716	20.9878	30.8166	Sus scrofa protein kinase, AMP-activated, gamma 1 non-catalytic subunit (PRKAG1), mRNA. [Source:RefSeq mRNA;Acc:NM_001001642]
ENSSSCG00000000186	0	0.4941	0.2545	0.1403	0.2961	0.163	Ras homolog enriched in brain like 1 [Source:HGNC Symbol;Acc:HGNC:21166]
ENSSSCG00000000188	1.6602	0.9143	1.4799	0.791	0.835	1.436	Hedgehog protein [Source:UniProtKB/TrEMBL;Acc:F1SJ10]
ENSSSCG00000000189	10.2883	10.3957	10.4803	9.9208	7.225	11.5264	limb development membrane protein 1-like [Source:HGNC Symbol;Acc:HGNC:18268]
ENSSSCG00000000190	67.552	82.1157	114.406	83.5603	85.469	57.0761	Sus scrofa tubulin, alpha 1b (TUBA1B), mRNA. [Source:RefSeq mRNA;Acc:NM_001044544]
ENSSSCG00000000191	7.0739	7.8262	9.5895	9.427	7.5985	10.7649	lysine (K)-specific methyltransferase 2D [Source:HGNC Symbol;Acc:HGNC:7133]
ENSSSCG00000000193	25.8394	28.8777	38.7557	21.2258	27.1473	16.0192	tubulin, alpha 1a [Source:HGNC Symbol;Acc:HGNC:20766]
ENSSSCG00000000194	4.3487	6.1057	6.7259	22.677	4.8794	14.9916	tubulin, alpha 1c [Source:HGNC Symbol;Acc:HGNC:20768]
ENSSSCG00000000195	0.1149	0.1311	0.4502	0.1489	0.1572	0.1153	peripherin [Source:HGNC Symbol;Acc:HGNC:9461]
ENSSSCG00000000197	0	0	0	0	0.0694	0.0764	complement component 1, q subcomponent-like 4 [Source:HGNC Symbol;Acc:HGNC:31416]
ENSSSCG00000000199	0.7156	0.4665	0.2402	1.0593	0.5592	0.2051	spermatogenesis associated, serine-rich 2 [Source:HGNC Symbol;Acc:HGNC:18650]
ENSSSCG00000000202	10.6252	9.6679	10.7759	15.3201	8.3891	16.9429	Uncharacterized protein [Source:UniProtKB/TrEMBL;Acc:F1SHB3]
ENSSSCG00000000203	0	0.1942	0.0444	0.098	0.0776	0.0569	-
ENSSSCG00000000204	3.1595	2.1275	3.0422	4.0642	2.6403	4.689	PRP40 homolog, pre-mRNA processing factor B [Source:HGNC Symbol;Acc:HGNC:25031]
ENSSSCG00000000205	0	0.0969	0.0333	0.0733	0.1161	0.0852	family with sequence similarity 186, member B [Source:HGNC Symbol;Acc:HGNC:25296]
ENSSSCG00000000206	0.5379	0.522	0.4505	0.5126	0.3889	1.1539	Fas apoptotic inhibitory molecule 2 [Source:HGNC Symbol;Acc:HGNC:17067]
ENSSSCG00000000207	2722.2	3177.06	3653.71	4529.51	4201.84	3624.62	-
ENSSSCG00000000209	3.6555	3.7391	4.367	4.8772	2.8659	6.015	NCK-associated protein 5-like [Source:HGNC Symbol;Acc:HGNC:29321]
ENSSSCG00000000211	0.1173	0.0446	0.3215	0.2532	0.0535	0.1177	Sus scrofa aquaporin 5 (AQP5), mRNA. [Source:RefSeq mRNA;Acc:NM_001110424]
ENSSSCG00000000214	752.925	682.212	549.425	580.065	855.022	795.818	Sus scrofa glycerol-3-phosphate dehydrogenase 1 (soluble) (GPD1), mRNA. [Source:RefSeq mRNA;Acc:NM_001190240]
ENSSSCG00000000215	3.6377	4.1191	2.3747	5.1311	2.9847	3.8932	SWI/SNF related, matrix associated, actin dependent regulator of chromatin, subfamily d, member 1 [Source:HGNC Symbol;Acc:HGNC:11106]
ENSSSCG00000000216	1.8993	0.8411	1.1677	0.5398	0.2411	1.3749	Uncharacterized protein [Source:UniProtKB/TrEMBL;Acc:F1SH99]
ENSSSCG00000000217	0.6927	1.1664	0.2713	1.1109	1.2629	0.7943	Rac GTPase activating protein 1 [Source:HGNC Symbol;Acc:HGNC:9804]
ENSSSCG00000000220	3.3717	2.1063	3.1129	3.3276	1.8113	4.1683	POU class 6 homeobox 1 [Source:HGNC Symbol;Acc:HGNC:9224]
ENSSSCG00000000223	0.1298	0.4278	0.5423	0.5231	0.5128	0.8248	Uncharacterized protein [Source:UniProtKB/TrEMBL;Acc:F1SH84]
ENSSSCG00000000224	5.8887	12.0454	8.7488	9.6446	5.8312	6.1121	small cell adhesion glycoprotein [Source:HGNC Symbol;Acc:HGNC:26918]
ENSSSCG00000000228	0.0292	0.0555	0.0458	0.0504	0.0133	0.0293	Sodium channel protein [Source:UniProtKB/TrEMBL;Acc:F1SGK6]
ENSSSCG00000000232	5.3205	6.2212	7.1202	9.5722	4.426	7.8295	activin A receptor type II-like 1 [Source:HGNC Symbol;Acc:HGNC:175]
ENSSSCG00000000233	4.4943	4.0299	4.3201	4.4065	4.0077	7.0692	Sus scrofa activin A receptor, type IB (ACVR1B), mRNA. [Source:RefSeq mRNA;Acc:NM_001195322]
ENSSSCG00000000234	7.8109	10.8461	7.3564	13.4906	6.4407	14.1771	GRP1 (general receptor for phosphoinositides 1)-associated scaffold protein [Source:HGNC Symbol;Acc:HGNC:18707]
ENSSSCG00000000239	0	0	0	0.0411	0	0	Uncharacterized protein [Source:UniProtKB/TrEMBL;Acc:F1SGI4]
ENSSSCG00000000242	0.1899	0	0.2232	0.164	0.0866	0.0953	C-X-C motif chemokine [Source:UniProtKB/TrEMBL;Acc:K7GR04]
ENSSSCG00000000246	0	0	0.063	0	0	0	C-X-C motif chemokine [Source:UniProtKB/TrEMBL;Acc:F1SGG8]
ENSSSCG00000000247	0	0	0	0.0994	0	0	-
ENSSSCG00000000248	0	0	0	0	0.0353	0.0389	keratin 5, type II [Source:HGNC Symbol;Acc:HGNC:6442]
ENSSSCG00000000252	2.8327	3.2714	0.9041	3.9412	2.5346	2.1053	keratin 8, type II [Source:HGNC Symbol;Acc:HGNC:6446]
ENSSSCG00000000253	0.1907	0.4352	0.1992	0.2196	0.3478	0.1914	keratin 18, type I [Source:HGNC Symbol;Acc:HGNC:6430]
ENSSSCG00000000254	7.8169	13.4688	15.6915	17.6146	7.2376	17.6468	tensin 2 [Source:HGNC Symbol;Acc:HGNC:19737]
ENSSSCG00000000256	1.4155	3.3492	4.3123	6.7912	3.728	3.7874	zinc finger protein 740 [Source:HGNC Symbol;Acc:HGNC:27465]
ENSSSCG00000000257	1.2311	1.9861	2.0458	1.5787	0.8843	2.3208	integrin, beta 7 [Source:HGNC Symbol;Acc:HGNC:6162]
ENSSSCG00000000258	7.172	6.4101	10.0122	6.7759	6.3427	9.8407	retinoic acid receptor, gamma [Source:HGNC Symbol;Acc:HGNC:9866]
ENSSSCG00000000259	2.7277	8.2978	3.02	8.3544	4.1113	2.6273	cysteine sulfinic acid decarboxylase [Source:HGNC Symbol;Acc:HGNC:18966]
ENSSSCG00000000260	0.1117	0.1274	0.6563	0.0482	0.1528	0.1121	sterol O-acyltransferase 2 [Source:HGNC Symbol;Acc:HGNC:11178]
ENSSSCG00000000261	136.382	99.1143	292.514	122.296	180.159	203.831	Sus scrofa insulin-like growth factor binding protein 6 (IGFBP6), mRNA. [Source:RefSeq mRNA;Acc:NM_001100190]
ENSSSCG00000000262	9.4832	10.8697	12.8413	11.8455	8.6144	10.8742	Sus scrofa SPRY domain containing 3 (SPRYD3), mRNA. [Source:RefSeq mRNA;Acc:NM_001245003]
ENSSSCG00000000263	12.7043	16.8507	20.7049	23.9881	11.0737	25.8664	-
ENSSSCG00000000264	7.9512	7.8611	7.5264	11.673	5.4365	9.9723	Uncharacterized protein [Source:UniProtKB/TrEMBL;Acc:F1SFS4]
ENSSSCG00000000265	0.1662	0.158	0.141	0.299	0.1263	0.0973	extra spindle pole bodies like 1, separase [Source:HGNC Symbol;Acc:HGNC:16856]
ENSSSCG00000000266	97.0745	104.035	109.342	103.547	102.034	83.4316	prefoldin subunit 5 [Source:HGNC Symbol;Acc:HGNC:8869]
ENSSSCG00000000267	4.5202	6.3024	4.9574	4.3589	5.0136	5.2156	chromosome 12 open reading frame 10 [Source:HGNC Symbol;Acc:HGNC:17590]
ENSSSCG00000000268	1.2237	1.5404	1.6363	1.731	1.3849	1.6936	achalasia, adrenocortical insufficiency, alacrimia [Source:HGNC Symbol;Acc:HGNC:13666]
ENSSSCG00000000269	0	0.105	0	0.0596	0	0	Sp7 transcription factor [Source:HGNC Symbol;Acc:HGNC:17321]
ENSSSCG00000000271	0.0333	0.2282	0.1828	0.2879	0.0304	0.1338	anti-Mullerian hormone receptor, type II [Source:HGNC Symbol;Acc:HGNC:465]
ENSSSCG00000000272	9.6515	9.7954	10.7021	10.6239	7.6524	12.0024	Sp1 transcription factor [Source:HGNC Symbol;Acc:HGNC:11205]
ENSSSCG00000000273	41.5895	58.4914	38.7053	45.4622	39.5741	34.492	proline rich 13 [Source:HGNC Symbol;Acc:HGNC:24528]
ENSSSCG00000000274	226.412	320.364	239.462	342.088	248.959	274.219	poly(rC) binding protein 2 [Source:HGNC Symbol;Acc:HGNC:8648]
ENSSSCG00000000275	0.9918	1.0742	1.7893	2.4915	1.3151	1.568	mitogen-activated protein kinase kinase kinase 12 [Source:HGNC Symbol;Acc:HGNC:6851]
ENSSSCG00000000276	13.1246	11.121	13.4387	12.6727	12.2947	14.5682	TAR (HIV-1) RNA binding protein 2 [Source:HGNC Symbol;Acc:HGNC:11569]
ENSSSCG00000000277	2.3185	7.445	3.2289	7.119	3.7577	6.2034	neuropeptide FF-amide peptide precursor [Source:HGNC Symbol;Acc:HGNC:7901]
ENSSSCG00000000278	10.3108	13.7846	14.454	14.9497	13.2092	17.1514	-
ENSSSCG00000000279	0	0	0.0703	0	0	0.09	homeobox C13 [Source:HGNC Symbol;Acc:HGNC:5125]
ENSSSCG00000000282	9.1735	10.8877	10.9971	10.5627	13.8116	7.8096	Chromobox homolog 5 tv3 [Source:UniProtKB/TrEMBL;Acc:F2Z5T3]
ENSSSCG00000000285	0.0554	0.4632	0.5639	1.3868	0.3029	0.7223	homeobox C4 [Source:HGNC Symbol;Acc:HGNC:5126]
ENSSSCG00000000288	185.657	186.977	208.198	204.865	148.496	144.167	Sus scrofa heterogeneous nuclear ribonucleoprotein A1 (HNRNPA1), mRNA. [Source:RefSeq mRNA;Acc:NM_001077218]
ENSSSCG00000000289	0.256	0.0487	0.3008	0.221	0.1167	0.2568	Sus scrofa nuclear factor (erythroid-derived 2), 45kDa (NFE2), mRNA. [Source:RefSeq mRNA;Acc:NM_001185152]
ENSSSCG00000000290	28.1336	33.0921	36.2148	34.9124	36.3101	30.7686	coatomer protein complex, subunit zeta 1 [Source:HGNC Symbol;Acc:HGNC:2243]
ENSSSCG00000000291	0	0.2111	0	0	0	0	-
ENSSSCG00000000292	4.5282	4.7749	7.4522	5.422	3.2955	5.8414	zinc finger protein 385A [Source:HGNC Symbol;Acc:HGNC:17521]
ENSSSCG00000000293	32.1288	31.5975	34.6643	19.6292	17.8352	21.9967	Uncharacterized protein [Source:UniProtKB/TrEMBL;Acc:K7GSS6]
ENSSSCG00000000295	1.3746	1.3181	1.3578	0.9806	1.4166	1.4992	Uncharacterized protein [Source:UniProtKB/TrEMBL;Acc:F1SR51]
ENSSSCG00000000297	0.5379	0.9772	0.5384	1.1355	0.4631	0.7196	Uncharacterized protein [Source:UniProtKB/TrEMBL;Acc:F1SR49]
ENSSSCG00000000298	4.0874	5.1809	7.0443	5.883	3.7263	7.6553	Uncharacterized protein [Source:UniProtKB/TrEMBL;Acc:F1SR48]
ENSSSCG00000000299	0.151	0.0766	0.2366	0.3043	0.2294	0.202	thymocyte expressed, positive selection associated 1 [Source:HGNC Symbol;Acc:HGNC:29109]
ENSSSCG00000000359	184.117	205.762	166.034	222.668	222.011	193.056	-
ENSSSCG00000000361	284.393	389.324	278.251	455.759	280.683	310.688	CD63 molecule [Source:HGNC Symbol;Acc:HGNC:1692]
ENSSSCG00000000362	1.6862	23.3679	3.4491	5.0966	9.3088	1.6918	retinol dehydrogenase 5 (11-cis/9-cis) [Source:HGNC Symbol;Acc:HGNC:9940]
ENSSSCG00000000363	1.3362	3.1411	1.8081	2.6401	1.3843	1.5439	Sus scrofa growth differentiation factor 11 (GDF11), mRNA. [Source:RefSeq mRNA;Acc:NM_001244310]
ENSSSCG00000000364	51.5523	50.0849	61.7973	55.7715	56.4228	54.7088	SAP domain containing ribonucleoprotein [Source:HGNC Symbol;Acc:HGNC:24432]
ENSSSCG00000000365	13.2815	15.2997	14.8415	17.2044	11.7519	15.2856	ORMDL sphingolipid biosynthesis regulator 2 [Source:HGNC Symbol;Acc:HGNC:16037]
ENSSSCG00000000366	12.2007	14.8075	13.7392	18.658	11.5862	15.761	Sus scrofa DnaJ (Hsp40) homolog, subfamily C, member 14 (DNAJC14), mRNA. [Source:RefSeq mRNA;Acc:NM_001185066]
ENSSSCG00000000367	6.4516	6.6224	5.8912	6.4602	3.7527	6.2349	Uncharacterized protein [Source:UniProtKB/TrEMBL;Acc:F1SPJ2]
ENSSSCG00000000368	10.4322	15.3303	9.4746	10.983	7.237	7.2143	matrix metallopeptidase 19 [Source:HGNC Symbol;Acc:HGNC:7165]
ENSSSCG00000000369	5.4032	4.8661	8.1312	5.7712	4.5369	5.2072	within bgcn homolog (Drosophila) [Source:HGNC Symbol;Acc:HGNC:30258]
ENSSSCG00000000370	1.456	1.8531	1.9553	2.3095	1.6525	1.9976	Sus scrofa diacylglycerol kinase, alpha 80kDa (DGKA), mRNA. [Source:RefSeq mRNA;Acc:NM_214032]
ENSSSCG00000000371	0.0468	0.1781	0.0734	0	0	0	Uncharacterized protein [Source:UniProtKB/TrEMBL;Acc:F1SPI9]
ENSSSCG00000000372	0	0	0.0531	0	0	0	Uncharacterized protein [Source:UniProtKB/TrEMBL;Acc:F1SPI8]
ENSSSCG00000000373	2.0268	1.6441	1.2702	3.2088	2.4636	1.3557	Porcine cyclin dependent kinase 2 [Source:UniProtKB/TrEMBL;Acc:F1SPH6]
ENSSSCG00000000374	912.2	1310.71	961.14	1292.31	1059	921.727	40S ribosomal protein S26 [Source:RefSeq peptide;Acc:NP_001090950]
ENSSSCG00000000376	2.0672	1.9445	1.2784	2.208	1.8349	1.8558	Uncharacterized protein [Source:UniProtKB/TrEMBL;Acc:F1SPH2]
ENSSSCG00000000377	16.3457	18.4555	17.1715	21.7166	14.9015	18.2086	Uncharacterized protein [Source:UniProtKB/TrEMBL;Acc:F1SPH1]
ENSSSCG00000000379	8.9637	15.3358	9.3965	10.9203	8.575	9.8813	extended synaptotagmin-like protein 1 [Source:HGNC Symbol;Acc:HGNC:29534]
ENSSSCG00000000382	2.678	3.8794	3.1825	3.4612	2.2089	2.9977	Uncharacterized protein [Source:UniProtKB/TrEMBL;Acc:F1SM00]
ENSSSCG00000000383	0.1049	0.1595	0.2053	0.0905	0.0478	0	Uncharacterized protein [Source:UniProtKB/TrEMBL;Acc:F1SLZ9]
ENSSSCG00000000384	43.8584	41.0275	49.9271	56.0301	38.5515	49.7027	nucleic acid binding protein 2 [Source:HGNC Symbol;Acc:HGNC:28412]
ENSSSCG00000000385	0.0446	0.3054	0.035	0.1541	0.0814	0.0895	solute carrier family 39 (zinc transporter), member 5 [Source:HGNC Symbol;Acc:HGNC:20502]
ENSSSCG00000000386	3.7493	3.3583	5.091	5.4683	3.5193	5.9353	ankyrin repeat domain 52 [Source:HGNC Symbol;Acc:HGNC:26614]
ENSSSCG00000000388	24.2802	22.7267	25.3118	21.9356	17.708	23.0496	citrate synthase [Source:HGNC Symbol;Acc:HGNC:2422]
ENSSSCG00000000393	7.2472	8.645	8.0111	7.8277	5.2778	7.335	PAN2 poly(A) specific ribonuclease subunit [Source:HGNC Symbol;Acc:HGNC:20074]
ENSSSCG00000000394	13.5089	18.6276	14.8582	18.1471	15.1143	13.0064	Sus scrofa canopy 2 homolog (zebrafish) (CNPY2), mRNA. [Source:RefSeq mRNA;Acc:NM_001185068]
ENSSSCG00000000396	5.0989	8.4855	4.0178	6.5013	4.7304	5.3567	signal transducer and activator of transcription 2 [Source:RefSeq peptide;Acc:NP_999054]
ENSSSCG00000000398	0.1852	0.2465	0.3265	0.9198	0.2111	0.3717	Sus scrofa ovarian and testicular apolipoprotein N (APON), mRNA. [Source:RefSeq mRNA;Acc:NM_001003925]
ENSSSCG00000000399	0.299	0.5559	0.4945	0.7316	0.6512	0.5833	timeless circadian clock [Source:HGNC Symbol;Acc:HGNC:11813]
ENSSSCG00000000401	0	0.0319	0.0329	0.0363	0	0	Uncharacterized protein [Source:UniProtKB/TrEMBL;Acc:F1SLB4]
ENSSSCG00000000402	6.504	13.235	9.5705	10.3985	7.3716	10.0532	RNA binding motif, single stranded interacting protein 2 [Source:HGNC Symbol;Acc:HGNC:9909]
ENSSSCG00000000403	3.6468	5.086	3.9432	5.3139	3.3059	4.463	bromodomain adjacent to zinc finger domain, 2A [Source:HGNC Symbol;Acc:HGNC:962]
ENSSSCG00000000405	831.914	620.682	922.439	735.596	630.059	746.832	ATP synthase subunit beta [Source:UniProtKB/TrEMBL;Acc:F1SLA0]
ENSSSCG00000000406	78.1628	81.5123	68.4686	64.1785	76.2198	62.7894	prostaglandin E synthase 3 (cytosolic) [Source:HGNC Symbol;Acc:HGNC:16049]
ENSSSCG00000000408	1.8755	1.4264	0.9795	1.9436	0.6839	0.5018	Uncharacterized protein [Source:UniProtKB/TrEMBL;Acc:F1SL96]
ENSSSCG00000000411	0.0494	0.0251	0.0387	0.0285	0.015	0.0331	Uncharacterized protein [Source:UniProtKB/TrEMBL;Acc:F1SL60]
ENSSSCG00000000413	0.1861	0.1011	0.0833	0	0.0727	0.1067	Uncharacterized protein [Source:UniProtKB/TrEMBL;Acc:F1SL82]
ENSSSCG00000000414	1.6806	3.7021	2.1337	4.6542	1.6378	2.0351	Uncharacterized protein [Source:UniProtKB/TrEMBL;Acc:F1SL81]
ENSSSCG00000000415	0.1903	0.1448	0.0746	0.1644	0	0	short chain dehydrogenase/reductase family 9C, member 7 [Source:HGNC Symbol;Acc:HGNC:29958]
ENSSSCG00000000416	0.2066	0.2095	0.1079	0.2973	0.4394	0.6218	G protein-coupled receptor 182 [Source:HGNC Symbol;Acc:HGNC:13708]
ENSSSCG00000000417	1.7604	2.351	1.5808	2.3359	1.6831	2.0678	zinc finger and BTB domain containing 39 [Source:HGNC Symbol;Acc:HGNC:29014]
ENSSSCG00000000418	0	0	0	0.2003	0	0	tachykinin 3 [Source:HGNC Symbol;Acc:HGNC:11521]
ENSSSCG00000000419	2.3476	4.7425	2.1839	5.2585	1.8727	2.5763	Uncharacterized protein [Source:UniProtKB/TrEMBL;Acc:F1SL76]
ENSSSCG00000000420	0.4664	0.1419	0.2192	0.1611	0.1701	0.1872	Sus scrofa NADH dehydrogenase (ubiquinone) 1 alpha subcomplex, 4-like 2 (NDUFA4L2), mRNA. [Source:RefSeq mRNA;Acc:NM_001205377]
ENSSSCG00000000423	9.6677	18.2677	14.6019	17.1267	9.9913	14.3578	Uncharacterized protein [Source:UniProtKB/TrEMBL;Acc:F1SL63]
ENSSSCG00000000424	0.0346	0	0	0	0	0.0347	Uncharacterized protein [Source:UniProtKB/TrEMBL;Acc:F1SL62]
ENSSSCG00000000426	0.5055	0.4668	0.5657	0.4677	0.2962	1.123	Uncharacterized protein [Source:UniProtKB/TrEMBL;Acc:F1SL60]
ENSSSCG00000000429	0	0	0	0	0.0725	0	Uncharacterized protein [Source:UniProtKB/TrEMBL;Acc:F1SL59]
ENSSSCG00000000430	10.5696	18.0342	10.6824	15.0867	9.5359	10.8247	Uncharacterized protein [Source:UniProtKB/TrEMBL;Acc:I3LN31]
ENSSSCG00000000431	5.6199	5.97	5.3109	8.294	4.0932	7.369	Uncharacterized protein [Source:UniProtKB/TrEMBL;Acc:F1SL57]
ENSSSCG00000000433	0.1467	0.4835	0.4981	0.4224	0.3121	0.2944	beta-1,4-N-acetyl-galactosaminyl transferase 1 [Source:HGNC Symbol;Acc:HGNC:4117]
ENSSSCG00000000435	4.7008	3.7209	4.3212	4.5151	2.0553	4.524	-
ENSSSCG00000000436	0.6468	0.9564	0.3941	0.5896	0.4586	0.5047	Uncharacterized protein [Source:UniProtKB/TrEMBL;Acc:F1SKH6]
ENSSSCG00000000437	0.3179	0.266	0.2241	0.2608	0.2463	0.3668	Uncharacterized protein [Source:UniProtKB/TrEMBL;Acc:F1SKH5]
ENSSSCG00000000438	0	0	0	0	0.0349	0	Uncharacterized protein [Source:UniProtKB/TrEMBL;Acc:F1SKH4]
ENSSSCG00000000439	0	0.0626	0.043	0.0237	0.05	0.1102	kinesin family member 5A [Source:HGNC Symbol;Acc:HGNC:6323]
ENSSSCG00000000441	0	0	0	0	0	0.1649	Uncharacterized protein [Source:UniProtKB/TrEMBL;Acc:F1SKH1]
ENSSSCG00000000442	1.1036	0.0646	0.9311	0.1466	1.0061	0.1704	inhibin, beta E [Source:HGNC Symbol;Acc:HGNC:24029]
ENSSSCG00000000443	0.0549	0.0209	0.043	0.1898	0.1252	0.193	zinc finger protein GLI1 [Source:RefSeq peptide;Acc:NP_001243522]
ENSSSCG00000000444	0.8895	0.8214	0.5973	1.0974	0.2896	0.7012	Uncharacterized protein [Source:UniProtKB/TrEMBL;Acc:F1SL58]
ENSSSCG00000000449	1.1248	1.8376	0.9138	1.6549	0.6456	2.0481	Uncharacterized protein [Source:UniProtKB/TrEMBL;Acc:F1SKF4]
ENSSSCG00000000451	1.6277	0.8094	1.5203	1.6219	0.9702	1.1935	ArfGAP with GTPase domain, ankyrin repeat and PH domain 2 [Source:HGNC Symbol;Acc:HGNC:16921]
ENSSSCG00000000453	1.8442	2.6493	2.5951	2.5364	2.304	2.2959	XRCC6 binding protein 1 [Source:HGNC Symbol;Acc:HGNC:29452]
ENSSSCG00000000455	1.1272	3.2892	2.0725	3.6952	1.8665	2.6775	leucine-rich repeats and immunoglobulin-like domains 3 [Source:HGNC Symbol;Acc:HGNC:30991]
ENSSSCG00000000456	2.0539	3.3351	2.8121	2.2531	1.805	1.8565	solute carrier family 16 (monocarboxylate transporter), member 7 [Source:HGNC Symbol;Acc:HGNC:10928]
ENSSSCG00000000457	7.3231	5.5101	6.5911	5.7354	6.6761	5.5303	Ubiquitin carboxyl-terminal hydrolase [Source:UniProtKB/TrEMBL;Acc:F1SKD5]
ENSSSCG00000000458	4.1558	4.523	6.7296	5.2374	5.8636	4.4349	MON2 homolog, regulator of endosome-to-Golgi trafficking [Source:HGNC Symbol;Acc:HGNC:29177]
ENSSSCG00000000462	7.9103	8.6478	5.6803	7.2581	6.1097	5.5667	transmembrane protein 5 [Source:HGNC Symbol;Acc:HGNC:13530]
ENSSSCG00000000464	0	0	0	0.0471	0	0	chromosome 12 open reading frame 56 [Source:HGNC Symbol;Acc:HGNC:26967]
ENSSSCG00000000466	11.788	14.4484	13.6872	15.6157	13.807	14.392	exportin, tRNA [Source:HGNC Symbol;Acc:HGNC:12826]
ENSSSCG00000000468	0	0.1469	0	0	0	0	Uncharacterized protein [Source:UniProtKB/TrEMBL;Acc:F1SKB3]
ENSSSCG00000000469	2.8128	2.8219	3.0942	2.9976	2.7279	2.7321	LEM domain containing 3 [Source:HGNC Symbol;Acc:HGNC:28887]
ENSSSCG00000000471	0	0	0	0	0	0.2751	Uncharacterized protein [Source:UniProtKB/TrEMBL;Acc:F1SH76]
ENSSSCG00000000472	18.7485	23.1333	20.9691	20.2504	22.2348	20.032	LLP homolog, long-term synaptic facilitation (Aplysia) [Source:HGNC Symbol;Acc:HGNC:28229]
ENSSSCG00000000473	11.1949	13.2207	14.4736	17.0559	18.918	13.424	Uncharacterized protein [Source:UniProtKB/TrEMBL;Acc:F1SH74]
ENSSSCG00000000475	1.4976	1.3288	1.6946	1.5089	1.0619	1.4609	interleukin-1 receptor-associated kinase 3 [Source:HGNC Symbol;Acc:HGNC:17020]
ENSSSCG00000000477	1.2993	1.1625	1.1775	1.474	1.3935	1.9171	helicase (DNA) B [Source:HGNC Symbol;Acc:HGNC:17196]
ENSSSCG00000000478	0.0526	0.04	0.1236	0	0	0	glutamate receptor interacting protein 1 [Source:HGNC Symbol;Acc:HGNC:18708]
ENSSSCG00000000481	0	0	0	0	0	0.0745	Sus scrofa interferon, gamma (IFNG), mRNA. [Source:RefSeq mRNA;Acc:NM_213948]
ENSSSCG00000000483	0.2221	0.4343	0.497	0.7945	0.4627	0.5093	Uncharacterized protein [Source:UniProtKB/TrEMBL;Acc:F1SH67]
ENSSSCG00000000486	2.3632	2.9724	2.8718	3.2967	2.7344	2.8879	Uncharacterized protein [Source:UniProtKB/TrEMBL;Acc:F1SH64]
ENSSSCG00000000487	1.5075	1.0116	1.3198	1.3784	0.8892	0.8897	solute carrier family 35, member E3 [Source:HGNC Symbol;Acc:HGNC:20864]
ENSSSCG00000000488	17.2477	16.5766	12.3235	15.8358	25.6591	19.0644	MDM2 proto-oncogene, E3 ubiquitin protein ligase [Source:HGNC Symbol;Acc:HGNC:6973]
ENSSSCG00000000490	4.2284	4.892	5.039	4.2342	3.4857	4.4682	cleavage and polyadenylation specificity factor subunit 6 [Source:RefSeq peptide;Acc:NP_001182260]
ENSSSCG00000000491	0.5692	1.0822	0.8918	1.2289	1.2973	1.1422	YEATS domain containing 4 [Source:HGNC Symbol;Acc:HGNC:24859]
ENSSSCG00000000492	1.8808	1.4833	1.5279	4.4515	1.0796	1.8871	Sus scrofa lysozyme (LYZ), mRNA. [Source:RefSeq mRNA;Acc:NM_214392]
ENSSSCG00000000493	1.7117	2.1561	2.3047	2.1711	2.1944	2.3078	Sus scrofa fibroblast growth factor receptor substrate 2 (FRS2), mRNA. [Source:RefSeq mRNA;Acc:NM_001243209]
ENSSSCG00000000496	63.409	74.2553	61.0534	58.869	53.7692	54.9416	Sus scrofa chaperonin containing TCP1, subunit 2 (beta) (CCT2), mRNA. [Source:RefSeq mRNA;Acc:NM_001170520]
ENSSSCG00000000499	14.6953	6.4057	8.5286	5.494	6.9027	4.4952	bestrophin 3 [Source:HGNC Symbol;Acc:HGNC:17105]
ENSSSCG00000000500	2.6415	2.1729	2.745	2.3277	1.671	3.4076	Uncharacterized protein [Source:UniProtKB/TrEMBL;Acc:F1SH42]
ENSSSCG00000000501	0	0	0.1829	0.1008	0	0.1171	Uncharacterized protein [Source:UniProtKB/TrEMBL;Acc:F1SH41]
ENSSSCG00000000502	12.44	12.3537	14.5371	14.4718	13.4497	12.4816	CCR4-NOT transcription complex subunit 2 [Source:RefSeq peptide;Acc:NP_001230346]
ENSSSCG00000000504	16.3105	16.8235	26.4782	13.7872	15.4725	16.1197	protein tyrosine phosphatase, receptor type, B [Source:HGNC Symbol;Acc:HGNC:9665]
ENSSSCG00000000508	1.4892	3.1712	2.8776	2.1434	1.4481	1.793	Uncharacterized protein [Source:UniProtKB/TrEMBL;Acc:F1SH36]
ENSSSCG00000000509	4.8271	5.4323	5.2896	5.4697	3.3322	3.4714	Uncharacterized protein [Source:UniProtKB/TrEMBL;Acc:F1SH35]
ENSSSCG00000000510	12.1937	9.8387	13.11	8.8425	9.3096	10.9365	transmembrane protein 19 [Source:HGNC Symbol;Acc:HGNC:25605]
ENSSSCG00000000511	84.584	64.1898	83.9065	72.8104	73.7294	61.449	RAB21, member RAS oncogene family [Source:HGNC Symbol;Acc:HGNC:18263]
ENSSSCG00000000512	8.9147	9.1601	9.8732	8.6639	7.9742	8.3276	TBC1 domain family, member 15 [Source:HGNC Symbol;Acc:HGNC:25694]
ENSSSCG00000000515	0.028	0.3192	0.0219	0.2658	0.1531	0	Uncharacterized protein [Source:UniProtKB/TrEMBL;Acc:F1SH20]
ENSSSCG00000000517	0.0348	0	0.0273	0	0	0	calcyphosine 2 [Source:HGNC Symbol;Acc:HGNC:16471]
ENSSSCG00000000519	0.4648	1.9561	0.7525	0.7493	0.678	0.3731	GLI pathogenesis-related 1 [Source:HGNC Symbol;Acc:HGNC:17001]
ENSSSCG00000000520	1.3098	1.4649	1.4847	1.6368	1.489	1.2523	KRR1, small subunit (SSU) processome component, homolog (yeast) [Source:HGNC Symbol;Acc:HGNC:5176]
ENSSSCG00000000521	11.7536	5.6086	16.128	10.0838	5.6727	16.6488	pleckstrin homology-like domain, family A, member 1 [Source:HGNC Symbol;Acc:HGNC:8933]
ENSSSCG00000000522	72.3907	88.6997	66.6623	87.1702	73.8199	72.4784	nucleosome assembly protein 1-like 1 [Source:HGNC Symbol;Acc:HGNC:7637]
ENSSSCG00000000523	0.3378	0.4438	0.5052	0.9018	0.28	0.2773	Bardet-Biedl syndrome 10 [Source:HGNC Symbol;Acc:HGNC:26291]
ENSSSCG00000000524	0	0	0	0	0	0.1778	Uncharacterized protein [Source:UniProtKB/TrEMBL;Acc:F1SGD5]
ENSSSCG00000000528	0.207	0.3673	0.2162	0.3575	0.283	0.1038	plakophilin 2 [Source:HGNC Symbol;Acc:HGNC:9024]
ENSSSCG00000000529	3.5191	3.3187	4.0111	3.2214	3.4649	2.5599	Uncharacterized protein [Source:UniProtKB/TrEMBL;Acc:F1SGD1]
ENSSSCG00000000530	0.9393	1.6668	1.5943	2.6588	1.2845	1.6754	FYVE, RhoGEF and PH domain containing 4 [Source:HGNC Symbol;Acc:HGNC:19125]
ENSSSCG00000000531	0.4154	0.4739	0.5491	0.7399	0.284	0.7033	Uncharacterized protein [Source:UniProtKB/TrEMBL;Acc:F1SGB9]
ENSSSCG00000000534	3.7269	4.7025	4.95	4.8278	4.556	4.6743	importin 8 [Source:HGNC Symbol;Acc:HGNC:9853]
ENSSSCG00000000536	16.8125	16.3432	18.8347	17.2262	20.4669	16.8941	ERGIC and golgi 2 [Source:HGNC Symbol;Acc:HGNC:30208]
ENSSSCG00000000539	1.2083	2.5551	1.3621	1.5779	1.5314	1.1828	Uncharacterized protein [Source:UniProtKB/TrEMBL;Acc:F1SGB2]
ENSSSCG00000000540	0	0.0291	0	0	0	0	ovochymase 1 [Source:HGNC Symbol;Acc:HGNC:23080]
ENSSSCG00000000541	1.1318	1.3552	1.0564	1.1229	1.0757	0.7248	fatty acyl CoA reductase 2 [Source:HGNC Symbol;Acc:HGNC:25531]
ENSSSCG00000000543	4.5265	2.9644	3.2504	3.5832	4.2412	1.8924	coiled-coil domain containing 91 [Source:HGNC Symbol;Acc:HGNC:24855]
ENSSSCG00000000544	1.7161	0.7309	5.1086	0.6521	0.5632	2.204	Sus scrofa parathyroid hormone-like hormone (PTHLH), mRNA. [Source:RefSeq mRNA;Acc:NM_213916]
ENSSSCG00000000545	1.307	1.711	1.7624	2.5905	0.9181	1.7629	kelch-like family member 42 [Source:HGNC Symbol;Acc:HGNC:29252]
ENSSSCG00000000546	0.1753	0.0666	0.4806	0.3027	0.1598	0.2638	MANSC domain containing 4 [Source:HGNC Symbol;Acc:HGNC:40023]
ENSSSCG00000000547	11.4818	11.8756	11.6209	9.7568	10.6767	10.0456	mitochondrial ribosomal protein S35 [Source:HGNC Symbol;Acc:HGNC:16635]
ENSSSCG00000000548	0.1266	0.2889	0.2976	0	0.2309	0.127	RAB15 effector protein [Source:HGNC Symbol;Acc:HGNC:33748]
ENSSSCG00000000549	19.7171	17.3101	25.3994	16.7728	18.2973	21.1426	PTPRF interacting protein, binding protein 1 (liprin beta 1) [Source:HGNC Symbol;Acc:HGNC:9249]
ENSSSCG00000000550	0.1703	0.1942	0	0	0	0.0854	single-pass membrane protein with coiled-coil domains 2 [Source:HGNC Symbol;Acc:HGNC:34448]
ENSSSCG00000000551	0.3019	4.8208	0.4729	2.5546	0.8255	0.0606	aryl hydrocarbon receptor nuclear translocator-like 2 [Source:HGNC Symbol;Acc:HGNC:18984]
ENSSSCG00000000552	24.6261	29.4606	25.1438	25.2689	23.7746	22.2792	mediator complex subunit 21 [Source:HGNC Symbol;Acc:HGNC:11473]
ENSSSCG00000000553	3.6029	4.3424	4.2913	3.639	3.7839	3.8686	transmembrane 7 superfamily member 3 [Source:HGNC Symbol;Acc:HGNC:23049]
ENSSSCG00000000554	7.2174	4.8158	7.663	6.4876	7.635	5.4653	FGFR1 oncogene partner 2 [Source:HGNC Symbol;Acc:HGNC:23098]
ENSSSCG00000000555	4.5425	6.8785	7.0324	5.1916	6.0581	6.1941	Uncharacterized protein [Source:UniProtKB/TrEMBL;Acc:F1SG77]
ENSSSCG00000000559	16.2581	11.9699	20.1881	11.1026	10.249	12.3211	Ras association (RalGDS/AF-6) domain family (N-terminal) member 8 [Source:HGNC Symbol;Acc:HGNC:13232]
ENSSSCG00000000560	22.4645	24.2032	22.4864	15.0887	11.7569	14.609	LYR motif containing 5 [Source:HGNC Symbol;Acc:HGNC:27052]
ENSSSCG00000000563	1.4716	1.9697	1.7062	1.9825	1.0196	1.2403	Uncharacterized protein [Source:UniProtKB/TrEMBL;Acc:I3L7S9]
ENSSSCG00000000566	0.2311	0.9665	0.8145	2.1949	0.4213	1.1591	-
ENSSSCG00000000567	0.9427	1.5772	0.6646	0.8141	0.6875	0.9458	SRY (sex determining region Y)-box 5 [Source:HGNC Symbol;Acc:HGNC:11201]
ENSSSCG00000000570	5.0604	5.9208	5.0432	4.6803	3.03	4.6567	Uncharacterized protein [Source:UniProtKB/TrEMBL;Acc:F1SFI8]
ENSSSCG00000000571	18.541	18.3115	20.6732	21.1961	15.7038	21.3913	-
ENSSSCG00000000572	18.4584	20.7265	21.3211	18.8158	18.3453	20.6627	cytidine monophosphate N-acetylneuraminic acid synthetase [Source:HGNC Symbol;Acc:HGNC:18290]
ENSSSCG00000000573	4.7813	6.4726	5.6932	10.4052	5.9281	7.148	potassium channel, inwardly rectifying subfamily J, member 8 [Source:HGNC Symbol;Acc:HGNC:6269]
ENSSSCG00000000574	29.5255	28.8847	32.0657	35.4647	27.5285	40.6659	-
ENSSSCG00000000576	160.333	355.942	209.926	208.179	122.076	152.248	L-lactate dehydrogenase [Source:UniProtKB/TrEMBL;Acc:F1SR05]
ENSSSCG00000000577	0.5097	2.1891	0.1409	1.3205	0.7927	0.3008	glycogen synthase 2 (liver) [Source:HGNC Symbol;Acc:HGNC:4707]
ENSSSCG00000000579	4.7138	5.2104	5.4128	4.3489	5.2048	4.6121	Sus scrofa golgi transport 1B (GOLT1B), mRNA. [Source:RefSeq mRNA;Acc:NM_001243500]
ENSSSCG00000000580	4.3374	3.3461	3.96	3.6109	2.1051	3.1622	RecQ helicase-like [Source:HGNC Symbol;Acc:HGNC:9948]
ENSSSCG00000000583	2.253	2.3392	2.3481	2.6731	2.2147	2.1623	pyridine nucleotide-disulphide oxidoreductase domain 1 [Source:HGNC Symbol;Acc:HGNC:26162]
ENSSSCG00000000584	0.041	0.0156	0.0321	0.0354	0	0	solute carrier organic anion transporter family, member 1A2 [Source:HGNC Symbol;Acc:HGNC:10956]
ENSSSCG00000000585	0.0421	0.032	0.033	0	0.0384	0	solute carrier organic anion transporter family, member 1C1 [Source:HGNC Symbol;Acc:HGNC:13819]
ENSSSCG00000000587	10.1518	9.6468	10.8222	8.0258	8.3389	7.3926	AE binding protein 2 [Source:HGNC Symbol;Acc:HGNC:24051]
ENSSSCG00000000588	1.0264	2.1381	1.6605	1.4258	1.1594	1.388	pleckstrin homology domain containing, family A member 5 [Source:HGNC Symbol;Acc:HGNC:30036]
ENSSSCG00000000589	0	0	0	0.0863	0	0	capping protein (actin filament) muscle Z-line, alpha 3 [Source:HGNC Symbol;Acc:HGNC:24205]
ENSSSCG00000000590	0.042	0	0.0658	0.0363	0.0383	0	Sus scrofa phospholipase c-zeta (PLCZ), mRNA. [Source:RefSeq mRNA;Acc:NM_214350]
ENSSSCG00000000591	0.4753	4.0513	0.574	2.0009	1.3179	0.5365	phosphatidylinositol-4-phosphate 3-kinase, catalytic subunit type 2 gamma [Source:HGNC Symbol;Acc:HGNC:8973]
ENSSSCG00000000594	3.4569	5.9592	4.3329	6.1697	3.1515	8.5556	RERG/RAS-like [Source:HGNC Symbol;Acc:HGNC:26213]
ENSSSCG00000000597	0.0954	0.2176	0	0.0824	0.0869	0.1914	Sus scrofa LIM domain only 3 (rhombotin-like 2) (LMO3), mRNA. [Source:RefSeq mRNA;Acc:NM_001112685]
ENSSSCG00000000599	5.4645	6.9949	7.4171	9.2044	6.4614	7.3827	deoxyribose-phosphate aldolase (putative) [Source:HGNC Symbol;Acc:HGNC:24269]
ENSSSCG00000000600	8.9408	9.5562	10.0517	12.7085	8.8338	10.8376	-
ENSSSCG00000000601	0.7902	1.0817	0.65	1.7402	0.4683	1.0307	protein tyrosine phosphatase, receptor type, O [Source:HGNC Symbol;Acc:HGNC:9678]
ENSSSCG00000000602	2.169	2.1077	3.8702	3.4339	2.2336	5.0778	RAS-like, estrogen-regulated, growth inhibitor [Source:HGNC Symbol;Acc:HGNC:15980]
ENSSSCG00000000603	0	0.2643	0	0	0.3168	0	Sus scrofa phosphodiesterase 6H, cGMP-specific, cone, gamma (PDE6H), mRNA. [Source:RefSeq mRNA;Acc:NM_001244244]
ENSSSCG00000000604	12.6316	19.9606	16.8642	22.2412	15.9515	17.8026	Sus scrofa Rho GDP dissociation inhibitor (GDI) beta (ARHGDIB), mRNA. [Source:RefSeq mRNA;Acc:NM_001244240]
ENSSSCG00000000605	0	0.2497	0	0.0945	0.2994	0	endoplasmic reticulum protein 27 [Source:HGNC Symbol;Acc:HGNC:26495]
ENSSSCG00000000606	349.135	390.365	346.485	262.386	288.086	307.294	Sus scrofa matrix Gla protein (MGP), mRNA. [Source:RefSeq mRNA;Acc:NM_214116]
ENSSSCG00000000607	3.8461	7.6955	2.8336	6.7218	3.7984	5.329	Sus scrofa ADP-ribosyltransferase 4 (Dombrock blood group) (ART4), transcript variant 1, mRNA. [Source:RefSeq mRNA;Acc:NM_001272094]
ENSSSCG00000000608	0	0.1047	0.2697	0.5352	0	0	Uncharacterized protein [Source:UniProtKB/TrEMBL;Acc:F1SQW4]
ENSSSCG00000000610	0	0	0	0	0	0.1327	single-pass membrane protein with coiled-coil domains 3 [Source:HGNC Symbol;Acc:HGNC:34401]
ENSSSCG00000000611	12.6324	11.7146	13.4748	11.6852	11.0838	12.0484	WW domain binding protein 11 [Source:HGNC Symbol;Acc:HGNC:16461]
ENSSSCG00000000612	2.8909	5.0384	3.4741	5.0403	3.7435	5.4934	activating transcription factor 7 interacting protein [Source:HGNC Symbol;Acc:HGNC:20092]
ENSSSCG00000000613	0.1361	0.1035	0.2666	0.1176	0	0.0683	Sus scrofa guanylate cyclase 2C (heat stable enterotoxin receptor) (GUCY2C), mRNA. [Source:RefSeq mRNA;Acc:NM_214105]
ENSSSCG00000000614	0.0663	0.0336	0	0.0573	0.0605	0.0444	glutamate receptor, ionotropic, N-methyl D-aspartate 2B [Source:HGNC Symbol;Acc:HGNC:4586]
ENSSSCG00000000619	1.488	1.2933	1.4848	1.3003	0.8074	1.1553	KIAA1467 [Source:HGNC Symbol;Acc:HGNC:29288]
ENSSSCG00000000620	2.3494	4.7021	4.7465	5.98	4.2837	1.861	Heme-binding protein 1 [Source:UniProtKB/Swiss-Prot;Acc:Q5ISC6]
ENSSSCG00000000623	0.2867	0.3815	0.2246	0.6807	0.3267	0.5752	BCL2-like 14 (apoptosis facilitator) [Source:HGNC Symbol;Acc:HGNC:16657]
ENSSSCG00000000625	7.7117	12.4677	9.2399	10.247	8.3756	7.413	low density lipoprotein receptor-related protein 6 [Source:HGNC Symbol;Acc:HGNC:6698]
ENSSSCG00000000628	0	0	0	0	0	0.1315	Sus scrofa basic proline-rich protein (SL44-1), mRNA. [Source:RefSeq mRNA;Acc:NM_001101025]
ENSSSCG00000000629	0	0	0	0	0	0.0826	Sus scrofa basic proline-rich protein (TP23), mRNA. [Source:RefSeq mRNA;Acc:NM_001098580]
ENSSSCG00000000633	1917.31	2073.09	1989.37	2373.49	2520.33	2321.16	Y box binding protein 3 [Source:HGNC Symbol;Acc:HGNC:2428]
ENSSSCG00000000634	0	0	0.0222	0.0733	0.0258	0	serine/threonine/tyrosine kinase 1 [Source:HGNC Symbol;Acc:HGNC:18889]
ENSSSCG00000000635	4.6179	5.5707	9.3556	6.6694	7.5487	6.5505	mago homolog B, exon junction complex core component [Source:HGNC Symbol;Acc:HGNC:25504]
ENSSSCG00000000636	0.1806	0	0.2829	0.5458	0	0.1812	Sus scrofa killer cell lectin-like receptor subfamily A, member 1 (LY49), mRNA. [Source:RefSeq mRNA;Acc:NM_214338]
ENSSSCG00000000639	0	0.0909	0.0936	0	0	0	Uncharacterized protein [Source:UniProtKB/TrEMBL;Acc:F1SQ29]
ENSSSCG00000000640	0.1131	0.086	0.2659	0.2931	0.1031	0.2838	Uncharacterized protein [Source:UniProtKB/TrEMBL;Acc:F1SQ28]
ENSSSCG00000000641	2.1006	1.1981	1.8218	2.0732	1.573	1.2796	Sus scrofa killer cell lectin-like receptor subfamily K, member 1 (KLRK1), mRNA. [Source:RefSeq mRNA;Acc:NM_213813]
ENSSSCG00000000642	0	0	0	0	0.7076	0	killer cell lectin-like receptor subfamily D, member 1 [Source:HGNC Symbol;Acc:HGNC:6378]
ENSSSCG00000000644	1.6463	1.8212	0.3517	0.9047	0.4093	0	Uncharacterized protein [Source:UniProtKB/TrEMBL;Acc:F1SPE5]
ENSSSCG00000000645	13.6212	20.9245	21.5534	18.4645	14.3966	15.1368	Sus scrofa GABA(A) receptor-associated protein like 1 (GABARAPL1), mRNA. [Source:RefSeq mRNA;Acc:NM_001190287]
ENSSSCG00000000647	0.8051	0.985	0.3565	0.5139	0.5106	0.7727	Sus scrofa oxidized low density lipoprotein (lectin-like) receptor 1 (OLR1), mRNA. [Source:RefSeq mRNA;Acc:NM_213805]
ENSSSCG00000000648	0.0359	0.0818	0.1124	0.2168	0.0981	0.1799	Sus scrofa C-type lectin domain family 7, member A (CLEC7A), mRNA. [Source:RefSeq mRNA;Acc:NM_001145866]
ENSSSCG00000000649	3.3352	8.2181	4.5983	4.3779	3.527	2.4094	C-type lectin domain family 1, member A [Source:HGNC Symbol;Acc:HGNC:24355]
ENSSSCG00000000650	0.2003	0	0	0	0	0	C-type lectin domain family 1, member B [Source:HGNC Symbol;Acc:HGNC:24356]
ENSSSCG00000000651	0.0542	0.1237	0.1274	0.3277	0	0.2719	-
ENSSSCG00000000652	0.3723	1.0193	0.0583	0.5787	0.2715	0.523	C-type lectin domain family 12, member A [Source:HGNC Symbol;Acc:HGNC:31713]
ENSSSCG00000000653	0.3689	0.1202	0.2477	0.3186	0.1441	0.2115	Sus scrofa CD69 molecule (CD69), mRNA. [Source:RefSeq mRNA;Acc:NM_214091]
ENSSSCG00000000654	3.7257	7.4378	6.9925	6.703	5.3071	7.3206	C-type lectin-like 1 [Source:HGNC Symbol;Acc:HGNC:24462]
ENSSSCG00000000655	0.3179	0.3868	0.1494	0.2196	0.1739	0.1276	killer cell lectin-like receptor subfamily F, member 1 [Source:HGNC Symbol;Acc:HGNC:13342]
ENSSSCG00000000656	2.2315	3.3643	1.5947	3.1779	1.8202	3.5744	Sus scrofa C-type lectin domain family 2, member B (CLEC2B), mRNA. [Source:RefSeq mRNA;Acc:NM_001256364]
ENSSSCG00000000657	9.6129	14.1369	13.272	15.7775	10.6035	12.5226	Uncharacterized protein [Source:UniProtKB/TrEMBL;Acc:F1SPB8]
ENSSSCG00000000659	0	0	0	0.0337	0	0.0196	Uncharacterized protein [Source:UniProtKB/TrEMBL;Acc:I3LLG7]
ENSSSCG00000000660	1.4138	2.2262	0.702	1.5993	0.8532	1.2587	alpha-2-macroglobulin [Source:HGNC Symbol;Acc:HGNC:7]
ENSSSCG00000000661	6.3756	6.4583	6.2431	6.9725	5.7408	8.0223	Sus scrofa polyhomeotic homolog 1 (Drosophila) (PHC1), mRNA. [Source:RefSeq mRNA;Acc:NM_001258381]
ENSSSCG00000000662	18.4345	23.5827	20.4911	24.3319	18.2564	19.6643	mannose-6-phosphate receptor (cation dependent) [Source:HGNC Symbol;Acc:HGNC:6752]
ENSSSCG00000000663	0.4794	0.2734	0.0939	0.1035	0	0	killer cell lectin-like receptor subfamily G, member 1 [Source:HGNC Symbol;Acc:HGNC:6380]
ENSSSCG00000000664	0.0717	0.0545	0	0.0413	0.0872	0	alpha-2-macroglobulin-like 1 [Source:HGNC Symbol;Acc:HGNC:23336]
ENSSSCG00000000665	0.9566	1.8188	0.91	0.8851	0.9967	0.8913	-
ENSSSCG00000000666	176.466	156.148	172.546	158.399	109.912	140.87	Sus scrofa microfibrillar associated protein 5 (MFAP5), mRNA. [Source:RefSeq mRNA;Acc:NM_001244679]
ENSSSCG00000000672	1.9713	5.8946	1.9479	2.2827	2.0831	0.9665	-
ENSSSCG00000000674	0.998	0	0	0.4309	0	0.1669	Uncharacterized protein [Source:UniProtKB/TrEMBL;Acc:F1SLV7]
ENSSSCG00000000675	40.0375	56.3763	44.4603	68.2507	39.2455	56.0927	complement component 1, r subcomponent [Source:HGNC Symbol;Acc:HGNC:1246]
ENSSSCG00000000679	0.1742	1.1927	0.4095	0.301	0.556	0.3497	leucine rich repeat containing 23 [Source:HGNC Symbol;Acc:HGNC:19138]
ENSSSCG00000000680	0.0327	0.0249	0	0.0283	0.0298	0.0657	G protein-coupled receptor 162 [Source:HGNC Symbol;Acc:HGNC:16693]
ENSSSCG00000000681	6.3625	9.2948	11.1229	11.703	10.0605	9.5576	prolyl 3-hydroxylase 3 [Source:HGNC Symbol;Acc:HGNC:19318]
ENSSSCG00000000682	0.4878	0.7832	0.8492	1.0298	0.3459	0.5438	Sus scrofa guanine nucleotide binding protein (G protein), beta polypeptide 3 (GNB3), mRNA. [Source:RefSeq mRNA;Acc:NM_001243493]
ENSSSCG00000000683	0.6485	0.3699	0.8255	0.42	0.8129	0.3253	cell division cycle associated 3 [Source:HGNC Symbol;Acc:HGNC:14624]
ENSSSCG00000000684	24.3161	22.1702	29.9334	26.6625	26.7786	31.0893	ubiquitin specific peptidase 5 (isopeptidase T) [Source:HGNC Symbol;Acc:HGNC:12628]
ENSSSCG00000000687	0.2701	0.2054	0.3997	0.7516	0.2736	1.054	Sus scrofa CD4 molecule (CD4), mRNA. [Source:RefSeq mRNA;Acc:NM_001001908]
ENSSSCG00000000688	0.0943	0.1434	0.1108	0.3256	0.1289	0.2365	Sus scrofa lymphocyte-activation gene 3 (LAG3), mRNA. [Source:RefSeq mRNA;Acc:NM_001105306]
ENSSSCG00000000690	57.7099	59.4851	59.7564	56.5759	59.0634	57.5994	-
ENSSSCG00000000691	27.9899	26.2339	25.4074	25.4769	27.4379	29.0946	-
ENSSSCG00000000692	0.0768	0	0.0301	0	0.035	0	PILR alpha associated neural protein [Source:HGNC Symbol;Acc:HGNC:25338]
ENSSSCG00000000693	2.4222	2.562	3.1843	3.6305	2.6651	2.7097	non-SMC condensin I complex, subunit D2 [Source:HGNC Symbol;Acc:HGNC:24305]
ENSSSCG00000000694	15397.6	22114.2	13372.1	20974.9	22525.3	16337.2	Sus scrofa glyceraldehyde-3-phosphate dehydrogenase (GAPDH), mRNA. [Source:RefSeq mRNA;Acc:NM_001206359]
ENSSSCG00000000695	6.1462	9.0665	7.1391	10.0664	6.6175	9.4628	intermediate filament family orphan 1 [Source:HGNC Symbol;Acc:HGNC:24970]
ENSSSCG00000000696	11.3358	9.6637	10.4257	10.0492	8.9625	10.1659	Sus scrofa NOP2 nucleolar protein homolog (yeast) (NOP2), mRNA. [Source:RefSeq mRNA;Acc:NM_001244246]
ENSSSCG00000000697	23.1242	25.6504	25.4086	31.8861	21.1076	23.974	Chromodomain-helicase-DNA-binding protein 4 [Source:UniProtKB/TrEMBL;Acc:F1SLR5]
ENSSSCG00000000699	0.1633	0.2484	0.1279	0.2115	0.0744	0.3277	-
ENSSSCG00000000700	0.7775	0.813	1.18	1.1749	0.2658	1.6089	Acrosin-binding protein [Source:UniProtKB/Swiss-Prot;Acc:Q29016]
ENSSSCG00000000701	8.1838	10.939	8.4508	8.9948	7.9129	11.4459	inhibitor of growth family, member 4 [Source:HGNC Symbol;Acc:HGNC:19423]
ENSSSCG00000000702	8.5058	8.0908	8.6484	10.2923	8.9895	9.8685	zinc finger protein 384 [Source:HGNC Symbol;Acc:HGNC:11955]
ENSSSCG00000000703	0	0.9549	0.1967	0.8674	0	0.5039	vesicle-associated membrane protein 1 (synaptobrevin 1) [Source:HGNC Symbol;Acc:HGNC:12642]
ENSSSCG00000000704	4.1632	5.0205	5.1064	5.486	3.493	5.5251	TAP binding protein-like [Source:HGNC Symbol;Acc:HGNC:30683]
ENSSSCG00000000705	0.2996	0.2279	0.4694	0.4658	0.3278	0.2405	Sus scrofa CD27 molecule (CD27), mRNA. [Source:RefSeq mRNA;Acc:NM_001278763]
ENSSSCG00000000706	23.5294	28.5729	20.4655	30.424	26.2604	23.7788	lymphotoxin beta receptor (TNFR superfamily, member 3) [Source:HGNC Symbol;Acc:HGNC:6718]
ENSSSCG00000000707	0.2311	0.2636	0.1207	0.3658	0.0351	0.2318	sodium channel, non voltage gated 1 alpha subunit [Source:HGNC Symbol;Acc:HGNC:10599]
ENSSSCG00000000708	30.0905	37.8704	31.0816	30.5079	20.4727	27.7865	Sus scrofa tumor necrosis factor receptor superfamily, member 1A (TNFRSF1A), mRNA. [Source:RefSeq mRNA;Acc:NM_213969]
ENSSSCG00000000709	0.5091	0.5094	0.3148	0.6247	0.2687	0.1882	pleckstrin homology domain containing, family G (with RhoGef domain) member 6 [Source:HGNC Symbol;Acc:HGNC:25562]
ENSSSCG00000000710	1.5218	1.473	3.143	3.1063	1.8919	2.3598	Uncharacterized protein [Source:UniProtKB/TrEMBL;Acc:F1SL24]
ENSSSCG00000000712	37.5462	56.5696	51.7576	47.2241	32.3073	49.3133	Sus scrofa von Willebrand factor (VWF), mRNA. [Source:RefSeq mRNA;Acc:NM_001246221]
ENSSSCG00000000713	0.6265	0.7623	0.6871	0.3787	0.5711	0.2514	anoctamin 2, calcium activated chloride channel [Source:HGNC Symbol;Acc:HGNC:1183]
ENSSSCG00000000714	0.1158	0.4404	1.4518	0.8002	0.8447	0.4649	Sus scrofa neurotrophin 3 (NTF3), mRNA. [Source:RefSeq mRNA;Acc:NM_001123152]
ENSSSCG00000000716	0	0.1375	0	0.1561	0	0.0605	Uncharacterized protein [Source:UniProtKB/TrEMBL;Acc:F1SL10]
ENSSSCG00000000717	0.8805	0	0.776	0.3327	0.4014	0.4417	potassium channel, voltage gated shaker related subfamily A, member 6 [Source:HGNC Symbol;Acc:HGNC:6225]
ENSSSCG00000000719	137.76	99.7719	154.847	119.698	110.775	128.155	Uncharacterized protein [Source:UniProtKB/TrEMBL;Acc:F1SL07]
ENSSSCG00000000720	0.1049	0.5316	0.6024	0.7546	0.4142	1.2625	Sus scrofa A kinase (PRKA) anchor protein 3 (AKAP3), mRNA. [Source:RefSeq mRNA;Acc:NM_001195324]
ENSSSCG00000000721	0.0497	0.1134	0.039	0.0859	0.0907	0.1996	dual-specificity tyrosine-(Y)-phosphorylation regulated kinase 4 [Source:HGNC Symbol;Acc:HGNC:3095]
ENSSSCG00000000722	1.0923	1.6021	1.3447	1.6171	1.3515	1.0177	RAD51 associated protein 1 [Source:HGNC Symbol;Acc:HGNC:16956]
ENSSSCG00000000723	5.3915	5.6578	5.7951	4.5477	4.5342	6.0805	chromosome 12 open reading frame 4 [Source:HGNC Symbol;Acc:HGNC:1184]
ENSSSCG00000000724	5.1474	0.7612	5.4884	1.8521	5.3443	5.7384	fibroblast growth factor 6 [Source:HGNC Symbol;Acc:HGNC:3684]
ENSSSCG00000000727	3.932	8.8216	4.7744	8.1494	6.8108	3.3534	Sus scrofa cyclin D2 (CCND2), mRNA. [Source:RefSeq mRNA;Acc:NM_214088]
ENSSSCG00000000728	2.0539	1.8196	2.1729	2.4502	1.7952	2.3582	poly (ADP-ribose) polymerase family, member 11 [Source:HGNC Symbol;Acc:HGNC:1186]
ENSSSCG00000000730	0.0867	0.0264	0.0679	0	0	0.0348	protein arginine methyltransferase 8 [Source:HGNC Symbol;Acc:HGNC:5188]
ENSSSCG00000000732	0	0	0	0.0909	0.0959	0.1056	calcium release activated channel regulator 2A [Source:HGNC Symbol;Acc:HGNC:28657]
ENSSSCG00000000734	4.5236	4.4307	4.8323	5.5638	2.6243	7.152	Uncharacterized protein [Source:UniProtKB/TrEMBL;Acc:F1SKA6]
ENSSSCG00000000735	6.1835	8.0617	8.3715	9.8054	7.3264	7.0473	Sus scrofa tetraspanin 9 (TSPAN9), mRNA. [Source:RefSeq mRNA;Acc:NM_001077226]
ENSSSCG00000000736	23.9748	16.748	34.1261	18.3171	17.9673	24.7181	Sus scrofa TEA domain family member 4 (TEAD4), mRNA. [Source:RefSeq mRNA;Acc:NM_001142666]
ENSSSCG00000000737	2.9506	3.2164	2.9663	4.7989	2.5554	3.3059	tubby like protein 3 [Source:HGNC Symbol;Acc:HGNC:12425]
ENSSSCG00000000738	1.0399	2.5374	1.2559	2.1329	1.5801	1.6086	RAD9-HUS1-RAD1 interacting nuclear orphan 1 [Source:HGNC Symbol;Acc:HGNC:28206]
ENSSSCG00000000739	0.1824	0.1783	0.1633	0.27	0.1188	0.1568	forkhead box M1 [Source:HGNC Symbol;Acc:HGNC:3818]
ENSSSCG00000000741	2.2574	2.2073	5.0525	3.4347	1.8619	5.177	nuclear receptor interacting protein 2 [Source:HGNC Symbol;Acc:HGNC:23078]
ENSSSCG00000000742	2.1605	2.513	2.4292	1.9975	1.9233	1.8107	integrin alpha FG-GAP repeat containing 2 [Source:HGNC Symbol;Acc:HGNC:30879]
ENSSSCG00000000743	78.0708	82.2898	76.5051	63.0225	78.3287	66.9091	Sus scrofa FK506 binding protein 4, 59kDa (FKBP4), mRNA. [Source:RefSeq mRNA;Acc:NM_001195337]
ENSSSCG00000000744	0	0	0	0	0.2697	0	-
ENSSSCG00000000745	2.2637	1.3663	2.3644	2.4203	1.7034	1.5863	DEAD/H (Asp-Glu-Ala-Asp/His) box helicase 11 [Source:HGNC Symbol;Acc:HGNC:2736]
ENSSSCG00000000746	19.9159	20.0504	20.0719	23.2604	17.7921	23.1888	Sus scrofa WAS protein family homolog 1 (WASH1), mRNA. [Source:RefSeq mRNA;Acc:NM_001244483]
ENSSSCG00000000747	0.6604	0.4395	0.582	0.7842	1.2794	0.6626	-
ENSSSCG00000000749	0	0.0222	0.0458	0.1261	0.0533	0.0586	solute carrier family 6 (neurotransmitter transporter), member 12 [Source:HGNC Symbol;Acc:HGNC:11045]
ENSSSCG00000000751	0.2815	0.9176	0.4726	0.8683	0.6233	0.8071	coiled-coil domain containing 77 [Source:HGNC Symbol;Acc:HGNC:28203]
ENSSSCG00000000753	16.8353	15.003	17.65	15.0623	15.894	15.3256	WNK lysine deficient protein kinase 1 [Source:HGNC Symbol;Acc:HGNC:14540]
ENSSSCG00000000754	2.3416	4.1431	2.5831	4.2094	2.3525	3.2125	Sus scrofa RAD52 homolog (S. cerevisiae) (RAD52), mRNA. [Source:RefSeq mRNA;Acc:NM_001123182]
ENSSSCG00000000755	4.5304	3.7326	4.7775	4.1882	3.733	3.9628	Uncharacterized protein [Source:UniProtKB/TrEMBL;Acc:F1SHS4]
ENSSSCG00000000757	67.8746	265.145	49.723	118.83	81.5883	54.1558	Sus scrofa adiponectin receptor 2 (ADIPOR2), mRNA. [Source:RefSeq mRNA;Acc:NM_001007192]
ENSSSCG00000000759	1.7464	7.9691	3.0402	6.3679	5.3071	2.7257	Protein Wnt [Source:UniProtKB/TrEMBL;Acc:F1SHS0]
ENSSSCG00000000760	0.0955	0.1452	0.3241	0.1649	0.1741	0.1277	leucine-rich repeats and transmembrane domains 2 [Source:HGNC Symbol;Acc:HGNC:32443]
ENSSSCG00000000763	0.6718	0.6502	0.9568	1.3185	0.6124	1.4706	Uncharacterized protein [Source:UniProtKB/TrEMBL;Acc:F1SHR7]
ENSSSCG00000000764	3.7479	2.5653	3.7581	2.4598	3.0068	5.2646	Uncharacterized protein [Source:UniProtKB/TrEMBL;Acc:F1SHR6]
ENSSSCG00000000765	10.8727	13.4556	12.1565	12.889	7.5692	9.0247	interleukin 17 receptor A [Source:HGNC Symbol;Acc:HGNC:5985]
ENSSSCG00000000766	5.1538	7.1959	5.1761	5.5919	4.6744	5.7545	cat eye syndrome chromosome region, candidate 2 [Source:HGNC Symbol;Acc:HGNC:1840]
ENSSSCG00000000767	66.2315	68.8825	64.1313	74.2294	68.9796	55.6643	Uncharacterized protein [Source:UniProtKB/TrEMBL;Acc:F1SHR3]
ENSSSCG00000000769	6.8005	8.2306	6.3012	10.7352	5.533	7.557	Sus scrofa BH3 interacting domain death agonist (BID), mRNA. [Source:RefSeq mRNA;Acc:NM_001030535]
ENSSSCG00000000770	8.0785	7.8006	10.1563	8.6617	8.5232	9.0314	microtubule associated monooxygenase, calponin and LIM domain containing 3 [Source:HGNC Symbol;Acc:HGNC:24694]
ENSSSCG00000000773	100.849	111.08	82.2513	90.6214	104.471	102.494	Uncharacterized protein [Source:UniProtKB/TrEMBL;Acc:F1SHQ8]
ENSSSCG00000000774	3.5903	6.1908	2.3948	3.8065	3.0786	3.1386	Sus scrofa ubiquitin specific peptidase 18 (USP18), mRNA. [Source:RefSeq mRNA;Acc:NM_213826]
ENSSSCG00000000778	0.9891	2.3485	1.304	1.9792	1.2097	1.404	copine VIII [Source:HGNC Symbol;Acc:HGNC:23498]
ENSSSCG00000000779	5.0645	2.6504	4.4112	2.3869	3.1771	4.513	kinesin family member 21A [Source:HGNC Symbol;Acc:HGNC:19349]
ENSSSCG00000000781	1.8929	2.5728	1.1989	2.0172	0.4406	1.9396	Uncharacterized protein [Source:UniProtKB/TrEMBL;Acc:F1SHQ1]
ENSSSCG00000000782	0.046	0	0	0	0	0	chromosome 12 open reading frame 40 [Source:HGNC Symbol;Acc:HGNC:26846]
ENSSSCG00000000783	0.7621	1.5807	1.194	1.6154	1.1369	0.9732	Uncharacterized protein [Source:UniProtKB/TrEMBL;Acc:F1SHN8]
ENSSSCG00000000784	2.0497	2.702	3.0477	3.0751	2.0299	2.2744	Sus scrofa leucine-rich repeat kinase 2 (LRRK2), mRNA. [Source:RefSeq mRNA;Acc:NM_001113437]
ENSSSCG00000000785	0	0.0493	0.1523	0.056	0.0591	0.2602	Uncharacterized protein [Source:UniProtKB/TrEMBL;Acc:F1SHN6]
ENSSSCG00000000787	0.06	0.0228	0	0	0.0274	0.0602	Uncharacterized protein [Source:UniProtKB/TrEMBL;Acc:F1SHN3]
ENSSSCG00000000789	0.295	0.1994	0.3209	0.1981	0.2241	0.2466	Uncharacterized protein [Source:UniProtKB/TrEMBL;Acc:K7GK71]
ENSSSCG00000000791	0.2369	0.3002	0.3092	0.0682	0.108	0.3565	PDZ domain containing ring finger 4 [Source:HGNC Symbol;Acc:HGNC:30552]
ENSSSCG00000000793	5.8514	6.5935	6.7075	5.8412	6.7292	6.0864	periphilin 1 [Source:HGNC Symbol;Acc:HGNC:19369]
ENSSSCG00000000795	1.5825	2.8377	2.0617	1.7118	1.5034	1.2201	ADAM metallopeptidase with thrombospondin type 1 motif, 20 [Source:HGNC Symbol;Acc:HGNC:17178]
ENSSSCG00000000798	2.5487	3.5795	3.1624	3.7272	2.6118	2.2959	twinfilin actin binding protein 1 [Source:HGNC Symbol;Acc:HGNC:9620]
ENSSSCG00000000799	2.8568	3.9736	3.1213	2.6618	2.6044	2.8286	Sus scrofa interleukin-1 receptor-associated kinase 4 (IRAK4), mRNA. [Source:RefSeq mRNA;Acc:NM_001112693]
ENSSSCG00000000800	0.5186	0.6977	0.6406	1.1712	0.7091	0.5803	pseudouridylate synthase 7-like [Source:HGNC Symbol;Acc:HGNC:25276]
ENSSSCG00000000801	10.4161	12.1871	6.207	10.2252	10.3074	5.8061	transmembrane protein 117 [Source:HGNC Symbol;Acc:HGNC:25308]
ENSSSCG00000000802	0.0333	0.1268	0.0261	0.0576	0	0	neural EGFL like 2 [Source:HGNC Symbol;Acc:HGNC:7751]
ENSSSCG00000000804	24.6903	30.1375	23.785	27.8161	20.637	24.3351	anoctamin 6 [Source:HGNC Symbol;Acc:HGNC:25240]
ENSSSCG00000000806	10.4238	10.6477	12.0084	11.0867	9.7591	9.8178	SR-related CTD-associated factor 11 [Source:HGNC Symbol;Acc:HGNC:10784]
ENSSSCG00000000807	0.7145	1.4064	1.0865	0.98	1.1112	0.9699	solute carrier family 38, member 1 [Source:HGNC Symbol;Acc:HGNC:13447]
ENSSSCG00000000808	34.6602	15.4971	37.8559	17.0627	30.2524	28.2317	Uncharacterized protein [Source:UniProtKB/TrEMBL;Acc:F1SGW8]
ENSSSCG00000000809	0.5843	0.3174	0.5558	0.1442	0.4185	0.2513	Uncharacterized protein [Source:UniProtKB/TrEMBL;Acc:F1SGW8]
ENSSSCG00000000810	5.0378	11.7987	4.664	5.982	4.8015	3.7335	adhesion molecule with Ig-like domain 2 [Source:HGNC Symbol;Acc:HGNC:24073]
ENSSSCG00000000811	0.8282	1.1547	0.5406	0.8344	0.6921	0.4847	Uncharacterized protein [Source:UniProtKB/TrEMBL;Acc:I3L5K6]
ENSSSCG00000000814	5.233	11.311	8.6303	6.7787	6.4027	8.843	Uncharacterized protein [Source:UniProtKB/TrEMBL;Acc:F1SGW5]
ENSSSCG00000000816	0.7508	1.0362	0.9802	1.4408	0.8619	1.4229	SUMO1/sentrin specific peptidase 1 [Source:HGNC Symbol;Acc:HGNC:17927]
ENSSSCG00000000819	0	0.2859	0	0.1623	0	0	olfactory receptor, family 10, subfamily AD, member 1 [Source:HGNC Symbol;Acc:HGNC:14819]
ENSSSCG00000000820	0.1215	0.0924	0.571	0.1049	0.2215	0.3656	H1 histone family, member N, testis-specific [Source:HGNC Symbol;Acc:HGNC:24893]
ENSSSCG00000000837	0.3439	0.6975	0.5837	0.693	0.5748	1.5528	carbohydrate (chondroitin 4) sulfotransferase 11 [Source:HGNC Symbol;Acc:HGNC:17422]
ENSSSCG00000000838	2.1345	3.0883	3.4258	2.6975	2.9901	1.8805	solute carrier family 41 (magnesium transporter), member 2 [Source:HGNC Symbol;Acc:HGNC:31045]
ENSSSCG00000000839	5.6434	15.5304	6.698	12.0052	8.6708	6.8094	aldehyde dehydrogenase 1 family, member L2 [Source:HGNC Symbol;Acc:HGNC:26777]
ENSSSCG00000000840	6.5636	7.4144	9.022	6.7867	6.7815	6.9719	KIAA1033 [Source:HGNC Symbol;Acc:HGNC:29174]
ENSSSCG00000000841	4.703	7.0347	4.6473	6.1174	4.0918	5.6194	Sus scrofa amyloid beta (A4) precursor-like protein 2 (APLP2), mRNA. [Source:RefSeq mRNA;Acc:NM_001135961]
ENSSSCG00000000842	10.6746	9.6707	14.0592	17.335	13.6474	13.1852	KAT8 regulatory NSL complex subunit 2 [Source:HGNC Symbol;Acc:HGNC:26024]
ENSSSCG00000000843	19.1549	20.5928	18.0473	18.0046	12.3782	14.2508	Sus scrofa thioredoxin reductase 1 (TXNRD1), mRNA. [Source:RefSeq mRNA;Acc:NM_214154]
ENSSSCG00000000844	8.965	6.6216	8.3524	8.3792	6.6594	7.0331	nuclear transcription factor Y, beta [Source:HGNC Symbol;Acc:HGNC:7805]
ENSSSCG00000000846	6.4009	5.7687	6.9193	6.6702	7.03	7.4463	host cell factor C2 [Source:HGNC Symbol;Acc:HGNC:24972]
ENSSSCG00000000847	2.7119	2.7032	2.5575	2.4783	2.0162	2.8002	thymine DNA glycosylase [Source:HGNC Symbol;Acc:HGNC:11700]
ENSSSCG00000000848	8.8318	10.0938	12.2911	18.9608	11.425	11.5841	glycosyltransferase 8 domain containing 2 [Source:HGNC Symbol;Acc:HGNC:24890]
ENSSSCG00000000849	47.568	54.5547	65.9045	58.1697	54.064	48.7373	endoplasmin precursor [Source:RefSeq peptide;Acc:NP_999268]
ENSSSCG00000000852	0.1633	0.0621	0.1599	0.1058	0.1117	0	Uncharacterized protein [Source:UniProtKB/TrEMBL;Acc:F1SRK3]
ENSSSCG00000000853	7.0587	2.8996	5.6103	4.8499	4.9319	4.7043	-
ENSSSCG00000000854	0.0374	0	0	0	0.0341	0	-
ENSSSCG00000000856	0	1.2571	0	0.7557	0	0	Uncharacterized protein [Source:UniProtKB/TrEMBL;Acc:F1SRJ8]
ENSSSCG00000000857	9.1887	11.4849	10.453	11.1782	8.0855	9.6203	Sus scrofa insulin-like growth factor 1 (somatomedin C) (IGF1), mRNA. [Source:RefSeq mRNA;Acc:NM_214256]
ENSSSCG00000000858	0.2536	0.0964	0.3973	0.3285	0.2312	0	Sus scrofa pro-melanin-concentrating hormone (PMCH), mRNA. [Source:RefSeq mRNA;Acc:NM_001244440]
ENSSSCG00000000859	0.0492	0.1122	0.3082	0.1699	0.0448	0.0493	PARP1 binding protein [Source:HGNC Symbol;Acc:HGNC:26074]
ENSSSCG00000000860	1.7146	2.7943	4.7971	3.1024	2.6052	3.3588	Uncharacterized protein [Source:UniProtKB/TrEMBL;Acc:F1SRJ4]
ENSSSCG00000000862	5.7205	5.5649	6.7356	6.319	5.375	5.5635	Uncharacterized protein [Source:UniProtKB/TrEMBL;Acc:I3LCF5]
ENSSSCG00000000863	3.1884	4.8734	1.6896	4.2111	4.6735	2.2582	synaptonemal complex protein 3 [Source:HGNC Symbol;Acc:HGNC:18130]
ENSSSCG00000000864	41.1381	118.282	31.0863	79.5143	72.3533	37.5764	choline phosphotransferase 1 [Source:HGNC Symbol;Acc:HGNC:17852]
ENSSSCG00000000866	1546.97	639.326	1810.13	1150.45	369.974	1384.93	myosin binding protein C, slow type [Source:HGNC Symbol;Acc:HGNC:7549]
ENSSSCG00000000867	0.4209	0.16	0.4946	0	0.1919	0	Spi-C transcription factor (Spi-1/PU.1 related) [Source:HGNC Symbol;Acc:HGNC:29549]
ENSSSCG00000000869	2.2131	2.6047	2.9389	2.4299	2.1616	2.3368	UTP20, small subunit (SSU) processome component, homolog (yeast) [Source:HGNC Symbol;Acc:HGNC:17897]
ENSSSCG00000000870	19.2304	23.2366	23.7838	24.6487	22.0021	19.5435	Sus scrofa ADP-ribosylation factor-like 1 (ARL1), mRNA. [Source:RefSeq mRNA;Acc:NM_001031784]
ENSSSCG00000000873	0	0	0	0	0.029	0	anoctamin 4 [Source:HGNC Symbol;Acc:HGNC:23837]
ENSSSCG00000000874	0.1779	0.4735	0.4529	0.4224	0.4054	0.7139	growth arrest-specific 2 like 3 [Source:HGNC Symbol;Acc:HGNC:27475]
ENSSSCG00000000877	5.3852	8.3636	5.3985	7.5371	5.4173	6.9351	Uncharacterized protein [Source:UniProtKB/TrEMBL;Acc:F1SQU2]
ENSSSCG00000000878	0	0.0584	0	0.0663	0	0.0771	DEP domain containing 4 [Source:HGNC Symbol;Acc:HGNC:22952]
ENSSSCG00000000879	0	0.1016	0.1047	0.1154	0	0	Uncharacterized protein [Source:UniProtKB/TrEMBL;Acc:F1SQU0]
ENSSSCG00000000880	0	0.144	0	0.2453	0	0	Uncharacterized protein [Source:UniProtKB/TrEMBL;Acc:F1SQT8]
ENSSSCG00000000881	0	0.435	0	0	0	0	-
ENSSSCG00000000884	0.4823	0.4716	0.4534	0.595	0.402	0.5254	apoptotic peptidase activating factor 1 [Source:HGNC Symbol;Acc:HGNC:576]
ENSSSCG00000000886	542.664	518.622	496.736	602.331	431.144	497.943	Sus scrofa solute carrier family 25 (mitochondrial carrier; phosphate carrier), member 3 (SLC25A3), mRNA. [Source:RefSeq mRNA;Acc:NM_001164512]
ENSSSCG00000000887	5.6223	4.6099	4.542	6.6761	5.6862	5.8615	Sus scrofa thymopoietin (TMPO), mRNA. [Source:RefSeq mRNA;Acc:NM_001244228]
ENSSSCG00000000890	8.0169	6.3621	6.0618	7.5252	3.8767	9.1628	neural precursor cell expressed, developmentally down-regulated 1 [Source:HGNC Symbol;Acc:HGNC:7723]
ENSSSCG00000000891	13.2679	18.4111	14.1674	21.8933	16.5617	16.3843	Sus scrofa leukotriene A4 hydrolase (LTA4H), mRNA. [Source:RefSeq mRNA;Acc:NM_001185132]
ENSSSCG00000000892	0.0774	0.2353	0	0	0.0353	0	histidine ammonia-lyase [Source:HGNC Symbol;Acc:HGNC:4806]
ENSSSCG00000000893	0.1386	0.5623	0.2896	0.878	0.7583	0.3709	amidohydrolase domain containing 1 [Source:HGNC Symbol;Acc:HGNC:28577]
ENSSSCG00000000894	0.2104	0.3201	0.0824	0.1363	0.048	0.1584	coiled-coil domain containing 38 [Source:HGNC Symbol;Acc:HGNC:26843]
ENSSSCG00000000895	23.1139	21.338	29.8291	29.3064	22.6552	17.561	Sus scrofa small nuclear ribonucleoprotein polypeptide F (SNRPF), mRNA. [Source:RefSeq mRNA;Acc:NM_001190213]
ENSSSCG00000000896	6.9554	5.896	11.931	6.1727	9.7744	5.2133	netrin 4 [Source:HGNC Symbol;Acc:HGNC:13658]
ENSSSCG00000000900	9.6204	9.2599	9.6088	11.034	7.866	9.2906	-
ENSSSCG00000000901	0.1878	0.1111	0.2452	0.3064	0.2473	0.4816	FYVE, RhoGEF and PH domain containing 6 [Source:HGNC Symbol;Acc:HGNC:21740]
ENSSSCG00000000902	1.5083	1.9813	1.5396	1.8551	1.4792	1.6279	nuclear receptor subfamily 2, group C, member 1 [Source:HGNC Symbol;Acc:HGNC:7971]
ENSSSCG00000000905	351.99	269.998	360.963	294.219	272.054	315.446	NADH dehydrogenase (ubiquinone) 1 alpha subcomplex, 12 [Source:HGNC Symbol;Acc:HGNC:23987]
ENSSSCG00000000906	1.843	2.3027	1.8047	1.5916	1.1401	2.3115	transmembrane and coiled-coil domain family 3 [Source:HGNC Symbol;Acc:HGNC:29199]
ENSSSCG00000000907	0.9751	1.274	1.3221	1.5762	1.1397	1.5805	plexin C1 [Source:HGNC Symbol;Acc:HGNC:9106]
ENSSSCG00000000908	29.8535	30.3628	37.4462	30.303	28.6032	32.7825	ubiquitin-conjugating enzyme E2N [Source:HGNC Symbol;Acc:HGNC:12492]
ENSSSCG00000000910	6.2483	7.5559	4.3779	3.4856	2.5828	4.7895	Sus scrofa suppressor of cytokine signaling 2 (SOCS2), mRNA. [Source:RefSeq mRNA;Acc:NM_001097461]
ENSSSCG00000000911	4.8591	4.804	9.8968	6.7139	5.0942	4.6316	Uncharacterized protein [Source:UniProtKB/TrEMBL;Acc:F1SQ12]
ENSSSCG00000000912	9.2613	9.7453	11.3212	11.0867	10.035	10.0656	early endosome antigen 1 [Source:HGNC Symbol;Acc:HGNC:3185]
ENSSSCG00000000914	59.1309	86.7713	51.4726	68.4466	55.6911	57.6162	Sus scrofa B-cell translocation gene 1, anti-proliferative (BTG1), mRNA. [Source:RefSeq mRNA;Acc:NM_001099936]
ENSSSCG00000000915	601.876	742.345	719.578	784.529	646.872	579.334	Sus scrofa decorin (DCN), mRNA. [Source:RefSeq mRNA;Acc:NM_213920]
ENSSSCG00000000916	75.7228	98.0335	125.144	88.6451	98.3994	56.1021	Sus scrofa lumican (LUM), mRNA. [Source:RefSeq mRNA;Acc:NM_001243339]
ENSSSCG00000000917	4.6429	3.2742	16.3339	6.6339	8.0806	4.7431	keratocan [Source:HGNC Symbol;Acc:HGNC:6309]
ENSSSCG00000000918	0	0.2832	0	0.402	0	0	epiphycan [Source:HGNC Symbol;Acc:HGNC:3053]
ENSSSCG00000000919	0.1468	0.2234	0.2301	0.1902	0.0669	0.1473	coiled-coil glutamate-rich protein 1 [Source:HGNC Symbol;Acc:HGNC:28373]
ENSSSCG00000000920	0.504	0.7187	0.8884	0.7073	0.8615	0.5689	-
ENSSSCG00000000921	11.0753	9.0636	10.672	9.7595	9.0102	9.0919	Uncharacterized protein [Source:UniProtKB/TrEMBL;Acc:F1SPZ5]
ENSSSCG00000000922	4.556	3.8002	5.9868	3.1729	3.6175	4.4238	kit ligand precursor [Source:RefSeq peptide;Acc:NP_999434]
ENSSSCG00000000924	1.0485	0.5316	0.502	0.9055	0.7966	0.526	chromosome 12 open reading frame 50 [Source:HGNC Symbol;Acc:HGNC:26665]
ENSSSCG00000000925	1.8211	1.7031	1.8121	2.1464	1.6602	1.7037	chromosome 12 open reading frame 29 [Source:HGNC Symbol;Acc:HGNC:25322]
ENSSSCG00000000926	0.9376	1.1995	1.3385	1.1805	0.9666	1.2221	centrosomal protein 290kDa [Source:HGNC Symbol;Acc:HGNC:29021]
ENSSSCG00000000927	3.4745	3.6256	6.2349	4.8147	3.4253	3.3645	transmembrane and tetratricopeptide repeat containing 3 [Source:HGNC Symbol;Acc:HGNC:26899]
ENSSSCG00000000931	0	0	0	0.0312	0.0329	0	alpha-1,3-mannosyl-glycoprotein 4-beta-N-acetylglucosaminyltransferase C [Source:RefSeq peptide;Acc:NP_001001859]
ENSSSCG00000000932	0	0	0	0.1137	0	0	neurotensin [Source:HGNC Symbol;Acc:HGNC:8038]
ENSSSCG00000000934	0.0441	0.067	0	0.0381	0.0201	0.0442	leucine-rich repeats and IQ motif containing 1 [Source:HGNC Symbol;Acc:HGNC:25708]
ENSSSCG00000000936	0	0	0	0	0	0.0371	solute carrier family 6 (neutral amino acid transporter), member 15 [Source:HGNC Symbol;Acc:HGNC:13621]
ENSSSCG00000000937	3.6765	3.5847	3.3231	4.3961	3.1798	3.405	Sus scrofa myogenic factor 5 (MYF5), mRNA. [Source:RefSeq mRNA;Acc:NM_001278775]
ENSSSCG00000000938	0.7334	2.8319	0.8839	2.9233	1.0801	0.7925	lin-7 homolog A (C. elegans) [Source:HGNC Symbol;Acc:HGNC:17787]
ENSSSCG00000000939	6.7364	11.8259	7.19	8.2171	4.0941	5.6043	acyl-CoA synthetase short-chain family member 3 [Source:HGNC Symbol;Acc:HGNC:24723]
ENSSSCG00000000940	0.1427	0.1302	0.2236	0.0739	0.026	0.0859	Uncharacterized protein [Source:UniProtKB/TrEMBL;Acc:F1RYM2]
ENSSSCG00000000941	1.5002	2.3605	1.7831	1.787	2.1694	1.2976	methyltransferase like 25 [Source:HGNC Symbol;Acc:HGNC:26228]
ENSSSCG00000000942	22.7668	28.3785	26.1972	25.9425	25.3197	22.6533	Sus scrofa coiled-coil domain containing 59 (CCDC59), mRNA. [Source:RefSeq mRNA;Acc:NM_001243859]
ENSSSCG00000000943	0	0.01	0.0307	0.0113	0	0.0131	otogelin-like [Source:HGNC Symbol;Acc:HGNC:26901]
ENSSSCG00000000948	0.3986	0.2021	0.3643	0.2869	0.2625	0.2666	synaptotagmin I [Source:HGNC Symbol;Acc:HGNC:11509]
ENSSSCG00000000950	0.0794	0.0725	0.1244	0.1508	0.1737	0.239	E2F transcription factor 7 [Source:HGNC Symbol;Acc:HGNC:23820]
ENSSSCG00000000951	10.4658	8.7102	11.2408	7.1053	6.8408	7.1326	cysteine and glycine-rich protein 2 [Source:HGNC Symbol;Acc:HGNC:2470]
ENSSSCG00000000952	3.0548	2.9926	3.2853	3.4652	3.2333	2.9611	Uncharacterized protein [Source:UniProtKB/TrEMBL;Acc:F1RYJ7]
ENSSSCG00000000953	0.5594	0.6736	0.6574	0.5636	0.425	1.4033	-
ENSSSCG00000000955	7.5231	14.997	7.2328	10.5326	7.2221	9.6068	TBC1 domain family, member 22A [Source:HGNC Symbol;Acc:HGNC:1309]
ENSSSCG00000000958	21.058	18.2239	20.9594	23.1535	15.6838	22.4174	dual-specificity tyrosine-(Y)-phosphorylation regulated kinase 2 [Source:HGNC Symbol;Acc:HGNC:3093]
ENSSSCG00000000959	15.458	12.7898	20.1079	10.4009	18.5014	15.2559	like-glycosyltransferase [Source:HGNC Symbol;Acc:HGNC:6511]
ENSSSCG00000000960	0	0	0	0.0427	0	0.3469	Sus scrofa kelch domain containing 7B (KLHDC7B), mRNA. [Source:RefSeq mRNA;Acc:NM_001206381]
ENSSSCG00000000961	0.306	0.3103	0.3196	0.0881	0.093	0.1023	myo-inositol oxygenase [Source:HGNC Symbol;Acc:HGNC:14522]
ENSSSCG00000000963	0.5898	0	0.231	0	0.2688	0.5918	synaptonemal complex central element protein 3 [Source:HGNC Symbol;Acc:HGNC:35245]
ENSSSCG00000000964	17.5706	26.447	21.4806	28.3642	16.989	22.8046	lipase maturation factor 2 [Source:HGNC Symbol;Acc:HGNC:25096]
ENSSSCG00000000965	5.5079	5.7948	6.293	7.1629	5.5373	6.0942	non-SMC condensin II complex, subunit H2 [Source:HGNC Symbol;Acc:HGNC:25071]
ENSSSCG00000000967	0	0.0796	0.4102	0.814	0.2864	2.627	outer dense fiber of sperm tails 3B [Source:HGNC Symbol;Acc:HGNC:34388]
ENSSSCG00000000968	22.4204	20.5401	22.7943	20.3522	18.6347	24.2924	SET binding factor 1 [Source:HGNC Symbol;Acc:HGNC:10542]
ENSSSCG00000000970	32.7921	26.8296	31.609	28.7479	25.6338	33.8496	protein phosphatase 6, regulatory subunit 2 [Source:HGNC Symbol;Acc:HGNC:19253]
ENSSSCG00000000971	4.1524	5.0475	5.4125	6.0548	2.6685	5.8054	Uncharacterized protein [Source:UniProtKB/TrEMBL;Acc:I3LDD6]
ENSSSCG00000000972	11.5184	10.5429	11.1659	10.6513	7.0779	13.5342	tubulin, gamma complex associated protein 6 [Source:HGNC Symbol;Acc:HGNC:18127]
ENSSSCG00000000973	26.4454	20.1696	24.0016	18.3354	18.9771	24.0321	Sus scrofa selenoprotein O (SELO), mRNA. [Source:RefSeq mRNA;Acc:NM_001201431]
ENSSSCG00000000974	18.5184	18.9883	21.5976	20.9753	16.5384	22.7807	TraB domain containing [Source:HGNC Symbol;Acc:HGNC:28805]
ENSSSCG00000000975	1.7188	0.9632	1.2756	0.8594	1.457	2.7835	pannexin 2 [Source:HGNC Symbol;Acc:HGNC:8600]
ENSSSCG00000000976	0.074	0.0751	0.0967	0.0213	0.1125	0.0743	Mov10 RISC complex RNA helicase like 1 [Source:HGNC Symbol;Acc:HGNC:7201]
ENSSSCG00000000978	0	0	0	0	0.0242	0	megalencephalic leukoencephalopathy with subcortical cysts 1 [Source:HGNC Symbol;Acc:HGNC:17082]
ENSSSCG00000000980	4.6399	5.3687	4.9848	6.7545	3.8674	6.0188	ALG12, alpha-1,6-mannosyltransferase [Source:HGNC Symbol;Acc:HGNC:19358]
ENSSSCG00000000981	6.1951	6.2064	7.8862	8.1792	7.1683	8.4272	cysteine-rich with EGF-like domains 2 [Source:HGNC Symbol;Acc:HGNC:28150]
ENSSSCG00000000982	0.0375	0.057	0	0	0.0342	0	tubulin tyrosine ligase-like family member 8 [Source:HGNC Symbol;Acc:HGNC:34000]
ENSSSCG00000000983	0	0	0	0.0614	0	0	interleukin 17 receptor E-like [Source:HGNC Symbol;Acc:HGNC:33808]
ENSSSCG00000000985	22.1715	22.6249	25.0459	23.5866	20.8717	20.6605	exocyst complex component 2 [Source:HGNC Symbol;Acc:HGNC:24968]
ENSSSCG00000000990	0.0663	0	0.1039	0.0573	0.1209	0.0665	Uncharacterized protein [Source:UniProtKB/TrEMBL;Acc:F1RXP3]
ENSSSCG00000000994	4.4251	7.3455	5.833	5.7688	6.7493	5.0375	GDP-mannose 4,6-dehydratase [Source:HGNC Symbol;Acc:HGNC:4369]
ENSSSCG00000000997	7.4708	3.4697	15.7703	3.6444	3.5354	10.7001	protein phosphatase 1, regulatory subunit 3G [Source:HGNC Symbol;Acc:HGNC:14945]
ENSSSCG00000000998	1.9584	2.2695	3.0926	3.114	2.0404	2.1832	ribonuclease P/MRP 40kDa subunit [Source:HGNC Symbol;Acc:HGNC:20992]
ENSSSCG00000000999	5.4504	4.4514	5.0059	5.8662	4.9199	5.1454	Uncharacterized protein [Source:UniProtKB/TrEMBL;Acc:F1RX06]
ENSSSCG00000001000	21.4265	16.6989	27.4203	16.7022	16.249	19.2532	enoyl-CoA delta isomerase 2, mitochondrial [Source:RefSeq peptide;Acc:NP_001106914]
ENSSSCG00000001001	0	0.1968	0.304	0	0.3538	0.2596	chromosome 6 open reading frame 201 [Source:HGNC Symbol;Acc:HGNC:21620]
ENSSSCG00000001002	11.6719	10.5764	13.151	13.0391	9.8256	11.1627	pre-mRNA processing factor 4B [Source:HGNC Symbol;Acc:HGNC:17346]
ENSSSCG00000001004	7.8985	5.939	7.1662	8.2083	4.9631	10.074	solute carrier family 22, member 23 [Source:HGNC Symbol;Acc:HGNC:21106]
ENSSSCG00000001005	89.891	111.434	108.931	119.459	101.722	117.757	proteasome (prosome, macropain) assembly chaperone 4 [Source:HGNC Symbol;Acc:HGNC:21108]
ENSSSCG00000001006	4.5505	5.2585	10.4163	3.7766	10.6135	3.7356	tubulin, beta 2B class IIb [Source:HGNC Symbol;Acc:HGNC:30829]
ENSSSCG00000001008	11.0644	15.8224	12.5198	11.8416	11.6386	13.3786	biphenyl hydrolase-like (serine hydrolase) [Source:HGNC Symbol;Acc:HGNC:1094]
ENSSSCG00000001009	8.7685	10.3309	9.4027	10.0343	7.3823	8.3411	receptor (TNFRSF)-interacting serine-threonine kinase 1 [Source:HGNC Symbol;Acc:HGNC:10019]
ENSSSCG00000001010	28.994	23.3355	29.1228	26.7282	20.3512	33.4188	Werner helicase interacting protein 1 [Source:HGNC Symbol;Acc:HGNC:20876]
ENSSSCG00000001011	10.3608	11.0533	10.2582	11.992	7.4776	9.5292	Leukocyte elastase inhibitor [Source:UniProtKB/TrEMBL;Acc:F2Z5B1]
ENSSSCG00000001016	11.8288	10.1797	8.0471	5.3764	4.8243	9.9944	-
ENSSSCG00000001021	7.0492	8.5444	8.4498	9.7023	6.2586	8.5842	ras responsive element binding protein 1 [Source:HGNC Symbol;Acc:HGNC:10449]
ENSSSCG00000001022	59.3616	71.5216	62.1737	62.0003	60.7642	48.2108	Sus scrofa signal sequence receptor, alpha (SSR1), mRNA. [Source:RefSeq mRNA;Acc:NM_001185167]
ENSSSCG00000001024	4.5851	3.7011	4.6315	5.8699	4.9866	3.6722	Sus scrofa RIO kinase 1 (yeast) (RIOK1), mRNA. [Source:RefSeq mRNA;Acc:NM_001243687]
ENSSSCG00000001025	0.3637	0.3191	0.3506	0.5395	0.238	0.8327	desmoplakin [Source:HGNC Symbol;Acc:HGNC:3052]
ENSSSCG00000001026	6.8579	10.5823	7.2409	12.5313	5.1647	7.18	small nuclear ribonucleoprotein 48kDa (U11/U12) [Source:HGNC Symbol;Acc:HGNC:21368]
ENSSSCG00000001027	9.8797	11.7327	11.9144	11.2906	8.5948	9.4593	Sus scrofa bone morphogenetic protein 6 (BMP6), mRNA. [Source:RefSeq mRNA;Acc:NM_001168001]
ENSSSCG00000001030	2.0792	2.7284	3.7047	3.063	3.1592	2.7815	Sus scrofa eukaryotic translation elongation factor 1 epsilon 1 (EEF1E1), mRNA. [Source:RefSeq mRNA;Acc:NM_001243545]
ENSSSCG00000001032	19.6314	23.3903	22.8971	30.5158	22.8683	23.8553	H3 histone, family 3A [Source:HGNC Symbol;Acc:HGNC:4764]
ENSSSCG00000001033	1.1388	1.6672	1.8957	1.4997	1.4794	1.571	solute carrier family 35 (adenosine 3'-phospho 5'-phosphosulfate transporter), member B3 [Source:HGNC Symbol;Acc:HGNC:21601]
ENSSSCG00000001036	0.029	0.1104	0.0682	0	0.0265	0.1747	transcription factor AP-2 alpha (activating enhancer binding protein 2 alpha) [Source:HGNC Symbol;Acc:HGNC:11742]
ENSSSCG00000001038	85.9224	79.5907	93.5173	79.9949	78.3308	84.9941	Uncharacterized protein [Source:UniProtKB/TrEMBL;Acc:F1RV94]
ENSSSCG00000001039	1.4425	1.7424	1.263	1.7037	1.1604	2.3839	glucosaminyl (N-acetyl) transferase 2, I-branching enzyme (I blood group) [Source:HGNC Symbol;Acc:HGNC:4204]
ENSSSCG00000001041	7.5729	7.4956	12.4319	8.896	10.2542	11.3974	PAK1 interacting protein 1 [Source:HGNC Symbol;Acc:HGNC:20882]
ENSSSCG00000001042	0.1434	0.6182	0.1498	0.3303	0.4359	0.048	male germ cell-associated kinase [Source:HGNC Symbol;Acc:HGNC:6816]
ENSSSCG00000001045	0.3304	0.335	0	0.3804	0	0	ELOVL fatty acid elongase 2 [Source:HGNC Symbol;Acc:HGNC:14416]
ENSSSCG00000001046	0.622	0.8131	0.9136	1.3429	0.4607	1.0142	Uncharacterized protein [Source:UniProtKB/TrEMBL;Acc:F1RV86]
ENSSSCG00000001047	4.125	4.392	4.0931	4.0372	2.7577	3.0351	Uncharacterized protein [Source:UniProtKB/TrEMBL;Acc:F2Z5B0]
ENSSSCG00000001048	0	0	0	0	0.2909	0	Uncharacterized protein [Source:UniProtKB/TrEMBL;Acc:F1RV85]
ENSSSCG00000001049	1.5874	2.5535	1.6927	1.5287	1.4547	2.2098	human immunodeficiency virus type I enhancer binding protein 1 [Source:HGNC Symbol;Acc:HGNC:4920]
ENSSSCG00000001050	5.1631	3.5696	3.3427	1.7319	2.2951	2.3975	Sus scrofa endothelin 1 (EDN1), mRNA. [Source:RefSeq mRNA;Acc:NM_213882]
ENSSSCG00000001052	1.5369	2.0897	2.3714	0.9652	1.2312	1.4953	phosphatase and actin regulator 1 [Source:HGNC Symbol;Acc:HGNC:20990]
ENSSSCG00000001053	13.5012	11.9004	11.1075	9.5128	8.9094	7.595	TBC1 domain family, member 7 [Source:HGNC Symbol;Acc:HGNC:21066]
ENSSSCG00000001054	3.9105	5.4153	4.0235	5.3932	6.864	6.5003	glucose-fructose oxidoreductase domain containing 1 [Source:HGNC Symbol;Acc:HGNC:21096]
ENSSSCG00000001056	14.6518	16.0274	18.5007	17.3039	16.0714	16.2782	RAN binding protein 9 [Source:HGNC Symbol;Acc:HGNC:13727]
ENSSSCG00000001057	2.8817	2.7713	2.8255	2.6652	1.8814	1.9587	mitochondrial calcium uniporter regulator 1 [Source:HGNC Symbol;Acc:HGNC:21097]
ENSSSCG00000001058	0	0.0916	0	0	0	0	ring finger protein 182 [Source:HGNC Symbol;Acc:HGNC:28522]
ENSSSCG00000001061	5.6458	6.2974	6.9289	5.1803	4.3106	6.4435	jumonji, AT rich interactive domain 2 [Source:HGNC Symbol;Acc:HGNC:6196]
ENSSSCG00000001062	41.3532	37.5519	30.5817	34.3791	29.611	43.117	Sus scrofa dystrobrevin binding protein 1 (DTNBP1), mRNA. [Source:RefSeq mRNA;Acc:NM_001098600]
ENSSSCG00000001063	10.6009	20.6382	10.2244	16.1928	7.726	16.6508	myosin regulatory light chain interacting protein [Source:HGNC Symbol;Acc:HGNC:21155]
ENSSSCG00000001064	123.465	129.506	111.172	128.772	149.01	133.529	guanosine monophosphate reductase [Source:HGNC Symbol;Acc:HGNC:4376]
ENSSSCG00000001065	14.2498	12.7713	15.6163	12.4995	12.3429	17.3745	ataxin 1 [Source:HGNC Symbol;Acc:HGNC:10548]
ENSSSCG00000001066	109.429	60.6803	105.585	71.0567	80.7841	84.5809	RNA binding motif protein 24 [Source:HGNC Symbol;Acc:HGNC:21539]
ENSSSCG00000001067	0.1558	0	1.5254	0	0	0	stathmin domain containing 1 [Source:HGNC Symbol;Acc:HGNC:44668]
ENSSSCG00000001068	45.8484	30.8212	48.9476	45.057	33.8248	46.5244	Adenylyl cyclase-associated protein [Source:UniProtKB/TrEMBL;Acc:F1RUJ0]
ENSSSCG00000001070	28.72	24.0538	24.2071	25.9949	21.1448	26.4086	family with sequence similarity 8, member A1 [Source:HGNC Symbol;Acc:HGNC:16372]
ENSSSCG00000001071	1.2655	1.1856	1.681	1.6947	1.0367	1.8034	-
ENSSSCG00000001072	1.9922	3.11	2.5463	3.3503	2.0074	1.8937	-
ENSSSCG00000001073	2.9475	2.2761	2.5577	1.7622	1.3229	1.8654	Sus scrofa thiopurine S-methyltransferase (TPMT), mRNA. [Source:RefSeq mRNA;Acc:NM_001243675]
ENSSSCG00000001074	3.1223	2.6695	2.9415	2.855	2.6418	3.5013	lysine (K)-specific demethylase 1B [Source:HGNC Symbol;Acc:HGNC:21577]
ENSSSCG00000001075	82.108	87.1191	69.839	89.8314	92.7561	85.1667	DEK proto-oncogene [Source:HGNC Symbol;Acc:HGNC:2768]
ENSSSCG00000001076	11.7479	7.26	7.9198	12.4115	5.5717	13.519	ring finger protein 144B [Source:HGNC Symbol;Acc:HGNC:21578]
ENSSSCG00000001078	1.9169	2.4072	1.6763	2.0789	1.5037	2.8179	membrane bound O-acyltransferase domain containing 1 [Source:HGNC Symbol;Acc:HGNC:21579]
ENSSSCG00000001079	3.0212	3.0948	3.3327	4.3307	3.0166	3.918	E2F transcription factor 3 [Source:HGNC Symbol;Acc:HGNC:3115]
ENSSSCG00000001080	12.2441	11.7271	11.7199	7.1042	11.7902	7.9085	CDK5 regulatory subunit associated protein 1-like 1 [Source:HGNC Symbol;Acc:HGNC:21050]
ENSSSCG00000001081	3.3134	5.23	5.3382	6.4246	3.9896	3.9518	SRY (sex determining region Y)-box 4 [Source:HGNC Symbol;Acc:HGNC:11200]
ENSSSCG00000001082	0.1962	0	0.2305	0	0	0	Sus scrofa prolactin (PRL), mRNA. [Source:RefSeq mRNA;Acc:NM_213926]
ENSSSCG00000001083	0.261	0	0.3067	0.2254	0.3569	0.1309	hepatoma derived growth factor-like 1 [Source:HGNC Symbol;Acc:HGNC:21095]
ENSSSCG00000001085	0.1696	0.129	0.2435	0.1709	0.0258	0.1134	doublecortin domain containing 2 [Source:HGNC Symbol;Acc:HGNC:18141]
ENSSSCG00000001087	5.9817	6.3003	5.2544	6.5273	5.4532	6.3532	MRS2 magnesium transporter [Source:HGNC Symbol;Acc:HGNC:13785]
ENSSSCG00000001088	0	0.382	0.9836	0.2169	0.6868	0	-
ENSSSCG00000001089	0.1711	0.4684	0.1072	0.2068	0.0936	0.0687	glycosylphosphatidylinositol specific phospholipase D1 [Source:HGNC Symbol;Acc:HGNC:4459]
ENSSSCG00000001090	16.8921	15.1683	8.0512	10.5892	5.2414	12.4051	aldehyde dehydrogenase 5 family, member A1 [Source:HGNC Symbol;Acc:HGNC:408]
ENSSSCG00000001091	0	0.0111	0.0456	0.0753	0.0133	0.0438	KIAA0319 [Source:HGNC Symbol;Acc:HGNC:21580]
ENSSSCG00000001092	11.8844	10.632	10.097	10.3127	12.1167	10.7145	Sus scrofa tyrosyl-DNA phosphodiesterase 2 (TDP2), mRNA. [Source:RefSeq mRNA;Acc:NM_001243686]
ENSSSCG00000001093	46.1357	44.2573	55.8548	40.2944	32.0225	51.5501	acyl-CoA thioesterase 13 [Source:HGNC Symbol;Acc:HGNC:20999]
ENSSSCG00000001094	29.8064	29.2129	28.102	28.0465	24.9486	27.5572	chromosome 6 open reading frame 62 [Source:HGNC Symbol;Acc:HGNC:20998]
ENSSSCG00000001095	9.7114	10.3766	8.5507	9.149	8.4875	7.0865	geminin, DNA replication inhibitor [Source:HGNC Symbol;Acc:HGNC:17493]
ENSSSCG00000001097	5.7207	4.1694	3.9005	5.512	3.6458	5.6069	family with sequence similarity 65, member B [Source:HGNC Symbol;Acc:HGNC:13872]
ENSSSCG00000001098	0	0	0	0	0.073	0	-
ENSSSCG00000001099	0.3874	1.0147	0.9103	1.2637	0.9417	1.5114	Sus scrofa cytidine monophosphate-N-acetylneuraminic acid hydroxylase (CMAH), mRNA. [Source:RefSeq mRNA;Acc:NM_001113015]
ENSSSCG00000001100	1.2378	2.7549	1.2691	2.3108	1.4437	1.6438	leucine rich repeat containing 16A [Source:HGNC Symbol;Acc:HGNC:21581]
ENSSSCG00000001131	0.0418	0.2225	0.1637	0.1083	0.0762	0.2516	Uncharacterized protein [Source:UniProtKB/TrEMBL;Acc:F1RQB1]
ENSSSCG00000001134	5.1766	3.579	5.5299	3.048	8.1515	6.6105	histone cluster 1, H2bi [Source:HGNC Symbol;Acc:HGNC:4756]
ENSSSCG00000001137	39.0541	62.6686	32.276	50.6473	43.3116	32.3173	histone cluster 1, H1d [Source:HGNC Symbol;Acc:HGNC:4717]
ENSSSCG00000001138	0.5458	0.5189	0.8552	0.2357	1.244	0.9584	-
ENSSSCG00000001156	2.9198	4.3315	4.8288	5.51	3.7135	4.3402	zinc finger protein 322 [Source:HGNC Symbol;Acc:HGNC:23640]
ENSSSCG00000001164	0.1626	0.0928	0.2548	0.2458	0.1483	0.2856	Uncharacterized protein [Source:UniProtKB/TrEMBL;Acc:F1RPL4]
ENSSSCG00000001177	0	0	0	0.2481	0	0	histone cluster 1, H4d [Source:HGNC Symbol;Acc:HGNC:4782]
ENSSSCG00000001197	0.123	0.0935	0.0482	0.1062	0.0561	0.1851	zinc finger protein 165 [Source:HGNC Symbol;Acc:HGNC:12953]
ENSSSCG00000001201	2.0242	2.4631	2.9952	2.7969	1.8454	2.5726	zinc finger with KRAB and SCAN domains 8 [Source:HGNC Symbol;Acc:HGNC:12983]
ENSSSCG00000001202	1.1114	0.9391	1.1608	0.8531	0.6192	1.6726	zinc finger protein 397 [Source:HGNC Symbol;Acc:HGNC:18818]
ENSSSCG00000001203	0	0.0293	0.2114	0.1665	0.1055	0.1548	zinc finger and SCAN domain containing 9 [Source:HGNC Symbol;Acc:HGNC:12984]
ENSSSCG00000001204	0.2686	0.2497	0.3273	0.2062	0.3809	0.3593	-
ENSSSCG00000001205	0.2939	0.7153	0.5987	0.9646	0.3752	0.7078	NFKB activating protein-like [Source:HGNC Symbol;Acc:HGNC:21584]
ENSSSCG00000001206	1.8716	1.7555	1.3684	2.9632	1.9906	2.1908	zinc finger and SCAN domain containing 26 [Source:HGNC Symbol;Acc:HGNC:12978]
ENSSSCG00000001207	3.8174	2.9251	3.2849	3.7961	2.8473	3.7721	piggyBac transposable element derived 1 [Source:HGNC Symbol;Acc:HGNC:19398]
ENSSSCG00000001209	0.8207	0.7437	0.9849	1.0857	0.6527	0.6307	zinc finger and SCAN domain containing 12 [Source:HGNC Symbol;Acc:HGNC:13172]
ENSSSCG00000001216	0	0	0.3297	0	0.1919	0.4223	Uncharacterized protein [Source:UniProtKB/TrEMBL;Acc:F1S1Q2]
ENSSSCG00000001219	8.4944	11.8071	9.0597	11.5981	7.6131	10.6535	tripartite motif containing 27 [Source:HGNC Symbol;Acc:HGNC:9975]
ENSSSCG00000001227	31.8113	31.9486	35.6512	36.8039	26.9655	36.3464	-
ENSSSCG00000001228	0	0	0.1078	0	0	0	-
ENSSSCG00000001229	185.58	200.817	226.066	230.124	159.041	223.113	Sus scrofa patr class I histocompatibility antigen, A-126 alpha chain-like (LOC100513601), mRNA. [Source:RefSeq mRNA;Acc:NM_001246242]
ENSSSCG00000001231	8.0118	8.806	8.2003	10.1509	7.7304	9.7402	Uncharacterized protein [Source:UniProtKB/TrEMBL;Acc:K7GNK3]
ENSSSCG00000001232	0	0.1671	0.1291	0.1423	0.1502	0.1653	Uncharacterized protein [Source:UniProtKB/TrEMBL;Acc:F1RZ54]
ENSSSCG00000001233	5.1595	4.8294	5.7244	6.7944	4.8101	5.8327	tripartite motif containing 26 [Source:HGNC Symbol;Acc:HGNC:12962]
ENSSSCG00000001234	0	0	0	0.0465	0	0	tripartite motif containing 10 [Source:HGNC Symbol;Acc:HGNC:10072]
ENSSSCG00000001235	0	0	0.0321	0	0	0.0823	Sus scrofa tripartite motif containing 15 (TRIM15), mRNA. [Source:RefSeq mRNA;Acc:NM_001123208]
ENSSSCG00000001239	0	0.1178	0	0.2674	0.1412	0	DNA-directed RNA polymerase subunit [Source:UniProtKB/TrEMBL;Acc:B6ICU4]
ENSSSCG00000001241	0.196	0.2981	0.3838	0.3808	0.0893	0.2949	-
ENSSSCG00000001242	5.2826	7.0561	6.5008	9.7874	4.1504	7.6323	Sus scrofa gamma-aminobutyric acid (GABA) B receptor, 1 (GABBR1), mRNA. [Source:RefSeq mRNA;Acc:NM_001123114]
ENSSSCG00000001245	4.5246	4.3213	4.4511	3.1804	4.0289	3.5895	Sus scrofa zinc ribbon domain containing 1 (ZNRD1), mRNA. [Source:RefSeq mRNA;Acc:NM_001168701]
ENSSSCG00000001247	0.0491	0.0746	0.0769	0.1271	0	0	ZFP57 zinc finger protein [Source:HGNC Symbol;Acc:HGNC:18791]
ENSSSCG00000001248	0	0.2653	0.1822	0.2008	0.318	0.2333	-
ENSSSCG00000001252	8.1182	9.2078	9.4297	9.7908	7.7199	9.9008	ubiquitin D [Source:HGNC Symbol;Acc:HGNC:18795]
ENSSSCG00000001253	0	0	0.0738	0.0814	0	0.0946	-
ENSSSCG00000001294	0	0.0687	0	0	0	0	Olfactory receptor [Source:UniProtKB/TrEMBL;Acc:F1RXL5]
ENSSSCG00000001341	73.2468	84.4455	81.3987	71.3721	55.8473	78.9355	Uncharacterized protein [Source:UniProtKB/TrEMBL;Acc:F1RUD0]
ENSSSCG00000001342	2.4756	3.4568	2.4162	3.5748	2.7379	3.0133	Sus scrofa tripartite motif containing 39 (TRIM39), mRNA. [Source:RefSeq mRNA;Acc:NM_001128479]
ENSSSCG00000001344	1.8015	2.2163	3.3205	1.7845	1.9804	1.2759	Uncharacterized protein [Source:UniProtKB/TrEMBL;Acc:I3L545]
ENSSSCG00000001346	20.4611	17.3069	18.3216	18.5123	18.2609	19.6945	Sus scrofa ATP-binding cassette, sub-family F (GCN20), member 1 (ABCF1), mRNA. [Source:RefSeq mRNA;Acc:NM_001123069]
ENSSSCG00000001347	9.5635	4.9359	10.4694	7.8747	9.1978	12.3544	Sus scrofa protein phosphatase 1, regulatory subunit 10 (PPP1R10), mRNA. [Source:RefSeq mRNA;Acc:NM_001123165]
ENSSSCG00000001362	3.4771	3.529	4.9146	4.5522	3.3165	4.7924	mediator of DNA-damage checkpoint 1 [Source:HGNC Symbol;Acc:HGNC:21163]
ENSSSCG00000001370	0.2795	0.3454	0.5474	0.3319	0.3185	0.3155	Uncharacterized protein [Source:UniProtKB/TrEMBL;Acc:J9JIK2]
ENSSSCG00000001372	7.047	8.9783	7.5977	8.2815	4.868	6.9977	Sus scrofa guanine nucleotide binding protein-like 1 (GNL1), mRNA. [Source:RefSeq mRNA;Acc:NM_001128478]
ENSSSCG00000001376	4.9633	5.5047	6.0954	7.4562	4.5484	6.9511	DEAH (Asp-Glu-Ala-His) box polypeptide 16 [Source:HGNC Symbol;Acc:HGNC:2739]
ENSSSCG00000001377	14.1648	18.5067	14.4631	14.4802	8.333	12.9367	protein phosphatase 1, regulatory subunit 18 [Source:HGNC Symbol;Acc:HGNC:29413]
ENSSSCG00000001379	95.912	145.038	108.382	98.2692	119.755	68.3437	Sus scrofa tubulin, beta 2A class IIa (TUBB2A), mRNA. [Source:RefSeq mRNA;Acc:NM_001044612]
ENSSSCG00000001382	7.5686	7.9255	7.4068	7.9466	7.3613	7.2015	Sus scrofa discoidin domain receptor tyrosine kinase 1 (DDR1), mRNA. [Source:RefSeq mRNA;Acc:NM_001123105]
ENSSSCG00000001383	2.8311	3.4688	4.4355	4.3011	3.5368	4.4186	Sus scrofa general transcription factor IIH, polypeptide 4, 52kDa (GTF2H4), mRNA. [Source:RefSeq mRNA;Acc:NM_001123120]
ENSSSCG00000001384	8.4472	7.0082	9.9517	8.299	4.7805	8.3874	valyl-tRNA synthetase 2, mitochondrial [Source:HGNC Symbol;Acc:HGNC:21642]
ENSSSCG00000001386	0	0	0.0479	0	0	0	-
ENSSSCG00000001390	0.4131	0.377	0.4531	0.2141	0.3013	0.4974	Sus scrofa psoriasis susceptibility 1 candidate 2 (PSORS1C2), mRNA. [Source:RefSeq mRNA;Acc:NM_001123171]
ENSSSCG00000001391	1.0752	2.2366	2.5763	3.1951	1.6721	1.9037	Coiled-coil alpha-helical rod protein 1 [Source:UniProtKB/Swiss-Prot;Acc:Q9TSV3]
ENSSSCG00000001392	0.6204	0.6403	0.9373	1.2629	0.2828	0.578	Sus scrofa transcription factor 19 (TCF19), mRNA. [Source:RefSeq mRNA;Acc:NM_001167591]
ENSSSCG00000001394	4.2869	4.6866	5.1633	5.8308	4.8363	4.5701	Uncharacterized protein [Source:UniProtKB/TrEMBL;Acc:K7GSB8]
ENSSSCG00000001395	0	0.3537	0.8198	0.6025	0.106	0.9333	-
ENSSSCG00000001396	10.8542	13.1658	15.9832	17.7383	9.9578	17.6453	-
ENSSSCG00000001397	0.4155	0.395	0.2034	0.2243	0.3788	0.4169	-
ENSSSCG00000001398	11.7317	13.2162	15.2843	13.2735	12.2394	13.0298	Sus scrofa MHC class I antigen 6 (SLA-6), mRNA. [Source:RefSeq mRNA;Acc:NM_001113704]
ENSSSCG00000001400	80.4741	77.3243	99.8494	97.0478	85.1906	88.1507	Sus scrofa DEAD (Asp-Glu-Ala-Asp) box polypeptide 39B (DDX39B), mRNA. [Source:RefSeq mRNA;Acc:NM_001005157]
ENSSSCG00000001401	0.9934	0.8971	0.9241	0.9115	0.9622	0.8098	Sus scrofa ATPase, H+ transporting, lysosomal 13kDa, V1 subunit G2 (ATP6V1G2), mRNA. [Source:RefSeq mRNA;Acc:NM_001145380]
ENSSSCG00000001402	22.6271	27.2347	21.088	32.8848	24.6529	27.6248	nuclear factor of kappa light polypeptide gene enhancer in B-cells inhibitor-like 1 [Source:HGNC Symbol;Acc:HGNC:7800]
ENSSSCG00000001403	0.0625	0	0	0	0.057	0	Lymphotoxin-alpha [Source:UniProtKB/Swiss-Prot;Acc:P26445]
ENSSSCG00000001404	0.163	0.3719	0.0426	0.61	0.0495	0.1635	Sus scrofa tumor necrosis factor (TNF), mRNA. [Source:RefSeq mRNA;Acc:NM_214022]
ENSSSCG00000001405	1.4697	2.0491	1.2153	2.9614	0.8932	2.3757	Sus scrofa lymphotoxin beta (TNF superfamily, member 3) (LTB), mRNA. [Source:RefSeq mRNA;Acc:NM_001185138]
ENSSSCG00000001407	0	0	0.0872	0	0	0	-
ENSSSCG00000001408	6.1262	8.2026	7.7056	11.028	6.2142	7.8782	Sus scrofa allograft inflammatory factor 1 (AIF1), mRNA. [Source:RefSeq mRNA;Acc:NM_001129950]
ENSSSCG00000001409	28.0902	26.7752	36.719	35.5418	26.4946	38.2508	proline-rich coiled-coil 2A [Source:HGNC Symbol;Acc:HGNC:13918]
ENSSSCG00000001410	48.6979	44.5636	52.209	53.5936	41.6219	58.7456	Sus scrofa BCL2-associated athanogene 6 (BAG6), mRNA. [Source:RefSeq mRNA;Acc:NM_001145382]
ENSSSCG00000001411	0.7191	1.2761	0.7511	1.449	0.9834	1.3228	Sus scrofa apolipoprotein M (APOM), mRNA. [Source:RefSeq mRNA;Acc:NM_001040640]
ENSSSCG00000001412	4.8844	6.0187	4.8918	8.8632	4.7347	5.5831	Sus scrofa chromosome 6 open reading frame 47 ortholog (C7H6orf47), mRNA. [Source:RefSeq mRNA;Acc:NM_001244686]
ENSSSCG00000001413	20.0175	21.4581	20.7215	20.6617	18.4227	25.2969	Sus scrofa G patch domain and ankyrin repeats 1 (GPANK1), mRNA. [Source:RefSeq mRNA;Acc:NM_001145383]
ENSSSCG00000001414	72.2366	74.77	70.9472	80.4416	77.9313	86.2715	Sus scrofa casein kinase 2, beta polypeptide (CSNK2B), mRNA. [Source:RefSeq mRNA;Acc:NM_001145377]
ENSSSCG00000001416	0.2356	0.1792	0	0.2035	0.1074	0.3546	lymphocyte antigen 6 complex, locus G5C [Source:HGNC Symbol;Acc:HGNC:13932]
ENSSSCG00000001417	14.8679	17.2301	13.3803	18.113	12.0214	17.0487	Sus scrofa abhydrolase domain containing 16A (BAT5), mRNA. [Source:RefSeq mRNA;Acc:NM_001195326]
ENSSSCG00000001418	9.3878	14.9876	9.712	11.6965	9.9303	12.2234	Sus scrofa sialidase 1 (lysosomal sialidase) (NEU1), mRNA. [Source:RefSeq mRNA;Acc:NM_001101822]
ENSSSCG00000001419	0.0713	0	0	0.1539	0.0325	0.0358	Sus scrofa solute carrier family 44, member 4 (SLC44A4), mRNA. [Source:RefSeq mRNA;Acc:NM_001101818]
ENSSSCG00000001420	4.5096	7.255	5.5028	8.9309	5.1192	8.2227	euchromatic histone-lysine N-methyltransferase 2 [Source:HGNC Symbol;Acc:HGNC:14129]
ENSSSCG00000001421	2.117	2.1	1.9108	2.5038	1.8041	2.4473	Sus scrofa zinc finger and BTB domain containing 12 (ZBTB12), mRNA. [Source:RefSeq mRNA;Acc:NM_001101821]
ENSSSCG00000001422	8.2197	12.8997	13.1509	17.9563	8.6365	13.2793	complement component 2 [Source:HGNC Symbol;Acc:HGNC:1248]
ENSSSCG00000001423	15.1495	15.4093	16.0677	17.8205	12.2196	14.5121	negative elongation factor complex member E [Source:HGNC Symbol;Acc:HGNC:13974]
ENSSSCG00000001424	10.7358	11.0444	13.2573	12.6208	8.8612	11.8605	Sus scrofa superkiller viralicidic activity 2-like (S. cerevisiae) (SKIV2L), mRNA. [Source:RefSeq mRNA;Acc:NM_001101817]
ENSSSCG00000001425	3.6538	4.6715	5.1438	5.4418	3.5723	4.6223	Sus scrofa dom-3 homolog Z (C. elegans) (DOM3Z), mRNA. [Source:RefSeq mRNA;Acc:NM_001101826]
ENSSSCG00000001426	7.4091	7.8323	6.0362	9.5335	5.9439	6.4675	Sus scrofa serine/threonine kinase 19 (STK19), mRNA. [Source:RefSeq mRNA;Acc:NM_001128450]
ENSSSCG00000001427	12.6177	11.853	19.2231	24.2697	13.3167	28.7134	Sus scrofa complement C4 (C4), mRNA. [Source:RefSeq mRNA;Acc:NM_001123089]
ENSSSCG00000001428	0.0837	0.0318	0.0656	0.0361	0	0	Sus scrofa cytochrome P450, family 21, subfamily A, polypepide 2 (CYP21A2), mRNA. [Source:RefSeq mRNA;Acc:NM_214433]
ENSSSCG00000001429	2.3191	4.0224	6.2628	3.3905	3.4494	5.4701	Sus scrofa tenascin-X (TN-X), mRNA. [Source:RefSeq mRNA;Acc:NM_001123204]
ENSSSCG00000001430	10.2165	13.0468	14.8395	15.6604	9.1974	15.9313	activating transcription factor 6 beta [Source:HGNC Symbol;Acc:HGNC:2349]
ENSSSCG00000001431	0.949	1.251	0.8426	1.3113	0.5768	1.1426	Sus scrofa FK506 binding protein like (FKBPL), mRNA. [Source:RefSeq mRNA;Acc:NM_001128485]
ENSSSCG00000001433	13.1119	12.1665	9.4114	15.5219	11.839	15.2329	Sus scrofa palmitoyl-protein thioesterase 2 (PPT2), mRNA. [Source:RefSeq mRNA;Acc:NM_001123167]
ENSSSCG00000001434	0	0	0	0.0602	0.127	0.2097	Sus scrofa EGF-like-domain, multiple 8 (EGFL8), mRNA. [Source:RefSeq mRNA;Acc:NM_001123111]
ENSSSCG00000001435	28.5166	102.031	29.7179	71.8373	35.0556	31.7622	Sus scrofa 1-acylglycerol-3-phosphate O-acyltransferase 1 (lysophosphatidic acid acyltransferase, alpha) (AGPAT1), mRNA. [Source:RefSeq mRNA;Acc:NM_001033008]
ENSSSCG00000001436	49.8374	50.7539	52.728	54.4164	54.5731	53.0933	Sus scrofa ring finger protein 5, E3 ubiquitin protein ligase (RNF5), mRNA. [Source:RefSeq mRNA;Acc:NM_001123224]
ENSSSCG00000001437	0.1225	0.1863	0.1439	0.3173	0.0558	0.2458	Sus scrofa advanced glycosylation end product-specific receptor (AGER), mRNA. [Source:RefSeq mRNA;Acc:NM_001123218]
ENSSSCG00000001438	26.5181	27.2311	28.8404	27.6084	21.4754	33.4948	Sus scrofa pre-B-cell leukemia homeobox 2 (PBX2), mRNA. [Source:RefSeq mRNA;Acc:NM_001123157]
ENSSSCG00000001439	1.9935	3.4335	2.021	3.6963	2.1916	3.4121	Sus scrofa G-protein signaling modulator 3 (GPSM3), mRNA. [Source:RefSeq mRNA;Acc:NM_001123119]
ENSSSCG00000001440	7.7933	7.4696	12.6178	10.3948	6.7885	11.6889	Sus scrofa notch 4 (NOTCH4), mRNA. [Source:RefSeq mRNA;Acc:NM_001123147]
ENSSSCG00000001443	0	0	0	0	0	0.0637	Uncharacterized protein [Source:UniProtKB/TrEMBL;Acc:F1RQ57]
ENSSSCG00000001453	150.756	182.559	153.268	182.525	129.72	189.398	Sus scrofa MHC class II DR-alpha (SLA-DRA), mRNA. [Source:RefSeq mRNA;Acc:NM_001113706]
ENSSSCG00000001454	1.4923	1.746	1.8884	1.5861	1.8836	2.649	-
ENSSSCG00000001455	68.6463	79.7123	20.1457	76.0925	14.8514	96.5289	Sus scrofa MHC class II histocompatibility antigen SLA-DRB1 (SLA-DRB1), mRNA. [Source:RefSeq mRNA;Acc:NM_001113695]
ENSSSCG00000001456	126.485	164.477	87.7335	155.716	77.9637	153.132	Sus scrofa MHC class II histocompatibility antigen SLA-DQA (SLA-DQA1), mRNA. [Source:RefSeq mRNA;Acc:NM_001130224]
ENSSSCG00000001457	137.555	194.652	46.4621	179.464	47.5194	185.507	Sus scrofa SLA-DQ beta1 domain (SLA-DQB1), mRNA. [Source:RefSeq mRNA;Acc:NM_001113694]
ENSSSCG00000001458	0.2522	0	0	0.2178	0	0.3795	Uncharacterized protein [Source:UniProtKB/TrEMBL;Acc:F1RQ23]
ENSSSCG00000001459	0.0479	0.2184	0.225	0.4133	0.2618	0.1441	Sus scrofa MHC class II, DO beta (SLA-DOB), mRNA. [Source:RefSeq mRNA;Acc:NM_001114064]
ENSSSCG00000001463	0	0.3224	0.083	0.0915	0.1932	0.1063	Sus scrofa proteasome (prosome, macropain) subunit, beta type, 9 (large multifunctional peptidase 2) (PSMB9), mRNA. [Source:RefSeq mRNA;Acc:NM_001037961]
ENSSSCG00000001464	0	0.0871	0.0897	0	0.2088	0	-
ENSSSCG00000001465	0	0.051	0	0.0579	0	0.1347	Major histocompatibility complex, class II, DO beta [Source:UniProtKB/TrEMBL;Acc:A5D9J8]
ENSSSCG00000001469	17.6574	21.871	26.8508	22.7045	21.1277	26.6397	Sus scrofa MHC class II, DM beta (SLA-DMB), mRNA. [Source:RefSeq mRNA;Acc:NM_001113707]
ENSSSCG00000001470	13.8764	18.4202	15.1526	19.4639	11.1937	21.7702	Sus scrofa SLA-DM alpha chain (SLA-DMA), mRNA. [Source:RefSeq mRNA;Acc:NM_001113705]
ENSSSCG00000001471	44.4442	45.661	48.2863	51.9475	47.7043	49.1972	Sus scrofa bromodomain containing 2 (BRD2), mRNA. [Source:RefSeq mRNA;Acc:NM_001123085]
ENSSSCG00000001472	1.4841	3.7035	2.5069	2.7235	2.114	4.4672	Sus scrofa major histocompatibility complex, class II, DO alpha (SLA-DOA), mRNA. [Source:RefSeq mRNA;Acc:NM_001185143]
ENSSSCG00000001473	0.3256	0.1376	1.4312	0.2187	0.0165	0.3811	Collagen type XI alpha 2 [Source:UniProtKB/TrEMBL;Acc:A5D9L2]
ENSSSCG00000001474	12.7719	11.3555	12.6152	13.294	11.7559	13.4646	Sus scrofa retinoid X receptor, beta (RXRB), mRNA. [Source:RefSeq mRNA;Acc:NM_001190246]
ENSSSCG00000001475	4.8641	6.6587	7.2105	8.3688	6.0717	6.3445	Sus scrofa solute carrier family 39 (zinc transporter), member 7 (SLC39A7), mRNA. [Source:RefSeq mRNA;Acc:NM_001131045]
ENSSSCG00000001476	41.9282	38.4963	48.9693	35.0232	31.1349	40.921	Sus scrofa hydroxysteroid (17-beta) dehydrogenase 8 (HSD17B8), mRNA. [Source:RefSeq mRNA;Acc:NM_001130730]
ENSSSCG00000001477	33.4888	32.7455	31.9779	36.4645	24.367	36.6269	Sus scrofa ring finger protein 1 (RING1), mRNA. [Source:RefSeq mRNA;Acc:NM_001190235]
ENSSSCG00000001478	4.3825	11.3439	7.2277	11.2212	3.6449	9.643	bone morphogenetic protein 5 [Source:RefSeq peptide;Acc:NP_001191830]
ENSSSCG00000001479	0.2924	0.2426	0.2707	0.3902	0.1938	0.32	3-hydroxymethyl-3-methylglutaryl-CoA lyase-like 1 [Source:HGNC Symbol;Acc:HGNC:21359]
ENSSSCG00000001480	0.227	0.0575	0	0.0653	0.069	0.3036	GDNF family receptor alpha like [Source:HGNC Symbol;Acc:HGNC:32789]
ENSSSCG00000001481	0	0	0	0.047	0	0	Sus scrofa hypocretin (orexin) receptor 2 (HCRTR2), mRNA. [Source:RefSeq mRNA;Acc:NM_001129951]
ENSSSCG00000001483	0	0.0276	0	0.0209	0.0551	0.0121	family with sequence similarity 83, member B [Source:HGNC Symbol;Acc:HGNC:21357]
ENSSSCG00000001485	9.7292	10.4569	9.9537	10.5223	10.9121	11.2091	Uncharacterized protein [Source:UniProtKB/TrEMBL;Acc:F1RZW0]
ENSSSCG00000001486	1.4826	1.4367	1.0678	0.9912	0.6976	1.1996	leucine rich repeat containing 1 [Source:HGNC Symbol;Acc:HGNC:14307]
ENSSSCG00000001487	284.48	203.431	229.01	186.214	270.028	252.379	kelch-like family member 31 [Source:HGNC Symbol;Acc:HGNC:21353]
ENSSSCG00000001488	4.2592	3.7094	3.5518	4.0144	4.885	2.6882	glutamate-cysteine ligase, catalytic subunit [Source:HGNC Symbol;Acc:HGNC:4311]
ENSSSCG00000001490	0	0.3201	0.2638	0.3635	0.307	0.3378	KH domain containing, RNA binding, signal transduction associated 2 [Source:HGNC Symbol;Acc:HGNC:18114]
ENSSSCG00000001493	0.7701	1.7915	1.4195	1.1345	1.1976	1.0454	Sus scrofa primase, DNA, polypeptide 2 (58kDa) (PRIM2), mRNA. [Source:RefSeq mRNA;Acc:NM_001244164]
ENSSSCG00000001494	32.5743	11.5249	35.6139	9.1729	12.6532	34.2463	Uncharacterized protein [Source:UniProtKB/TrEMBL;Acc:F1RZV1]
ENSSSCG00000001497	3.2685	4.0048	4.1455	4.6371	2.8378	5.1794	zinc finger protein 451 [Source:HGNC Symbol;Acc:HGNC:21091]
ENSSSCG00000001498	0.8518	0.6748	0.6673	0.521	0.5824	0.819	BEN domain containing 6 [Source:HGNC Symbol;Acc:HGNC:20871]
ENSSSCG00000001499	27.6637	28.6599	35.4284	27.4983	30.9127	35.8299	dystonin [Source:HGNC Symbol;Acc:HGNC:1090]
ENSSSCG00000001500	4.2998	3.5562	6.8629	6.0339	4.4588	4.5298	collagen, type XXI, alpha 1 [Source:HGNC Symbol;Acc:HGNC:17025]
ENSSSCG00000001501	17.733	17.6646	17.4237	16.2627	13.2646	17.9823	vacuolar protein sorting 52 homolog (S. cerevisiae) [Source:HGNC Symbol;Acc:HGNC:10518]
ENSSSCG00000001502	771.575	1174.9	938.995	1143.46	994.554	801.261	Sus scrofa ribosomal protein S18 (RPS18), mRNA. [Source:RefSeq mRNA;Acc:NM_213940]
ENSSSCG00000001503	3.2306	3.8609	2.7567	5.2809	1.683	3.5308	UDP-Gal:betaGlcNAc beta 1,3-galactosyltransferase, polypeptide 4 [Source:HGNC Symbol;Acc:HGNC:919]
ENSSSCG00000001504	5.6435	5.4714	6.952	6.957	6.2446	6.1811	WD repeat domain 46 [Source:HGNC Symbol;Acc:HGNC:13923]
ENSSSCG00000001505	49.7206	50.3788	52.0128	56.4133	47.4196	43.5934	Sus scrofa prefoldin subunit 6 (PFDN6), transcript variant 2, mRNA. [Source:RefSeq mRNA;Acc:NM_001185179]
ENSSSCG00000001506	23.9639	28.8937	30.8222	27.9634	23.2007	32.1249	ral guanine nucleotide dissociation stimulator-like 2 [Source:HGNC Symbol;Acc:HGNC:9769]
ENSSSCG00000001507	22.9127	30.924	32.8646	30.7115	22.3593	33.8688	TAP binding protein (tapasin) [Source:HGNC Symbol;Acc:HGNC:11566]
ENSSSCG00000001508	5.473	5.2469	4.9215	5.3588	4.2516	6.7288	zinc finger and BTB domain containing 22 [Source:HGNC Symbol;Acc:HGNC:13085]
ENSSSCG00000001509	14.3831	14.1511	12.5526	12.1797	10.5026	16.1475	death-domain associated protein [Source:HGNC Symbol;Acc:HGNC:2681]
ENSSSCG00000001510	0.3644	0.7083	0.571	0.5595	0.4061	0.2844	-
ENSSSCG00000001511	11.6184	11.8211	11.0694	12.8468	8.0513	14.6109	PHD finger protein 1 [Source:HGNC Symbol;Acc:HGNC:8919]
ENSSSCG00000001512	92.0567	112.291	95.7757	117.74	100.05	97.9184	cutA divalent cation tolerance homolog (E. coli) [Source:HGNC Symbol;Acc:HGNC:21101]
ENSSSCG00000001513	0.9991	1.5196	1.6001	2.2049	1.0727	1.8266	synaptic Ras GTPase activating protein 1 [Source:HGNC Symbol;Acc:HGNC:11497]
ENSSSCG00000001515	3.8867	3.3436	3.9432	5.6675	2.672	6.3291	zinc finger and BTB domain containing 9 [Source:HGNC Symbol;Acc:HGNC:28323]
ENSSSCG00000001516	5.6074	5.5249	5.9399	5.6266	4.1806	6.8106	BCL2-antagonist/killer 1 [Source:HGNC Symbol;Acc:HGNC:949]
ENSSSCG00000001517	4.2929	8.2164	5.6049	9.0828	4.1745	6.2455	Uncharacterized protein [Source:UniProtKB/TrEMBL;Acc:F1RZR1]
ENSSSCG00000001518	0.9114	0.9319	1.3559	1.1309	0.9635	1.6137	Uncharacterized protein [Source:UniProtKB/TrEMBL;Acc:F1RZR0]
ENSSSCG00000001520	27.5441	23.6607	23.2265	26.3116	19.5126	28.399	LEM domain containing 2 [Source:HGNC Symbol;Acc:HGNC:21244]
ENSSSCG00000001523	0.8659	0.461	0.4974	0.4237	0.8947	1.448	Uncharacterized protein [Source:UniProtKB/TrEMBL;Acc:F1RZ33]
ENSSSCG00000001526	14.5422	13.1661	11.8926	16.6524	11.849	16.9959	Sus scrofa high mobility group AT-hook 1 (HMGA1), transcript variant 1, mRNA. [Source:RefSeq mRNA;Acc:NM_001185154]
ENSSSCG00000001527	282.661	274.459	293.173	263.075	334.449	300.362	chromosome 6 open reading frame 106 [Source:HGNC Symbol;Acc:HGNC:21215]
ENSSSCG00000001528	386.719	499.276	425.371	519.306	435.385	426.206	ribosomal protein S10 [Source:HGNC Symbol;Acc:HGNC:10383]
ENSSSCG00000001531	67.8368	74.0137	68.1636	71.934	73.3158	65.6585	small nuclear ribonucleoprotein polypeptide C [Source:HGNC Symbol;Acc:HGNC:11157]
ENSSSCG00000001532	3.8411	3.8452	3.219	4.5977	3.404	4.6606	Uncharacterized protein [Source:UniProtKB/TrEMBL;Acc:F1RZ15]
ENSSSCG00000001533	31.7108	27.4805	24.6461	24.6947	31.2377	28.4414	TAF11 RNA polymerase II, TATA box binding protein (TBP)-associated factor, 28kDa [Source:HGNC Symbol;Acc:HGNC:11544]
ENSSSCG00000001534	4.6121	4.2957	4.8917	4.9226	3.0471	5.3554	Sus scrofa ankyrin repeat and sterile alpha motif domain containing 1A (ANKS1A), mRNA. [Source:RefSeq mRNA;Acc:NM_001246264]
ENSSSCG00000001535	0.1765	0.179	0.3226	0.3556	0	0.4132	Uncharacterized protein [Source:UniProtKB/TrEMBL;Acc:F1RZ12]
ENSSSCG00000001536	0.1367	0.104	0.1285	0.1889	0.0997	0.1646	-
ENSSSCG00000001537	6.7197	7.6448	6.7191	8.2562	4.831	8.3317	Uncharacterized protein [Source:UniProtKB/TrEMBL;Acc:F1RZ10]
ENSSSCG00000001538	0.5749	1.2826	1.201	1.5226	0.6639	0.923	Uncharacterized protein [Source:UniProtKB/TrEMBL;Acc:K7GNI5]
ENSSSCG00000001539	8.9178	13.0855	11.5473	13.0241	7.8908	8.5002	Sus scrofa peroxisome proliferator-activated receptor delta (PPARD), transcript variant 1, mRNA. [Source:RefSeq mRNA;Acc:NM_214152]
ENSSSCG00000001543	963.097	1335.36	1139.09	1433.51	1175.44	1083.41	Sus scrofa ribosomal protein L10a (RPL10A), mRNA. [Source:RefSeq mRNA;Acc:NM_001097477]
ENSSSCG00000001544	15.7292	11.1079	13.875	15.581	7.6216	16.3786	TEA domain family member 3 [Source:HGNC Symbol;Acc:HGNC:11716]
ENSSSCG00000001546	4.0315	4.369	5.132	5.2658	3.5834	6.3202	Uncharacterized protein [Source:UniProtKB/TrEMBL;Acc:F1RYY3]
ENSSSCG00000001549	23.0942	24.9274	29.7308	27.2963	26.3806	23.9531	Uncharacterized protein [Source:UniProtKB/TrEMBL;Acc:F1RYY0]
ENSSSCG00000001550	0.0879	0.3342	0.2754	0.6072	0.0801	0.7055	armadillo repeat containing 12 [Source:HGNC Symbol;Acc:HGNC:21099]
ENSSSCG00000001551	1.0424	6.6066	1.0888	1.5004	0.6336	0.6973	colipase-like 2 [Source:HGNC Symbol;Acc:HGNC:21250]
ENSSSCG00000001552	0	0.4116	0	0	0	0	Sus scrofa colipase, pancreatic (CLPS), mRNA. [Source:RefSeq mRNA;Acc:NM_214203]
ENSSSCG00000001553	0	0.0967	0	0	0	0	lipoma HMGIC fusion partner-like 5 [Source:HGNC Symbol;Acc:HGNC:21253]
ENSSSCG00000001554	7.1749	6.166	7.0257	7.869	5.0365	6.443	Sus scrofa SRSF protein kinase 1 (SRPK1), mRNA. [Source:RefSeq mRNA;Acc:NM_001144113]
ENSSSCG00000001555	0.0318	0.0968	0.0249	0.055	0.1161	0.1277	solute carrier family 26 (anion exchanger), member 8 [Source:HGNC Symbol;Acc:HGNC:14468]
ENSSSCG00000001556	23.294	25.8134	23.3668	23.9932	23.6787	28.2537	mitogen-activated protein kinase 14 [Source:HGNC Symbol;Acc:HGNC:6876]
ENSSSCG00000001560	0.0917	0.0349	0.0359	0.0396	0.0418	0.046	chromosome 6 open reading frame 222 [Source:HGNC Symbol;Acc:HGNC:33769]
ENSSSCG00000001561	1.3899	1.5856	1.7013	2.3256	1.4255	2.179	ets variant 7 [Source:HGNC Symbol;Acc:HGNC:18160]
ENSSSCG00000001562	8.7534	11.2319	9.0996	10.9269	7.0724	11.1553	potassium channel tetramerization domain containing 20 [Source:HGNC Symbol;Acc:HGNC:21052]
ENSSSCG00000001563	9.2446	9.277	9.2909	9.5606	9.1473	9.1398	serine/threonine kinase 38 [Source:HGNC Symbol;Acc:HGNC:17847]
ENSSSCG00000001564	20.8996	19.7851	24.7293	18.4256	21.1574	21.7206	-
ENSSSCG00000001565	1.0413	1.0079	0	1.2263	0.5178	0.6649	Uncharacterized protein [Source:UniProtKB/TrEMBL;Acc:F1RVT3]
ENSSSCG00000001566	0.1216	0.1233	0.0318	0.3151	0.1109	0.1627	RAB44, member RAS oncogene family [Source:HGNC Symbol;Acc:HGNC:21068]
ENSSSCG00000001567	0	0.0298	0.092	0.0676	0.0357	0.2356	copine V [Source:HGNC Symbol;Acc:HGNC:2318]
ENSSSCG00000001569	4.8703	6.5162	5.7582	7.1656	5.92	6.606	chromosome 6 open reading frame 89 [Source:HGNC Symbol;Acc:HGNC:21114]
ENSSSCG00000001570	99.7304	60.6046	110.554	83.7039	45.5138	144.769	Sus scrofa peptidase inhibitor 16 (PI16), mRNA. [Source:RefSeq mRNA;Acc:NM_001243527]
ENSSSCG00000001571	65.3818	66.7266	70.3337	69.2056	60.4155	73.2263	mitochondrial carrier 1 [Source:HGNC Symbol;Acc:HGNC:17586]
ENSSSCG00000001572	2.3241	4.1725	3.5219	5.4947	3.7513	4.9696	FYVE, RhoGEF and PH domain containing 2 [Source:HGNC Symbol;Acc:HGNC:3664]
ENSSSCG00000001573	5.5369	4.1849	7.3362	2.5679	4.7984	7.3386	Pim-1 proto-oncogene, serine/threonine kinase [Source:HGNC Symbol;Acc:HGNC:8986]
ENSSSCG00000001577	0.6119	0.795	0.739	0.7927	1.0925	0.7163	-
ENSSSCG00000001578	3.5904	4.8405	4.3041	4.5569	3.0252	3.2203	ring finger protein 8, E3 ubiquitin protein ligase [Source:HGNC Symbol;Acc:HGNC:10071]
ENSSSCG00000001579	4.7899	4.7664	4.051	5.7005	3.8888	4.6146	Uncharacterized protein [Source:UniProtKB/TrEMBL;Acc:F1RVS1]
ENSSSCG00000001582	0.3831	0.7284	1.1755	0.6893	0.5821	0.6727	MAM domain containing glycosylphosphatidylinositol anchor 1 [Source:HGNC Symbol;Acc:HGNC:19267]
ENSSSCG00000001584	8.8292	8.9529	6.0298	5.8651	6.6044	7.723	zinc finger, AN1-type domain 3 [Source:HGNC Symbol;Acc:HGNC:18019]
ENSSSCG00000001588	0.0632	0.0721	0.0792	0.0764	0.0806	0.0317	dynein, axonemal, heavy chain 8 [Source:HGNC Symbol;Acc:HGNC:2952]
ENSSSCG00000001589	0	0	0	0	0.0583	0	Sus scrofa glucagon-like peptide 1 receptor (GLP1R), mRNA. [Source:RefSeq mRNA;Acc:NM_001256594]
ENSSSCG00000001592	0	0.0663	0	0	0	0	potassium channel, two pore domain subfamily K, member 17 [Source:HGNC Symbol;Acc:HGNC:14465]
ENSSSCG00000001594	0	0.1128	0.1743	0.064	0.1352	0	kinesin family member 6 [Source:HGNC Symbol;Acc:HGNC:21202]
ENSSSCG00000001595	13.6266	13.7467	16.4175	18.0018	11.3003	16.1988	dishevelled associated activator of morphogenesis 2 [Source:HGNC Symbol;Acc:HGNC:18143]
ENSSSCG00000001596	2.3933	3.1237	3.0402	2.765	2.8599	3.5694	molybdenum cofactor synthesis 1 [Source:HGNC Symbol;Acc:HGNC:7190]
ENSSSCG00000001597	0.0736	0.112	0.1153	0.0477	0.0671	0.0369	leucine rich repeat and fibronectin type III domain containing 2 [Source:HGNC Symbol;Acc:HGNC:21226]
ENSSSCG00000001598	0.5847	0.0494	0.2036	0.2244	0	0	Uncharacterized protein [Source:UniProtKB/TrEMBL;Acc:F1RVP2]
ENSSSCG00000001600	0.7119	1.8563	1.3942	1.8444	1.0662	1.2245	Sus scrofa nuclear transcription factor Y, alpha (NFYA), mRNA. [Source:RefSeq mRNA;Acc:NM_001243295]
ENSSSCG00000001605	0.1737	0	0.5444	0	0	0	translocator protein 2 [Source:HGNC Symbol;Acc:HGNC:21256]
ENSSSCG00000001611	0	0.0189	0.0195	0	0	0	Uncharacterized protein [Source:UniProtKB/TrEMBL;Acc:F1RVL9]
ENSSSCG00000001612	0.1611	0.1991	0.1104	0.1565	0.1469	0.1818	Uncharacterized protein [Source:UniProtKB/TrEMBL;Acc:I3LFE9]
ENSSSCG00000001613	0	0	0	0	0	0.0731	Sus scrofa triggering receptor expressed on myeloid cells-like 1 (TREML1), mRNA. [Source:RefSeq mRNA;Acc:NM_001243504]
ENSSSCG00000001614	0.1627	0	0.3824	0	0	0.1632	Uncharacterized protein [Source:UniProtKB/TrEMBL;Acc:F1RVL6]
ENSSSCG00000001616	0	0	0	0	0	0.2014	Uncharacterized protein [Source:UniProtKB/TrEMBL;Acc:I3LTE9]
ENSSSCG00000001617	0	0.0649	0	0	0	0	Sus scrofa triggering receptor expressed on myeloid cells 1 (TREM1), mRNA. [Source:RefSeq mRNA;Acc:NM_213756]
ENSSSCG00000001618	0	0	0.1084	0.1195	0	0	natural cytotoxicity triggering receptor 2 [Source:HGNC Symbol;Acc:HGNC:6732]
ENSSSCG00000001619	4.0459	5.1109	5.5152	5.1324	3.1466	5.4584	forkhead box P4 [Source:HGNC Symbol;Acc:HGNC:20842]
ENSSSCG00000001620	0.8915	2.1611	1.0039	2.2615	1.5238	0.5031	MyoD family inhibitor [Source:HGNC Symbol;Acc:HGNC:6967]
ENSSSCG00000001621	7.0437	8.2505	8.4245	10.6177	7.2527	10.9795	transcription factor EB [Source:HGNC Symbol;Acc:HGNC:11753]
ENSSSCG00000001624	2.4285	3.0365	3.2245	2.9503	2.4766	4.5842	-
ENSSSCG00000001625	0.3065	0.3496	0.06	0	0.3493	0.0769	progastricsin (pepsinogen C) [Source:HGNC Symbol;Acc:HGNC:8890]
ENSSSCG00000001626	0	0	0	0.1687	0	0	Uncharacterized protein [Source:UniProtKB/TrEMBL;Acc:F1RUW6]
ENSSSCG00000001629	0.0875	0.1664	0.0343	0.0378	0.4388	0.1756	Ubiquitin carboxyl-terminal hydrolase [Source:UniProtKB/TrEMBL;Acc:F1RUW2]
ENSSSCG00000001630	3.491	1.593	1.7503	2.1706	2.6734	3.2225	mediator complex subunit 20 [Source:HGNC Symbol;Acc:HGNC:16840]
ENSSSCG00000001631	3.2362	2.7754	4.477	3.984	3.3897	2.3489	bystin-like [Source:HGNC Symbol;Acc:HGNC:1157]
ENSSSCG00000001633	0	0.3952	0.2036	0	0.2369	0	Uncharacterized protein [Source:UniProtKB/TrEMBL;Acc:F1RUU8]
ENSSSCG00000001634	0.0653	0	0.0512	0	0	0	chromosome 6 open reading frame 132 [Source:HGNC Symbol;Acc:HGNC:21288]
ENSSSCG00000001636	0	0.1536	0	0.5231	0	0.2026	guanylate cyclase activator 1A (retina) [Source:HGNC Symbol;Acc:HGNC:4678]
ENSSSCG00000001637	0.3213	0.1222	0.3776	0	0.4394	0.1612	guanylate cyclase activator 1B (retina) [Source:HGNC Symbol;Acc:HGNC:4679]
ENSSSCG00000001638	16.2845	20.713	19.3353	17.1009	18.3632	14.8588	mitochondrial ribosomal protein S10 [Source:HGNC Symbol;Acc:HGNC:14502]
ENSSSCG00000001639	0.8761	1.0699	1.0633	1.5026	0.7425	1.5848	transcriptional regulating factor 1 [Source:HGNC Symbol;Acc:HGNC:18273]
ENSSSCG00000001641	17.7344	16.1232	15.8249	14.911	17.1174	17.0469	-
ENSSSCG00000001646	2.969	3.7934	3.5352	4.1365	3.7893	5.3488	GLTSCR1-like [Source:HGNC Symbol;Acc:HGNC:21111]
ENSSSCG00000001651	8.6615	11.732	11.7874	10.2098	11.5274	12.1794	Sus scrofa canopy 3 homolog (zebrafish) (CNPY3), mRNA. [Source:RefSeq mRNA;Acc:NM_001110428]
ENSSSCG00000001652	1.2953	2.3332	1.709	1.0009	2.051	1.2313	Sus scrofa glycine N-methyltransferase (GNMT), mRNA. [Source:RefSeq mRNA;Acc:NM_001110419]
ENSSSCG00000001653	2.6534	3.9611	3.3873	4.8374	2.083	3.4264	peroxisome biogenesis factor 6 [Source:RefSeq peptide;Acc:NP_001103896]
ENSSSCG00000001654	6.845	9.177	9.8511	11.113	7.096	9.7328	Sus scrofa protein phosphatase 2, regulatory subunit B', delta (PPP2R5D), mRNA. [Source:RefSeq mRNA;Acc:NM_001113451]
ENSSSCG00000001655	4.7184	5.2526	4.7677	6.7912	3.9275	5.7634	Sus scrofa male-enhanced antigen 1 (MEA1), mRNA. [Source:RefSeq mRNA;Acc:NM_001110429]
ENSSSCG00000001656	9.7568	10.4424	11.5461	11.0892	13.2475	10.7416	Sus scrofa chromosome 6 open reading frame 153 ortholog (C7H6orf153), mRNA. [Source:RefSeq mRNA;Acc:NM_001123090]
ENSSSCG00000001657	1.9653	3.0788	2.8818	4.1923	1.6845	3.1517	cullin 7 [Source:HGNC Symbol;Acc:HGNC:21024]
ENSSSCG00000001658	27.061	23.6105	32.4485	26.8101	25.5025	25.9855	mitochondrial ribosomal protein L2 [Source:HGNC Symbol;Acc:HGNC:14056]
ENSSSCG00000001659	8.1603	9.2375	8.9849	8.8981	6.2051	8.4894	kinesin light chain 4 [Source:HGNC Symbol;Acc:HGNC:21624]
ENSSSCG00000001660	1.0016	1.1341	2.2491	2.6332	0.9131	1.1835	protein tyrosine kinase 7 (inactive) [Source:HGNC Symbol;Acc:HGNC:9618]
ENSSSCG00000001661	32.6	31.6285	29.9705	34.7484	32.9252	41.4937	serum response factor (c-fos serum response element-binding transcription factor) [Source:HGNC Symbol;Acc:HGNC:11291]
ENSSSCG00000001664	0.0423	0.0322	0	0.0183	0	0	tau tubulin kinase 1 [Source:HGNC Symbol;Acc:HGNC:19140]
ENSSSCG00000001667	3.0999	4.0042	3.5791	4.8928	3.8869	4.6798	Uncharacterized protein [Source:UniProtKB/TrEMBL;Acc:F1RRM3]
ENSSSCG00000001672	0	0	0.1148	0	0.4006	0	cysteine-rich protein 3 [Source:HGNC Symbol;Acc:HGNC:17751]
ENSSSCG00000001675	1.5708	2.304	2.0216	2.81	2.3015	2.5893	Uncharacterized protein [Source:UniProtKB/TrEMBL;Acc:F1RRL4]
ENSSSCG00000001676	0.0492	0.0748	0.1542	0.1275	0.0449	0.0494	leucine rich repeat containing 73 [Source:HGNC Symbol;Acc:HGNC:21375]
ENSSSCG00000001679	3.7011	4.6168	4.4027	4.8535	4.0882	5.305	Uncharacterized protein [Source:UniProtKB/TrEMBL;Acc:F1RRK9]
ENSSSCG00000001680	0.331	0.2961	0.3508	0.3531	0.3727	0.4102	ATP-binding cassette, sub-family C (CFTR/MRP), member 10 [Source:HGNC Symbol;Acc:HGNC:52]
ENSSSCG00000001681	0	0.1629	0	0.0925	0	0	Uncharacterized protein [Source:UniProtKB/TrEMBL;Acc:F1RRK7]
ENSSSCG00000001683	6.3099	7.2827	10.8955	8.001	6.8665	13.4423	polymerase (DNA directed), eta [Source:HGNC Symbol;Acc:HGNC:9181]
ENSSSCG00000001686	32.405	44.7808	32.5053	42.8538	32.6814	35.4021	Sus scrofa Yip1 domain family, member 3 (YIPF3), mRNA. [Source:RefSeq mRNA;Acc:NM_001245980]
ENSSSCG00000001688	2.3831	2.7042	2.6077	2.6787	3.0692	3.264	Uncharacterized protein [Source:UniProtKB/TrEMBL;Acc:F1RRJ1]
ENSSSCG00000001689	0	0.048	0	0.0546	0.0576	0	Uncharacterized protein [Source:UniProtKB/TrEMBL;Acc:F1RRI9]
ENSSSCG00000001691	0.6473	0.4923	0.7606	0.559	0.2951	1.0824	Uncharacterized protein [Source:UniProtKB/TrEMBL;Acc:F1RRH7]
ENSSSCG00000001692	38.0619	26.5544	50.2693	41.6527	27.243	39.6621	Uncharacterized protein [Source:UniProtKB/TrEMBL;Acc:F1RRH6]
ENSSSCG00000001694	1.2451	2.8408	4.877	2.1505	2.2703	1.2493	Uncharacterized protein [Source:UniProtKB/TrEMBL;Acc:O46558]
ENSSSCG00000001695	44.4664	45.0534	53.4116	27.7885	29.9456	37.4671	Sus scrofa vascular endothelial growth factor A (VEGFA), mRNA. [Source:RefSeq mRNA;Acc:NM_214084]
ENSSSCG00000001696	86.1473	81.4994	83.8746	80.4445	83.973	98.2133	mitochondrial ribosomal protein L14 [Source:HGNC Symbol;Acc:HGNC:14279]
ENSSSCG00000001697	8.6334	7.7068	8.8869	10.1832	6.1909	10.458	transmembrane protein 63B [Source:HGNC Symbol;Acc:HGNC:17735]
ENSSSCG00000001698	0.1684	0.3201	0.033	0.0727	0.1919	0.0845	calpain 11 [Source:HGNC Symbol;Acc:HGNC:1478]
ENSSSCG00000001699	3.0563	1.5495	1.3301	5.8651	5.2629	3.4072	Uncharacterized protein [Source:UniProtKB/TrEMBL;Acc:F1RQU5]
ENSSSCG00000001700	17.962	16.2813	23.672	23.9276	11.8183	23.2202	solute carrier family 29 (equilibrative nucleoside transporter), member 1 [Source:HGNC Symbol;Acc:HGNC:11003]
ENSSSCG00000001701	132.08	177.541	114.818	153.573	101.695	135.937	Sus scrofa heat shock protein 90kDa alpha (cytosolic), class B member 1 (HSPCB), mRNA. [Source:RefSeq mRNA;Acc:NM_001244433]
ENSSSCG00000001703	3.9142	8.7636	3.2134	4.7323	2.0839	2.7962	nuclear factor of kappa light polypeptide gene enhancer in B-cells inhibitor, epsilon [Source:HGNC Symbol;Acc:HGNC:7799]
ENSSSCG00000001705	0	0	0	0.0469	0	0	t-complex-associated-testis-expressed 1 [Source:HGNC Symbol;Acc:HGNC:11693]
ENSSSCG00000001706	3.6264	2.6707	5.1962	3.5083	2.9921	4.2142	alanyl-tRNA synthetase 2, mitochondrial [Source:HGNC Symbol;Acc:HGNC:21022]
ENSSSCG00000001708	9.0981	10.8145	8.9882	11.4798	8.3711	9.5849	cell division cycle 5-like [Source:HGNC Symbol;Acc:HGNC:1743]
ENSSSCG00000001709	0.2528	0.3204	0.33	0.2911	3.0725	0.3382	Uncharacterized protein [Source:UniProtKB/TrEMBL;Acc:F1RQS4]
ENSSSCG00000001710	0	0	0.3207	0.1768	0.1866	0.4107	runt-related transcription factor 2 [Source:HGNC Symbol;Acc:HGNC:10472]
ENSSSCG00000001711	30.9554	28.8488	31.8753	31.8656	33.5346	32.9893	chloride intracellular channel 5 [Source:HGNC Symbol;Acc:HGNC:13517]
ENSSSCG00000001715	0.188	0.0953	0.0982	0.0902	0.1333	0.2515	ectonucleotide pyrophosphatase/phosphodiesterase 5 (putative) [Source:HGNC Symbol;Acc:HGNC:13717]
ENSSSCG00000001716	5.2434	4.5713	10.0184	4.6386	2.6816	8.4689	regulator of calcineurin 2 [Source:HGNC Symbol;Acc:HGNC:3041]
ENSSSCG00000001718	0.519	0.5526	0.6234	0.5976	0.5362	0.3472	Sus scrofa cytochrome P450, family 39, subfamily A, polypeptide 1 (CYP39A1), mRNA. [Source:RefSeq mRNA;Acc:NM_001101027]
ENSSSCG00000001719	0.266	0.0405	0.0417	0.3216	0	0.1068	Uncharacterized protein [Source:UniProtKB/TrEMBL;Acc:F1RQQ1]
ENSSSCG00000001720	3.2171	3.6428	2.8562	2.3152	1.6945	2.8692	Sus scrofa solute carrier family 25, member 27 (SLC25A27), mRNA. [Source:RefSeq mRNA;Acc:NM_001195115]
ENSSSCG00000001723	12.7267	9.9405	10.9251	10.2344	5.3023	10.228	Sus scrofa phospholipase A2, group VII (platelet-activating factor acetylhydrolase, plasma) (PLA2G7), mRNA. [Source:RefSeq mRNA;Acc:NM_001113013]
ENSSSCG00000001724	0	0.0691	0	0.1047	0	0	meprin A, alpha (PABA peptide hydrolase) [Source:HGNC Symbol;Acc:HGNC:7015]
ENSSSCG00000001725	26.692	29.2917	34.187	35.5546	20.0005	33.6718	adhesion G protein-coupled receptor F5 [Source:HGNC Symbol;Acc:HGNC:19030]
ENSSSCG00000001727	10.3037	9.7121	15.8413	13.6022	8.8312	13.3803	-
ENSSSCG00000001728	6.5332	6.3488	8.4351	6.5822	4.0809	6.1909	CD2-associated protein [Source:HGNC Symbol;Acc:HGNC:14258]
ENSSSCG00000001729	0.4257	0	0.0667	0	0.0776	0.598	Uncharacterized protein [Source:UniProtKB/TrEMBL;Acc:I3LAS4]
ENSSSCG00000001731	1.536	2.5031	1.989	2.3821	2.9434	2.3274	centromere protein Q [Source:HGNC Symbol;Acc:HGNC:21347]
ENSSSCG00000001732	12.3349	13.1895	11.9625	9.1608	10.6603	9.9999	methylmalonyl-CoA mutase, mitochondrial precursor [Source:RefSeq peptide;Acc:NP_999570]
ENSSSCG00000001734	0.154	2.1087	0.362	1.5963	0.4213	0.1546	chromosome 6 open reading frame 141 [Source:HGNC Symbol;Acc:HGNC:21351]
ENSSSCG00000001736	0.9042	0.7405	0.7083	1.0211	1.0145	0.628	cysteine-rich secretory protein 2 [Source:HGNC Symbol;Acc:HGNC:12024]
ENSSSCG00000001738	0.0715	0.2719	0.224	0.1852	0.0652	0	-
ENSSSCG00000001739	0.4586	0.3487	0.2994	0.858	0.209	0.4601	Sus scrofa cysteine-rich secretory protein 1 (CRISP1), mRNA. [Source:RefSeq mRNA;Acc:NM_001128434]
ENSSSCG00000001743	0	0.3262	0	0	0	0	Sus scrofa defensin, beta 110 locus (DEFB110), mRNA. [Source:RefSeq mRNA;Acc:NM_214443]
ENSSSCG00000001744	0.0658	0	0	0	0	0	transcription factor AP-2 delta (activating enhancer binding protein 2 delta) [Source:HGNC Symbol;Acc:HGNC:15581]
ENSSSCG00000001745	0	0.042	0	0	0	0	Uncharacterized protein [Source:UniProtKB/TrEMBL;Acc:F1RKV3]
ENSSSCG00000001746	0.0086	0.0066	0.0068	0	0.0315	0	Uncharacterized protein [Source:UniProtKB/TrEMBL;Acc:F1RKV2]
ENSSSCG00000001750	0.0664	0.0253	0.052	0.0287	0	0.0667	Sus scrofa progestin and adipoQ receptor family member VIII (PAQR8), mRNA. [Source:RefSeq mRNA;Acc:NM_213740]
ENSSSCG00000001751	0.1205	0	0.0944	0.4683	0	0.1209	cholinergic receptor, nicotinic, alpha 5 (neuronal) [Source:HGNC Symbol;Acc:HGNC:1959]
ENSSSCG00000001752	0.0805	0.0459	0.0789	0.0869	0.0184	0.0606	cholinergic receptor, nicotinic, alpha 3 (neuronal) [Source:HGNC Symbol;Acc:HGNC:1957]
ENSSSCG00000001753	0	0	0	0.0948	0.05	0.1101	cholinergic receptor, nicotinic, beta 4 (neuronal) [Source:HGNC Symbol;Acc:HGNC:1964]
ENSSSCG00000001754	23.6802	19.321	18.8779	27.1533	20.5395	23.0775	Sus scrofa proteasome (prosome, macropain) subunit, alpha type, 4 (PSMA4), mRNA. [Source:RefSeq mRNA;Acc:NM_001244468]
ENSSSCG00000001755	0.8187	1.2972	0.7483	1.2962	0.4976	1.0953	hydroxylysine kinase [Source:HGNC Symbol;Acc:HGNC:34403]
ENSSSCG00000001756	0.0288	0.0439	0.0678	0.0249	0.0263	0	Uncharacterized protein [Source:UniProtKB/TrEMBL;Acc:F1RKU5]
ENSSSCG00000001757	15.8476	19.4468	23.6896	20.4293	19.9612	16.0542	WD repeat domain 61 [Source:HGNC Symbol;Acc:HGNC:30300]
ENSSSCG00000001758	1.3118	2.2925	1.5961	2.5308	0.9415	2.2683	-
ENSSSCG00000001759	42.7264	18.486	49.7684	14.8894	20.2327	23.6311	Sus scrofa DnaJ (Hsp40) homolog, subfamily A, member 4 (DNAJA4), mRNA. [Source:RefSeq mRNA;Acc:NM_214339]
ENSSSCG00000001760	0.0384	0.0584	0.015	0.1327	0.035	0.0963	acyl-CoA synthetase bubblegum family member 1 [Source:HGNC Symbol;Acc:HGNC:29567]
ENSSSCG00000001761	32.8466	27.6731	34.5638	34.6111	29.189	28.7234	isocitrate dehydrogenase 3 (NAD+) alpha [Source:HGNC Symbol;Acc:HGNC:5384]
ENSSSCG00000001762	6.0473	5.0732	16.4096	6.7298	8.4685	8.6322	calcium and integrin binding family member 2 [Source:HGNC Symbol;Acc:HGNC:24579]
ENSSSCG00000001764	0	0	0.0517	0.057	0	0.2648	SH2 domain containing 7 [Source:HGNC Symbol;Acc:HGNC:34549]
ENSSSCG00000001765	0.6162	1.0513	0.9002	1.1793	0.5314	0.8522	ADAM metallopeptidase with thrombospondin type 1 motif, 7 [Source:HGNC Symbol;Acc:HGNC:223]
ENSSSCG00000001767	0.3019	0.9756	1.5961	1.6944	0.1376	1.06	Uncharacterized protein [Source:UniProtKB/TrEMBL;Acc:F1RKT2]
ENSSSCG00000001769	144.773	154.488	151.045	158.996	164.851	149.901	mortality factor 4 like 1 [Source:HGNC Symbol;Acc:HGNC:16989]
ENSSSCG00000001770	29.5059	40.2382	50.5157	39.6063	42.7859	30.5514	Sus scrofa cathepsin H (CTSH), mRNA. [Source:RefSeq mRNA;Acc:NM_213929]
ENSSSCG00000001771	0.0946	0.072	0.0297	0.1308	0	0.2469	Ras protein-specific guanine nucleotide-releasing factor 1 [Source:HGNC Symbol;Acc:HGNC:9875]
ENSSSCG00000001772	0	0	0.0437	0.0481	0	0.0559	ankyrin repeat domain 34C [Source:HGNC Symbol;Acc:HGNC:33888]
ENSSSCG00000001773	2.5576	5.6305	5.6943	8.3697	8.0993	5.6725	-
ENSSSCG00000001774	6.3751	8.1816	10.6124	11.699	8.7178	6.3964	Uncharacterized protein [Source:UniProtKB/TrEMBL;Acc:F1RKQ3]
ENSSSCG00000001775	0.0326	0	0.051	0	0	0	KIAA1024 [Source:HGNC Symbol;Acc:HGNC:29172]
ENSSSCG00000001778	1.5685	1.8206	1.8754	1.4258	1.3546	2.7333	Sus scrofa BCL2-related protein A1 (BCL2A1), mRNA. [Source:RefSeq mRNA;Acc:NM_001164511]
ENSSSCG00000001779	82.4245	77.2573	66.1203	66.0494	94.8546	73.9467	zinc finger, AN1-type domain 6 [Source:HGNC Symbol;Acc:HGNC:30164]
ENSSSCG00000001780	9.9222	36.6202	11.7506	15.4738	16.0691	8.9598	fumarylacetoacetate hydrolase (fumarylacetoacetase) [Source:HGNC Symbol;Acc:HGNC:3579]
ENSSSCG00000001781	0	0.5463	0.2251	0.4963	0	0	aryl-hydrocarbon receptor nuclear translocator 2 [Source:HGNC Symbol;Acc:HGNC:16876]
ENSSSCG00000001782	0.4989	0.8756	0.8719	0.7291	0.4198	1.0012	abhydrolase domain containing 17C [Source:HGNC Symbol;Acc:HGNC:26925]
ENSSSCG00000001783	0.1488	0	0	0	0	0	-
ENSSSCG00000001785	15.3455	16.1544	19.4238	17.6461	9.7191	16.1261	mesoderm development candidate 1 [Source:HGNC Symbol;Acc:HGNC:13519]
ENSSSCG00000001786	0.3124	0.6335	0.571	0.5395	0.1898	0	chromosome 15 open reading frame 26 [Source:HGNC Symbol;Acc:HGNC:26782]
ENSSSCG00000001787	0.903	0.7598	1.8965	1.6095	1.1736	1.6193	Sus scrofa interleukin 16 (IL16), mRNA. [Source:RefSeq mRNA;Acc:NM_213751]
ENSSSCG00000001788	0.6507	0.4399	1.1894	0.7492	1.0546	0.943	StAR-related lipid transfer (START) domain containing 5 [Source:HGNC Symbol;Acc:HGNC:18065]
ENSSSCG00000001791	0.3427	0.7819	0.3758	0.2368	0.3749	0.4126	Uncharacterized protein [Source:UniProtKB/TrEMBL;Acc:F1RID2]
ENSSSCG00000001792	4.8662	4.626	5.6081	4.2831	4.095	5.4458	-
ENSSSCG00000001793	3.3907	3.0913	3.6163	3.3868	2.607	4.0169	ADAMTS-like 3 [Source:HGNC Symbol;Acc:HGNC:14633]
ENSSSCG00000001794	2.9735	5.3142	5.241	4.1085	2.3041	5.221	Uncharacterized protein [Source:UniProtKB/TrEMBL;Acc:F1RIB9]
ENSSSCG00000001795	0.7306	0.1984	0.6132	0.1352	0.0951	0.4712	SH3-domain GRB2-like 3 [Source:HGNC Symbol;Acc:HGNC:10832]
ENSSSCG00000001799	10.758	11.2984	14.1796	12.5346	11.9869	11.822	Uncharacterized protein [Source:UniProtKB/TrEMBL;Acc:F1RIB4]
ENSSSCG00000001800	22.3423	22.5844	24.1427	25.7419	25.1277	28.3311	transmembrane 6 superfamily member 1 [Source:HGNC Symbol;Acc:HGNC:11860]
ENSSSCG00000001801	131.656	117.991	123.702	115.223	150.66	132.706	BTB (POZ) domain containing 1 [Source:HGNC Symbol;Acc:HGNC:1120]
ENSSSCG00000001804	86.057	59.8928	120.94	85.2023	62.1829	93.8503	homer scaffolding protein 2 [Source:HGNC Symbol;Acc:HGNC:17513]
ENSSSCG00000001805	9.0608	11.2861	7.5757	11.3358	8.2868	11.9175	WAS protein homolog associated with actin, golgi membranes and microtubules [Source:HGNC Symbol;Acc:HGNC:30493]
ENSSSCG00000001806	39.2889	36.3084	38.4566	51.5788	45.2965	56.8607	fibronectin type III and SPRY domain containing 2 [Source:HGNC Symbol;Acc:HGNC:18024]
ENSSSCG00000001807	0.0511	0.0389	0.02	0.0442	0.0699	0.0513	-
ENSSSCG00000001808	0	0.5211	0	0.5007	0.1441	0.1058	Sus scrofa cytoplasmic polyadenylation element binding protein 1 (CPEB1), mRNA. [Source:RefSeq mRNA;Acc:NM_001097510]
ENSSSCG00000001810	5.8721	6.0564	6.7425	7.0508	5.2066	5.0443	phosphodiesterase 8A [Source:HGNC Symbol;Acc:HGNC:8793]
ENSSSCG00000001811	0.0508	0.0772	0	0.0438	0	0.0509	Uncharacterized protein [Source:UniProtKB/TrEMBL;Acc:F1RI96]
ENSSSCG00000001814	12.9224	12.6233	17.572	12.6495	11.5412	11.159	Uncharacterized protein [Source:UniProtKB/TrEMBL;Acc:F1RMJ4]
ENSSSCG00000001815	0.2617	0.3184	0.287	0.3616	0.1431	0.21	-
ENSSSCG00000001816	0.5348	0.4437	0.914	0.4618	0.3546	0.5854	Sus scrofa Bloom syndrome, RecQ helicase-like (BLM), mRNA. [Source:RefSeq mRNA;Acc:NM_001123084]
ENSSSCG00000001817	23.4798	23.4387	22.9697	19.3064	16.0113	19.0119	furin (paired basic amino acid cleaving enzyme) [Source:HGNC Symbol;Acc:HGNC:8568]
ENSSSCG00000001818	4.966	6.1621	7.2942	7.646	5.123	8.2279	FES proto-oncogene, tyrosine kinase [Source:HGNC Symbol;Acc:HGNC:3657]
ENSSSCG00000001819	35.7172	42.5888	30.61	41.1765	39.6654	42.4232	mannosidase, alpha, class 2A, member 2 [Source:HGNC Symbol;Acc:HGNC:6825]
ENSSSCG00000001820	9.8961	9.9754	9.4954	8.2932	7.7405	9.0479	Sus scrofa HD domain containing 3 (HDDC3), mRNA. [Source:RefSeq mRNA;Acc:NM_001243409]
ENSSSCG00000001821	8.1175	14.5024	10.2391	14.4716	8.1528	10.0496	unc-45 myosin chaperone A [Source:HGNC Symbol;Acc:HGNC:30594]
ENSSSCG00000001822	1.5728	1.7721	1.871	1.4085	1.3276	1.1689	RCC1 domain containing 1 [Source:HGNC Symbol;Acc:HGNC:30457]
ENSSSCG00000001823	0.0607	0.0231	0	0.0262	0	0	Sus scrofa urocanate hydratase 1 (UROC1), mRNA. [Source:RefSeq mRNA;Acc:NM_001244219]
ENSSSCG00000001824	8.7395	8.9299	11.3736	9.8479	10.5888	8.3444	Sus scrofa ZXD family zinc finger C (ZXDC), mRNA. [Source:RefSeq mRNA;Acc:NM_001244222]
ENSSSCG00000001825	12.5671	10.1687	14.9387	12.1146	17.6514	10.0433	solute carrier family 41, member 3 [Source:HGNC Symbol;Acc:HGNC:31046]
ENSSSCG00000001826	0	0.1125	0.0386	0	0.045	0	coiled-coil domain containing 37 [Source:HGNC Symbol;Acc:HGNC:26842]
ENSSSCG00000001829	0	0	0.0729	0	0	0	Uncharacterized protein [Source:UniProtKB/TrEMBL;Acc:F1SKR4]
ENSSSCG00000001832	0.0253	0.0578	0.1091	0.1749	0.0231	0.0508	aggrecan [Source:HGNC Symbol;Acc:HGNC:319]
ENSSSCG00000001834	74.8257	63.4631	83.5996	78.5973	56.4244	69.4705	Sus scrofa milk fat globule-EGF factor 8 protein (MFGE8), mRNA. [Source:RefSeq mRNA;Acc:NM_001122984]
ENSSSCG00000001835	11.3255	6.7092	15.6428	6.7948	5.3254	5.1434	abhydrolase domain containing 2 [Source:HGNC Symbol;Acc:HGNC:18717]
ENSSSCG00000001836	0.0504	0	0	0	0	0	retinaldehyde binding protein 1 [Source:HGNC Symbol;Acc:HGNC:10024]
ENSSSCG00000001837	1.5362	1.3853	1.5301	1.8005	1.6806	1.2992	Fanconi anemia, complementation group I [Source:HGNC Symbol;Acc:HGNC:25568]
ENSSSCG00000001838	23.4432	20.3891	23.0849	21.3615	20.7047	24.623	polymerase (DNA directed), gamma [Source:HGNC Symbol;Acc:HGNC:9179]
ENSSSCG00000001840	6.0981	8.8137	7.3277	9.2217	5.031	9.1085	-
ENSSSCG00000001841	1.5793	1.5083	1.0357	0.8881	1.0379	1.7319	Sus scrofa Rh family, C glycoprotein (RHCG), mRNA. [Source:RefSeq mRNA;Acc:NM_001044577]
ENSSSCG00000001842	0.0407	0.0309	0.0319	0.1757	0	0.0408	TOPBP1-interacting checkpoint and replication regulator [Source:HGNC Symbol;Acc:HGNC:28704]
ENSSSCG00000001844	74.6705	492.148	61.695	285.522	113.8	74.4078	Sus scrofa perilipin 1 (PLIN1), mRNA. [Source:RefSeq mRNA;Acc:NM_001038638]
ENSSSCG00000001846	0.0434	0.5285	0.2042	0.4126	0.2376	0.3922	WD repeat domain 93 [Source:HGNC Symbol;Acc:HGNC:26924]
ENSSSCG00000001847	1.1429	1.5755	0.7834	0.6786	0.5861	0.215	mesoderm posterior bHLH transcription factor 1 [Source:HGNC Symbol;Acc:HGNC:29658]
ENSSSCG00000001848	0.0496	0.3017	0.2331	0.0856	0.2712	0.0498	mesoderm posterior bHLH transcription factor 2 [Source:HGNC Symbol;Acc:HGNC:29659]
ENSSSCG00000001849	3.8807	17.7455	1.3853	11.3266	4.1872	4.0662	Sus scrofa alanyl (membrane) aminopeptidase (ANPEP), mRNA. [Source:RefSeq mRNA;Acc:NM_214277]
ENSSSCG00000001850	8.5197	13.4004	10.8453	11.0361	7.5904	9.5195	uncharacterized protein LOC100689297 [Source:RefSeq peptide;Acc:NP_001231473]
ENSSSCG00000001852	412.564	236.739	509.003	290.449	259.688	440.173	Sus scrofa isocitrate dehydrogenase 2 (NADP+), mitochondrial (IDH2), mRNA. [Source:RefSeq mRNA;Acc:NM_001164007]
ENSSSCG00000001858	60.8339	64.2841	62.1027	67.2445	51.3726	70.2893	calcium and integrin binding 1 (calmyrin) [Source:HGNC Symbol;Acc:HGNC:16920]
ENSSSCG00000001859	2.1751	2.8049	2.2595	3.185	1.8967	2.5619	GDP-D-glucose phosphorylase 1 [Source:HGNC Symbol;Acc:HGNC:34360]
ENSSSCG00000001860	23.3042	30.021	8.3828	24.8482	24.4971	18.1331	neuregulin 4 [Source:HGNC Symbol;Acc:HGNC:29862]
ENSSSCG00000001861	4.2495	5.4211	5.2618	5.9189	3.1242	6.0517	F-box protein 22 [Source:HGNC Symbol;Acc:HGNC:13593]
ENSSSCG00000001862	113.045	82.1151	132.065	91.491	101.728	99.3646	Sus scrofa electron-transfer-flavoprotein, alpha polypeptide (ETFA), mRNA. [Source:RefSeq mRNA;Acc:NM_001244403]
ENSSSCG00000001863	6.1308	10.357	4.409	8.8095	10.8117	8.5714	Uncharacterized protein [Source:UniProtKB/TrEMBL;Acc:F1SJX0]
ENSSSCG00000001865	4.8415	4.3333	4.6183	4.0957	4.1135	4.4281	S-phase cyclin A-associated protein in the ER [Source:HGNC Symbol;Acc:HGNC:13081]
ENSSSCG00000001866	25.5515	25.8602	29.1633	28.8583	30.6429	27.9898	reticulocalbin 2, EF-hand calcium binding domain [Source:HGNC Symbol;Acc:HGNC:9935]
ENSSSCG00000001867	2.3	2.4563	3.6801	2.4511	2.5429	4.3698	proline-serine-threonine phosphatase interacting protein 1 [Source:HGNC Symbol;Acc:HGNC:9580]
ENSSSCG00000001868	165.845	152.461	185.981	203.107	192.211	175.496	tetraspanin 3 [Source:HGNC Symbol;Acc:HGNC:17752]
ENSSSCG00000001869	4.5874	6.3219	6.856	5.9845	5.4427	4.9292	pseudopodium-enriched atypical kinase 1 [Source:HGNC Symbol;Acc:HGNC:29431]
ENSSSCG00000001871	1.2256	1.437	1.5402	1.6758	1.1406	1.4091	Uncharacterized protein [Source:UniProtKB/TrEMBL;Acc:F1SJ88]
ENSSSCG00000001872	25.9374	22.9829	13.4955	21.4431	40.2723	41.571	leucine rich repeat and Ig domain containing 1 [Source:HGNC Symbol;Acc:HGNC:21205]
ENSSSCG00000001873	2.239	3.1376	4.2469	2.5911	2.2587	2.1324	Uncharacterized protein [Source:UniProtKB/TrEMBL;Acc:F1SJ86]
ENSSSCG00000001875	4.2204	5.7774	2.8189	3.7214	2.7945	5.126	Sorting nexin [Source:UniProtKB/TrEMBL;Acc:F1SJ74]
ENSSSCG00000001876	28.5932	33.7597	24.9979	36.1519	30.3154	26.7868	Sus scrofa IMP3, U3 small nucleolar ribonucleoprotein, homolog (yeast) (IMP3), mRNA. [Source:RefSeq mRNA;Acc:NM_001243292]
ENSSSCG00000001877	15.3915	15.9422	17.5461	15.5732	17.3825	15.0973	snurportin 1 [Source:HGNC Symbol;Acc:HGNC:14245]
ENSSSCG00000001878	5.4779	4.8918	7.0274	4.6317	4.7329	4.4238	protein tyrosine phosphatase, non-receptor type 9 [Source:HGNC Symbol;Acc:HGNC:9661]
ENSSSCG00000001879	0	0	0.0848	0.0935	0.1974	0.1086	Uncharacterized protein [Source:UniProtKB/TrEMBL;Acc:F1SJ70]
ENSSSCG00000001880	7.936	11.6504	7.2646	8.3934	6.552	8.4993	SIN3 transcription regulator family member A [Source:HGNC Symbol;Acc:HGNC:19353]
ENSSSCG00000001881	6.7251	9.8579	9.1132	11.4982	6.9715	8.1624	mannosidase, alpha, class 2C, member 1 [Source:HGNC Symbol;Acc:HGNC:6827]
ENSSSCG00000001882	6.2688	6.9893	6.5318	7.4108	5.2156	6.2898	nei-like DNA glycosylase 1 [Source:HGNC Symbol;Acc:HGNC:18448]
ENSSSCG00000001883	0.0372	0.0565	0.0291	0.0642	0	0	Uncharacterized protein [Source:UniProtKB/TrEMBL;Acc:F1SJ66]
ENSSSCG00000001884	32.8829	34.0901	29.1194	34.7154	29.5942	32.9084	COMM domain containing 4 [Source:HGNC Symbol;Acc:HGNC:26027]
ENSSSCG00000001885	1.6116	1.7977	1.5318	1.5588	1.2538	1.7679	chromosome 15 open reading frame 39 [Source:HGNC Symbol;Acc:HGNC:24497]
ENSSSCG00000001887	1.8788	2.1113	1.977	2.3006	1.6106	2.1946	secretory carrier membrane protein 5 [Source:HGNC Symbol;Acc:HGNC:30386]
ENSSSCG00000001888	0.1212	0.1383	0.095	0.1047	0.0553	0.0608	ribonuclease P/MRP 25kDa subunit [Source:HGNC Symbol;Acc:HGNC:30361]
ENSSSCG00000001892	15.2015	16.7621	14.9619	19.8598	16.3458	15.4301	secretory carrier membrane protein 2 [Source:HGNC Symbol;Acc:HGNC:10564]
ENSSSCG00000001898	6.0375	5.6594	6.022	7.8511	4.4481	7.4312	unc-51 like kinase 3 [Source:HGNC Symbol;Acc:HGNC:19703]
ENSSSCG00000001899	0	0.2309	0.0396	0.1748	0.0461	0.1015	lectin, mannose-binding, 1 like [Source:HGNC Symbol;Acc:HGNC:6632]
ENSSSCG00000001900	8.7463	7.7855	7.4745	10.7003	6.9467	8.8421	Sus scrofa c-src tyrosine kinase (CSK), mRNA. [Source:RefSeq mRNA;Acc:NM_001190173]
ENSSSCG00000001903	5.1156	4.1697	5.6428	5.5073	5.1656	4.9486	enhancer of mRNA decapping 3 [Source:HGNC Symbol;Acc:HGNC:26114]
ENSSSCG00000001904	13.502	13.3299	13.2378	17.9608	13.4176	17.4178	CDC-like kinase 3 [Source:HGNC Symbol;Acc:HGNC:2071]
ENSSSCG00000001905	0.7471	1.9318	0.2341	1.1613	1.4984	1.0494	Uncharacterized protein [Source:UniProtKB/TrEMBL;Acc:F1SIE5]
ENSSSCG00000001906	0.192	0.219	0.3008	0.5526	0.1167	0.4173	Sus scrofa cytochrome P450 1A1 (CYP1A1), mRNA. [Source:RefSeq mRNA;Acc:NM_214412]
ENSSSCG00000001907	14.5657	20.0472	12.3696	17.0312	13.3375	15.2611	Sus scrofa ubiquitin-like 7 (bone marrow stromal cell-derived) (UBL7), mRNA. [Source:RefSeq mRNA;Acc:NM_001243682]
ENSSSCG00000001908	0	0.027	0	0	0	0.1069	coiled-coil domain containing 33 [Source:HGNC Symbol;Acc:HGNC:26552]
ENSSSCG00000001909	0.0941	0.0239	0.1721	0.0813	0.0286	0.1259	Uncharacterized protein [Source:UniProtKB/TrEMBL;Acc:F1SIE2]
ENSSSCG00000001910	12.0172	20.1849	15.7092	13.4975	10.2497	15.9779	Uncharacterized protein [Source:UniProtKB/TrEMBL;Acc:F1SIE1]
ENSSSCG00000001912	3.069	3.1121	2.8049	3.0037	2.4559	4.0373	promyelocytic leukemia [Source:HGNC Symbol;Acc:HGNC:9113]
ENSSSCG00000001913	2.4206	5.0206	3.1719	5.3209	2.3672	3.3118	stomatin (EPB72)-like 1 [Source:HGNC Symbol;Acc:HGNC:14560]
ENSSSCG00000001914	10.1136	7.1147	13.9496	13.0696	8.8908	11.742	lysyl oxidase-like 1 [Source:HGNC Symbol;Acc:HGNC:6665]
ENSSSCG00000001916	22.7413	21.4209	16.6988	21.8157	17.8845	23.3671	chromosome 15 open reading frame 59 [Source:HGNC Symbol;Acc:HGNC:33753]
ENSSSCG00000001917	6.7323	6.3217	6.2426	8.3649	4.5092	6.4102	CD276 molecule [Source:HGNC Symbol;Acc:HGNC:19137]
ENSSSCG00000001918	11.7018	11.9626	11.6246	12.1191	13.1029	11.7622	neuroplastin [Source:HGNC Symbol;Acc:HGNC:17867]
ENSSSCG00000001919	0.695	0	0.5444	0	1.2671	0	REC114 meiotic recombination protein [Source:HGNC Symbol;Acc:HGNC:25065]
ENSSSCG00000001920	0.0498	0	0	0	0	0.125	hyperpolarization activated cyclic nucleotide gated potassium channel 4 [Source:HGNC Symbol;Acc:HGNC:16882]
ENSSSCG00000001921	5.9655	7.4766	7.3317	8.5423	7.4085	9.6653	-
ENSSSCG00000001922	31.2159	24.7105	32.3827	24.7537	29.2333	27.4799	ariadne RBR E3 ubiquitin protein ligase 1 [Source:HGNC Symbol;Acc:HGNC:689]
ENSSSCG00000001924	4.2078	7.3522	5.3939	6.4266	4.3432	6.3502	Sus scrofa Bardet-Biedl syndrome 4 (BBS4), mRNA. [Source:RefSeq mRNA;Acc:NM_001244787]
ENSSSCG00000001925	4.6415	6.1447	6.262	6.0867	5.3285	6.7268	ADP-dependent glucokinase [Source:HGNC Symbol;Acc:HGNC:25250]
ENSSSCG00000001926	0	0.0716	0	0	0.0858	0.189	transmembrane protein 202 [Source:HGNC Symbol;Acc:HGNC:33733]
ENSSSCG00000001927	11.1655	15.8155	13.1019	15.4478	9.4368	11.9964	Sus scrofa hexosaminidase A (alpha polypeptide) (HEXA), mRNA. [Source:RefSeq mRNA;Acc:NM_001123221]
ENSSSCG00000001928	0	0	0	0	0.051	0	Uncharacterized protein [Source:UniProtKB/TrEMBL;Acc:F1SHM1]
ENSSSCG00000001929	18.9416	20.0074	18.1623	19.3769	18.7225	21.0144	poly (ADP-ribose) polymerase family, member 6 [Source:HGNC Symbol;Acc:HGNC:26921]
ENSSSCG00000001930	2838.99	2375.24	2285.9	2087.4	4257.38	2320.99	pyruvate kinase, muscle [Source:HGNC Symbol;Acc:HGNC:9021]
ENSSSCG00000001931	1.6626	3.0347	2.8133	2.4122	7.0937	3.0695	GRAM domain containing 2 [Source:HGNC Symbol;Acc:HGNC:27287]
ENSSSCG00000001934	13.8237	12.4425	14.3827	13.4417	15.8362	11.9717	Sec23 homolog A (S. cerevisiae) [Source:HGNC Symbol;Acc:HGNC:10701]
ENSSSCG00000001938	0.1529	0.1162	0.2994	0.33	0.2787	0.6902	Sus scrofa somatostatin receptor 1 (SSTR1), mRNA. [Source:RefSeq mRNA;Acc:NM_001190231]
ENSSSCG00000001941	1.6436	0.6818	0.8193	1.2903	0.5449	0.8995	Uncharacterized protein [Source:UniProtKB/TrEMBL;Acc:F1SHK7]
ENSSSCG00000001942	0.2172	0.3487	0.189	0.125	0.066	0.1695	solute carrier family 25 (mitochondrial oxoadipate carrier), member 21 [Source:HGNC Symbol;Acc:HGNC:14411]
ENSSSCG00000001943	0.0639	0.0365	0.1753	0	0.204	0.1764	paired box 9 [Source:HGNC Symbol;Acc:HGNC:8623]
ENSSSCG00000001946	8.0671	9.933	9.7049	11.6109	10.5499	8.6722	MAP3K12 binding inhibitory protein 1 [Source:HGNC Symbol;Acc:HGNC:20427]
ENSSSCG00000001947	10.6821	8.5542	10.4796	9.8571	11.2552	9.6828	breast cancer metastasis-suppressor 1-like [Source:HGNC Symbol;Acc:HGNC:20512]
ENSSSCG00000001948	2.0249	2.18	1.9571	1.9077	1.7022	2.19	-
ENSSSCG00000001950	2.7018	1.8679	2.2127	1.8029	2.4631	1.8483	Uncharacterized protein [Source:UniProtKB/TrEMBL;Acc:F1SHJ0]
ENSSSCG00000001951	117.581	110.664	122.813	127.451	115.571	118.788	Sus scrofa proteasome (prosome, macropain) subunit, alpha type, 6 (PSMA6), mRNA. [Source:RefSeq mRNA;Acc:NM_001139472]
ENSSSCG00000001952	35.3372	46.4597	32.6498	34.6549	28.0668	35.6982	Sus scrofa nuclear factor of kappa light polypeptide gene enhancer in B-cells inhibitor, alpha (NFKBIA), mRNA. [Source:RefSeq mRNA;Acc:NM_001005150]
ENSSSCG00000001955	11.0655	9.9422	11.7752	12.0294	11.6724	9.9971	signal recognition particle 54kDa [Source:HGNC Symbol;Acc:HGNC:11301]
ENSSSCG00000001956	1.1054	2.6104	1.8685	1.5574	1.5381	1.8095	Uncharacterized protein [Source:UniProtKB/TrEMBL;Acc:I3LR12]
ENSSSCG00000001958	5.5021	6.7613	4.919	4.3757	3.7691	2.8538	Sus scrofa bromodomain adjacent to zinc finger domain, 1A (BAZ1A), mRNA. [Source:RefSeq mRNA;Acc:NM_001244159]
ENSSSCG00000001959	129.676	86.7811	164.535	92.6964	100.184	103.594	Sus scrofa cofilin 2 (muscle) (CFL2), mRNA. [Source:RefSeq mRNA;Acc:NM_001025215]
ENSSSCG00000001960	12.345	14.9113	10.705	16.7039	10.2312	10.333	E2F-associated phosphoprotein [Source:HGNC Symbol;Acc:HGNC:19312]
ENSSSCG00000001963	2.9068	1.8801	2.4474	1.9941	2.0804	3.9796	egl-9 family hypoxia-inducible factor 3 [Source:HGNC Symbol;Acc:HGNC:14661]
ENSSSCG00000001964	0.0405	0.0923	0.0951	0.2795	0.0738	0.1624	neuronal PAS domain protein 3 [Source:HGNC Symbol;Acc:HGNC:19311]
ENSSSCG00000001965	12.8443	11.0669	16.5468	8.1106	13.6046	13.4832	Uncharacterized protein [Source:UniProtKB/TrEMBL;Acc:F1SHG9]
ENSSSCG00000001966	5.7906	7.2637	7.2289	7.4112	5.8047	5.4396	Uncharacterized protein [Source:UniProtKB/TrEMBL;Acc:I3LD06]
ENSSSCG00000001968	2.3994	3.3178	1.367	2.2604	2.5851	0.4377	nucleotide binding protein-like [Source:HGNC Symbol;Acc:HGNC:20278]
ENSSSCG00000001970	6.2009	5.3168	7.4083	6.3164	5.7294	6.4979	HEAT repeat containing 5A [Source:HGNC Symbol;Acc:HGNC:20276]
ENSSSCG00000001971	25.5404	20.3336	24.1273	20.7532	25.0424	24.4797	HECT domain containing E3 ubiquitin protein ligase 1 [Source:HGNC Symbol;Acc:HGNC:20157]
ENSSSCG00000001972	2.6524	2.824	6.3719	5.4973	5.8033	3.9031	adaptor-related protein complex 4, sigma 1 subunit [Source:HGNC Symbol;Acc:HGNC:575]
ENSSSCG00000001973	7.6109	7.4419	8.6722	8.5785	8.9208	7.5867	sec1 family domain containing 1 [Source:HGNC Symbol;Acc:HGNC:20726]
ENSSSCG00000001974	1.1443	1.5173	1.5974	1.989	1.4712	1.5308	G2/M-phase specific E3 ubiquitin protein ligase [Source:HGNC Symbol;Acc:HGNC:20338]
ENSSSCG00000001975	2.5545	2.9603	2.0011	1.2606	2.3288	1.9528	-
ENSSSCG00000001977	6.4964	7.9049	9.1603	7.181	8.4098	7.4306	Sus scrofa syntaxin binding protein 6 (amisyn) (STXBP6), mRNA. [Source:RefSeq mRNA;Acc:NM_001246666]
ENSSSCG00000001978	0	0.1377	0.1419	0.2346	0.4953	0	Sus scrofa granzyme B (granzyme 2, cytotoxic T-lymphocyte-associated serine esterase 1) (GZMB), mRNA. [Source:RefSeq mRNA;Acc:NM_001143710]
ENSSSCG00000001982	0.242	0.092	0	0	0	0.2428	Uncharacterized protein [Source:UniProtKB/TrEMBL;Acc:I3LKB4]
ENSSSCG00000001983	7.3949	7.1647	6.5071	5.6862	5.0792	7.9278	short chain dehydrogenase/reductase family 39U, member 1 [Source:HGNC Symbol;Acc:HGNC:20275]
ENSSSCG00000001984	4.0226	5.5943	5.0851	5.0646	3.0845	4.9539	KH and NYN domain containing [Source:HGNC Symbol;Acc:HGNC:20166]
ENSSSCG00000001985	0.3027	0.0767	0.1581	0.1089	0.046	0.0759	Sus scrofa cerebellin 3 precursor (CBLN3), mRNA. [Source:RefSeq mRNA;Acc:NM_001112680]
ENSSSCG00000001986	5.3901	7.3121	5.9342	6.7934	3.1342	4.5311	nuclear factor of activated T-cells, cytoplasmic, calcineurin-dependent 4 [Source:HGNC Symbol;Acc:HGNC:7778]
ENSSSCG00000001987	4.2808	5.6131	4.8567	4.2492	3.6783	3.3077	receptor-interacting serine-threonine kinase 3 [Source:HGNC Symbol;Acc:HGNC:10021]
ENSSSCG00000001988	11.12	11.2899	11.6292	6.6959	8.3767	5.7586	adenylate cyclase 4 [Source:HGNC Symbol;Acc:HGNC:235]
ENSSSCG00000001989	0.2331	0.5908	0.3651	0.5367	0.2833	0.0779	Sus scrofa cell-death-inducing DNA-fragmentation-factor-like effector B (CIDE-B), mRNA. [Source:RefSeq mRNA;Acc:NM_001112688]
ENSSSCG00000001990	1.9596	1.8628	2.8259	2.673	2.233	2.5247	NOP9 nucleolar protein [Source:HGNC Symbol;Acc:HGNC:19826]
ENSSSCG00000001991	11.3841	14.9482	10.5901	14.1706	10.4188	11.7345	dehydrogenase/reductase (SDR family) member 1 [Source:HGNC Symbol;Acc:HGNC:16445]
ENSSSCG00000001992	19.1821	15.3881	14.1635	14.4459	18.1722	17.1357	Sus scrofa Rab geranylgeranyltransferase, alpha subunit (RABGGTA), mRNA. [Source:RefSeq mRNA;Acc:NM_001098593]
ENSSSCG00000001993	0.2784	0.3058	0.0969	0.1069	0.3948	0.3725	transglutaminase 1 [Source:HGNC Symbol;Acc:HGNC:11777]
ENSSSCG00000001997	9.9611	7.1624	11.2083	10.479	15.5203	10.5396	Uncharacterized protein [Source:UniProtKB/TrEMBL;Acc:F1SGN7]
ENSSSCG00000001999	16.306	19.3015	18.7226	19.3904	15.3448	17.7788	Uncharacterized protein [Source:UniProtKB/TrEMBL;Acc:F1SGN5]
ENSSSCG00000002000	4.6485	4.1245	6.0692	5.4242	4.0612	5.8578	importin 4 [Source:HGNC Symbol;Acc:HGNC:19426]
ENSSSCG00000002001	0.684	0.622	0.9668	0.6677	0.7049	1.0444	REC8 meiotic recombination protein [Source:HGNC Symbol;Acc:HGNC:16879]
ENSSSCG00000002002	14.3485	14.7788	11.9483	18.5378	7.7249	16.6637	interferon regulatory factor 9 [Source:HGNC Symbol;Acc:HGNC:6131]
ENSSSCG00000002003	10.1447	9.1286	11.506	11.0122	8.7306	12.924	Uncharacterized protein [Source:UniProtKB/TrEMBL;Acc:F1SGN1]
ENSSSCG00000002004	29.0304	33.2848	39.7459	36.2714	32.9812	32.3146	proteasome activator complex subunit 2 [Source:RefSeq peptide;Acc:NP_999444]
ENSSSCG00000002005	22.4894	22.0133	25.6204	24.5064	23.9733	27.1202	ER membrane protein complex subunit 9 [Source:HGNC Symbol;Acc:HGNC:20273]
ENSSSCG00000002007	136.7	117.233	126.291	127.691	137.89	147.577	Sus scrofa fat storage-inducing transmembrane protein 1 (FITM1), mRNA. [Source:RefSeq mRNA;Acc:NM_001128470]
ENSSSCG00000002008	30.0772	27.4628	25.6401	25.6444	28.8777	27.0962	Uncharacterized protein [Source:UniProtKB/TrEMBL;Acc:F1SGL8]
ENSSSCG00000002009	0.7193	0.5758	0.1779	0.5231	0.4142	0.4178	Sus scrofa phosphoenolpyruvate carboxykinase 2 (mitochondrial) (PCK2), mRNA. [Source:RefSeq mRNA;Acc:NM_001161753]
ENSSSCG00000002012	0.1449	0.1417	0.1622	0.3039	0.1887	0.2077	leucine rich repeat containing 16B [Source:HGNC Symbol;Acc:HGNC:20272]
ENSSSCG00000002013	62.5887	82.0346	66.1434	74.678	45.206	67.5761	Sus scrofa dehydrogenase/reductase (SDR family) member 4 (DHRS4), mRNA. [Source:RefSeq mRNA;Acc:NM_214019]
ENSSSCG00000002014	1.4753	1.1781	2.2151	1.3378	0.8294	2.1957	junctophilin 4 [Source:HGNC Symbol;Acc:HGNC:20156]
ENSSSCG00000002015	2.1884	3.2176	2.8857	3.9371	2.5603	4.6475	adaptor-related protein complex 1, gamma 2 subunit [Source:HGNC Symbol;Acc:HGNC:556]
ENSSSCG00000002016	7.5107	9.716	7.4988	11.3188	6.8471	10.2325	thiamine triphosphatase [Source:HGNC Symbol;Acc:HGNC:18987]
ENSSSCG00000002017	0	0.1485	0	0.1687	0.1781	0.294	Uncharacterized protein [Source:UniProtKB/TrEMBL;Acc:F1SS40]
ENSSSCG00000002020	9.7048	9.4375	10.0951	10.9226	9.355	8.6997	Sus scrofa neuroguidin, EIF4E binding protein (NGDN), mRNA. [Source:RefSeq mRNA;Acc:NM_001244788]
ENSSSCG00000002021	4.4073	10.9546	2.1052	8.169	2.9399	4.6377	protein phosphatase 1, regulatory subunit 3E [Source:HGNC Symbol;Acc:HGNC:14943]
ENSSSCG00000002022	11.3151	13.9008	11.2503	13.1538	9.6541	16.156	BCL2-like 2 [Source:HGNC Symbol;Acc:HGNC:995]
ENSSSCG00000002023	63.1463	79.07	58.3153	82.7192	50.4321	59.9665	Sus scrofa poly(A) binding protein, nuclear 1 (PABPN1), mRNA. [Source:RefSeq mRNA;Acc:NM_001243548]
ENSSSCG00000002025	6.9844	7.1593	8.0881	8.5957	4.8601	8.0234	solute carrier family 22, member 17 [Source:HGNC Symbol;Acc:HGNC:23095]
ENSSSCG00000002026	4.1771	4.4042	6.2718	5.8481	4.1543	5.1754	embryonal Fyn-associated substrate [Source:HGNC Symbol;Acc:HGNC:16898]
ENSSSCG00000002028	0.4621	0.2812	0.5792	1.6761	0.5055	1.1128	Sus scrofa CKLF-like MARVEL transmembrane domain containing 5 (CMTM5), mRNA. [Source:RefSeq mRNA;Acc:NM_001244546]
ENSSSCG00000002029	939.652	153.012	1766.56	200.389	366.12	883.394	Sus scrofa myosin, heavy chain 7, cardiac muscle, beta (MYH7), mRNA. [Source:RefSeq mRNA;Acc:NM_213855]
ENSSSCG00000002032	12.3845	17.6933	5.2436	4.2001	40.9788	5.0056	solute carrier family 7 (amino acid transporter light chain, L system), member 8 [Source:HGNC Symbol;Acc:HGNC:11066]
ENSSSCG00000002033	0.0803	0.061	0.1886	0	0	0	CCAAT/enhancer binding protein (C/EBP), epsilon [Source:HGNC Symbol;Acc:HGNC:1836]
ENSSSCG00000002034	22.2872	21.9496	24.769	25.7733	22.1635	22.323	apoptotic chromatin condensation inducer 1 [Source:HGNC Symbol;Acc:HGNC:17066]
ENSSSCG00000002035	11.4936	17.9589	9.8223	13.5349	8.3825	9.4353	chromosome 14 open reading frame 119 [Source:HGNC Symbol;Acc:HGNC:20270]
ENSSSCG00000002036	138.691	152.98	131.562	153.205	159.066	138.205	Proteasome subunit beta type [Source:UniProtKB/TrEMBL;Acc:F1S9C9]
ENSSSCG00000002037	0.6286	0.9978	0.8779	0.9441	0.3488	0.5759	Sus scrofa cadherin 24, type 2 (CDH24), mRNA. [Source:RefSeq mRNA;Acc:NM_001243615]
ENSSSCG00000002038	0	0	0.1603	0	0	0	proteasome (prosome, macropain) subunit, beta type, 11 [Source:HGNC Symbol;Acc:HGNC:31963]
ENSSSCG00000002039	25.8557	45.0837	26.6918	51.1533	23.0226	36.3004	Sus scrofa matrix metallopeptidase 14 (membrane-inserted) (MMP14), mRNA. [Source:RefSeq mRNA;Acc:NM_214239]
ENSSSCG00000002040	41.4988	52.4602	39.0852	49.1738	57.6869	38.6975	mitochondrial ribosomal protein L52 [Source:HGNC Symbol;Acc:HGNC:16655]
ENSSSCG00000002041	7.7844	11.8404	8.05	9.8092	8.8356	7.3105	Sus scrofa solute carrier family 7 (amino acid transporter light chain, y+L system), member 7 (SLC7A7), mRNA. [Source:RefSeq mRNA;Acc:NM_001110421]
ENSSSCG00000002042	47.8374	52.2806	46.7723	54.4747	47.0712	45.2167	oxidase (cytochrome c) assembly 1-like [Source:HGNC Symbol;Acc:HGNC:8526]
ENSSSCG00000002045	0	0.0902	0.0929	0.3072	0	0.119	-
ENSSSCG00000002046	0	0	0	0	0	1.4992	TRAJ44 protein [Source:UniProtKB/TrEMBL;Acc:A6P369]
ENSSSCG00000002049	0	0	0	0	0	1.4992	TRAJ39 protein [Source:UniProtKB/TrEMBL;Acc:A6P374]
ENSSSCG00000002050	65.2112	68.3669	85.0447	68.8293	74.116	55.0788	Sus scrofa defender against cell death 1 (DAD1), mRNA. [Source:RefSeq mRNA;Acc:NM_213944]
ENSSSCG00000002051	62.9579	38.732	38.7808	31.349	22.7116	42.0289	abhydrolase domain containing 4 [Source:HGNC Symbol;Acc:HGNC:20154]
ENSSSCG00000002052	0	0.1329	0.1369	0.4527	0.4779	0.3507	olfactory receptor, family 6, subfamily J, member 1 (gene/pseudogene) [Source:HGNC Symbol;Acc:HGNC:14707]
ENSSSCG00000002055	0.5065	0.5778	0	0	0	0	Uncharacterized protein [Source:UniProtKB/TrEMBL;Acc:F1S999]
ENSSSCG00000002056	0	0	0	0.2325	0	0	T cell receptor alpha variable 41 [Source:HGNC Symbol;Acc:HGNC:12142]
ENSSSCG00000002072	0	0	0.1537	0	0	0	Uncharacterized protein [Source:UniProtKB/TrEMBL;Acc:F1S974]
ENSSSCG00000002081	0.0803	0	0	0	0	0	Uncharacterized protein [Source:UniProtKB/TrEMBL;Acc:F1S6W1]
ENSSSCG00000002097	0.5108	0	0	0	0	0	T cell receptor alpha variable 14/delta variable 4 [Source:HGNC Symbol;Acc:HGNC:12110]
ENSSSCG00000002127	5.0829	5.7394	6.9725	7.4372	5.4331	7.1599	chromodomain helicase DNA binding protein 8 [Source:HGNC Symbol;Acc:HGNC:20153]
ENSSSCG00000002129	0.1462	0.1112	0	0.3789	0	0	retinitis pigmentosa GTPase regulator interacting protein 1 [Source:HGNC Symbol;Acc:HGNC:13436]
ENSSSCG00000002135	5.0289	4.4865	6.3638	5.2615	3.0858	3.7843	purine nucleoside phosphorylase [Source:HGNC Symbol;Acc:HGNC:7892]
ENSSSCG00000002136	4.272	5.5153	4.1628	4.2831	3.2107	4.1818	transmembrane protein 55B [Source:HGNC Symbol;Acc:HGNC:19299]
ENSSSCG00000002138	7.2132	6.546	9.022	8.4277	8.7863	7.7239	O-sialoglycoprotein endopeptidase [Source:HGNC Symbol;Acc:HGNC:18028]
ENSSSCG00000002139	44.4839	58.7366	38.8024	56.4445	50.381	50.3828	Uncharacterized protein [Source:UniProtKB/TrEMBL;Acc:F1S8H3]
ENSSSCG00000002140	35.0318	49.5391	28.5388	39.628	44.5888	39.36	kelch-like family member 33 [Source:HGNC Symbol;Acc:HGNC:31952]
ENSSSCG00000002141	8.01	11.3634	9.4122	8.3805	7.3023	10.6641	Uncharacterized protein [Source:UniProtKB/TrEMBL;Acc:F1S8G1]
ENSSSCG00000002142	6.0417	6.4508	8.2568	6.5162	6.0732	7.5311	telomerase-associated protein 1 [Source:HGNC Symbol;Acc:HGNC:11726]
ENSSSCG00000002143	10.0555	14.4331	10.6139	13.0052	9.7696	11.0365	poly (ADP-ribose) polymerase 2 [Source:HGNC Symbol;Acc:HGNC:272]
ENSSSCG00000002144	0.3225	0.1635	0.421	0.2785	0.588	0	cyclin B1 interacting protein 1, E3 ubiquitin protein ligase [Source:HGNC Symbol;Acc:HGNC:19437]
ENSSSCG00000002145	0.98	1.3223	1.7087	1.9928	1.4986	2.9497	tetratricopeptide repeat domain 5 [Source:HGNC Symbol;Acc:HGNC:19274]
ENSSSCG00000002169	0	0	0	0.1628	0	0	-
ENSSSCG00000002235	4.4171	4.0062	4.6905	5.6228	2.7442	5.2854	Sus scrofa lysophosphatidylcholine acyltransferase 4 (LPCAT4), mRNA. [Source:RefSeq mRNA;Acc:NM_001145867]
ENSSSCG00000002241	0	0.0395	0.0203	0.0448	0.0709	0	NUT midline carcinoma, family member 1 [Source:HGNC Symbol;Acc:HGNC:29919]
ENSSSCG00000002243	0.5961	0.8081	0.67	0.8058	0.4726	0.5201	Uncharacterized protein [Source:UniProtKB/TrEMBL;Acc:F1SCL6]
ENSSSCG00000002245	2.3565	1.8712	4.5064	3.262	2.243	2.0167	katanin p80 subunit B-like 1 [Source:HGNC Symbol;Acc:HGNC:26199]
ENSSSCG00000002246	0	0	0.0439	0	0	0	cholinergic receptor, muscarinic 5 [Source:HGNC Symbol;Acc:HGNC:1954]
ENSSSCG00000002247	7.1189	8.0752	6.2384	8.4401	9.8999	7.0216	Uncharacterized protein [Source:UniProtKB/TrEMBL;Acc:F1SCK4]
ENSSSCG00000002252	10.345	6.7874	8.2867	5.785	13.0256	9.699	arrestin domain containing 4 [Source:HGNC Symbol;Acc:HGNC:28087]
ENSSSCG00000002254	8.2149	9.3384	10.7368	12.7508	13.8942	9.2401	Sus scrofa nuclear receptor subfamily 2, group F, member 2 (NR2F2), transcript variant 1, mRNA. [Source:RefSeq mRNA;Acc:NM_001190252]
ENSSSCG00000002257	0.335	1.223	0	0.5786	0.1832	0.2689	multiple C2 domains, transmembrane 2 [Source:HGNC Symbol;Acc:HGNC:25636]
ENSSSCG00000002258	2.5325	2.8119	3.7297	4.7677	4.0634	7.572	kelch-like family member 25 [Source:HGNC Symbol;Acc:HGNC:25732]
ENSSSCG00000002259	14.0761	14.2447	17.4739	10.8079	12.5737	14.7211	A kinase (PRKA) anchor protein 13 [Source:HGNC Symbol;Acc:HGNC:371]
ENSSSCG00000002262	0.0122	0	0.0096	0.0317	0	0	synaptic vesicle glycoprotein 2B [Source:HGNC Symbol;Acc:HGNC:16874]
ENSSSCG00000002263	4.6983	6.4607	6.8475	5.5906	4.4326	4.7962	solute carrier organic anion transporter family, member 3A1 [Source:HGNC Symbol;Acc:HGNC:10952]
ENSSSCG00000002264	3.3476	2.7322	3.1981	8.6727	4.5405	7.8645	ST8 alpha-N-acetyl-neuraminide alpha-2,8-sialyltransferase 2 [Source:HGNC Symbol;Acc:HGNC:10870]
ENSSSCG00000002265	3.8119	4.8317	5.1151	4.0234	3.636	4.285	family with sequence similarity 174, member B [Source:HGNC Symbol;Acc:HGNC:34339]
ENSSSCG00000002266	8.3688	9.8236	10.7547	10.9615	9.5431	10.1099	chromodomain helicase DNA binding protein 2 [Source:HGNC Symbol;Acc:HGNC:1917]
ENSSSCG00000002267	16.2549	17.68	21.8291	30.5533	19.1954	32.8803	repulsive guidance molecule family member a [Source:HGNC Symbol;Acc:HGNC:30308]
ENSSSCG00000002268	1.7455	1.4337	1.7503	2.0501	0.9548	0.9808	A kinase (PRKA) anchor protein 5 [Source:HGNC Symbol;Acc:HGNC:375]
ENSSSCG00000002269	7.9713	12.9328	8.7006	11.4271	9.4955	7.8913	methylenetetrahydrofolate dehydrogenase (NADP+ dependent) 1, methenyltetrahydrofolate cyclohydrolase, formyltetrahydrofolate synthetase [Source:HGNC Symbol;Acc:HGNC:7432]
ENSSSCG00000002270	0	0.077	0.0397	0	0	0.0508	Uncharacterized protein [Source:UniProtKB/TrEMBL;Acc:F1SA73]
ENSSSCG00000002274	8.8256	12.473	10.8605	15.4284	8.3716	14.6988	heat shock 70kDa protein 2 [Source:HGNC Symbol;Acc:HGNC:5235]
ENSSSCG00000002275	1.1855	3.3489	1.0172	2.3401	0.8749	1.6427	protein phosphatase 1, regulatory subunit 36 [Source:HGNC Symbol;Acc:HGNC:20097]
ENSSSCG00000002276	5.2935	5.4897	7.1207	8.1114	4.7933	7.1888	pleckstrin homology domain containing, family G (with RhoGef domain) member 3 [Source:HGNC Symbol;Acc:HGNC:20364]
ENSSSCG00000002277	30.395	28.4776	33.7491	32.0448	29.7571	42.7387	spectrin, beta, erythrocytic [Source:HGNC Symbol;Acc:HGNC:11274]
ENSSSCG00000002279	1.3002	13.8437	1.1204	20.8848	8.1788	0.4566	Sus scrofa glutathione peroxidase 2 (gastrointestinal) (GPX2), mRNA. [Source:RefSeq mRNA;Acc:NM_001115136]
ENSSSCG00000002280	0.1737	0	0.2722	0.7502	0.3168	0.6973	RAB15, member RAS oncogene family [Source:HGNC Symbol;Acc:HGNC:20150]
ENSSSCG00000002281	9.2268	5.5673	9.1794	7.99	8.2726	5.8912	farnesyltransferase, CAAX box, beta [Source:RefSeq peptide;Acc:NP_001231609]
ENSSSCG00000002282	59.1769	48.8923	50.6698	41.7659	54.1276	56.8104	MYC associated factor X [Source:HGNC Symbol;Acc:HGNC:6913]
ENSSSCG00000002283	4.1499	5.5893	4.6654	6.0458	4.4186	5.2126	fucosyltransferase 8 (alpha (1,6) fucosyltransferase) [Source:HGNC Symbol;Acc:HGNC:4019]
ENSSSCG00000002284	0.1509	0	0	0	0	0	Uncharacterized protein [Source:UniProtKB/TrEMBL;Acc:F1SA53]
ENSSSCG00000002285	9.881	10.4611	10.4697	8.8183	11.1436	8.8594	Sus scrofa gephyrin (GPHN), mRNA. [Source:RefSeq mRNA;Acc:NM_001243302]
ENSSSCG00000002286	0.0722	0.0549	0.1696	0	0.0658	0.2173	family with sequence similarity 71, member D [Source:HGNC Symbol;Acc:HGNC:20101]
ENSSSCG00000002287	11.3442	8.6946	22.0266	8.0431	8.7323	12.2679	membrane protein, palmitoylated 5 (MAGUK p55 subfamily member 5) [Source:HGNC Symbol;Acc:HGNC:18669]
ENSSSCG00000002288	5.5077	5.578	7.1981	5.1331	5.7916	5.745	ATPase, H+ transporting, lysosomal 34kDa, V1 subunit D [Source:HGNC Symbol;Acc:HGNC:13527]
ENSSSCG00000002290	0.0869	0.1718	0.0817	0.09	0.0317	0.1569	pleckstrin 2 [Source:HGNC Symbol;Acc:HGNC:19238]
ENSSSCG00000002292	0.1357	0.3526	0.31	0.3027	0.1237	0.0908	pleckstrin homology domain containing, family H (with MyTH4 domain) member 1 [Source:HGNC Symbol;Acc:HGNC:17733]
ENSSSCG00000002294	9.7237	16.7403	2.3856	8.674	22.1127	3.6988	arginase 2 [Source:HGNC Symbol;Acc:HGNC:664]
ENSSSCG00000002295	52.7021	53.9961	50.8594	55.2736	52.8116	49.9721	Sus scrofa NFS protein (NFS), mRNA. [Source:RefSeq mRNA;Acc:NM_214437]
ENSSSCG00000002296	2.239	5.9137	4.0056	4.9906	3.5307	3.4608	retinol dehydrogenase 11 (all-trans/9-cis/11-cis) [Source:HGNC Symbol;Acc:HGNC:17964]
ENSSSCG00000002297	0.1896	0.1009	0.0743	0.1637	0.2074	0.1141	Sus scrofa retinol dehydrogenase 12 (all-trans/9-cis/11-cis) (RDH12), mRNA. [Source:RefSeq mRNA;Acc:NM_001243402]
ENSSSCG00000002298	3.014	4.7551	2.997	4.5866	2.8106	4.0725	zinc finger, FYVE domain containing 26 [Source:HGNC Symbol;Acc:HGNC:20761]
ENSSSCG00000002299	2.0021	2.6223	1.5684	1.729	2.535	1.674	RAD51 paralog B [Source:HGNC Symbol;Acc:HGNC:9822]
ENSSSCG00000002303	18.7018	27.0914	19.4177	24.0975	22.056	20.1047	Uncharacterized protein [Source:UniProtKB/TrEMBL;Acc:F1S4C1]
ENSSSCG00000002305	2.2408	2.1968	1.536	2.1014	1.8673	2.02	exonuclease 3'-5' domain containing 2 [Source:HGNC Symbol;Acc:HGNC:20217]
ENSSSCG00000002306	5.8369	10.6949	11.4224	12.2416	13.4572	8.5699	polypeptide N-acetylgalactosaminyltransferase 16 [Source:HGNC Symbol;Acc:HGNC:23233]
ENSSSCG00000002307	70.2354	70.3515	96.1737	73.2775	84.2279	65.6576	Sus scrofa enhancer of rudimentary homolog (Drosophila) (ERH), mRNA. [Source:RefSeq mRNA;Acc:NM_001185163]
ENSSSCG00000002309	0.0531	0.303	0.1665	0.1835	0.1695	0.0267	pleckstrin homology domain containing, family D (with coiled-coil domains) member 1 [Source:HGNC Symbol;Acc:HGNC:20148]
ENSSSCG00000002311	7.3177	7.9617	9.5723	8.2847	8.2192	11.1186	sushi domain containing 6 [Source:HGNC Symbol;Acc:HGNC:19956]
ENSSSCG00000002312	0.4743	0.4329	0.2229	0.6554	0.0865	0.2856	serine/arginine-rich splicing factor 5 [Source:HGNC Symbol;Acc:HGNC:10787]
ENSSSCG00000002314	5.2975	13.5327	6.3313	14.0763	3.4054	11.9252	Uncharacterized protein [Source:UniProtKB/TrEMBL;Acc:F1S4B0]
ENSSSCG00000002315	6.8987	5.1971	5.0736	5.9014	7.0438	5.6025	solute carrier family 8 (sodium/calcium exchanger), member 3 [Source:HGNC Symbol;Acc:HGNC:11070]
ENSSSCG00000002316	13.5121	8.0422	17.2121	8.0159	5.4629	12.0247	COX16 cytochrome c oxidase assembly homolog [Source:HGNC Symbol;Acc:HGNC:20213]
ENSSSCG00000002317	0.0433	0	0.0679	0.0748	0	0	Uncharacterized protein [Source:UniProtKB/TrEMBL;Acc:F1S4A7]
ENSSSCG00000002321	0.0784	0.0298	0	0.0677	0	0	Uncharacterized protein [Source:UniProtKB/TrEMBL;Acc:F1S4A3]
ENSSSCG00000002322	0	0.1878	0.0387	0	0.1351	0.0496	ADAM metallopeptidase domain 21 [Source:HGNC Symbol;Acc:HGNC:200]
ENSSSCG00000002326	0	0	0	0	0.1097	0	Uncharacterized protein [Source:UniProtKB/TrEMBL;Acc:F1S498]
ENSSSCG00000002328	20.7623	19.9886	25.5721	23.8374	17.9432	19.9888	mediator complex subunit 6 [Source:HGNC Symbol;Acc:HGNC:19970]
ENSSSCG00000002329	0.0892	0.2712	0.1048	0.0385	0.0406	0.3578	Uncharacterized protein [Source:UniProtKB/TrEMBL;Acc:F1S494]
ENSSSCG00000002330	5.8008	5.4525	5.169	5.4165	4.462	5.6929	pecanex homolog (Drosophila) [Source:HGNC Symbol;Acc:HGNC:19740]
ENSSSCG00000002332	2.1411	2.7329	2.2167	2.5734	1.9633	1.9975	Uncharacterized protein [Source:UniProtKB/TrEMBL;Acc:F1S3L7]
ENSSSCG00000002333	4.3354	2.5906	4.2453	3.4765	6.7755	2.641	Uncharacterized protein [Source:UniProtKB/TrEMBL;Acc:F1S3L6]
ENSSSCG00000002337	9.8404	12.7885	9.303	8.532	8.1423	9.7345	zinc finger, FYVE domain containing 1 [Source:HGNC Symbol;Acc:HGNC:13180]
ENSSSCG00000002340	12.2764	12.8744	9.5664	13.0288	9.1301	12.4471	Sus scrofa presenilin 1 (PSEN1), mRNA. [Source:RefSeq mRNA;Acc:NM_001078667]
ENSSSCG00000002341	4.8477	6.3816	3.2867	8.3727	3.7258	6.9578	papilin, proteoglycan-like sulfated glycoprotein [Source:HGNC Symbol;Acc:HGNC:19262]
ENSSSCG00000002344	2.1946	4.0837	2.9994	4.1936	1.7453	2.8578	-
ENSSSCG00000002345	7.6237	12.6796	9.656	9.6909	8.3629	9.776	Uncharacterized protein [Source:UniProtKB/TrEMBL;Acc:F1S3J3]
ENSSSCG00000002346	2.6243	5.9875	3.0506	5.483	1.775	3.2277	paraneoplastic Ma antigen 1 [Source:HGNC Symbol;Acc:HGNC:9158]
ENSSSCG00000002347	2.0468	3.0095	2.2448	3.4173	2.9855	2.4644	dynein, axonemal, light chain 1 [Source:HGNC Symbol;Acc:HGNC:23247]
ENSSSCG00000002348	2.0225	2.8617	3.4267	3.2495	3.6019	2.1237	acyl-CoA thioesterase 6 [Source:HGNC Symbol;Acc:HGNC:33159]
ENSSSCG00000002349	1.6535	1.0388	1.8867	0.6829	0.6882	0.9377	acyl-CoA thioesterase 4 [Source:HGNC Symbol;Acc:HGNC:19748]
ENSSSCG00000002350	7.9012	13.8643	9.1288	12.5411	9.5371	14.0394	Uncharacterized protein [Source:UniProtKB/TrEMBL;Acc:F1S3I8]
ENSSSCG00000002351	18.2576	8.9759	23.5858	11.8563	11.3744	15.3702	Uncharacterized protein [Source:UniProtKB/TrEMBL;Acc:F1S3H7]
ENSSSCG00000002352	2.1149	1.8331	2.2537	2.5381	2.3108	2.122	zinc finger protein 410 [Source:HGNC Symbol;Acc:HGNC:20144]
ENSSSCG00000002353	0.7596	0.674	0.7651	0.4842	0.8903	0.6895	family with sequence similarity 161, member B [Source:HGNC Symbol;Acc:HGNC:19854]
ENSSSCG00000002354	18.6806	13.3089	22.8592	16.6055	15.3002	18.7007	coenzyme Q6 monooxygenase [Source:HGNC Symbol;Acc:HGNC:20233]
ENSSSCG00000002355	3.5197	5.5636	4.2711	3.5164	3.3346	4.6394	ectonucleoside triphosphate diphosphohydrolase 5 [Source:HGNC Symbol;Acc:HGNC:3367]
ENSSSCG00000002356	0	0.1214	0.1667	0	0.097	0	coiled-coil domain containing 176 [Source:HGNC Symbol;Acc:HGNC:19855]
ENSSSCG00000002357	30.0104	55.8779	36.4373	37.0166	33.4166	28.6353	aldehyde dehydrogenase 6 family, member A1 [Source:HGNC Symbol;Acc:HGNC:7179]
ENSSSCG00000002359	0.0732	0.0835	0.1147	0.0632	0.0667	0.0734	Uncharacterized protein [Source:UniProtKB/TrEMBL;Acc:F1S3G9]
ENSSSCG00000002362	1.5214	2.2012	0.8139	2.6597	0.9472	2.1966	Uncharacterized protein [Source:UniProtKB/TrEMBL;Acc:F1S3F7]
ENSSSCG00000002366	30.0605	53.2236	31.0433	43.7079	27.2969	28.8574	Sus scrofa Niemann-Pick disease, type C2 (NPC2), mRNA. [Source:RefSeq mRNA;Acc:NM_214206]
ENSSSCG00000002367	13.2153	19.9651	19.4459	14.3427	13.6758	12.9012	iron-sulfur cluster assembly 2 [Source:HGNC Symbol;Acc:HGNC:19857]
ENSSSCG00000002368	4.3065	3.5491	6.4521	3.0685	2.2242	5.8652	latent transforming growth factor beta binding protein 2 [Source:HGNC Symbol;Acc:HGNC:6715]
ENSSSCG00000002370	2.4946	2.0494	2.8347	3.0984	2.3443	3.0591	apoptosis resistant E3 ubiquitin protein ligase 1 [Source:HGNC Symbol;Acc:HGNC:20363]
ENSSSCG00000002372	2.8689	3.5599	4.5594	4.5639	3.4414	4.1594	Uncharacterized protein [Source:UniProtKB/TrEMBL;Acc:F1S2T2]
ENSSSCG00000002373	0	0	0	0	0.1362	0	prospero homeobox 2 [Source:HGNC Symbol;Acc:HGNC:26715]
ENSSSCG00000002374	55.6001	36.1116	52.5145	41.8563	40.9237	50.6862	Sus scrofa dihydrolipoamide S-succinyltransferase (E2 component of 2-oxo-glutarate complex) (DLST), mRNA. [Source:RefSeq mRNA;Acc:NM_214397]
ENSSSCG00000002375	0.1141	0.4626	0.2978	0.6567	0.4159	0.3433	ribosomal protein S6 kinase-like 1 [Source:HGNC Symbol;Acc:HGNC:20222]
ENSSSCG00000002376	5.6111	3.7824	8.0918	9.5811	3.9528	7.6771	Uncharacterized protein [Source:UniProtKB/TrEMBL;Acc:F1S2R8]
ENSSSCG00000002377	18.4744	24.8408	17.2851	26.9068	17.3701	20.5699	eukaryotic translation initiation factor 2B, subunit 2 beta, 39kDa [Source:HGNC Symbol;Acc:HGNC:3258]
ENSSSCG00000002378	5.2317	5.2679	4.2459	5.2589	4.3307	4.6613	mutL homolog 3 [Source:HGNC Symbol;Acc:HGNC:7128]
ENSSSCG00000002379	12.3546	10.5201	14.476	11.3075	7.7975	13.4554	Sus scrofa acylphosphatase 1, erythrocyte (common) type (ACYP1), transcript variant 1, mRNA. [Source:RefSeq mRNA;Acc:NM_001190198]
ENSSSCG00000002380	0.0954	0.1814	0.2616	0.0824	0.174	0.1436	zinc finger, C2HC-type containing 1C [Source:HGNC Symbol;Acc:HGNC:20354]
ENSSSCG00000002381	22.5753	23.5769	23.3084	23.8877	25.2048	24.1664	NIMA-related kinase 9 [Source:HGNC Symbol;Acc:HGNC:18591]
ENSSSCG00000002382	71.0994	74.8494	94.7487	90.7598	82.7131	74.7889	transmembrane emp24-like trafficking protein 10 (yeast) [Source:HGNC Symbol;Acc:HGNC:16998]
ENSSSCG00000002383	337.108	103.797	209.345	99.9522	177.41	539.74	Sus scrofa FBJ murine osteosarcoma viral oncogene homolog (FOS), mRNA. [Source:RefSeq mRNA;Acc:NM_001123113]
ENSSSCG00000002384	1.7496	1.8628	0.9868	1.5714	1.276	1.2639	tubulin tyrosine ligase-like family member 5 [Source:HGNC Symbol;Acc:HGNC:19963]
ENSSSCG00000002385	15.3345	13.9833	15.6086	12.8997	10.8128	14.8879	Sus scrofa transforming growth factor, beta 3 (TGFB3), mRNA. [Source:RefSeq mRNA;Acc:NM_214198]
ENSSSCG00000002386	5.8894	7.465	7.8602	5.086	4.9714	6.3468	intraflagellar transport 43 [Source:HGNC Symbol;Acc:HGNC:29669]
ENSSSCG00000002387	4.9548	4.5078	5.1511	4.5988	4.9814	4.0422	G patch domain containing 2-like [Source:HGNC Symbol;Acc:HGNC:20210]
ENSSSCG00000002388	4.5936	0.864	4.9141	0.8958	0.9006	2.0815	estrogen-related receptor beta [Source:HGNC Symbol;Acc:HGNC:3473]
ENSSSCG00000002389	2.3907	2.2919	3.3631	3.8528	2.1027	2.6858	vasohibin 1 [Source:HGNC Symbol;Acc:HGNC:19964]
ENSSSCG00000002390	2.3987	3.8765	3.5232	3.3143	3.1161	4.5727	angel homolog 1 (Drosophila) [Source:HGNC Symbol;Acc:HGNC:19961]
ENSSSCG00000002391	0	0	0	0	0.0562	0	leucine rich repeat containing 74A [Source:HGNC Symbol;Acc:HGNC:23346]
ENSSSCG00000002392	14.4462	29.6259	13.8547	17.6762	11.7798	15.68	interferon regulatory factor 2 binding protein-like [Source:HGNC Symbol;Acc:HGNC:14282]
ENSSSCG00000002395	0.7051	1.9152	1.9727	2.0007	1.7448	2.1224	transmembrane emp24 protein transport domain containing 8 [Source:HGNC Symbol;Acc:HGNC:18633]
ENSSSCG00000002396	21.7227	25.8003	28.4935	23.6924	22.7793	21.4445	glutathione S-transferase zeta 1 [Source:HGNC Symbol;Acc:HGNC:4643]
ENSSSCG00000002397	1.9287	2.7978	1.9026	2.4676	1.8234	2.0427	protein-O-mannosyltransferase 2 [Source:HGNC Symbol;Acc:HGNC:19743]
ENSSSCG00000002403	5.3204	8.1475	5.869	8.2827	5.4772	5.9555	VPS33B interacting protein, apical-basolateral polarity regulator, spe-39 homolog [Source:HGNC Symbol;Acc:HGNC:20347]
ENSSSCG00000002404	3.1234	4.0125	4.0229	3.0618	2.3729	3.275	serine palmitoyltransferase, long chain base subunit 2 [Source:HGNC Symbol;Acc:HGNC:11278]
ENSSSCG00000002405	0	0.0915	0.0471	0	0	0.0603	isthmin 2 [Source:HGNC Symbol;Acc:HGNC:23176]
ENSSSCG00000002406	0.1946	0.0987	0.0508	0.112	0.2366	0.1302	Uncharacterized protein [Source:UniProtKB/TrEMBL;Acc:F1SE06]
ENSSSCG00000002408	1.3712	0.9435	1.5345	0.6203	0.5357	0.7862	aarF domain containing kinase 1 [Source:HGNC Symbol;Acc:HGNC:19038]
ENSSSCG00000002410	0.3335	0.9639	1.4631	0.4032	0.7297	0.8031	Uncharacterized protein [Source:UniProtKB/TrEMBL;Acc:F1SE02]
ENSSSCG00000002411	4.5738	3.9209	4.4059	3.7824	3.9045	3.5999	general transcription factor IIA, 1, 19/37kDa [Source:HGNC Symbol;Acc:HGNC:4646]
ENSSSCG00000002412	4.6745	4.266	6.3821	5.8245	4.6268	5.2931	stonin 2 [Source:HGNC Symbol;Acc:HGNC:30652]
ENSSSCG00000002414	15.476	17.7719	19.1754	23.8542	16.863	19.9201	sel-1 suppressor of lin-12-like (C. elegans) [Source:HGNC Symbol;Acc:HGNC:10717]
ENSSSCG00000002418	2.7578	4.0915	3.2937	4.8412	2.3905	5.3072	fibronectin leucine rich transmembrane protein 2 [Source:HGNC Symbol;Acc:HGNC:3761]
ENSSSCG00000002424	1.5097	2.3638	2.087	2.6458	2.2669	3.0741	Sus scrofa spermatogenesis associated 7 (SPATA7), mRNA. [Source:RefSeq mRNA;Acc:NM_001177908]
ENSSSCG00000002425	21.605	26.6712	18.9421	22.3514	23.138	20.057	protein tyrosine phosphatase, non-receptor type 21 [Source:HGNC Symbol;Acc:HGNC:9651]
ENSSSCG00000002426	9.3584	11.7652	12.8968	14.1843	11.3522	10.6928	zinc finger CCCH-type containing 14 [Source:HGNC Symbol;Acc:HGNC:20509]
ENSSSCG00000002427	0.4349	0.5306	0.7666	0.8686	0.7104	0.6819	echinoderm microtubule associated protein like 5 [Source:HGNC Symbol;Acc:HGNC:18197]
ENSSSCG00000002428	0.3617	0.6418	0.787	0.8328	0.9158	0.6854	tetratricopeptide repeat domain 8 [Source:HGNC Symbol;Acc:HGNC:20087]
ENSSSCG00000002429	12.5327	13.2433	14.2086	14.2765	10.9087	14.881	Sus scrofa forkhead box N3 (FOXN3), mRNA. [Source:RefSeq mRNA;Acc:NM_001044536]
ENSSSCG00000002430	2.8016	3.0023	3.1922	3.5191	1.6253	2.0443	EF-hand calcium binding domain 11 [Source:HGNC Symbol;Acc:HGNC:20357]
ENSSSCG00000002431	0.502	0.6045	1.3764	0.867	0.5339	0.8814	Uncharacterized protein [Source:UniProtKB/TrEMBL;Acc:F1SDA7]
ENSSSCG00000002432	0.5981	0.5913	1.4992	1.4461	1.254	1.9202	Sus scrofa potassium channel, subfamily K, member 13 (KCNK13), mRNA. [Source:RefSeq mRNA;Acc:NM_001244596]
ENSSSCG00000002433	74.2798	73.9161	73.0939	84.0317	63.1851	66.674	Sus scrofa proteasome (prosome, macropain) 26S subunit, ATPase, 1 (PSMC1), mRNA. [Source:RefSeq mRNA;Acc:NM_001244151]
ENSSSCG00000002434	2.6528	3.2242	2.8356	3.3614	3.1191	3.3333	NRDE-2, necessary for RNA interference, domain containing [Source:HGNC Symbol;Acc:HGNC:20186]
ENSSSCG00000002436	10.1997	11.2595	9.8936	10.809	10.9728	9.7235	Uncharacterized protein [Source:UniProtKB/TrEMBL;Acc:F1SDA4]
ENSSSCG00000002437	0.1111	0.2957	0.4786	0.5276	0.3038	0.2787	ribosomal protein S6 kinase, 90kDa, polypeptide 5 [Source:HGNC Symbol;Acc:HGNC:10434]
ENSSSCG00000002438	0.1052	0.4401	0.0412	0.318	0.0959	0.5807	chromosome 14 open reading frame 159 [Source:HGNC Symbol;Acc:HGNC:20498]
ENSSSCG00000002439	0.3205	0.6093	0.3766	0.4151	0.1461	0.6431	G protein-coupled receptor 68 [Source:HGNC Symbol;Acc:HGNC:4519]
ENSSSCG00000002440	5.0985	3.7347	5.6686	4.7397	5.2142	7.4632	coiled-coil domain containing 88C [Source:HGNC Symbol;Acc:HGNC:19967]
ENSSSCG00000002441	8.224	7.8082	8.3277	10.3316	7.7815	9.2417	protein phosphatase 4, regulatory subunit 3A [Source:HGNC Symbol;Acc:HGNC:20219]
ENSSSCG00000002442	0.0386	0.1173	0.0604	0	0.0352	0	catsper channel auxiliary subunit beta [Source:HGNC Symbol;Acc:HGNC:20500]
ENSSSCG00000002443	0.0969	0.1768	0.1062	0.0836	0.1413	0.2527	tandem C2 domains, nuclear [Source:HGNC Symbol;Acc:HGNC:19859]
ENSSSCG00000002444	29.3271	44.5439	25.425	40.4931	18.7874	29.4252	fibulin 5 [Source:HGNC Symbol;Acc:HGNC:3602]
ENSSSCG00000002445	3.9237	4.2389	5.3763	5.0767	3.476	4.1873	-
ENSSSCG00000002446	2.4578	3.662	2.3052	3.3642	2.073	2.8183	Sus scrofa ataxin 3 (ATXN3), mRNA. [Source:RefSeq mRNA;Acc:NM_001123081]
ENSSSCG00000002447	7.6493	7.5394	8.9644	9.2481	8.926	8.5345	Uncharacterized protein [Source:UniProtKB/TrEMBL;Acc:F1SD85]
ENSSSCG00000002448	5.4333	4.1069	5.7616	5.7507	6.6144	4.1219	Uncharacterized protein [Source:UniProtKB/TrEMBL;Acc:F1SD84]
ENSSSCG00000002449	62.4146	55.0188	66.2288	63.9447	66.7282	65.1851	NADH dehydrogenase (ubiquinone) 1 beta subcomplex, 1, 7kDa [Source:HGNC Symbol;Acc:HGNC:7695]
ENSSSCG00000002450	0.2783	0.2117	0.2725	0.1502	0.1586	0.2792	solute carrier family 24 (sodium/potassium/calcium exchanger), member 4 [Source:HGNC Symbol;Acc:HGNC:10978]
ENSSSCG00000002451	5.1625	6.8491	5.6476	5.5973	4.0637	4.2442	-
ENSSSCG00000002452	49.5063	63.0349	53.6515	57.8155	35.603	51.4734	-
ENSSSCG00000002453	0.7081	0.4308	0.5547	0.3058	0.3873	0.4263	Uncharacterized protein [Source:UniProtKB/TrEMBL;Acc:I3LKM9]
ENSSSCG00000002455	4.9358	6.7223	4.3972	7.6055	4.0879	5.3083	golgin A5 [Source:HGNC Symbol;Acc:HGNC:4428]
ENSSSCG00000002456	0.1075	0.9401	1.221	1.7638	1.127	0.0539	Sus scrofa chromogranin A (parathyroid secretory protein 1) (CHGA), mRNA. [Source:RefSeq mRNA;Acc:NM_001164005]
ENSSSCG00000002457	3.0612	3.6822	4.5025	3.6956	3.5027	4.2938	Sus scrofa inositol-tetrakisphosphate 1-kinase (ITPK1), mRNA. [Source:RefSeq mRNA;Acc:NM_001143692]
ENSSSCG00000002458	5.5306	6.0755	7.0604	5.4247	4.295	5.7546	Sus scrofa transmembrane protein 251 (TMEM251), mRNA. [Source:RefSeq mRNA;Acc:NM_001001629]
ENSSSCG00000002459	37.3763	40.0584	38.6573	42.1558	40.3795	39.5032	chromosome 14 open reading frame 142 [Source:HGNC Symbol;Acc:HGNC:20356]
ENSSSCG00000002460	4.0438	5.0676	4.403	6.4132	4.6835	4.1594	-
ENSSSCG00000002461	3.7589	4.3736	4.6725	4.3929	4.6169	4.0537	BTB (POZ) domain containing 7 [Source:HGNC Symbol;Acc:HGNC:18269]
ENSSSCG00000002462	0	0	0.1215	0	0	0.1556	cytochrome c oxidase subunit VIIIC [Source:HGNC Symbol;Acc:HGNC:24382]
ENSSSCG00000002464	0.1273	2.1306	0.5985	1.3197	0.4644	0.5111	proline rich membrane anchor 1 [Source:HGNC Symbol;Acc:HGNC:18319]
ENSSSCG00000002467	232.977	210.269	130.149	111.102	214.603	128.431	ankyrin repeat and SOCS box containing 2 [Source:HGNC Symbol;Acc:HGNC:16012]
ENSSSCG00000002469	1.0315	1.6371	1.1945	1.2781	1.063	0.855	OTU deubiquitinase, ubiquitin aldehyde binding 2 [Source:HGNC Symbol;Acc:HGNC:20351]
ENSSSCG00000002470	4.7332	5.9678	4.9031	6.2656	4.4853	5.9987	Uncharacterized protein [Source:UniProtKB/TrEMBL;Acc:F1SCG7]
ENSSSCG00000002471	60.1348	83.1447	44.9844	52.1911	38.4392	42.1041	Sus scrofa putative ISG12(a) protein (ISG12(A)), mRNA. [Source:RefSeq mRNA;Acc:NM_001198921]
ENSSSCG00000002472	48.1454	150.565	116.398	103.585	103.297	60.7994	interferon, alpha-inducible protein 27-like 2 [Source:HGNC Symbol;Acc:HGNC:19753]
ENSSSCG00000002474	0	0.1542	0.0454	0.025	0.0792	0.0581	protein phosphatase 4, regulatory subunit 4 [Source:HGNC Symbol;Acc:HGNC:23788]
ENSSSCG00000002475	0	0	0	0.0992	0.0524	0.0576	Sus scrofa serpin peptidase inhibitor, clade A (alpha-1 antiproteinase, antitrypsin), member 6 (SERPINA6), mRNA. [Source:RefSeq mRNA;Acc:NM_213812]
ENSSSCG00000002476	0.1333	0.0507	0	0.1727	0	0.1338	serpin peptidase inhibitor, clade A (alpha-1 antiproteinase, antitrypsin), member 1 [Source:HGNC Symbol;Acc:HGNC:8941]
ENSSSCG00000002481	0.0786	0.0598	0.0616	0.0679	0	0.0788	serpin peptidase inhibitor, clade A (alpha-1 antiproteinase, antitrypsin), member 5 [Source:HGNC Symbol;Acc:HGNC:8723]
ENSSSCG00000002490	0.2326	0.5306	1.2752	0.7029	0.424	0	Uncharacterized protein [Source:UniProtKB/TrEMBL;Acc:F1SCC4]
ENSSSCG00000002494	0.4319	1.3275	0.5921	0.8392	0.3445	0.5236	calmin (calponin-like, transmembrane) [Source:HGNC Symbol;Acc:HGNC:19972]
ENSSSCG00000002495	5.475	8.7464	6.8288	7.7657	4.5173	7.703	spectrin repeat containing, nuclear envelope family member 3 [Source:HGNC Symbol;Acc:HGNC:19861]
ENSSSCG00000002496	45.776	29.1718	43.409	43.6923	33.0616	49.6187	glutaredoxin 5 [Source:HGNC Symbol;Acc:HGNC:20134]
ENSSSCG00000002499	1.5712	1.2652	0.8688	1.3568	1.0111	1.2055	Uncharacterized protein [Source:UniProtKB/TrEMBL;Acc:F1SAR2]
ENSSSCG00000002501	0.2532	0.7062	1.1242	0.4374	0.5387	0	bradykinin receptor B1 [Source:HGNC Symbol;Acc:HGNC:1029]
ENSSSCG00000002502	2.7036	3.7951	2.7938	3.6139	2.5696	3.3186	Sus scrofa autophagy related 2B (ATG2B), mRNA. [Source:RefSeq mRNA;Acc:NM_001190277]
ENSSSCG00000002504	0.0404	0.1228	0.1265	0.0697	0.0736	0.1216	adenylate kinase 7 [Source:HGNC Symbol;Acc:HGNC:20091]
ENSSSCG00000002505	23.9762	21.5798	25.6092	20.4172	21.9148	18.7639	poly(A) polymerase alpha [Source:HGNC Symbol;Acc:HGNC:14981]
ENSSSCG00000002506	1.6327	2.2576	1.5697	2.1149	1.6914	1.3403	vaccinia related kinase 1 [Source:HGNC Symbol;Acc:HGNC:12718]
ENSSSCG00000002507	0.0428	0.0651	0.0671	0.0739	0	0.1289	B-cell CLL/lymphoma 11B (zinc finger protein) [Source:HGNC Symbol;Acc:HGNC:13222]
ENSSSCG00000002508	48.8579	43.679	44.0476	46.2356	48.0909	49.3933	SET domain containing 3 [Source:HGNC Symbol;Acc:HGNC:20493]
ENSSSCG00000002509	6.104	5.8395	6.4598	6.2854	5.4235	6.3575	cyclin K [Source:HGNC Symbol;Acc:HGNC:1596]
ENSSSCG00000002510	0.0424	0.0322	0.166	0	0.1159	0.1276	cytochrome P450, family 46, subfamily A, polypeptide 1 [Source:HGNC Symbol;Acc:HGNC:2641]
ENSSSCG00000002511	2.348	1.7857	3.1213	2.0584	2.3027	2.4629	Uncharacterized protein [Source:UniProtKB/TrEMBL;Acc:F1SAQ1]
ENSSSCG00000002512	0.2158	0.082	0	0	0	0.1082	delta(4)-desaturase, sphingolipid 2 [Source:HGNC Symbol;Acc:HGNC:20113]
ENSSSCG00000002515	0.3831	0.5827	0.8253	0.7444	0.262	0.2883	solute carrier family 25, member 47 [Source:HGNC Symbol;Acc:HGNC:20115]
ENSSSCG00000002516	13.873	14.4074	16.3929	13.5409	13.0724	15.2061	Uncharacterized protein [Source:UniProtKB/TrEMBL;Acc:F1SAP4]
ENSSSCG00000002517	1.3874	2.6785	1.8393	1.5668	1.9459	2.9983	WD repeat domain 25 [Source:HGNC Symbol;Acc:HGNC:21064]
ENSSSCG00000002520	6.7319	7.9548	9.5548	8.939	5.7742	8.4248	solute carrier family 25 (mitochondrial carnitine/acylcarnitine carrier), member 29 [Source:HGNC Symbol;Acc:HGNC:20116]
ENSSSCG00000002523	12.2483	12.7662	13.9077	14.3734	9.4672	12.6746	CDC42 binding protein kinase beta (DMPK-like) [Source:HGNC Symbol;Acc:HGNC:1738]
ENSSSCG00000002525	1.5578	1.8618	1.695	1.6229	1.8034	1.3522	Uncharacterized protein [Source:UniProtKB/TrEMBL;Acc:F1SA11]
ENSSSCG00000002526	5.2354	6.3706	7.3041	4.9948	5.1365	4.7526	REST corepressor 1 [Source:HGNC Symbol;Acc:HGNC:17441]
ENSSSCG00000002527	8.2742	6.8425	7.9291	9.2959	10.7654	14.105	ankyrin repeat domain 9 [Source:HGNC Symbol;Acc:HGNC:20096]
ENSSSCG00000002528	3.2545	3.802	3.1277	4.7228	3.0893	5.5209	Uncharacterized protein [Source:UniProtKB/TrEMBL;Acc:F1SA08]
ENSSSCG00000002529	233.61	304.143	139.034	168.977	138.11	109.765	Sus scrofa ribosomal protein S21 (RPS21), mRNA. [Source:RefSeq mRNA;Acc:NM_001097480]
ENSSSCG00000002530	24.0441	23.1186	20.3153	21.3571	23.642	19.2996	cyclin-dependent kinase 2 interacting protein [Source:HGNC Symbol;Acc:HGNC:23789]
ENSSSCG00000002531	0.1543	0.3912	0.2418	0.533	0.1407	0.258	MOK protein kinase [Source:HGNC Symbol;Acc:HGNC:9833]
ENSSSCG00000002532	5.9998	6.5562	6.308	7.0084	6.2758	7.6674	zinc finger protein 839 [Source:HGNC Symbol;Acc:HGNC:20345]
ENSSSCG00000002533	11.0131	10.498	12.2969	9.3816	9.7675	9.95	WD repeat domain 20 [Source:HGNC Symbol;Acc:HGNC:19667]
ENSSSCG00000002534	1.3223	3.4191	0.8287	2.5121	2.8931	0.5307	-
ENSSSCG00000002535	296.623	343.933	240.232	191.599	221.93	212.004	heat shock protein 90kDa alpha (cytosolic), class A member 1 [Source:HGNC Symbol;Acc:HGNC:5253]
ENSSSCG00000002536	0.8498	0.3231	0.4438	0.6115	0.1291	0.9947	Uncharacterized protein [Source:UniProtKB/TrEMBL;Acc:F1S9Z0]
ENSSSCG00000002538	0.1475	0.1442	0.1156	0.0728	0.0384	0.0846	Uncharacterized protein [Source:UniProtKB/TrEMBL;Acc:F1S9Y8]
ENSSSCG00000002539	48.5604	43.1808	59.9874	48.0647	45.6321	55.0942	Uncharacterized protein [Source:UniProtKB/TrEMBL;Acc:F1S9Y6]
ENSSSCG00000002540	20.5422	21.7624	23.7077	20.1123	21.6557	21.5862	protein phosphatase 2, regulatory subunit B', gamma [Source:HGNC Symbol;Acc:HGNC:9311]
ENSSSCG00000002542	0.6844	0.5205	0.3574	0.788	0.8318	0.4578	deiodinase, iodothyronine, type III [Source:HGNC Symbol;Acc:HGNC:2885]
ENSSSCG00000002543	0.699	0	0.4107	0.7546	0.3186	0.7014	Sus scrofa deiodinase, iodothyronine, type III (DIO3), mRNA. [Source:RefSeq mRNA;Acc:NM_001001625]
ENSSSCG00000002544	5.1021	8.8544	6.029	6.4764	4.6738	4.7861	protein phosphatase 1, regulatory subunit 13B [Source:HGNC Symbol;Acc:HGNC:14950]
ENSSSCG00000002545	0.5065	2.5038	0.496	2.515	0.9235	1.1434	zinc finger, FYVE domain containing 21 [Source:HGNC Symbol;Acc:HGNC:20760]
ENSSSCG00000002546	2.1473	3.5383	2.383	4.5329	1.8488	3.4711	X-ray repair complementing defective repair in Chinese hamster cells 3 [Source:HGNC Symbol;Acc:HGNC:12830]
ENSSSCG00000002547	46.7352	41.7121	54.2401	49.3081	48.5222	50.5672	kinesin light chain 1 [Source:HGNC Symbol;Acc:HGNC:6387]
ENSSSCG00000002550	682.416	560.032	639.648	598.609	520.124	715.28	chromosome 14 open reading frame 2 [Source:HGNC Symbol;Acc:HGNC:1188]
ENSSSCG00000002551	1.7981	2.2792	3.5551	1.9226	1.1709	3.5224	Uncharacterized protein [Source:UniProtKB/TrEMBL;Acc:F1S9V5]
ENSSSCG00000002552	0.0221	0	0.0173	0.0191	0.0201	0.0886	tudor domain containing 9 [Source:HGNC Symbol;Acc:HGNC:20122]
ENSSSCG00000002554	7.567	8.5971	10.5181	7.7699	7.6135	11.2958	phospholipase D family, member 4 [Source:HGNC Symbol;Acc:HGNC:23792]
ENSSSCG00000002555	18.4343	14.9013	25.5668	16.9207	14.6653	17.071	jagged 2 [Source:HGNC Symbol;Acc:HGNC:6189]
ENSSSCG00000002557	32.1083	27.0445	20.5549	33.2934	24.76	33.0239	Uncharacterized protein [Source:UniProtKB/TrEMBL;Acc:F1S972]
ENSSSCG00000002558	2.5534	2.5987	2.9121	2.1888	1.6089	2.1852	centrosomal protein 170B [Source:HGNC Symbol;Acc:HGNC:20362]
ENSSSCG00000002559	4.6298	5.1215	4.616	7.1483	4.3487	5.6307	cell division cycle associated 4 [Source:HGNC Symbol;Acc:HGNC:14625]
ENSSSCG00000002560	0.0812	0	0.0636	0.1403	0.2961	0.5703	G protein-coupled receptor 132 [Source:HGNC Symbol;Acc:HGNC:17482]
ENSSSCG00000002572	0	0	0	0	0.0857	0.0943	Olfactory receptor [Source:UniProtKB/TrEMBL;Acc:F1S950]
ENSSSCG00000002573	0.0299	0	0	0	0	0	Sus scrofa retrotransposon-like 1 (RTL1), mRNA. [Source:RefSeq mRNA;Acc:NM_001134358]
ENSSSCG00000002586	0	0	0.075	0	0	0	olfactory receptor, family 4, subfamily K, member 13 [Source:HGNC Symbol;Acc:HGNC:15351]
ENSSSCG00000002618	0.0977	0	0	0	0	0	Olfactory receptor [Source:UniProtKB/TrEMBL;Acc:F1S7E6]
ENSSSCG00000002620	1.6834	2.7093	2.0854	1.9608	1.035	1.4533	EF-hand domain (C-terminal) containing 1 [Source:HGNC Symbol;Acc:HGNC:16406]
ENSSSCG00000002621	9.0584	18.3234	9.9491	15.6452	11.7486	10.0256	translocation associated membrane protein 2 [Source:HGNC Symbol;Acc:HGNC:16855]
ENSSSCG00000002622	4.2402	7.9851	6.2479	5.667	4.5098	4.5583	Transmembrane protein 14A [Source:UniProtKB/Swiss-Prot;Acc:P56984]
ENSSSCG00000002623	0.1837	0.0699	0.072	0.1586	0.1675	0.0922	Sus scrofa glutathione S-transferase alpha 1 (GSTA1), mRNA. [Source:RefSeq mRNA;Acc:NM_214389]
ENSSSCG00000002626	0.134	0.1019	0	0.1157	0	0	Glutathione S-transferase [Source:UniProtKB/TrEMBL;Acc:F1S7C9]
ENSSSCG00000002627	7.1857	8.0671	3.1094	7.4465	2.6203	5.0811	glutathione S-transferase alpha 4 [Source:HGNC Symbol;Acc:HGNC:4629]
ENSSSCG00000002628	1.4377	2.2245	2.3302	2.9255	2.2749	3.1337	intestinal cell (MAK-like) kinase [Source:HGNC Symbol;Acc:HGNC:21219]
ENSSSCG00000002629	14.4175	16.8664	14.2058	21.1625	18.1703	17.7031	Sus scrofa F-box protein 9 (FBXO9), mRNA. [Source:RefSeq mRNA;Acc:NM_001160297]
ENSSSCG00000002630	0	0	0	0	0	0.1784	glial cells missing homolog 1 (Drosophila) [Source:HGNC Symbol;Acc:HGNC:4197]
ENSSSCG00000002632	0	0.0901	0.3711	0.358	0.054	0	sodium/nucleoside cotransporter 1 [Source:RefSeq peptide;Acc:NP_999277]
ENSSSCG00000002633	1.0719	1.546	1.7807	1.5162	1.5163	1.6874	growth arrest-specific 8 [Source:HGNC Symbol;Acc:HGNC:4166]
ENSSSCG00000002635	0.307	0.3969	0.2405	0.6894	0.3359	0.3697	spire-type actin nucleation factor 2 [Source:HGNC Symbol;Acc:HGNC:30623]
ENSSSCG00000002636	21.5404	22.1519	25.7553	23.2711	19.8758	26.9499	transcription factor 25 (basic helix-loop-helix) [Source:HGNC Symbol;Acc:HGNC:29181]
ENSSSCG00000002637	0.2233	0.1698	0.1749	0.4821	0.1018	0.4481	dysbindin (dystrobrevin binding protein 1) domain containing 1 [Source:HGNC Symbol;Acc:HGNC:28455]
ENSSSCG00000002639	0	0.0383	0.3555	0.1306	0.0919	0.1012	tubulin, beta 3 class III [Source:HGNC Symbol;Acc:HGNC:20772]
ENSSSCG00000002640	12.5363	14.2778	13.3177	16.424	6.9687	13.1918	differentially expressed in FDCP 8 homolog (mouse) [Source:HGNC Symbol;Acc:HGNC:25969]
ENSSSCG00000002642	10.1469	9.6091	8.3142	19.2374	10.349	16.1488	-
ENSSSCG00000002645	7.589	8.7524	7.4476	8.066	4.6377	8.1164	N-acetylgalactosamine-6-sulfatase precursor [Source:RefSeq peptide;Acc:NP_999120]
ENSSSCG00000002646	85.3882	87.7429	77.264	100.948	66.7432	100.182	trafficking protein particle complex 2-like [Source:HGNC Symbol;Acc:HGNC:30887]
ENSSSCG00000002648	2.9283	3.9612	4.1931	4.1042	1.7943	5.3223	core-binding factor, runt domain, alpha subunit 2; translocated to, 3 [Source:HGNC Symbol;Acc:HGNC:1537]
ENSSSCG00000002650	1.1726	2.0268	1.0856	1.1047	0.8746	3.2087	Uncharacterized protein [Source:UniProtKB/TrEMBL;Acc:F1S6K5]
ENSSSCG00000002651	0.2637	0.2005	0.4475	0.6072	0.1603	0.2205	chromatin licensing and DNA replication factor 1 [Source:HGNC Symbol;Acc:HGNC:24576]
ENSSSCG00000002652	8.1103	9.5367	8.406	8.5124	7.9625	10.2657	kelch domain containing 4 [Source:HGNC Symbol;Acc:HGNC:25272]
ENSSSCG00000002653	0.4899	0.1331	0.3564	0.3928	0.5104	0.3511	junctophilin 3 [Source:HGNC Symbol;Acc:HGNC:14203]
ENSSSCG00000002654	73.5498	62.8159	71.7507	64.6635	73.5749	67.4879	F-box protein 31 [Source:HGNC Symbol;Acc:HGNC:16510]
ENSSSCG00000002655	84.9726	85.5004	70.8835	81.6994	74.47	75.6472	Sus scrofa microtubule-associated protein 1 light chain 3 beta (MAP1LC3B), mRNA. [Source:RefSeq mRNA;Acc:NM_001190290]
ENSSSCG00000002656	7.0605	10.13	7.3436	9.7607	6.4907	10.388	zinc finger, CCHC domain containing 14 [Source:HGNC Symbol;Acc:HGNC:24134]
ENSSSCG00000002657	0.278	0.4228	0.8711	0.12	0.2534	0.4184	-
ENSSSCG00000002658	0.8815	0.8045	0.3453	0.3045	0.1607	0.9729	forkhead box L1 [Source:HGNC Symbol;Acc:HGNC:3817]
ENSSSCG00000002660	3.2018	3.5945	4.5386	4.5425	2.0849	3.0595	methenyltetrahydrofolate synthetase domain containing [Source:HGNC Symbol;Acc:HGNC:25778]
ENSSSCG00000002662	4.3205	1.0953	10.4357	4.6638	4.9234	3.9737	chromosome 16 open reading frame 74 [Source:HGNC Symbol;Acc:HGNC:23362]
ENSSSCG00000002663	2.2281	3.8875	3.3883	5.0934	4.899	4.6027	GINS complex subunit 2 (Psf2 homolog) [Source:HGNC Symbol;Acc:HGNC:24575]
ENSSSCG00000002664	9.1	8.9424	9.4675	11.0019	10.0856	10.5872	Gse1 coiled-coil protein [Source:HGNC Symbol;Acc:HGNC:28979]
ENSSSCG00000002666	11.6551	12.4005	16.416	14.1318	15.4014	18.5451	KIAA0513 [Source:HGNC Symbol;Acc:HGNC:29058]
ENSSSCG00000002667	9.8817	12.7616	10.6622	15.4839	11.8132	12.4402	zinc finger, DHHC-type containing 7 [Source:HGNC Symbol;Acc:HGNC:18459]
ENSSSCG00000002668	0	0	0.123	0	0	0	family with sequence similarity 92, member B [Source:HGNC Symbol;Acc:HGNC:24781]
ENSSSCG00000002669	10.4799	8.3647	10.2418	12.5	7.5202	9.2136	cysteine-rich secretory protein LCCL domain containing 2 [Source:HGNC Symbol;Acc:HGNC:25248]
ENSSSCG00000002670	13.382	16.1508	16.7882	17.1253	14.454	13.67	Uncharacterized protein [Source:UniProtKB/TrEMBL;Acc:F1S5V0]
ENSSSCG00000002671	0	0.0187	0	0.0636	0	0	ATPase, Ca++ transporting, type 2C, member 2 [Source:HGNC Symbol;Acc:HGNC:29103]
ENSSSCG00000002672	1.6245	1.51	1.5083	2.1303	1.2616	0.9659	TBC/LysM-associated domain containing 1 [Source:HGNC Symbol;Acc:HGNC:29325]
ENSSSCG00000002675	0.0435	0.0662	0.1705	0.5264	0.3572	0.1747	dynein, axonemal, assembly factor 1 [Source:HGNC Symbol;Acc:HGNC:30539]
ENSSSCG00000002680	2.1319	2.5008	2.8024	3.4013	2.1742	3.8068	TATA box binding protein (TBP)-associated factor, RNA polymerase I, C, 110kDa [Source:HGNC Symbol;Acc:HGNC:11534]
ENSSSCG00000002681	3.1394	3.8672	2.6498	4.2003	3.0233	4.259	hydroxysteroid dehydrogenase like 1 [Source:HGNC Symbol;Acc:HGNC:16475]
ENSSSCG00000002682	17.5504	23.068	17.1666	20.465	14.9943	20.3433	Uncharacterized protein [Source:UniProtKB/TrEMBL;Acc:F1S5S6]
ENSSSCG00000002684	15.1606	17.4089	19.7547	20.0598	14.9842	14.5712	cadherin-13 precursor [Source:RefSeq peptide;Acc:NP_001103415]
ENSSSCG00000002688	1.1465	0.9856	0.9176	1.2268	0.9316	1.4004	Phosphoinositide phospholipase C [Source:UniProtKB/TrEMBL;Acc:F1S475]
ENSSSCG00000002689	5.9814	6.257	7.6489	9.5958	3.9658	9.3935	c-Maf inducing protein [Source:HGNC Symbol;Acc:HGNC:24319]
ENSSSCG00000002690	0.8504	1.1641	1.1251	0.8649	0.7408	0.9101	-
ENSSSCG00000002694	0	0	0	0	0	0.1162	C-type lectin domain family 3, member A [Source:HGNC Symbol;Acc:HGNC:2052]
ENSSSCG00000002696	0.1726	0.4266	0.3042	0.7267	0.4524	0.2381	vesicle amine transport 1-like [Source:HGNC Symbol;Acc:HGNC:29315]
ENSSSCG00000002697	0.4108	0.9372	0.3218	0.5321	0.2809	0.4121	Uncharacterized protein [Source:UniProtKB/TrEMBL;Acc:F1S465]
ENSSSCG00000002699	3.5157	3.2467	3.9344	4.3372	4.0063	3.9054	Uncharacterized protein [Source:UniProtKB/TrEMBL;Acc:F1S463]
ENSSSCG00000002700	0.1346	0.2047	0.1054	0	0	0.1351	synaptonemal complex central element protein 1-like [Source:HGNC Symbol;Acc:HGNC:37236]
ENSSSCG00000002701	4.6529	8.97	7.4595	7.1019	4.4391	7.437	MON1 secretory trafficking family member B [Source:HGNC Symbol;Acc:HGNC:25020]
ENSSSCG00000002702	0.3958	0.301	0	0.3418	0	0	double homeobox 4 [Source:HGNC Symbol;Acc:HGNC:50800]
ENSSSCG00000002703	27.2815	25.143	25.9281	26.4115	25.6237	24.8124	telomeric repeat binding factor 2, interacting protein [Source:HGNC Symbol;Acc:HGNC:19246]
ENSSSCG00000002704	231.966	286.005	240.991	315.773	227.873	252.104	lysyl-tRNA synthetase [Source:HGNC Symbol;Acc:HGNC:6215]
ENSSSCG00000002705	0	0	0.3001	0.3309	0	0	Uncharacterized protein [Source:UniProtKB/TrEMBL;Acc:F1S457]
ENSSSCG00000002706	1.0737	1.1431	0.8411	0.4172	0.783	0.7002	adenosine deaminase, tRNA-specific 1 [Source:HGNC Symbol;Acc:HGNC:228]
ENSSSCG00000002707	96.434	90.8144	99.8866	94.995	92.7017	100.489	GABA(A) receptor-associated protein like 2 [Source:HGNC Symbol;Acc:HGNC:13291]
ENSSSCG00000002708	0.4752	1.3181	0.5256	1.0381	0.5861	0.8134	Uncharacterized protein [Source:UniProtKB/TrEMBL;Acc:F1S455]
ENSSSCG00000002709	0.1509	0.0574	0.2956	0.0652	0.2752	0.3786	Sulfotransferase [Source:UniProtKB/TrEMBL;Acc:F1S454]
ENSSSCG00000002712	41.8609	38.6446	49.2837	37.5083	34.9637	44.0644	lactate dehydrogenase D [Source:HGNC Symbol;Acc:HGNC:19708]
ENSSSCG00000002714	3.1815	3.1685	3.4417	2.5185	3.0385	3.3821	Uncharacterized protein [Source:UniProtKB/TrEMBL;Acc:F1S449]
ENSSSCG00000002715	0.7713	1.0077	0.7127	1.0589	1.0998	1.2104	ring finger and WD repeat domain 3 [Source:HGNC Symbol;Acc:HGNC:25539]
ENSSSCG00000002716	2.441	1.1813	2.6075	0.9582	1.2138	0.4453	mixed lineage kinase domain-like [Source:HGNC Symbol;Acc:HGNC:26617]
ENSSSCG00000002718	0.0364	0.0277	0.0571	0.0314	0.166	0.0731	fatty acid 2-hydroxylase [Source:HGNC Symbol;Acc:HGNC:21197]
ENSSSCG00000002719	4.4532	6.6843	5.2328	5.3637	5.1281	7.29	exosome component 6 [Source:HGNC Symbol;Acc:HGNC:19055]
ENSSSCG00000002720	0.0401	0.2744	0.2199	0.1385	0.0366	0	Uncharacterized protein [Source:UniProtKB/TrEMBL;Acc:K7GRR9]
ENSSSCG00000002721	15.0004	13.3594	14.5782	14.4028	13.0196	14.994	pyruvate dehydrogenase phosphatase regulatory subunit [Source:HGNC Symbol;Acc:HGNC:30264]
ENSSSCG00000002722	4.5343	5.6598	4.5944	6.0438	5.3917	4.8461	Uncharacterized protein [Source:UniProtKB/TrEMBL;Acc:F1S432]
ENSSSCG00000002723	25.9049	20.702	25.1672	24.3341	21.4617	22.8401	Alanine--tRNA ligase, cytoplasmic [Source:UniProtKB/TrEMBL;Acc:F1S431]
ENSSSCG00000002724	8.2316	7.8538	10.3175	9.4997	7.2315	10.3615	Uncharacterized protein [Source:UniProtKB/TrEMBL;Acc:F1S430]
ENSSSCG00000002725	7.8872	8.3455	9.6325	9.6034	6.9224	8.356	splicing factor 3b, subunit 3, 130kDa [Source:HGNC Symbol;Acc:HGNC:10770]
ENSSSCG00000002726	7.8817	8.0316	9.5504	7.2759	6.6544	9.8559	metastasis suppressor 1-like [Source:HGNC Symbol;Acc:HGNC:25094]
ENSSSCG00000002727	4.534	3.2915	3.7133	3.7375	3.9455	3.9288	interleukin 34 [Source:HGNC Symbol;Acc:HGNC:28529]
ENSSSCG00000002729	1.5457	1.058	1.5136	1.535	0.7046	1.4733	Vac14 homolog (S. cerevisiae) [Source:HGNC Symbol;Acc:HGNC:25507]
ENSSSCG00000002730	0.0687	0	0	0.178	0	0	calbindin 2 [Source:HGNC Symbol;Acc:HGNC:1435]
ENSSSCG00000002734	0.0418	0	0.0327	0.0361	0	0	Sus scrofa MARVEL domain containing 3 (MARVELD3), transcript variant 1, mRNA. [Source:RefSeq mRNA;Acc:NM_001243841]
ENSSSCG00000002736	0	0	0	0	0	0.0379	tyrosine aminotransferase [Source:HGNC Symbol;Acc:HGNC:11573]
ENSSSCG00000002738	1.0553	1.5686	1.1273	1.7398	1.1369	1.0588	zinc finger protein 23 [Source:HGNC Symbol;Acc:HGNC:13023]
ENSSSCG00000002739	0.1329	0.101	0.3122	0.2582	0.1211	0.1333	Uncharacterized protein [Source:UniProtKB/TrEMBL;Acc:F1S3C8]
ENSSSCG00000002740	7.2096	8.9034	7.5802	8.3328	7.3181	7.6029	Uncharacterized protein [Source:UniProtKB/TrEMBL;Acc:F1S3C7]
ENSSSCG00000002741	0.5988	0.7865	1.3219	1.6452	0.6451	1.1469	Uncharacterized protein [Source:UniProtKB/TrEMBL;Acc:F1S3C6]
ENSSSCG00000002742	1.5703	1.8818	1.7893	2.0958	1.5617	1.1459	Uncharacterized protein [Source:UniProtKB/TrEMBL;Acc:F1S3C5]
ENSSSCG00000002743	11.9499	16.0699	12.5754	15.856	12.9046	13.8424	-
ENSSSCG00000002745	0	0	0.3902	0	0	0	Uncharacterized protein [Source:UniProtKB/TrEMBL;Acc:F1S3B1]
ENSSSCG00000002746	2.6798	6.5772	2.7672	0.9467	3.1093	1.2221	Uncharacterized protein [Source:UniProtKB/TrEMBL;Acc:F1S3B0]
ENSSSCG00000002747	0.0291	0.0221	0.114	0.0251	0.0265	0.0584	polyamine modulated factor 1 binding protein 1 [Source:HGNC Symbol;Acc:HGNC:17728]
ENSSSCG00000002748	2.5197	2.9501	3.8959	3.5789	3.1132	2.3951	DEAH (Asp-Glu-Ala-His) box polypeptide 38 [Source:HGNC Symbol;Acc:HGNC:17211]
ENSSSCG00000002749	1.016	1.5909	0.5618	1.1871	1.907	0.9595	Sus scrofa haptoglobin (HP), mRNA. [Source:RefSeq mRNA;Acc:NM_214000]
ENSSSCG00000002752	2.5006	4.4117	3.4325	4.2606	3.4503	3.5487	zinc finger homeobox 3 [Source:HGNC Symbol;Acc:HGNC:777]
ENSSSCG00000002753	9.3472	8.9938	10.6396	10.391	8.4271	6.8395	NIN1/RPN12 binding protein 1 homolog [Source:HGNC Symbol;Acc:HGNC:29540]
ENSSSCG00000002754	17.051	21.5857	19.3307	18.1545	13.7583	14.8765	Sus scrofa NAD(P)H dehydrogenase, quinone 1 (NQO1), mRNA. [Source:RefSeq mRNA;Acc:NM_001159613]
ENSSSCG00000002755	4.5108	6.1848	7.8778	6.9112	4.6723	7.2836	nuclear factor of activated T-cells 5, tonicity-responsive [Source:HGNC Symbol;Acc:HGNC:7774]
ENSSSCG00000002756	10.8667	13.5363	13.4294	14.4808	14.8598	10.2451	Sus scrofa cytochrome b5 type B (outer mitochondrial membrane) (CYB5B), mRNA. [Source:RefSeq mRNA;Acc:NM_001159592]
ENSSSCG00000002758	6.192	8.1898	6.1161	9.2997	5.0314	8.9139	peptide deformylase (mitochondrial) [Source:HGNC Symbol;Acc:HGNC:30012]
ENSSSCG00000002759	8.8005	9.2575	8.827	10.9382	8.3979	11.5944	Uncharacterized protein [Source:UniProtKB/TrEMBL;Acc:F1S390]
ENSSSCG00000002760	3.816	3.7061	4.6658	4.6536	3.8549	3.777	Sus scrofa nuclear import 7 homolog (S. cerevisiae) (NIP7), mRNA. [Source:RefSeq mRNA;Acc:NM_001048071]
ENSSSCG00000002761	0.372	0.943	0.7771	0.2142	0.6783	0.6221	Uncharacterized protein [Source:UniProtKB/TrEMBL;Acc:F1S389]
ENSSSCG00000002762	8.0111	8.3447	8.8397	9.987	6.2519	9.289	telomeric repeat binding factor 2 [Source:HGNC Symbol;Acc:HGNC:11729]
ENSSSCG00000002763	24.8401	16.7445	26.7119	24.0839	15.3371	24.8098	protein arginine methyltransferase 7 [Source:HGNC Symbol;Acc:HGNC:25557]
ENSSSCG00000002764	0.6536	0.8008	1.3084	0.5958	0.5296	0.8744	sphingomyelin phosphodiesterase 3, neutral membrane (neutral sphingomyelinase II) [Source:HGNC Symbol;Acc:HGNC:14240]
ENSSSCG00000002767	0.2449	0.0931	0.3198	0.1058	0.1117	0.1229	translin-associated factor X interacting protein 1 [Source:HGNC Symbol;Acc:HGNC:18586]
ENSSSCG00000002768	0.3854	0.4396	0.3396	0.4576	0.2635	0.145	centromere protein T [Source:HGNC Symbol;Acc:HGNC:25787]
ENSSSCG00000002769	46.1746	55.6438	46.8195	68.3457	49.9163	63.7386	Sus scrofa THAP domain containing 11 (THAP11), mRNA. [Source:RefSeq mRNA;Acc:NM_001246182]
ENSSSCG00000002771	4.9693	6.268	5.6494	4.9369	4.5303	5.4724	Uncharacterized protein [Source:UniProtKB/TrEMBL;Acc:F1S2J4]
ENSSSCG00000002773	0.2706	0.2058	0.265	0.1169	0.1234	0.2715	Uncharacterized protein [Source:UniProtKB/TrEMBL;Acc:F1S2J2]
ENSSSCG00000002774	5.1683	5.0483	5.6606	4.9286	3.4389	4.9153	family with sequence similarity 65, member A [Source:HGNC Symbol;Acc:HGNC:25836]
ENSSSCG00000002776	6.2392	8.0467	12.5257	13.5418	11.1813	8.8783	ATPase, H+ transporting, lysosomal 38kDa, V0 subunit d1 [Source:HGNC Symbol;Acc:HGNC:13724]
ENSSSCG00000002777	0	0.0957	0.2628	0.3259	0.1147	0.0841	Sus scrofa hydroxysteroid (11-beta) dehydrogenase 2 (HSD11B2), mRNA. [Source:RefSeq mRNA;Acc:NM_213913]
ENSSSCG00000002778	2.8016	3.5627	4.857	4.6404	3.0565	5.4836	zinc finger, DHHC-type containing 1 [Source:HGNC Symbol;Acc:HGNC:17916]
ENSSSCG00000002779	0.855	0.7741	1.2757	1.0548	0.3712	0.7353	leucine rich repeat containing 36 [Source:HGNC Symbol;Acc:HGNC:25615]
ENSSSCG00000002780	140.068	103.083	297.282	85.1616	75.3558	150.934	tubulin polymerization-promoting protein family member 3 [Source:HGNC Symbol;Acc:HGNC:24162]
ENSSSCG00000002781	0.1321	0.1256	0.2069	0.1711	0	0.1325	potassium channel tetramerization domain containing 19 [Source:HGNC Symbol;Acc:HGNC:24753]
ENSSSCG00000002782	0.025	0.1331	0.333	0.108	0.2508	0.1756	pleckstrin homology domain containing, family G (with RhoGef domain) member 4 [Source:HGNC Symbol;Acc:HGNC:24501]
ENSSSCG00000002783	1.4278	0.7323	1.8208	2.2366	1.2411	2.2654	solute carrier family 9, subfamily A (NHE5, cation proton antiporter 5), member 5 [Source:HGNC Symbol;Acc:HGNC:11078]
ENSSSCG00000002786	1.7586	2.0618	1.9516	3.2904	1.8704	2.0953	engulfment and cell motility 3 [Source:HGNC Symbol;Acc:HGNC:17289]
ENSSSCG00000002787	19.9298	19.6574	22.8058	21.2052	17.8589	25.4562	E2F transcription factor 4, p107/p130-binding [Source:HGNC Symbol;Acc:HGNC:3118]
ENSSSCG00000002788	1.7936	2.0949	2.6345	3.2639	1.5768	2.2817	exocyst complex component 3-like 1 [Source:HGNC Symbol;Acc:HGNC:27540]
ENSSSCG00000002790	23.0794	25.0494	22.9858	28.9447	20.5116	25.1347	transmembrane protein 208 [Source:HGNC Symbol;Acc:HGNC:25015]
ENSSSCG00000002792	25.4575	25.5626	27.805	35.7981	20.9684	31.6791	heat shock transcription factor 4 [Source:HGNC Symbol;Acc:HGNC:5227]
ENSSSCG00000002793	0.8894	1.1273	1.9044	1.9969	0.9189	2.0227	Uncharacterized protein [Source:UniProtKB/TrEMBL;Acc:F1RFU8]
ENSSSCG00000002795	2.018	2.4624	3.2443	5.02	3.3636	2.7953	cadherin 11, type 2, OB-cadherin (osteoblast) [Source:HGNC Symbol;Acc:HGNC:1750]
ENSSSCG00000002797	54.0389	45.153	54.3081	53.3188	46.8876	59.2729	aspartate aminotransferase, mitochondrial precursor [Source:RefSeq peptide;Acc:NP_999093]
ENSSSCG00000002799	11.3761	12.5298	12.9631	13.4299	11.2875	12.0593	CCR4-NOT transcription complex, subunit 1 [Source:HGNC Symbol;Acc:HGNC:7877]
ENSSSCG00000002800	0.0312	0	0	0	0.0569	0.0313	Uncharacterized protein [Source:UniProtKB/TrEMBL;Acc:F1RFT2]
ENSSSCG00000002801	0.065	0	0.1527	0.1683	0.0592	0.1955	Uncharacterized protein [Source:UniProtKB/TrEMBL;Acc:F1RFT1]
ENSSSCG00000002802	0.4046	0.4103	0.3874	0.4271	0.3279	0.3609	GINS complex subunit 3 (Psf3 homolog) [Source:HGNC Symbol;Acc:HGNC:25851]
ENSSSCG00000002803	0.0689	0.5765	0	0.119	0.1885	0.0691	Sus scrofa coiled-coil domain containing 113 (CCDC113), mRNA. [Source:RefSeq mRNA;Acc:NM_001244688]
ENSSSCG00000002804	6.7164	9.848	7.366	10.1386	6.7108	8.0866	Uncharacterized protein [Source:UniProtKB/TrEMBL;Acc:F1RFS8]
ENSSSCG00000002805	7.07	6.43	8.5645	7.8679	5.3822	5.7041	cilia and flagella associated protein 20 [Source:HGNC Symbol;Acc:HGNC:29523]
ENSSSCG00000002806	6.7213	6.9738	11.8419	15.9025	8.8153	16.1448	matrix metallopeptidase 15 (membrane-inserted) [Source:HGNC Symbol;Acc:HGNC:7161]
ENSSSCG00000002807	1.4597	2.3128	1.6199	2.6262	0.998	2.1969	U6 snRNA biogenesis 1 [Source:HGNC Symbol;Acc:HGNC:25792]
ENSSSCG00000002808	1.183	2.1905	1.1685	2.4874	0.8909	2.1675	-
ENSSSCG00000002809	0	0	0	0.1005	0.1061	0	testis, prostate and placenta expressed [Source:HGNC Symbol;Acc:HGNC:33745]
ENSSSCG00000002811	0.0816	0.0207	0.0639	0.047	0.0248	0.1364	cyclic nucleotide gated channel beta 1 [Source:HGNC Symbol;Acc:HGNC:2151]
ENSSSCG00000002812	4.6604	6.7773	6.2163	8.7835	4.0477	5.6554	kinesin family member C3 [Source:HGNC Symbol;Acc:HGNC:6326]
ENSSSCG00000002813	4.3877	4.4963	5.5344	5.4589	3.2881	5.6708	katanin p80 (WD repeat containing) subunit B 1 [Source:HGNC Symbol;Acc:HGNC:6217]
ENSSSCG00000002814	0.1872	0.1661	0.3177	0.3233	0.3697	0.2191	adhesion G protein-coupled receptor G3 [Source:HGNC Symbol;Acc:HGNC:13728]
ENSSSCG00000002815	14.9891	18.4124	19.412	10.0234	11.198	10.824	G-protein coupled receptor 56 precursor [Source:RefSeq peptide;Acc:NP_001229985]
ENSSSCG00000002817	0.0735	0.1119	0.0576	0	0	0	dynein regulatory complex subunit 7 [Source:HGNC Symbol;Acc:HGNC:25289]
ENSSSCG00000002818	4.4946	7.4612	3.3316	7.3037	2.3351	4.3156	plasmolipin [Source:HGNC Symbol;Acc:HGNC:18553]
ENSSSCG00000002819	10.6422	14.6979	8.8037	15.6604	16.4933	14.4791	ADP-ribosylation factor-like 2 binding protein [Source:HGNC Symbol;Acc:HGNC:17146]
ENSSSCG00000002820	4.1069	5.0549	3.1326	5.2966	5.4191	5.2322	ring finger and SPRY domain containing 1 [Source:HGNC Symbol;Acc:HGNC:29420]
ENSSSCG00000002821	0.2321	0.4237	0.2546	0.2005	0.2116	0.1863	chemokine (C-C motif) ligand 22 [Source:HGNC Symbol;Acc:HGNC:10621]
ENSSSCG00000002822	33.5253	31.709	30.5625	34.9824	35.4261	36.7659	autocrine motility factor receptor, E3 ubiquitin protein ligase [Source:HGNC Symbol;Acc:HGNC:463]
ENSSSCG00000002823	0.8442	0.3852	0.3306	0.3645	0.3848	0.3388	guanine nucleotide binding protein (G protein), alpha activating activity polypeptide O [Source:HGNC Symbol;Acc:HGNC:4389]
ENSSSCG00000002824	0.4179	1.9866	0.0819	1.173	0.1905	0.2097	Uncharacterized protein [Source:UniProtKB/TrEMBL;Acc:F1RF16]
ENSSSCG00000002825	1.086	9.333	0.9358	4.7362	2.2771	0.7083	Sus scrofa carboxylesterase 1 (CES1), mRNA. [Source:RefSeq mRNA;Acc:NM_214246]
ENSSSCG00000002826	2.0173	26.8028	1.8591	15.8836	4.4353	2.7979	Uncharacterized protein [Source:UniProtKB/TrEMBL;Acc:F1RF14]
ENSSSCG00000002827	0.1909	0	0.3366	0.0824	0.3917	0.2395	solute carrier family 6 (neurotransmitter transporter), member 2 [Source:HGNC Symbol;Acc:HGNC:11048]
ENSSSCG00000002828	2.1444	2.4757	2.9144	3.0343	2.1433	3.5773	lysophosphatidylcholine acyltransferase 2 [Source:HGNC Symbol;Acc:HGNC:26032]
ENSSSCG00000002829	96.2896	111.499	147.775	162.082	105.738	154.495	Sus scrofa matrix metallopeptidase 2 (gelatinase A, 72kDa gelatinase, 72kDa type IV collagenase) (MMP2), mRNA. [Source:RefSeq mRNA;Acc:NM_214192]
ENSSSCG00000002831	4.0708	12.8058	8.6609	16.6584	4.5967	4.595	iroquois homeobox 3 [Source:HGNC Symbol;Acc:HGNC:14360]
ENSSSCG00000002835	0.0525	0.1996	0	0	0.0957	0.158	TOX high mobility group box family member 3 [Source:HGNC Symbol;Acc:HGNC:11972]
ENSSSCG00000002836	0	0	0	0	0	0.0382	spalt-like transcription factor 1 [Source:HGNC Symbol;Acc:HGNC:10524]
ENSSSCG00000002837	6.8739	6.8785	8.6157	7.6857	9.5648	5.5175	Uncharacterized protein [Source:UniProtKB/TrEMBL;Acc:F1REZ6]
ENSSSCG00000002838	5.2487	4.4932	7.7068	6.036	3.9915	7.8861	zinc finger protein 423 [Source:HGNC Symbol;Acc:HGNC:16762]
ENSSSCG00000002839	0	0.0839	0	0.2857	0	0	chromosome 16 open reading frame 78 [Source:HGNC Symbol;Acc:HGNC:28479]
ENSSSCG00000002841	7.4119	8.5247	7.3427	8.2028	6.4764	8.4664	NEDD4 binding protein 1 [Source:HGNC Symbol;Acc:HGNC:29850]
ENSSSCG00000002843	11.5951	15.8729	11.0772	16.412	10.2613	9.5341	Uncharacterized protein [Source:UniProtKB/TrEMBL;Acc:F1REY1]
ENSSSCG00000002844	180.205	145.345	107.091	122.365	199.169	155.263	phosphorylase kinase, beta [Source:HGNC Symbol;Acc:HGNC:8927]
ENSSSCG00000002846	40.8076	40.8488	41.7332	46.4686	34.9824	39.4294	DnaJ (Hsp40) homolog, subfamily A, member 2 [Source:HGNC Symbol;Acc:HGNC:14884]
ENSSSCG00000002847	0.1141	0.3903	0.0447	0.788	0.208	0.1144	glutamic pyruvate transaminase (alanine aminotransferase) 2 [Source:HGNC Symbol;Acc:HGNC:18062]
ENSSSCG00000002849	0.1063	0.1618	0.1666	0.0918	0	0.1067	-
ENSSSCG00000002852	50.2966	71.3011	39.9779	42.8898	38.0827	52.9986	pleckstrin homology domain containing, family F (with FYVE domain) member 1 [Source:HGNC Symbol;Acc:HGNC:20764]
ENSSSCG00000002853	2.7167	4.8208	3.9016	5.0831	1.6511	5.9058	chromosome 19 open reading frame 12 [Source:HGNC Symbol;Acc:HGNC:25443]
ENSSSCG00000002854	5.1899	6.2964	6.5825	7.2564	5.013	5.5172	POP4 homolog, ribonuclease P/MRP subunit [Source:HGNC Symbol;Acc:HGNC:30081]
ENSSSCG00000002855	1.5269	1.7142	1.5948	3.4534	1.0606	2.7722	cyclin E1 [Source:HGNC Symbol;Acc:HGNC:1589]
ENSSSCG00000002857	0.221	0.5789	0.3462	0.6786	0.1791	0.4188	tudor domain containing 12 [Source:HGNC Symbol;Acc:HGNC:25044]
ENSSSCG00000002859	4.5104	6.3836	5.0612	6.211	4.6358	5.5563	ankyrin repeat domain 27 (VPS9 domain) [Source:HGNC Symbol;Acc:HGNC:25310]
ENSSSCG00000002860	91.1983	106.083	96.7384	96.2652	126.694	93.6483	Programmed cell death protein 5 [Source:UniProtKB/TrEMBL;Acc:F1RNX2]
ENSSSCG00000002861	1.4487	1.8795	1.1683	1.2511	1.0877	1.3681	nudix (nucleoside diphosphate linked moiety X)-type motif 19 [Source:HGNC Symbol;Acc:HGNC:32036]
ENSSSCG00000002862	0	0	0	0	0.0663	0	WD repeat domain 88 [Source:HGNC Symbol;Acc:HGNC:26999]
ENSSSCG00000002863	7.1506	6.3022	5.6016	9.4935	4.6607	8.415	low density lipoprotein receptor-related protein 3 [Source:HGNC Symbol;Acc:HGNC:6695]
ENSSSCG00000002864	3.1878	2.0887	5.7628	1.7788	1.5648	4.773	solute carrier family 7 (neutral amino acid transporter light chain, asc system), member 10 [Source:HGNC Symbol;Acc:HGNC:11058]
ENSSSCG00000002865	1.6025	2.0086	1.9527	2.0502	1.2174	2.2629	G patch domain containing 1 [Source:HGNC Symbol;Acc:HGNC:24658]
ENSSSCG00000002866	17.5091	80.7919	16.2879	91.5224	18.7248	24.1555	Uncharacterized protein [Source:UniProtKB/TrEMBL;Acc:F1RNW6]
ENSSSCG00000002867	16.5508	18.0701	15.0281	20.7896	13.431	17.1093	CCAAT/enhancer binding protein (C/EBP), gamma [Source:HGNC Symbol;Acc:HGNC:1837]
ENSSSCG00000002868	25.9513	34.4489	28.5845	28.9984	26.4544	33.1394	Uncharacterized protein [Source:UniProtKB/TrEMBL;Acc:F1RNW4]
ENSSSCG00000002869	34.7487	36.7706	37.6808	38.5308	39.4659	37.6108	Uncharacterized protein [Source:UniProtKB/TrEMBL;Acc:F1RNW3]
ENSSSCG00000002872	11.7213	11.5616	14.0037	13.9707	11.2836	13.3465	KIAA0355 [Source:HGNC Symbol;Acc:HGNC:29016]
ENSSSCG00000002873	863.089	884.106	848.194	837.074	1448.41	898.639	glucose-6-phosphate isomerase [Source:RefSeq peptide;Acc:NP_999495]
ENSSSCG00000002875	9.2496	7.3952	9.9708	10.8551	7.9279	8.9632	Uncharacterized protein [Source:UniProtKB/TrEMBL;Acc:F1RNU7]
ENSSSCG00000002876	11.5788	12.5549	18.5901	17.9194	12.019	14.4932	ubiquitin-like modifier activating enzyme 2 [Source:HGNC Symbol;Acc:HGNC:30661]
ENSSSCG00000002877	3.5714	2.439	4.0253	2.4548	2.0931	4.3512	Sus scrofa zinc finger protein 181 (ZNF181), mRNA. [Source:RefSeq mRNA;Acc:NM_001244818]
ENSSSCG00000002879	15.7164	11.9736	14.0025	14.8866	10.4936	19.1837	GRAM domain containing 1A [Source:HGNC Symbol;Acc:HGNC:29305]
ENSSSCG00000002880	0.9426	0.7169	0.9471	0.7078	0.6538	1.3364	zinc finger protein 792 [Source:HGNC Symbol;Acc:HGNC:24751]
ENSSSCG00000002881	0.2708	0.3433	0.2122	0	0	0.0906	Sus scrofa free fatty acid receptor 2 (FFAR2), mRNA. [Source:RefSeq mRNA;Acc:NM_001278758]
ENSSSCG00000002883	0.0477	0	0.0374	0.0824	0.0435	0	dermokine [Source:HGNC Symbol;Acc:HGNC:25063]
ENSSSCG00000002884	0.2412	0.6115	0.189	0.5555	0.2199	0.4034	lipolysis stimulated lipoprotein receptor [Source:HGNC Symbol;Acc:HGNC:29572]
ENSSSCG00000002885	175.983	159.558	179.943	160.611	167.627	196.084	Uncharacterized protein [Source:UniProtKB/TrEMBL;Acc:F1RM77]
ENSSSCG00000002886	0.1818	0.1383	0.1425	0.3141	0.1658	0	Sus scrofa hepcidin antimicrobial peptide (HAMP), mRNA. [Source:RefSeq mRNA;Acc:NM_214117]
ENSSSCG00000002887	0.071	0.054	0	0	0.0648	0	myelin associated glycoprotein [Source:HGNC Symbol;Acc:HGNC:6783]
ENSSSCG00000002888	0.743	1.0673	1.164	2.0674	0.9783	1.5737	glyceraldehyde-3-phosphate dehydrogenase, spermatogenic [Source:HGNC Symbol;Acc:HGNC:24864]
ENSSSCG00000002889	0.2973	0.6784	0.5823	0.642	0.2711	0.4475	suprabasin [Source:HGNC Symbol;Acc:HGNC:24950]
ENSSSCG00000002891	0	0	0	0	0.1666	0	Uncharacterized protein [Source:UniProtKB/TrEMBL;Acc:F1RM70]
ENSSSCG00000002892	0	0	0	0	0.181	0	Sus scrofa free fatty acid receptor 1 (FFAR1), mRNA. [Source:RefSeq mRNA;Acc:NM_001278783]
ENSSSCG00000002893	0.7414	0.7807	0.4691	0.591	0.4159	0.4578	CD22 molecule [Source:HGNC Symbol;Acc:HGNC:1643]
ENSSSCG00000002895	4.5418	4.256	5.043	5.393	3.4104	5.4826	lysine (K)-specific methyltransferase 2B [Source:HGNC Symbol;Acc:HGNC:15840]
ENSSSCG00000002896	15.3013	12.7558	15.9821	17.195	14.8436	16.0414	Splicing factor U2AF 35 kDa subunit [Source:UniProtKB/Swiss-Prot;Acc:Q29350]
ENSSSCG00000002898	2.7855	1.9572	2.7039	2.4055	1.2697	2.5821	Sus scrofa lin-37 homolog (C. elegans) (LIN37), mRNA. [Source:RefSeq mRNA;Acc:NM_001243377]
ENSSSCG00000002900	0.5141	0.2444	1.5606	0.444	0.4101	0.4514	proline and serine rich 3 [Source:HGNC Symbol;Acc:HGNC:25204]
ENSSSCG00000002901	0.1158	0.2643	0	0.1	0	0	Sus scrofa uroplakin 1A (UPK1A), mRNA. [Source:RefSeq mRNA;Acc:NM_001123211]
ENSSSCG00000002902	0	0.0258	0	0	0	0	Sus scrofa ATPase, H+/K+ exchanging, alpha polypeptide (ATP4A), mRNA. [Source:RefSeq mRNA;Acc:NM_214291]
ENSSSCG00000002903	0.5336	0.4058	0.209	0	0	0	Uncharacterized protein [Source:UniProtKB/TrEMBL;Acc:F1RM58]
ENSSSCG00000002904	1.9207	2.6115	2.3709	2.6806	2.3877	3.0366	HAUS augmin-like complex, subunit 5 [Source:HGNC Symbol;Acc:HGNC:29130]
ENSSSCG00000002905	29.6512	28.2255	31.1004	32.2224	29.5259	31.9966	RNA binding motif protein 42 [Source:HGNC Symbol;Acc:HGNC:28117]
ENSSSCG00000002906	2.7538	1.784	3.5155	3.2588	2.7894	4.5026	ets variant 2 [Source:HGNC Symbol;Acc:HGNC:3491]
ENSSSCG00000002907	513.682	398.418	512.24	414.25	363.843	482.29	Sus scrofa COX6B protein (COX6B), mRNA. [Source:RefSeq mRNA;Acc:NM_001097497]
ENSSSCG00000002908	0.3298	0.0717	0.0738	0.122	0.0429	0.2363	zinc finger and BTB domain containing 32 [Source:HGNC Symbol;Acc:HGNC:16763]
ENSSSCG00000002910	10.4338	13.7337	8.6136	10.1886	6.512	7.7307	alkB homolog 6 [Source:HGNC Symbol;Acc:HGNC:28243]
ENSSSCG00000002915	0.1679	0.0638	0.2302	0.0725	0	0.2527	kin of IRRE like 2 (Drosophila) [Source:HGNC Symbol;Acc:HGNC:18816]
ENSSSCG00000002916	0.7864	0.1495	0.7701	0.5093	0.8962	0.9863	amyloid beta (A4) precursor-like protein 1 [Source:HGNC Symbol;Acc:HGNC:597]
ENSSSCG00000002917	0.8816	2.1145	2.0984	3.6016	0.9273	2.5515	nuclear factor of kappa light polypeptide gene enhancer in B-cells inhibitor, delta [Source:HGNC Symbol;Acc:HGNC:15671]
ENSSSCG00000002918	0.5911	1.7982	0.7717	1.3612	1.0777	1.9769	Sus scrofa hematopoietic cell signal transducer (HCST), mRNA. [Source:RefSeq mRNA;Acc:NM_214142]
ENSSSCG00000002919	28.195	38.9051	34.2549	41.1155	26.1656	39.4695	Sus scrofa TYRO protein tyrosine kinase binding protein (TYROBP), mRNA. [Source:RefSeq mRNA;Acc:NM_214202]
ENSSSCG00000002921	1.6465	1.9647	2.4462	2.3044	1.4234	2.7059	Uncharacterized protein [Source:UniProtKB/TrEMBL;Acc:F1RLF4]
ENSSSCG00000002922	2.0351	3.6656	2.2655	3.0524	0.2929	2.0419	THAP domain containing 8 [Source:HGNC Symbol;Acc:HGNC:23191]
ENSSSCG00000002923	0.9747	1.1546	0.6167	0.9874	0.6493	0.8839	WD repeat domain 62 [Source:HGNC Symbol;Acc:HGNC:24502]
ENSSSCG00000002925	55.6517	58.5907	60.9205	65.5046	49.8921	62.6601	Sus scrofa polymerase (RNA) II (DNA directed) polypeptide I, 14.5kDa (POLR2I), transcript variant 1, mRNA. [Source:RefSeq mRNA;Acc:NM_001205404]
ENSSSCG00000002926	39.5678	33.8796	41.4005	38.6302	36.1559	38.0343	Sus scrofa tubulin folding cofactor B (TBCB), mRNA. [Source:RefSeq mRNA;Acc:NM_001205403]
ENSSSCG00000002927	1.7191	0.8498	0.8417	1.633	1.959	2.2854	leucine rich repeat and fibronectin type III domain containing 3 [Source:HGNC Symbol;Acc:HGNC:28370]
ENSSSCG00000002929	0.3011	0.0572	0.8255	1.1701	0.4117	0.5287	spectrin repeat containing, nuclear envelope family member 4 [Source:HGNC Symbol;Acc:HGNC:26703]
ENSSSCG00000002930	3.207	2.5498	3.4258	3.1471	1.9934	3.2177	zinc finger protein 260 [Source:HGNC Symbol;Acc:HGNC:13499]
ENSSSCG00000002931	1.2728	1.8518	2.471	3.3453	1.3117	2.1099	zinc finger protein 565 [Source:HGNC Symbol;Acc:HGNC:26726]
ENSSSCG00000002932	1.786	2.1344	1.8488	2.3961	1.7154	2.2399	zinc finger protein 567 [Source:HGNC Symbol;Acc:HGNC:28696]
ENSSSCG00000002933	0.9148	1.0049	1.3138	2.2822	0.973	1.2238	zinc finger protein 382 [Source:HGNC Symbol;Acc:HGNC:17409]
ENSSSCG00000002935	1.5991	1.5455	2.1661	1.7837	1.6704	2.273	zinc finger protein 568 [Source:HGNC Symbol;Acc:HGNC:25392]
ENSSSCG00000002936	0.4258	0.4677	0.4077	0.4494	0.5607	0.5221	zinc finger protein 829 [Source:HGNC Symbol;Acc:HGNC:34032]
ENSSSCG00000002937	0.6611	0.7039	0.4834	0.6851	0.442	0.7518	-
ENSSSCG00000002938	0.5755	0.5298	1.0677	0.9154	0.6351	1.0332	Uncharacterized protein [Source:UniProtKB/TrEMBL;Acc:F1RKM7]
ENSSSCG00000002941	1.805	1.144	1.8853	0.2598	2.1941	1.2074	-
ENSSSCG00000002950	2.3487	1.8065	2.9898	2.9271	2.0682	3.2134	Uncharacterized protein [Source:UniProtKB/TrEMBL;Acc:F1RKJ6]
ENSSSCG00000002952	23.8679	25.7766	26.8047	26.1976	22.1718	27.4846	Yip1 interacting factor homolog B (S. cerevisiae) [Source:HGNC Symbol;Acc:HGNC:30511]
ENSSSCG00000002954	3.3958	6.1982	5.0012	5.3959	3.9626	5.3152	serine peptidase inhibitor, Kunitz type, 2 [Source:HGNC Symbol;Acc:HGNC:11247]
ENSSSCG00000002955	2.0788	2.1146	1.9949	2.244	1.6583	2.4508	catsper channel auxiliary subunit gamma [Source:HGNC Symbol;Acc:HGNC:25243]
ENSSSCG00000002956	61.8646	57.6145	67.5632	63.8118	60.5212	61.3698	proteasome (prosome, macropain) 26S subunit, non-ATPase, 8 [Source:HGNC Symbol;Acc:HGNC:9566]
ENSSSCG00000002957	0.6651	1.2813	0.7294	0.7275	0.1617	0.8897	gametogenetin [Source:HGNC Symbol;Acc:HGNC:18869]
ENSSSCG00000002959	22.7518	24.1636	18.511	27.2313	32.5315	25.3109	family with sequence similarity 98, member C [Source:HGNC Symbol;Acc:HGNC:27119]
ENSSSCG00000002960	1.7937	2.1105	2.28	2.2212	1.7586	1.9695	RAS guanyl releasing protein 4 [Source:HGNC Symbol;Acc:HGNC:18958]
ENSSSCG00000002961	285.9	266.741	281.017	322.524	354.526	346.886	ryanodine receptor 1 (skeletal) [Source:HGNC Symbol;Acc:HGNC:10483]
ENSSSCG00000002962	1.3264	1.6295	2.3712	2.0853	1.1782	2.0815	mitogen-activated protein kinase kinase kinase kinase 1 [Source:HGNC Symbol;Acc:HGNC:6863]
ENSSSCG00000002963	191.726	222.115	208.686	230.955	220.415	215.67	eukaryotic translation initiation factor 3, subunit K [Source:HGNC Symbol;Acc:HGNC:24656]
ENSSSCG00000002965	110.5	139.329	114.181	102.824	83.06	91.6055	Uncharacterized protein [Source:UniProtKB/TrEMBL;Acc:F1RI39]
ENSSSCG00000002967	0.3741	0.5373	0.4558	0.7178	0.3789	0.2085	calpain 12 [Source:HGNC Symbol;Acc:HGNC:13249]
ENSSSCG00000002972	2.2157	2.8516	3.2934	3.0418	2.5379	2.9641	Uncharacterized protein [Source:UniProtKB/TrEMBL;Acc:F1RI32]
ENSSSCG00000002977	0	0	0	0.187	0	0	Sus scrofa seminal plasma sperm motility inhibitor/spermadhesin AQN-3-like protein (SPMI), mRNA. [Source:RefSeq mRNA;Acc:NM_001031776]
ENSSSCG00000002979	0	0	0	0.187	0	0	Sus scrofa porcine seminal protein II (PSP-II), mRNA. [Source:RefSeq mRNA;Acc:NM_213836]
ENSSSCG00000002980	1.3739	0.2612	0.8072	1.7798	0	1.3785	Uncharacterized protein [Source:UniProtKB/TrEMBL;Acc:F1RI21]
ENSSSCG00000002981	0	0	0	0	0.0274	0	Sus scrofa deleted in malignant brain tumors 1 (DMBT1), mRNA. [Source:RefSeq mRNA;Acc:NM_001048188]
ENSSSCG00000002983	0	0	0	1.225	0.2586	0	Sus scrofa lectin, galactoside-binding, soluble, 13 (LGALS13), mRNA. [Source:RefSeq mRNA;Acc:NM_001142841]
ENSSSCG00000002984	0	0	0	0.3795	0.6009	0	Galectin [Source:UniProtKB/TrEMBL;Acc:F1RHD9]
ENSSSCG00000002985	0	0	0	0	0.1671	0	leucine twenty homeobox [Source:HGNC Symbol;Acc:HGNC:31953]
ENSSSCG00000002986	0	0.2241	0	0.1272	0.0672	0.0739	Sus scrofa selenoprotein V (SELV), mRNA. [Source:RefSeq mRNA;Acc:NM_001166045]
ENSSSCG00000002987	0.0497	0	0	0.0859	0	0	Uncharacterized protein [Source:UniProtKB/TrEMBL;Acc:F1RHD6]
ENSSSCG00000002988	0.2577	0.84	0.6922	0.5087	0.4699	0.591	-
ENSSSCG00000002989	59.2138	95.9315	51.692	78.9953	61.5174	57.7753	Sus scrofa v-akt murine thymoma viral oncogene homolog 2 (AKT2), mRNA. [Source:RefSeq mRNA;Acc:NM_001256779]
ENSSSCG00000002990	0	0.1584	0	0.5395	0.2848	0.1045	cyclin N-terminal domain containing 2 [Source:HGNC Symbol;Acc:HGNC:25805]
ENSSSCG00000002991	0.2532	2.3112	0.3968	1.0935	1.0389	0.3811	tetratricopeptide repeat domain 9B [Source:HGNC Symbol;Acc:HGNC:26395]
ENSSSCG00000002993	0.9569	11.4753	1.0379	6.0385	4.0932	0.0739	Uncharacterized protein [Source:UniProtKB/TrEMBL;Acc:F1RHC1]
ENSSSCG00000002994	1.3666	1.7322	2.8548	4.17	1.7442	3.3823	cytochrome P450, family 2, subfamily F, polypeptide 1 [Source:HGNC Symbol;Acc:HGNC:2632]
ENSSSCG00000002995	56.721	57.9373	58.2377	57.7445	52.8995	72.6861	egl-9 family hypoxia-inducible factor 2 [Source:HGNC Symbol;Acc:HGNC:14660]
ENSSSCG00000002996	17.5387	16.4738	16.8046	17.9821	11.4026	18.8593	-
ENSSSCG00000002997	0.6844	0.5205	0.3574	0.591	0.208	0.2289	Uncharacterized protein [Source:UniProtKB/TrEMBL;Acc:F1RHB8]
ENSSSCG00000002998	10.8469	12.7217	11.7731	11.6807	14.7136	9.4408	Sus scrofa small nuclear ribonucleoprotein polypeptide A (SNRPA), mRNA. [Source:RefSeq mRNA;Acc:NM_001077222]
ENSSSCG00000002999	6.6246	7.8339	7.7842	6.9781	6.4043	8.1806	chromosome 19 open reading frame 54 [Source:HGNC Symbol;Acc:HGNC:24758]
ENSSSCG00000003000	5.5816	5.4741	3.6465	3.3127	2.1022	4.1299	inositol-trisphosphate 3-kinase C [Source:HGNC Symbol;Acc:HGNC:14897]
ENSSSCG00000003005	18.6675	13.5396	21.9353	18.9569	11.1879	24.3373	AXL receptor tyrosine kinase [Source:HGNC Symbol;Acc:HGNC:905]
ENSSSCG00000003006	10.9768	21.0928	23.4097	16.4285	8.1195	14.0706	Sus scrofa cytochrome P450 2B22 (CYP2B22), mRNA. [Source:RefSeq mRNA;Acc:NM_214413]
ENSSSCG00000003007	0.5034	0.7309	0.3226	0.7114	0.4589	0.3673	Uncharacterized protein [Source:UniProtKB/TrEMBL;Acc:F1RHA0]
ENSSSCG00000003011	0	0.1306	0.0897	0.0494	0	0.2298	Uncharacterized protein [Source:UniProtKB/TrEMBL;Acc:F1RH87]
ENSSSCG00000003013	4.622	3.2498	5.5336	4.1421	4.3727	3.4125	B9 protein domain 2 [Source:HGNC Symbol;Acc:HGNC:28636]
ENSSSCG00000003014	0.7314	0.7946	1.1459	1.3535	0.8573	0.7339	transmembrane protein 91 [Source:HGNC Symbol;Acc:HGNC:32393]
ENSSSCG00000003015	6.7559	4.771	7.3085	5.0934	4.5459	7.3165	exosome component 5 [Source:RefSeq peptide;Acc:NP_001231590]
ENSSSCG00000003016	0.2266	0.1508	0.2441	0.0734	0.1808	0.3979	Uncharacterized protein [Source:UniProtKB/TrEMBL;Acc:F1RH83]
ENSSSCG00000003017	13.0809	15.5236	21.0575	13.8205	12.9299	13.0766	transforming growth factor beta-1 precursor [Source:RefSeq peptide;Acc:NP_999180]
ENSSSCG00000003018	30.4461	113.401	16.4085	71.1678	27.2865	25.5236	Sus scrofa lipase, hormone-sensitive (LIPE), mRNA. [Source:RefSeq mRNA;Acc:NM_214315]
ENSSSCG00000003021	4.4367	4.6408	6.3536	4.9736	4.1786	6.4526	multiple EGF-like-domains 8 [Source:HGNC Symbol;Acc:HGNC:3233]
ENSSSCG00000003022	1.0246	0.6294	1.42	2.4162	0.6466	1.7397	transmembrane protein 145 [Source:HGNC Symbol;Acc:HGNC:26912]
ENSSSCG00000003024	0.4632	0.2882	0.4948	0.2182	0.0768	0.507	proline rich 19 [Source:HGNC Symbol;Acc:HGNC:33728]
ENSSSCG00000003030	1.7256	1.6961	2.0659	1.8557	1.5286	2.156	capicua transcriptional repressor [Source:HGNC Symbol;Acc:HGNC:14214]
ENSSSCG00000003035	57.4772	47.0113	54.607	56.6599	54.3213	66.7974	Uncharacterized protein [Source:UniProtKB/TrEMBL;Acc:F1RGH8]
ENSSSCG00000003037	6.3907	5.8231	6.9662	7.5754	5.0016	8.4385	-
ENSSSCG00000003038	0.119	0.3393	0.2563	0.411	0.3254	0.3581	-
ENSSSCG00000003039	0.3128	0.2676	0.6432	0.3714	0.1782	0.3138	-
ENSSSCG00000003040	4.4745	6.5385	5.9338	5.9893	3.7878	5.708	Rho guanine nucleotide exchange factor (GEF) 1 [Source:HGNC Symbol;Acc:HGNC:681]
ENSSSCG00000003041	0.4608	0.9511	1.186	1.2505	0.7201	1.0567	Sus scrofa CD79a molecule, immunoglobulin-associated alpha (CD79A), mRNA. [Source:RefSeq mRNA;Acc:NM_001135962]
ENSSSCG00000003042	378.139	492.37	400.795	482.242	381.814	421.495	Uncharacterized protein [Source:UniProtKB/TrEMBL;Acc:F1RGG1]
ENSSSCG00000003043	0	0.1075	0	0.061	0	0	-
ENSSSCG00000003044	0.3337	0.8459	0	0.3842	0.2028	0.6696	Sus scrofa LY6/PLAUR domain containing 4 (LYPD4), mRNA. [Source:RefSeq mRNA;Acc:NM_001195351]
ENSSSCG00000003046	263.386	304.974	266.114	277.133	251.695	292.179	Sus scrofa Rab acceptor 1 (prenylated) (RABAC1), mRNA. [Source:RefSeq mRNA;Acc:NM_001031795]
ENSSSCG00000003048	0	0	0	0.1574	0	0	chemokine (C-X-C motif) ligand 17 [Source:HGNC Symbol;Acc:HGNC:19232]
ENSSSCG00000003049	0	0	0	0.1926	0	0	Uncharacterized protein [Source:UniProtKB/TrEMBL;Acc:F1RMW9]
ENSSSCG00000003051	0	0.0423	0	0	0	0	CD177 molecule [Source:HGNC Symbol;Acc:HGNC:30072]
ENSSSCG00000003052	0	0.0778	0	0	0.0933	0	testis expressed 101 [Source:HGNC Symbol;Acc:HGNC:30722]
ENSSSCG00000003054	1.5424	2.2482	1.7117	2.4419	1.3475	2.5792	zinc finger protein 575 [Source:HGNC Symbol;Acc:HGNC:27606]
ENSSSCG00000003055	8.7868	9.3618	10.7795	7.6238	6.6124	9.8142	X-ray repair complementing defective repair in Chinese hamster cells 1 [Source:HGNC Symbol;Acc:HGNC:12828]
ENSSSCG00000003058	6.9903	4.7846	7.1187	7.3949	5.5761	8.767	zinc finger protein 576 [Source:HGNC Symbol;Acc:HGNC:28357]
ENSSSCG00000003059	20.1287	23.6688	24.8653	21.9289	18.4914	24.3905	zinc finger protein 428 [Source:HGNC Symbol;Acc:HGNC:20804]
ENSSSCG00000003061	4.5096	4.1978	3.3631	5.7948	4.2098	4.778	cell adhesion molecule 4 [Source:HGNC Symbol;Acc:HGNC:30825]
ENSSSCG00000003062	0.2752	0.1256	0.1293	0.0475	0.1003	0.0552	LY6/PLAUR domain containing 3 [Source:HGNC Symbol;Acc:HGNC:24880]
ENSSSCG00000003063	0.9889	1.1006	1.0392	1.0206	0.8575	1.815	pleckstrin homology-like domain, family B, member 3 [Source:HGNC Symbol;Acc:HGNC:30499]
ENSSSCG00000003064	19.2273	16.7367	17.9656	19.2049	18.5844	17.1997	Uncharacterized protein [Source:UniProtKB/TrEMBL;Acc:F1RMV5]
ENSSSCG00000003065	5.0158	6.1823	6.91	5.7754	3.9419	5.2061	plasminogen activator, urokinase receptor [Source:HGNC Symbol;Acc:HGNC:9053]
ENSSSCG00000003066	0.0575	0.4811	0.2252	0.7449	0.2097	0.1154	immunity-related GTPase family, cinema [Source:HGNC Symbol;Acc:HGNC:28835]
ENSSSCG00000003067	0	0.2052	0.0528	0	0.0615	0	Uncharacterized protein [Source:UniProtKB/TrEMBL;Acc:F1RMV2]
ENSSSCG00000003068	3.7776	4.0408	3.0796	3.3419	2.2959	4.5607	SMG9 nonsense mediated mRNA decay factor [Source:HGNC Symbol;Acc:HGNC:25763]
ENSSSCG00000003069	0.2282	0.0694	0.2503	0.0788	0.1248	0	Sus scrofa potassium intermediate/small conductance calcium-activated channel, subfamily N, member 4 (KCNN4), mRNA. [Source:RefSeq mRNA;Acc:NM_214018]
ENSSSCG00000003070	3.1708	3.1712	3.0963	4.2011	3.1282	3.3993	zinc finger protein 45 [Source:HGNC Symbol;Acc:HGNC:13111]
ENSSSCG00000003071	0.1081	0.2466	0.254	0.3733	0.4434	0.1627	-
ENSSSCG00000003072	2.6816	3.3053	3.5133	3.5935	2.529	3.2473	zinc finger protein 283 [Source:HGNC Symbol;Acc:HGNC:13077]
ENSSSCG00000003076	0.724	1.4517	1.3149	1.6484	0.9001	1.1557	zinc finger protein 234 [Source:HGNC Symbol;Acc:HGNC:13027]
ENSSSCG00000003077	0.6136	0.5895	0.6831	0.6693	0.6183	0.7129	zinc finger protein 112 [Source:HGNC Symbol;Acc:HGNC:12892]
ENSSSCG00000003078	1.1441	1.4916	0.8323	1.1998	0.8195	0.656	carcinoembryonic antigen-related cell adhesion molecule 19 [Source:HGNC Symbol;Acc:HGNC:31951]
ENSSSCG00000003079	17.1033	17.7225	11.4443	4.9233	7.7961	5.6487	poliovirus receptor [Source:HGNC Symbol;Acc:HGNC:9705]
ENSSSCG00000003080	0.8359	0.4768	2.783	0.2707	1.6193	3.0403	immunoglobulin superfamily, member 23 [Source:HGNC Symbol;Acc:HGNC:40040]
ENSSSCG00000003081	3.8978	4.5969	2.8764	3.9515	3.2959	3.9109	carcinoembryonic antigen-related cell adhesion molecule 16 [Source:HGNC Symbol;Acc:HGNC:31948]
ENSSSCG00000003083	0.3565	0.1355	0.1396	0.2052	0.5416	0.3577	Uncharacterized protein [Source:UniProtKB/TrEMBL;Acc:F1RMS6]
ENSSSCG00000003085	37.988	47.7161	43.0193	45.3735	40.2032	47.5556	cleft lip and palate associated transmembrane protein 1 [Source:HGNC Symbol;Acc:HGNC:2087]
ENSSSCG00000003086	0	0	0.1448	0	0	0	Sus scrofa apolipoprotein C-II (APOC2), mRNA. [Source:RefSeq mRNA;Acc:NM_001177328]
ENSSSCG00000003088	85.1757	674.563	112.418	523.11	255.125	100.806	Sus scrofa apolipoprotein E (APOE), mRNA. [Source:RefSeq mRNA;Acc:NM_214308]
ENSSSCG00000003089	47.0591	43.4531	49.7488	46.2219	37.0945	54.9428	translocase of outer mitochondrial membrane 40 homolog (yeast) [Source:HGNC Symbol;Acc:HGNC:18001]
ENSSSCG00000003090	18.2661	20.6525	19.4022	28.9894	24.1518	21.1229	Sus scrofa poliovirus receptor related 2 (PRR2), mRNA. [Source:RefSeq mRNA;Acc:NM_001097494]
ENSSSCG00000003091	18.8212	19.6272	17.7877	23.9185	16.3783	25.3218	interferon regulatory factor 2 binding protein 1 [Source:HGNC Symbol;Acc:HGNC:21728]
ENSSSCG00000003092	0.2794	0.2479	0.2919	0.1609	0.0849	0.3271	forkhead box A3 [Source:HGNC Symbol;Acc:HGNC:5023]
ENSSSCG00000003093	8.6707	8.3127	10.6208	8.0437	7.1261	9.596	symplekin [Source:HGNC Symbol;Acc:HGNC:22935]
ENSSSCG00000003095	2.8524	2.3405	2.8617	1.707	1.8476	2.1339	neuro-oncological ventral antigen 2 [Source:HGNC Symbol;Acc:HGNC:7887]
ENSSSCG00000003097	6.8112	6.475	4.4344	6.3192	7.2583	9.6968	Myb-related transcription factor, partner of profilin [Source:HGNC Symbol;Acc:HGNC:20178]
ENSSSCG00000003098	25.9791	19.0208	24.456	22.7772	22.4795	24.9615	protein phosphatase 5, catalytic subunit [Source:HGNC Symbol;Acc:HGNC:9322]
ENSSSCG00000003099	0.0744	0.2829	0.2914	0	0.1357	0	peptidoglycan recognition protein 1 precursor [Source:RefSeq peptide;Acc:NP_001001260]
ENSSSCG00000003100	6.0033	7.5713	7.407	5.9188	3.6942	6.7763	coiled-coil domain containing 61 [Source:HGNC Symbol;Acc:HGNC:33629]
ENSSSCG00000003101	0.1554	0.0886	0.213	0.3019	0.1062	1.0133	hypoxia inducible factor 3, alpha subunit [Source:HGNC Symbol;Acc:HGNC:15825]
ENSSSCG00000003102	0.0917	0	0.2872	0.0792	0	0.4599	paraneoplastic Ma antigen family-like 1 [Source:HGNC Symbol;Acc:HGNC:25578]
ENSSSCG00000003103	4.5789	5.8191	4.8141	6.0874	3.3505	5.6219	fukutin related protein [Source:HGNC Symbol;Acc:HGNC:17997]
ENSSSCG00000003104	98.8725	83.8456	85.4119	88.1735	106.696	97.3242	striatin, calmodulin binding protein 4 [Source:HGNC Symbol;Acc:HGNC:15721]
ENSSSCG00000003105	23.0883	46.5337	23.9412	29.2486	20.7295	21.4105	solute carrier family 1 (neutral amino acid transporter), member 5 [Source:HGNC Symbol;Acc:HGNC:10943]
ENSSSCG00000003106	75.1673	67.4821	67.6725	68.2596	62.4823	68.153	Sus scrofa adaptor-related protein complex 2, sigma 1 subunit (AP2S1), transcript variant 2, mRNA. [Source:RefSeq mRNA;Acc:NM_001244453]
ENSSSCG00000003107	21.9497	23.0354	21.1634	23.835	22.7548	24.5451	Rho GTPase activating protein 35 [Source:HGNC Symbol;Acc:HGNC:4591]
ENSSSCG00000003108	0.1497	0.1897	0.1172	0.3016	0.1364	0.1001	neuronal PAS domain protein 1 [Source:HGNC Symbol;Acc:HGNC:7894]
ENSSSCG00000003109	31.7786	28.6108	27.3961	27.4433	37.7048	33.526	transmembrane protein 160 [Source:HGNC Symbol;Acc:HGNC:26042]
ENSSSCG00000003110	4.1539	8.5343	6.3138	5.9965	4.9173	6.2828	Uncharacterized protein [Source:UniProtKB/TrEMBL;Acc:F1RM04]
ENSSSCG00000003111	14.4133	14.7868	16.7875	15.7686	18.4575	14.8432	SUMO1 activating enzyme subunit 1 [Source:HGNC Symbol;Acc:HGNC:30660]
ENSSSCG00000003112	2.0063	5.2199	2.8125	2.7357	1.5884	2.9665	Uncharacterized protein [Source:UniProtKB/TrEMBL;Acc:F1RM01]
ENSSSCG00000003113	1.9451	1.3448	1.2467	0.9162	1.2896	1.508	complement component 5a receptor 2 [Source:HGNC Symbol;Acc:HGNC:4527]
ENSSSCG00000003114	3.1875	5.1253	4.2663	5.0806	3.8855	4.9708	DEAH (Asp-Glu-Ala-His) box polypeptide 34 [Source:HGNC Symbol;Acc:HGNC:16719]
ENSSSCG00000003115	2.7598	2.539	5.5095	3.6519	2.9218	4.1536	Meis homeobox 3 [Source:HGNC Symbol;Acc:HGNC:29537]
ENSSSCG00000003119	0.1353	0.0588	0.1363	0.0835	0.0353	0.0582	zinc finger protein 541 [Source:HGNC Symbol;Acc:HGNC:25294]
ENSSSCG00000003120	67.4832	64.194	61.3757	65.1136	66.3489	74.3373	Sus scrofa N-ethylmaleimide-sensitive factor attachment protein, alpha (NAPA), mRNA. [Source:RefSeq mRNA;Acc:NM_001244384]
ENSSSCG00000003121	8.798	9.5409	10.0191	10.0952	5.6442	10.5439	kaptin (actin binding protein) [Source:HGNC Symbol;Acc:HGNC:6404]
ENSSSCG00000003128	1.4238	2.1077	2.1511	2.0639	1.7152	2.1939	ligase I, DNA, ATP-dependent [Source:HGNC Symbol;Acc:HGNC:6598]
ENSSSCG00000003129	0.8525	1.1525	0.8162	1.0633	0.993	1.7106	chromosome 19 open reading frame 68 [Source:HGNC Symbol;Acc:HGNC:34495]
ENSSSCG00000003130	0	0.6493	0.1216	0.6703	0.4246	0.0779	Sus scrofa sulfotransferase family, cytosolic, 2A, dehydroepiandrosterone (DHEA)-preferring, member 1 (SULT2A1), mRNA. [Source:RefSeq mRNA;Acc:NM_001037150]
ENSSSCG00000003131	0.4395	0.557	0.3443	0	0.1335	0.5879	synaptogyrin 4 [Source:HGNC Symbol;Acc:HGNC:11502]
ENSSSCG00000003132	24.8262	39.9757	22.1692	40.32	22.6327	27.7794	KDEL (Lys-Asp-Glu-Leu) endoplasmic reticulum protein retention receptor 1 [Source:HGNC Symbol;Acc:HGNC:6304]
ENSSSCG00000003133	0.045	0.1026	0.1585	0.0583	0.1435	0.1128	glutamate receptor, ionotropic, N-methyl D-aspartate 2D [Source:HGNC Symbol;Acc:HGNC:4588]
ENSSSCG00000003134	12.1608	14.4783	12.5035	11.8458	12.3072	13.6177	glutamate-rich WD repeat containing 1 [Source:HGNC Symbol;Acc:HGNC:21270]
ENSSSCG00000003135	0.4413	0.0774	0.5318	0.4397	0.4951	0.6471	potassium channel, inwardly rectifying subfamily J, member 14 [Source:HGNC Symbol;Acc:HGNC:6260]
ENSSSCG00000003136	7.6954	9.763	9.077	9.8694	7.2241	11.5551	cytohesin 2 [Source:HGNC Symbol;Acc:HGNC:9502]
ENSSSCG00000003137	3.3035	2.5701	5.2352	4.5252	2.9078	4.4194	pleckstrin homology domain containing, family A (phosphoinositide binding specific) member 4 [Source:HGNC Symbol;Acc:HGNC:14339]
ENSSSCG00000003138	9.3065	16.1035	11.036	15.0415	9.107	10.7083	hydroxysteroid (17-beta) dehydrogenase 14 [Source:HGNC Symbol;Acc:HGNC:23238]
ENSSSCG00000003139	36.5039	40.9646	35.3862	31.7164	31.9918	40.4525	Branched-chain-amino-acid aminotransferase, mitochondrial [Source:UniProtKB/Swiss-Prot;Acc:O19098]
ENSSSCG00000003140	0.4562	0.5205	0.4468	0.2955	0.3119	0.9155	Sus scrofa fibroblast growth factor 21 (FGF21), mRNA. [Source:RefSeq mRNA;Acc:NM_001163410]
ENSSSCG00000003141	4.9648	4.8276	4.5282	6.9825	4.0089	7.65	fucosyltransferase 1 (galactoside 2-alpha-L-fucosyltransferase, H blood group) [Source:HGNC Symbol;Acc:HGNC:4012]
ENSSSCG00000003142	1.5728	2.0405	0.9422	2.4768	1.5182	1.2068	izumo sperm-egg fusion 1 [Source:HGNC Symbol;Acc:HGNC:28539]
ENSSSCG00000003143	13.2466	13.4323	11.0765	23.7786	12.7094	27.3782	MASTR isoform a [Source:UniProtKB/TrEMBL;Acc:F1RIQ5]
ENSSSCG00000003144	15.0191	17.31	17.1024	16.1792	10.869	16.6228	Uncharacterized protein [Source:UniProtKB/TrEMBL;Acc:F1RIQ4]
ENSSSCG00000003145	0.6906	0.1432	1.1803	0.3795	0.4006	0.3779	Sus scrofa fucosyltransferase 2 (secretor status included) (FUT2), mRNA. [Source:RefSeq mRNA;Acc:NM_214069]
ENSSSCG00000003146	0.1646	0.459	0.4298	0.6633	0.3001	0.7707	netrin 5 [Source:HGNC Symbol;Acc:HGNC:25208]
ENSSSCG00000003147	1.7673	1.1608	4.0275	1.5262	0.8056	2.418	Sus scrofa carbonic anhydrase XI (CA11), mRNA. [Source:RefSeq mRNA;Acc:NM_001004038]
ENSSSCG00000003148	0.824	1.5458	1.7213	4.0323	0.7512	5.0156	Uncharacterized protein [Source:UniProtKB/TrEMBL;Acc:F1RIP8]
ENSSSCG00000003149	0.4078	0.3101	0.2282	0.0503	0.1062	0.0584	tubby like protein 2 [Source:HGNC Symbol;Acc:HGNC:12424]
ENSSSCG00000003150	45.7024	62.9606	50.5565	55.0929	44.3307	48.5549	nucleobindin 1 [Source:HGNC Symbol;Acc:HGNC:8043]
ENSSSCG00000003151	3.3671	0.3201	2.4729	2.3626	1.1511	2.7449	Sus scrofa luteinizing hormone beta polypeptide (LHB), mRNA. [Source:RefSeq mRNA;Acc:NM_214080]
ENSSSCG00000003152	17.0153	15.147	21.8816	17.4545	16.9017	17.8617	RuvB-like AAA ATPase 2 [Source:HGNC Symbol;Acc:HGNC:10475]
ENSSSCG00000003154	66.1126	47.1582	69.0865	60.2532	82.8561	68.3057	Sus scrofa glycogen synthase 1 (muscle) (GYS1), mRNA. [Source:RefSeq mRNA;Acc:NM_001195508]
ENSSSCG00000003155	117.703	34.1473	88.5524	42.8341	71.033	89.1197	protein phosphatase 1, regulatory subunit 15A [Source:HGNC Symbol;Acc:HGNC:14375]
ENSSSCG00000003156	238.368	178.781	230.588	200.879	219.743	258.755	histidine rich calcium binding protein [Source:HGNC Symbol;Acc:HGNC:5178]
ENSSSCG00000003157	21.4906	17.988	14.1455	21.3041	32.6917	21.69	Sus scrofa lin-7 homolog B (C. elegans) (LIN7B), mRNA. [Source:RefSeq mRNA;Acc:NM_001244232]
ENSSSCG00000003158	24.5971	26.5213	29.0931	27.041	21.6863	28.1702	Sus scrofa dimeric dihydrodiol dehydrogenase (SUS2DD), mRNA. [Source:RefSeq mRNA;Acc:NM_214166]
ENSSSCG00000003159	23.3128	18.4985	28.8539	26.4067	26.5519	30.3002	potassium channel, voltage gated shaker related subfamily A, member 7 [Source:HGNC Symbol;Acc:HGNC:6226]
ENSSSCG00000003160	7.6778	3.721	10.673	6.5004	8.0974	9.8937	Sus scrofa neurotrophin 4 (NTF4), mRNA. [Source:RefSeq mRNA;Acc:NM_001243713]
ENSSSCG00000003161	3.9772	3.0247	5.2608	3.5472	2.3776	3.4672	proline rich Gla (G-carboxyglutamic acid) 2 [Source:HGNC Symbol;Acc:HGNC:9470]
ENSSSCG00000003165	637.234	908.096	689.775	890.213	665.717	720.196	ribosomal protein S11 [Source:HGNC Symbol;Acc:HGNC:10384]
ENSSSCG00000003166	738.69	1052.33	743.543	1080.05	808.393	835.389	Sus scrofa ribosomal protein L13a (RPL13A), transcript variant 1, mRNA. [Source:RefSeq mRNA;Acc:NM_001244068]
ENSSSCG00000003167	7.6988	7.0106	7.4594	9.7977	4.1557	9.2491	Uncharacterized protein [Source:UniProtKB/TrEMBL;Acc:F1RI00]
ENSSSCG00000003168	9.6972	12.0274	8.7946	11.6059	9.2854	11.1335	aldehyde dehydrogenase 16 family, member A1 [Source:HGNC Symbol;Acc:HGNC:28114]
ENSSSCG00000003169	11.7089	11.6932	11.9056	13.5331	10.89	11.0954	PIH1 domain containing 1 [Source:HGNC Symbol;Acc:HGNC:26075]
ENSSSCG00000003170	0.0293	0.0223	0.0689	0.0253	0	0	solute carrier family 17 (vesicular glutamate transporter), member 7 [Source:HGNC Symbol;Acc:HGNC:16704]
ENSSSCG00000003172	0	0.0818	0	0.0464	0	0.0539	coiled-coil domain containing 155 [Source:HGNC Symbol;Acc:HGNC:26520]
ENSSSCG00000003177	5.6031	5.7555	5.9284	5.2786	5.9041	6.6805	BCL2-like 12 (proline rich) [Source:HGNC Symbol;Acc:HGNC:13787]
ENSSSCG00000003178	12.7356	14.5496	14.6819	14.12	11.1541	14.508	Sus scrofa interferon regulatory factor 3 (IRF3), mRNA. [Source:RefSeq mRNA;Acc:NM_213770]
ENSSSCG00000003182	19.4194	19.0867	21.9325	21.1048	14.3654	22.6216	SR-related CTD-associated factor 1 [Source:HGNC Symbol;Acc:HGNC:30403]
ENSSSCG00000003183	120.665	134.685	141.896	140.576	109.669	136.26	related RAS viral (r-ras) oncogene homolog [Source:HGNC Symbol;Acc:HGNC:10447]
ENSSSCG00000003187	164.127	146.975	173.758	158.64	145.824	191.114	Sus scrofa Fc fragment of IgG, receptor, transporter, alpha (FCGRT), mRNA. [Source:RefSeq mRNA;Acc:NM_214197]
ENSSSCG00000003189	183.079	153.298	223.474	168.518	187.867	230.804	protein arginine methyltransferase 1 [Source:HGNC Symbol;Acc:HGNC:5187]
ENSSSCG00000003190	0.5051	0.8643	1.9783	0.7633	0.4604	1.1402	Sus scrofa adrenomedullin 5 homolog (pig) (ADM5), mRNA. [Source:RefSeq mRNA;Acc:NM_001099939]
ENSSSCG00000003191	0.3107	0.709	0.0811	0.492	0.0472	0.6236	testis-specific serine kinase substrate [Source:HGNC Symbol;Acc:HGNC:30719]
ENSSSCG00000003192	0.5778	0.7323	0.7166	1.4137	0.5267	0.8212	interleukin 4 induced 1 [Source:HGNC Symbol;Acc:HGNC:19094]
ENSSSCG00000003193	35.1721	33.7076	31.2384	33.7923	24.8471	39.5219	TBC1 domain family, member 17 [Source:HGNC Symbol;Acc:HGNC:25699]
ENSSSCG00000003194	74.4566	61.6594	71.0992	71.3581	70.4701	90.0389	AKT1 substrate 1 (proline-rich) [Source:HGNC Symbol;Acc:HGNC:28426]
ENSSSCG00000003195	20.6044	20.5767	23.6815	23.8145	16.1276	27.0423	polynucleotide kinase 3'-phosphatase [Source:HGNC Symbol;Acc:HGNC:9154]
ENSSSCG00000003196	82.1074	85.6622	65.8962	79.1566	85.6584	101.914	prostate tumor overexpressed 1 [Source:HGNC Symbol;Acc:HGNC:9632]
ENSSSCG00000003197	13.4149	14.3123	12.4305	13.5708	11.426	14.4981	mediator complex subunit 25 [Source:HGNC Symbol;Acc:HGNC:28845]
ENSSSCG00000003198	3.0301	2.8268	2.8801	2.198	1.8047	3.1213	fuzzy planar cell polarity protein [Source:HGNC Symbol;Acc:HGNC:26219]
ENSSSCG00000003199	29.0973	28.2227	31.9224	28.1526	25.0447	31.3078	adaptor-related protein complex 2, alpha 1 subunit [Source:HGNC Symbol;Acc:HGNC:561]
ENSSSCG00000003200	16.035	17.61	16.7777	20.287	17.1227	20.8701	nucleoporin 62kDa [Source:HGNC Symbol;Acc:HGNC:8066]
ENSSSCG00000003201	11.0942	10.9088	15.9771	8.5162	8.7859	10.794	activating transcription factor 5 [Source:HGNC Symbol;Acc:HGNC:790]
ENSSSCG00000003202	0.7808	0.9279	1.7968	1.1379	0.6674	1.0772	Uncharacterized protein [Source:UniProtKB/TrEMBL;Acc:F1RH57]
ENSSSCG00000003204	3.3524	3.0787	2.6922	4.3699	2.2681	3.554	vaccinia related kinase 3 [Source:HGNC Symbol;Acc:HGNC:18996]
ENSSSCG00000003205	2.7167	2.1694	2.1814	3.871	2.7862	2.0443	zinc finger protein 473 [Source:HGNC Symbol;Acc:HGNC:23239]
ENSSSCG00000003207	0	0.1024	0.4218	0.465	0.3681	0.5402	IZUMO family member 2 [Source:HGNC Symbol;Acc:HGNC:28518]
ENSSSCG00000003208	8.7196	9.333	10.3219	10.2073	8.4791	9.5912	Uncharacterized protein [Source:UniProtKB/TrEMBL;Acc:F1RH41]
ENSSSCG00000003211	42.9189	43.3959	40.9751	47.0111	40.2853	50.3011	nuclear receptor subfamily 1, group H, member 2 [Source:HGNC Symbol;Acc:HGNC:7965]
ENSSSCG00000003212	0.7939	0.5032	0.1037	0.1714	0.1206	0.3983	napsin A aspartic peptidase [Source:HGNC Symbol;Acc:HGNC:13395]
ENSSSCG00000003214	0.1288	0.049	0.0673	0.1112	0.1566	0.0431	potassium channel, voltage gated Shaw related subfamily C, member 3 [Source:HGNC Symbol;Acc:HGNC:6235]
ENSSSCG00000003215	0.0104	0.0556	0.0082	0.0902	0	0.0105	SH3 and multiple ankyrin repeat domains 1 [Source:HGNC Symbol;Acc:HGNC:15474]
ENSSSCG00000003216	2.7814	2.84	2.9052	2.7134	1.7139	3.075	polymerase (DNA directed), delta 1, catalytic subunit [Source:HGNC Symbol;Acc:HGNC:9175]
ENSSSCG00000003217	28.7238	34.0145	24.2143	33.3025	27.1826	32.0109	Josephin domain containing 2 [Source:HGNC Symbol;Acc:HGNC:28853]
ENSSSCG00000003218	2222.03	2137.06	1519.79	1946.22	2611.84	2380.57	-
ENSSSCG00000003219	5.1631	3.4982	5.0742	3.567	5.0492	7.0641	family with sequence similarity 71, member E1 [Source:HGNC Symbol;Acc:HGNC:25107]
ENSSSCG00000003222	1.2621	0.9308	0.2996	0.4294	0.4881	0.9594	synaptotagmin III [Source:HGNC Symbol;Acc:HGNC:11511]
ENSSSCG00000003226	2.142	2.4237	2.5374	2.707	1.7622	3.0927	-
ENSSSCG00000003227	0.0837	0	0.2623	0.0723	0	0	IgLON family member 5 [Source:HGNC Symbol;Acc:HGNC:34550]
ENSSSCG00000003228	0.139	0.2114	0.2178	0.18	0.095	0.1046	V-set and immunoglobulin domain containing 10 like [Source:HGNC Symbol;Acc:HGNC:27111]
ENSSSCG00000003229	119.667	105.362	139.515	121.375	87.8611	130.442	Sus scrofa electron-transfer-flavoprotein, beta polypeptide (ETFB), mRNA. [Source:RefSeq mRNA;Acc:NM_001205279]
ENSSSCG00000003230	1.2601	0.6845	1.4102	1.8655	0.9847	0.7225	claudin domain containing 2 [Source:HGNC Symbol;Acc:HGNC:28511]
ENSSSCG00000003231	3.1041	3.7659	4.0528	6.191	3.7732	4.8201	Sus scrofa natural killer cell group 7 sequence (NKG7), mRNA. [Source:RefSeq mRNA;Acc:NM_001244529]
ENSSSCG00000003233	0.5985	0.9429	0.7703	1.5137	0.6626	1.5871	zinc finger protein 175 [Source:HGNC Symbol;Acc:HGNC:12964]
ENSSSCG00000003234	0.5943	0.2583	0.1995	0.2199	0.4644	0.7666	Uncharacterized protein [Source:UniProtKB/TrEMBL;Acc:F1RP88]
ENSSSCG00000003235	3.5	4.2963	3.6077	4.8255	3.5826	4.251	cytosolic thiouridylase subunit 1 [Source:HGNC Symbol;Acc:HGNC:29590]
ENSSSCG00000003236	0.8546	1.1049	1.1381	0.5535	0.5454	1.1147	Uncharacterized protein [Source:UniProtKB/TrEMBL;Acc:F1RP86]
ENSSSCG00000003238	0.9167	1.3943	1.0771	1.5041	0.7521	1.6555	Uncharacterized protein [Source:UniProtKB/TrEMBL;Acc:F1RP84]
ENSSSCG00000003239	1.4088	0.3896	0.2341	0.5161	0.1168	0.1285	hyaluronan synthase 1 [Source:HGNC Symbol;Acc:HGNC:4818]
ENSSSCG00000003240	1.2269	0.7998	0.9268	0.7568	0.719	1.0112	Uncharacterized protein [Source:UniProtKB/TrEMBL;Acc:F1RP82]
ENSSSCG00000003241	0.5557	0.7043	0.7739	0.7465	0.394	0.3097	zinc finger protein 614 [Source:HGNC Symbol;Acc:HGNC:24722]
ENSSSCG00000003243	1.9986	2.4126	2.8082	2.1095	2.0534	2.9283	zinc finger protein 337 [Source:HGNC Symbol;Acc:HGNC:15809]
ENSSSCG00000003244	2.1467	1.9954	1.6817	3.384	1.7085	1.9146	Uncharacterized protein [Source:UniProtKB/TrEMBL;Acc:F1RNL0]
ENSSSCG00000003248	0.9063	2.0965	1.42	3.2285	1.4459	2.6902	cationic amino acid transporter 3-like [Source:RefSeq peptide;Acc:NP_001231094]
ENSSSCG00000003251	0.1905	0.0414	0.1918	0.094	0.1488	0.273	NLR family, pyrin domain containing 12 [Source:HGNC Symbol;Acc:HGNC:22938]
ENSSSCG00000003253	98.9968	95.4122	158.952	67.6806	71.968	100.649	Uncharacterized protein [Source:UniProtKB/TrEMBL;Acc:F1RNK3]
ENSSSCG00000003255	0.3407	0.7772	0.5782	0.9806	1.3975	0.3418	calcium channel, voltage-dependent, gamma subunit 8 [Source:HGNC Symbol;Acc:HGNC:13628]
ENSSSCG00000003256	0.1587	0.0965	0.4226	0.2192	0.0579	0.1592	protein kinase C, gamma [Source:HGNC Symbol;Acc:HGNC:9402]
ENSSSCG00000003257	16.6461	16.6902	21.9284	26.1074	22.5929	27.3369	calcium channel, voltage-dependent, gamma subunit 6 [Source:HGNC Symbol;Acc:HGNC:13625]
ENSSSCG00000003258	0.1132	0	0	0	0	0	T cell-interacting, activating receptor on myeloid cells 1 [Source:HGNC Symbol;Acc:HGNC:37250]
ENSSSCG00000003259	0	0.0806	0.083	0.183	0.0966	0.1063	osteoclast associated, immunoglobulin-like receptor [Source:HGNC Symbol;Acc:HGNC:29960]
ENSSSCG00000003260	0.268	1.121	0.3149	1.0415	0.8552	0.8067	V-set and transmembrane domain containing 1 [Source:HGNC Symbol;Acc:HGNC:29455]
ENSSSCG00000003261	451.808	340.72	401.681	382.592	375.997	450.701	Uncharacterized protein [Source:UniProtKB/TrEMBL;Acc:F1RNI5]
ENSSSCG00000003262	19.7145	18.8707	23.5651	18.6394	18.6699	22.594	TCF3 (E2A) fusion partner (in childhood Leukemia) [Source:HGNC Symbol;Acc:HGNC:13630]
ENSSSCG00000003263	16.7403	17.352	13.946	15.2271	16.462	15.7305	pre-mRNA processing factor 31 [Source:HGNC Symbol;Acc:HGNC:15446]
ENSSSCG00000003264	8.7203	9.4431	10.8076	9.6887	7.5227	10.0815	CCR4-NOT transcription complex, subunit 3 [Source:HGNC Symbol;Acc:HGNC:7879]
ENSSSCG00000003265	5.5222	10.1712	9.3954	11.028	7.2368	9.5231	leukocyte receptor cluster (LRC) member 1 [Source:HGNC Symbol;Acc:HGNC:15502]
ENSSSCG00000003266	0.0378	0.0288	0	0.0327	0.069	0	transmembrane channel-like 4 [Source:HGNC Symbol;Acc:HGNC:22998]
ENSSSCG00000003267	9.5616	12.9147	10.7861	13.1785	7.0083	12.0112	membrane bound O-acyltransferase domain containing 7 [Source:HGNC Symbol;Acc:HGNC:15505]
ENSSSCG00000003268	10.4879	11.2541	9.2851	11.2904	5.6975	9.8743	TSEN34 tRNA splicing endonuclease subunit [Source:HGNC Symbol;Acc:HGNC:15506]
ENSSSCG00000003269	4.0367	6.1399	4.8141	4.0583	3.2406	3.6875	leukocyte receptor cluster (LRC) member 9 [Source:HGNC Symbol;Acc:HGNC:16306]
ENSSSCG00000003271	0.4618	0.5017	0.7752	0.5697	0.4811	0.7943	tweety family member 1 [Source:HGNC Symbol;Acc:HGNC:13476]
ENSSSCG00000003272	0.2585	0.0492	0.7089	0.5582	0.3536	0.454	Uncharacterized protein [Source:UniProtKB/TrEMBL;Acc:F1RNG5]
ENSSSCG00000003273	0.2003	0.3047	0.0785	0.0865	0.0913	0.201	Uncharacterized protein [Source:UniProtKB/TrEMBL;Acc:F1RNF3]
ENSSSCG00000003275	2.409	4.4167	3.0329	5.9811	2.2354	5.8269	Uncharacterized protein [Source:UniProtKB/TrEMBL;Acc:I3LJQ5]
ENSSSCG00000003278	0	0.0318	0.1966	0.1806	0.1526	0.2099	Sus scrofa leukocyte immunoglobulin-like receptor subfamily B member 3-like (LOC100511639), transcript variant 2, mRNA. [Source:RefSeq mRNA;Acc:NM_001243873]
ENSSSCG00000003287	0.1383	0.2104	0.2168	1.3142	0.8829	0.6941	BR serine/threonine kinase 1 [Source:HGNC Symbol;Acc:HGNC:18994]
ENSSSCG00000003288	11.2616	9.0846	11.5631	8.2664	10.3766	10.8957	HSPA (heat shock 70kDa) binding protein, cytoplasmic cochaperone 1 [Source:HGNC Symbol;Acc:HGNC:24989]
ENSSSCG00000003289	27.7071	21.7983	36.4244	22.8271	21.6299	28.7584	isochorismatase domain containing 2 [Source:HGNC Symbol;Acc:HGNC:26278]
ENSSSCG00000003301	20.9714	19.6649	22.8793	25.2218	19.1936	25.0075	protein phosphatase 6, regulatory subunit 1 [Source:HGNC Symbol;Acc:HGNC:29195]
ENSSSCG00000003302	0.1583	0.1805	0.186	0.205	0.1443	0	Sus scrofa transmembrane protein 86B (TMEM86B), mRNA. [Source:RefSeq mRNA;Acc:NM_001243276]
ENSSSCG00000003303	0	0	0	0.0893	0	0	Uncharacterized protein [Source:UniProtKB/TrEMBL;Acc:F1RMN1]
ENSSSCG00000003306	0	0.0079	0	0.009	0	0.0104	helicase with zinc finger 2, transcriptional coactivator [Source:HGNC Symbol;Acc:HGNC:30021]
ENSSSCG00000003314	0	0.0482	0	0	0	0	NLR family, pyrin domain containing 11 [Source:HGNC Symbol;Acc:HGNC:22945]
ENSSSCG00000003317	4.6815	3.857	4.9509	5.0535	3.7699	6.4977	zinc finger protein 787 [Source:HGNC Symbol;Acc:HGNC:26998]
ENSSSCG00000003318	0	0	0.1592	0	0	0.204	galanin-like peptide precursor [Source:RefSeq peptide;Acc:NP_998990]
ENSSSCG00000003322	0.5091	0.4687	0.5667	0.5322	0.5129	0.2688	zinc finger protein 582 [Source:HGNC Symbol;Acc:HGNC:26421]
ENSSSCG00000003324	0.2159	0.0657	0.6089	1.0442	0.3937	0.26	zinc finger protein 471 [Source:HGNC Symbol;Acc:HGNC:23226]
ENSSSCG00000003325	1.7952	2.1333	0.4395	2.5193	3.2733	1.5761	Uncharacterized protein [Source:UniProtKB/TrEMBL;Acc:I3LCT4]
ENSSSCG00000003326	2.6087	2.9315	4.7124	3.6146	2.7687	3.5355	Uncharacterized protein [Source:UniProtKB/TrEMBL;Acc:F1RJG3]
ENSSSCG00000003329	3.3343	3.7322	4.5434	6.3671	2.5688	5.0653	ArfGAP with coiled-coil, ankyrin repeat and PH domains 3 [Source:HGNC Symbol;Acc:HGNC:16754]
ENSSSCG00000003330	0.1522	1.0418	0.3577	0.3943	0.1388	0.3054	tumor necrosis factor receptor superfamily, member 18 [Source:HGNC Symbol;Acc:HGNC:11914]
ENSSSCG00000003331	0	0.0627	0.4518	0.1423	0.1502	0.3307	tumor necrosis factor receptor superfamily, member 4 [Source:HGNC Symbol;Acc:HGNC:11918]
ENSSSCG00000003332	75.5042	93.0555	80.9833	95.8725	70.792	80.3679	stromal cell derived factor 4 [Source:HGNC Symbol;Acc:HGNC:24188]
ENSSSCG00000003333	0.0964	0.6598	0.4531	0.8325	0.3515	0.5803	family with sequence similarity 132, member A [Source:HGNC Symbol;Acc:HGNC:32308]
ENSSSCG00000003334	22.0615	24.8621	22.1528	27.1921	25.8413	26.8306	ubiquitin-conjugating enzyme E2, J2 [Source:HGNC Symbol;Acc:HGNC:19268]
ENSSSCG00000003336	0	0	0.077	0.0849	0.0896	0.0986	tubulin tyrosine ligase-like family member 10 [Source:HGNC Symbol;Acc:HGNC:26693]
ENSSSCG00000003338	4.057	4.2142	4.0308	4.0163	3.1573	4.8648	pseudouridylate synthase-like 1 [Source:HGNC Symbol;Acc:HGNC:26914]
ENSSSCG00000003339	8.9055	8.9064	9.6736	10.7741	7.983	10.3854	cleavage and polyadenylation specific factor 3-like [Source:HGNC Symbol;Acc:HGNC:26052]
ENSSSCG00000003340	4.4895	6.0818	4.1764	5.0886	2.0464	6.7568	ceramide-1-phosphate transfer protein [Source:HGNC Symbol;Acc:HGNC:28116]
ENSSSCG00000003341	6.7142	6.2874	7.4123	6.603	5.4893	6.8805	Sus scrofa taste receptor, type 1, member 3 (TAS1R3), mRNA. [Source:RefSeq mRNA;Acc:NM_001113288]
ENSSSCG00000003342	190.143	136.23	201.658	151.337	131.856	208.598	dishevelled segment polarity protein 1 [Source:HGNC Symbol;Acc:HGNC:3084]
ENSSSCG00000003343	8.2356	6.8001	10.1381	8.0874	7.2934	7.6965	Uncharacterized protein [Source:UniProtKB/TrEMBL;Acc:F1RJE4]
ENSSSCG00000003344	28.9351	36.2394	27.5052	34.1358	20.6114	26.7032	von Willebrand factor A domain containing 1 [Source:HGNC Symbol;Acc:HGNC:30910]
ENSSSCG00000003345	0.8551	0.7503	0.6698	0.852	0.2399	1.3859	transmembrane protein 88B [Source:HGNC Symbol;Acc:HGNC:37099]
ENSSSCG00000003346	0.3089	0.1762	0.0605	0.6668	0.1408	0.5423	ankyrin repeat domain 65 [Source:HGNC Symbol;Acc:HGNC:42950]
ENSSSCG00000003347	59.6184	62.5126	56.8979	63.2036	62.5644	59.8177	mitochondrial ribosomal protein L20 [Source:HGNC Symbol;Acc:HGNC:14478]
ENSSSCG00000003348	49.9306	59.0691	53.286	68.8792	49.8438	61.6337	SSU72 RNA polymerase II CTD phosphatase homolog (S. cerevisiae) [Source:HGNC Symbol;Acc:HGNC:25016]
ENSSSCG00000003350	39.1659	29.9993	47.2072	40.6211	33.7133	50.9059	mindbomb E3 ubiquitin protein ligase 2 [Source:HGNC Symbol;Acc:HGNC:30577]
ENSSSCG00000003351	7.7957	9.6452	7.702	17.6342	6.6296	10.3317	matrix metallopeptidase 23B [Source:HGNC Symbol;Acc:HGNC:7171]
ENSSSCG00000003352	20.2839	20.5093	22.4233	20.6285	18.5447	19.8268	Uncharacterized protein [Source:UniProtKB/TrEMBL;Acc:F1RJC5]
ENSSSCG00000003353	4.5861	7.2005	6.0842	7.3459	4.1134	6.0857	solute carrier family 35, member E2B [Source:HGNC Symbol;Acc:HGNC:33941]
ENSSSCG00000003354	32.8275	35.7134	34.8263	47.7993	33.9532	41.7993	cyclin L2 [Source:HGNC Symbol;Acc:HGNC:20570]
ENSSSCG00000003356	0.1151	0.1459	0.2104	0.0331	0.1749	0.3079	membrane metallo-endopeptidase-like 1 [Source:HGNC Symbol;Acc:HGNC:14668]
ENSSSCG00000003357	0.2372	0.3006	0	0.2048	0.2162	0.238	actin-related protein T2 [Source:HGNC Symbol;Acc:HGNC:24026]
ENSSSCG00000003359	17.05	16.5919	20.2501	14.7768	15.5993	23.0546	Sus scrofa tumor protein p63 regulated 1-like (TPRG1L), transcript variant 1, mRNA. [Source:RefSeq mRNA;Acc:NM_001244355]
ENSSSCG00000003360	5.8692	6.1477	5.7093	7.2221	3.8611	7.1399	WD repeat containing, antisense to TP73 [Source:HGNC Symbol;Acc:HGNC:12759]
ENSSSCG00000003361	0.3977	0.1296	0.178	0.1962	0.2072	0.114	Uncharacterized protein [Source:UniProtKB/TrEMBL;Acc:F1RJA6]
ENSSSCG00000003362	4.5216	4.0331	4.8539	4.6278	3.7659	6.0489	centrosomal protein 104kDa [Source:HGNC Symbol;Acc:HGNC:24866]
ENSSSCG00000003363	16.7085	17.619	18.3135	23.523	16.1922	21.2019	chromosome 1 open reading frame 174 [Source:HGNC Symbol;Acc:HGNC:27915]
ENSSSCG00000003366	0.0173	0	0.0272	0.1198	0.0474	0.1566	chromodomain helicase DNA binding protein 5 [Source:HGNC Symbol;Acc:HGNC:16816]
ENSSSCG00000003367	104.557	124.866	96.6665	120.152	164.591	75.2005	Sus scrofa heparin binding protein (HBP15/L22), mRNA. [Source:RefSeq mRNA;Acc:NM_213987]
ENSSSCG00000003368	0.3294	0.179	0.811	0.3658	0.1287	0.3305	ring finger protein 207 [Source:HGNC Symbol;Acc:HGNC:32947]
ENSSSCG00000003369	16.0364	18.7155	18.7434	24.0509	16.8163	14.9346	Sus scrofa isoprenylcysteine carboxyl methyltransferase (ICMT), mRNA. [Source:RefSeq mRNA;Acc:NM_001244481]
ENSSSCG00000003371	3.9588	2.603	6.3316	5.1637	2.5564	5.0064	G protein-coupled receptor 153 [Source:HGNC Symbol;Acc:HGNC:23618]
ENSSSCG00000003374	0.043	0.0327	0	0.0371	0	0	Uncharacterized protein [Source:UniProtKB/TrEMBL;Acc:F1RIL6]
ENSSSCG00000003376	1.521	1.3812	3.2189	2.529	2.111	2.255	pleckstrin homology domain containing, family G (with RhoGef domain) member 5 [Source:HGNC Symbol;Acc:HGNC:29105]
ENSSSCG00000003377	0.8231	1.3	1.9839	0.6561	1.5007	1.461	acyl-CoA thioesterase 7 [Source:HGNC Symbol;Acc:HGNC:24157]
ENSSSCG00000003378	10.9691	11.2902	11.1126	11.6094	6.9173	11.1713	THAP domain containing, apoptosis associated protein 3 [Source:HGNC Symbol;Acc:HGNC:20855]
ENSSSCG00000003379	29.7422	41.6165	18.8494	16.8489	21.2605	20.9918	kelch-like family member 21 [Source:HGNC Symbol;Acc:HGNC:29041]
ENSSSCG00000003382	0.9571	1.3749	0.3888	0.8878	0.7756	1.0315	taste receptor, type 1, member 1 [Source:HGNC Symbol;Acc:HGNC:14448]
ENSSSCG00000003383	2.9425	2.9062	4.2209	2.5081	4.3547	4.486	zinc finger and BTB domain containing 48 [Source:HGNC Symbol;Acc:HGNC:4930]
ENSSSCG00000003384	14.0752	13.6457	14.7014	12.2645	12.0802	15.3945	DnaJ (Hsp40) homolog, subfamily C, member 11 [Source:HGNC Symbol;Acc:HGNC:25570]
ENSSSCG00000003385	142.76	117.525	149.818	132.924	171.409	150.062	protein DJ-1 [Source:RefSeq peptide;Acc:NP_001072131]
ENSSSCG00000003386	0	0.0735	0.0757	0.2503	0	0	tumor necrosis factor receptor superfamily, member 9 [Source:HGNC Symbol;Acc:HGNC:11924]
ENSSSCG00000003390	0.054	0.0821	0	0.0466	0	0	-
ENSSSCG00000003392	5.6496	11.4764	4.1346	2.5678	1.762	2.0138	solute carrier family 25 (pyrimidine nucleotide carrier), member 33 [Source:HGNC Symbol;Acc:HGNC:29681]
ENSSSCG00000003393	11.0816	12.2704	7.7976	5.7306	7.8882	5.7878	Uncharacterized protein [Source:UniProtKB/TrEMBL;Acc:F1RIH6]
ENSSSCG00000003395	0.2594	0.4086	0.4789	0.768	0.3378	0.8551	Uncharacterized protein [Source:UniProtKB/TrEMBL;Acc:F1RIH5]
ENSSSCG00000003396	12.2864	13.2154	15.6311	16.2817	9.0237	15.1966	Uncharacterized protein [Source:UniProtKB/TrEMBL;Acc:I3LIF2]
ENSSSCG00000003398	5.9861	8.7814	6.3784	7.301	5.3538	6.7462	ubiquitination factor E4B [Source:HGNC Symbol;Acc:HGNC:12500]
ENSSSCG00000003399	1.3184	2.3395	0.6885	2.277	0.4006	0.5879	Sus scrofa retinol binding protein 7, cellular (RBP7), mRNA. [Source:RefSeq mRNA;Acc:NM_001145222]
ENSSSCG00000003400	0	0.026	0.0805	0.0591	0.0937	0.1031	Uncharacterized protein [Source:UniProtKB/TrEMBL;Acc:F1RIG0]
ENSSSCG00000003401	37.3217	29.4953	41.9848	41.3326	37.5184	38.7175	kinesin family member 1B [Source:HGNC Symbol;Acc:HGNC:16636]
ENSSSCG00000003402	25.8451	92.1353	28.0819	45.765	39.7601	26.1808	phosphogluconate dehydrogenase [Source:HGNC Symbol;Acc:HGNC:8891]
ENSSSCG00000003403	0.861	1.5551	0.8431	1.1153	0.2943	0.6479	apoptosis-inducing, TAF9-like domain 1 [Source:HGNC Symbol;Acc:HGNC:23163]
ENSSSCG00000003404	6.2873	8.3256	7.0113	7.4737	5.3947	6.3455	DNA fragmentation factor, 45kDa, alpha polypeptide [Source:HGNC Symbol;Acc:HGNC:2772]
ENSSSCG00000003405	9.3385	12.3831	9.9791	12.0761	8.8627	11.0035	peroxisomal biogenesis factor 14 [Source:HGNC Symbol;Acc:HGNC:8856]
ENSSSCG00000003407	6.1195	4.4678	5.3211	4.7562	4.463	8.1661	castor zinc finger 1 [Source:HGNC Symbol;Acc:HGNC:26002]
ENSSSCG00000003410	0.9339	1.1442	1.2193	1.4337	0.3784	1.0411	Sus scrofa mannan-binding lectin serine peptidase 2 (MASP2), mRNA. [Source:RefSeq mRNA;Acc:NM_001163648]
ENSSSCG00000003412	7.5226	7.4469	9.01	7.8923	6.4612	7.8909	exosome component 10 [Source:HGNC Symbol;Acc:HGNC:9138]
ENSSSCG00000003413	8.356	7.6738	8.7381	8.45	7.0698	8.8981	Uncharacterized protein [Source:UniProtKB/TrEMBL;Acc:F1RHR8]
ENSSSCG00000003414	0.6803	0.6898	3.7306	0.1306	0.4135	1.0618	Sus scrofa angiopoietin-like 7 (ANGPTL7), mRNA. [Source:RefSeq mRNA;Acc:NM_001142828]
ENSSSCG00000003419	2.8016	4.1359	3.4211	5.408	3.4555	3.6377	Uncharacterized protein [Source:UniProtKB/TrEMBL;Acc:F1RF94]
ENSSSCG00000003420	6.6319	4.8613	7.5111	5.1061	3.715	5.8523	Sus scrofa F-box protein 6 (FBXO6), mRNA. [Source:RefSeq mRNA;Acc:NM_001244632]
ENSSSCG00000003421	3.2939	3.4852	3.777	4.1225	2.0889	3.9275	F-box protein 44 [Source:HGNC Symbol;Acc:HGNC:24847]
ENSSSCG00000003423	0.0323	0.0368	0	0.0279	0.0441	0	dorsal inhibitory axon guidance protein [Source:HGNC Symbol;Acc:HGNC:25054]
ENSSSCG00000003427	0.0708	0.0538	0.0924	0.1222	0.1075	0.0237	chromosome 1 open reading frame 167 [Source:HGNC Symbol;Acc:HGNC:25262]
ENSSSCG00000003428	2.9463	4.5999	3.4066	4.2814	3.0347	4.8464	Methylenetetrahydrofolate reductase [Source:UniProtKB/TrEMBL;Acc:F1RF82]
ENSSSCG00000003429	1.6182	2.4262	2.306	2.3025	1.6298	2.2886	chloride channel, voltage-sensitive 6 [Source:HGNC Symbol;Acc:HGNC:2024]
ENSSSCG00000003430	0	0	0	0.6732	0	0	natriuretic peptide A [Source:HGNC Symbol;Acc:HGNC:7939]
ENSSSCG00000003431	0	0	0.1048	0	0	0	Sus scrofa brain natriuretic peptide (BNP), mRNA. [Source:RefSeq mRNA;Acc:NM_213846]
ENSSSCG00000003432	32.2931	40.5206	29.9628	45.7092	33.6788	42.6582	KIAA2013 [Source:HGNC Symbol;Acc:HGNC:28513]
ENSSSCG00000003433	17.6829	18.6247	21.2718	19.9354	17.7326	21.2905	procollagen-lysine, 2-oxoglutarate 5-dioxygenase 1 [Source:HGNC Symbol;Acc:HGNC:9081]
ENSSSCG00000003434	59.1499	35.0603	66.8573	39.6601	42.3472	58.8787	mitofusin 2 [Source:HGNC Symbol;Acc:HGNC:16877]
ENSSSCG00000003435	7.973	7.6147	10.3492	8.8868	5.2401	9.1624	migration and invasion inhibitory protein [Source:HGNC Symbol;Acc:HGNC:25715]
ENSSSCG00000003437	0.066	0	0.3101	0.1139	0.0601	0.3971	tumor necrosis factor receptor superfamily, member 8 [Source:HGNC Symbol;Acc:HGNC:11923]
ENSSSCG00000003438	3.3332	3.8142	4.358	5.024	3.1231	4.1727	vacuolar protein sorting 13 homolog D (S. cerevisiae) [Source:HGNC Symbol;Acc:HGNC:23595]
ENSSSCG00000003439	78.7426	113.009	70.99	72.839	80.4351	71.2852	dehydrogenase/reductase (SDR family) member 3 [Source:HGNC Symbol;Acc:HGNC:17693]
ENSSSCG00000003442	0	0	0	0.131	0	0	chromosome 1 open reading frame 158 [Source:HGNC Symbol;Acc:HGNC:28567]
ENSSSCG00000003449	0.8713	0.8835	1.2135	0.5852	0	1.3599	leucine rich repeat containing 38 [Source:HGNC Symbol;Acc:HGNC:27005]
[truncated: 16,961 more rows]
