# Supplementary material for: Identification of candidate genes associated with porcine meat color traits by genome-wide transcriptome analysis
Source: Sci Rep. 2016 Oct 17;6:35224. doi: 10.1038/srep35224 (PMC5066258; doi:10.1038/srep35224)
Supplement: Dataset 7 [file srep35224-s8.xls]

## Sheet: Title and authours
Title
Identification of candidate genes associated to porcine meat color traits using genome-wide transcriptome analysis
Authors
Bojiang Li, Chao Dong, Pinghua Li, Zhuqing Ren, Han Wang, Fengxiang Yu, Caibo Ning, Kaiqing Liu, Wei Wei, Ruihua Huang, Jie Chen, Wangjun Wu* & Honglin Liu*
*the corresponding author

## Sheet: Table S7
Table S7. DEGs from DEseq2 method
GeneID	baseMean	log2Fold	pvalue	qvalue	Diff	Description
ENSSSCG00000028808	1243.49	2.91885	2.10107e-39	2.98332e-35	Up	Uncharacterized protein [Source:UniProtKB/TrEMBL;Acc:F1SLZ3]
ENSSSCG00000002279	129.95	-3.54	3.46626e-29	2.46087e-25	Down	Sus scrofa glutathione peroxidase 2 (gastrointestinal) (GPX2), mRNA. [Source:RefSeq mRNA;Acc:NM_001115136]
ENSSSCG00000009110	224.235	2.78602	9.55055e-27	4.52028e-23	Up	myozenin 2 [Source:HGNC Symbol;Acc:HGNC:1330]
ENSSSCG00000027519	151.5	2.60978	1.17759e-25	4.18015e-22	Up	myomesin 3 [Source:HGNC Symbol;Acc:HGNC:26679]
ENSSSCG00000004248	1594.67	2.21611	4.3866e-24	1.24571e-20	Up	Sus scrofa phospholamban (PLN), mRNA. [Source:RefSeq mRNA;Acc:NM_214213]
ENSSSCG00000024681	121.854	3.02769	4.05082e-23	9.58627e-20	Up	trans-2,3-enoyl-CoA reductase-like [Source:HGNC Symbol;Acc:HGNC:27365]
ENSSSCG00000015239	74.0222	4.76717	2.86815e-21	5.81785e-18	Up	BARX homeobox 2 [Source:HGNC Symbol;Acc:HGNC:956]
ENSSSCG00000003088	3984.39	-2.17414	5.69136e-21	9.96512e-18	Down	Sus scrofa apolipoprotein E (APOE), mRNA. [Source:RefSeq mRNA;Acc:NM_214308]
ENSSSCG00000006556	12972.3	1.96647	6.31637e-21	9.96512e-18	Up	Sus scrofa tropomyosin 3 (TPM3), mRNA. [Source:RefSeq mRNA;Acc:NM_001001632]
ENSSSCG00000011630	204.616	-1.80258	5.43344e-20	7.71495e-17	Down	C-C chemokine receptor type 11 [Source:RefSeq peptide;Acc:NP_001090899]
ENSSSCG00000024061	18232.2	2.38098	2.46163e-19	3.17751e-16	Up	Sus scrofa troponin I type 1 (skeletal, slow) (TNNI1), mRNA. [Source:RefSeq mRNA;Acc:NM_213912]
ENSSSCG00000026981	630.884	1.60122	1.31229e-17	1.55276e-14	Up	mitochondrial ribosomal protein S6 [Source:HGNC Symbol;Acc:HGNC:14051]
ENSSSCG00000009830	33070.7	2.15935	6.86202e-17	7.49491e-14	Up	Sus scrofa myosin light chain 2V (MLC2V), mRNA. [Source:RefSeq mRNA;Acc:NM_213791]
ENSSSCG00000029666	26.5381	4.25942	9.63401e-17	9.77095e-14	Up	homeobox protein Hox-A13 [Source:RefSeq peptide;Acc:NP_001182271]
ENSSSCG00000011325	11421.5	2.25916	1.51168e-16	1.43096e-13	Up	Sus scrofa myosin, light chain 3, alkali; ventricular, skeletal, slow (MYL3), mRNA. [Source:RefSeq mRNA;Acc:NM_001278773]
ENSSSCG00000025353	22822.7	2.07288	3.74147e-16	3.32032e-13	Up	Sus scrofa troponin T type 1 (skeletal, slow) (TNNT1), mRNA. [Source:RefSeq mRNA;Acc:NM_213748]
ENSSSCG00000023498	4907.17	1.44865	5.70429e-16	4.76443e-13	Up	Uncharacterized protein [Source:UniProtKB/TrEMBL;Acc:F1RM62]
ENSSSCG00000001494	180.625	1.54978	1.49625e-15	1.18029e-12	Up	Uncharacterized protein [Source:UniProtKB/TrEMBL;Acc:F1RZV1]
ENSSSCG00000011441	22922.1	2.25374	2.74456e-15	2.05105e-12	Up	Sus scrofa troponin C type 1 (slow) (TNNC1), mRNA. [Source:RefSeq mRNA;Acc:NM_001130243]
ENSSSCG00000006630	1203.13	1.16507	3.35103e-15	2.37906e-12	Up	vacuolar protein sorting 72 homolog (S. cerevisiae) [Source:HGNC Symbol;Acc:HGNC:11644]
ENSSSCG00000005278	681.103	1.23819	7.86113e-15	5.31524e-12	Up	prune homolog 2 (Drosophila) [Source:HGNC Symbol;Acc:HGNC:25209]
ENSSSCG00000022846	83.1836	2.00301	9.61728e-15	6.20708e-12	Up	solute carrier family 4 (anion exchanger), member 3 [Source:HGNC Symbol;Acc:HGNC:11029]
ENSSSCG00000017909	52.8954	2.51884	1.05739e-14	6.52778e-12	Up	cholinergic receptor, nicotinic, epsilon (muscle) [Source:HGNC Symbol;Acc:HGNC:1966]
ENSSSCG00000013056	189.221	-2.21444	4.20225e-14	2.48616e-11	Down	Sus scrofa lectin, galactoside-binding, soluble, 12 (LGALS12), mRNA. [Source:RefSeq mRNA;Acc:NM_001142844]
ENSSSCG00000010479	224.819	-1.87335	4.93402e-14	2.80233e-11	Down	Sus scrofa retinol binding protein 4, plasma (RBP4), mRNA. [Source:RefSeq mRNA;Acc:NM_214057]
ENSSSCG00000025578	178.089	1.30462	1.30607e-13	7.13264e-11	Up	aldehyde dehydrogenase 1 family, member A2 [Source:HGNC Symbol;Acc:HGNC:15472]
ENSSSCG00000023287	21.3437	3.05046	4.19829e-12	2.20783e-09	Up	Uncharacterized protein [Source:UniProtKB/TrEMBL;Acc:F1SLZ3]
ENSSSCG00000011848	1251.3	1.64344	5.0407e-12	2.55618e-09	Up	Sus scrofa transferrin receptor (p90, CD71) (TFRC), mRNA. [Source:RefSeq mRNA;Acc:NM_214001]
ENSSSCG00000003808	183.113	-1.90832	9.06827e-12	4.44001e-09	Down	Sus scrofa adenylate kinase 3-like 1 (AK3L1), mRNA. [Source:RefSeq mRNA;Acc:NM_001044597]
ENSSSCG00000023181	65.9509	2.32407	9.74564e-12	4.61261e-09	Up	zinc finger protein 385B [Source:HGNC Symbol;Acc:HGNC:26332]
ENSSSCG00000022808	63.4583	-2.41619	1.46207e-11	6.69673e-09	Down	Uncharacterized protein [Source:UniProtKB/TrEMBL;Acc:I3L6F5]
ENSSSCG00000027344	239.365	1.70844	2.85442e-11	1.26656e-08	Up	ATPase, Ca++ transporting, cardiac muscle, slow twitch 2 [Source:HGNC Symbol;Acc:HGNC:812]
ENSSSCG00000000997	145.65	1.57449	4.73168e-11	2.03591e-08	Up	protein phosphatase 1, regulatory subunit 3G [Source:HGNC Symbol;Acc:HGNC:14945]
ENSSSCG00000010991	292.824	-1.49432	8.75966e-11	3.65819e-08	Down	Sus scrofa aquaporin 3 (Gill blood group) (AQP3), mRNA. [Source:RefSeq mRNA;Acc:NM_001110172]
ENSSSCG00000000864	737.209	-1.26045	1.49028e-10	6.04586e-08	Down	choline phosphotransferase 1 [Source:HGNC Symbol;Acc:HGNC:17852]
ENSSSCG00000025541	106.178	-2.0652	2.38097e-10	9.39092e-08	Down	ELOVL fatty acid elongase 6 [Source:HGNC Symbol;Acc:HGNC:15829]
ENSSSCG00000010925	1321.3	1.26864	2.93034e-10	1.10114e-07	Up	protein phosphatase 1, regulatory subunit 12B [Source:HGNC Symbol;Acc:HGNC:7619]
ENSSSCG00000012126	484.562	-1.53996	2.94691e-10	1.10114e-07	Down	glycoprotein M6B [Source:HGNC Symbol;Acc:HGNC:4461]
ENSSSCG00000002029	54292.3	2.04423	5.23137e-10	1.87135e-07	Up	Sus scrofa myosin, heavy chain 7, cardiac muscle, beta (MYH7), mRNA. [Source:RefSeq mRNA;Acc:NM_213855]
ENSSSCG00000000591	84.0441	-2.01651	6.16947e-10	2.13659e-07	Down	phosphatidylinositol-4-phosphate 3-kinase, catalytic subunit type 2 gamma [Source:HGNC Symbol;Acc:HGNC:8973]
ENSSSCG00000002825	64.9458	-2.25027	1.86944e-09	6.32004e-07	Down	Sus scrofa carboxylesterase 1 (CES1), mRNA. [Source:RefSeq mRNA;Acc:NM_214246]
ENSSSCG00000005287	221.082	-1.65637	2.87823e-09	9.28817e-07	Down	phosphoserine aminotransferase 1 [Source:HGNC Symbol;Acc:HGNC:19129]
ENSSSCG00000026427	151.243	1.48163	3.16583e-09	9.98924e-07	Up	RAR-related orphan receptor C [Source:HGNC Symbol;Acc:HGNC:10260]
ENSSSCG00000008768	37.5662	1.90996	3.53433e-09	1.09095e-06	Up	ArfGAP with RhoGAP domain, ankyrin repeat and PH domain 2 [Source:HGNC Symbol;Acc:HGNC:16924]
ENSSSCG00000016698	84.8528	1.53838	4.4445e-09	1.31474e-06	Up	Uncharacterized protein [Source:UniProtKB/TrEMBL;Acc:F1SHT7]
ENSSSCG00000006333	64.6355	1.83694	5.69156e-09	1.64927e-06	Up	NUF2, NDC80 kinetochore complex component [Source:HGNC Symbol;Acc:HGNC:14621]
ENSSSCG00000011538	2023.01	1.25737	5.90801e-09	1.67776e-06	Up	Sus scrofa LIM and cysteine-rich domains 1 (LMCD1), mRNA. [Source:RefSeq mRNA;Acc:NM_001008692]
ENSSSCG00000015135	557.457	-1.28873	7.62119e-09	2.12183e-06	Down	Uncharacterized protein [Source:UniProtKB/TrEMBL;Acc:F1S9R6]
ENSSSCG00000002388	54.4015	1.92197	9.51277e-09	2.59753e-06	Up	estrogen-related receptor beta [Source:HGNC Symbol;Acc:HGNC:3473]
ENSSSCG00000028058	724.129	-1.51379	1.2289e-08	3.17258e-06	Down	coiled-coil domain containing 69 [Source:HGNC Symbol;Acc:HGNC:24487]
ENSSSCG00000027404	106.767	-1.82928	2.41932e-08	6.02666e-06	Down	Uncharacterized protein [Source:UniProtKB/TrEMBL;Acc:I3LLF0]
ENSSSCG00000016318	88.8748	1.64384	2.47956e-08	6.07021e-06	Up	ankyrin repeat and SOCS box containing 18 [Source:HGNC Symbol;Acc:HGNC:19770]
ENSSSCG00000024342	653.013	1.10627	2.80227e-08	6.74398e-06	Up	aquaporin-4 [Source:RefSeq peptide;Acc:NP_001103893]
ENSSSCG00000016030	16.9562	-2.57236	3.0706e-08	7.26657e-06	Down	zinc finger, SWIM-type containing 2 [Source:HGNC Symbol;Acc:HGNC:30990]
ENSSSCG00000000259	148.835	-1.24602	3.47616e-08	7.90535e-06	Down	cysteine sulfinic acid decarboxylase [Source:HGNC Symbol;Acc:HGNC:18966]
ENSSSCG00000011574	102.607	-1.21454	3.41253e-08	7.90535e-06	Down	Uncharacterized protein [Source:UniProtKB/TrEMBL;Acc:F1SQA7]
ENSSSCG00000029606	409.829	-1.51316	3.50755e-08	7.90535e-06	Down	aldehyde oxidase 1 [Source:HGNC Symbol;Acc:HGNC:553]
ENSSSCG00000021391	69.9148	-1.49707	3.74721e-08	8.18563e-06	Down	Gamma-synuclein [Source:UniProtKB/TrEMBL;Acc:A7YX24]
ENSSSCG00000027052	178.118	-1.01412	5.07554e-08	1.07564e-05	Down	peroxisomal biogenesis factor 11 alpha [Source:HGNC Symbol;Acc:HGNC:8852]
ENSSSCG00000022069	104.847	-1.52799	5.4469e-08	1.13736e-05	Down	phosphatidylinositol glycan anchor biosynthesis, class H [Source:HGNC Symbol;Acc:HGNC:8964]
ENSSSCG00000015025	13268.4	1.19618	5.97621e-08	1.2298e-05	Up	Alpha-crystallin B chain [Source:UniProtKB/Swiss-Prot;Acc:Q7M2W6]
ENSSSCG00000015664	72.8609	1.40392	7.39321e-08	1.49285e-05	Up	CD55 molecule, decay accelerating factor for complement (Cromer blood group) [Source:HGNC Symbol;Acc:HGNC:2665]
ENSSSCG00000023084	195.39	-1.01471	7.46476e-08	1.49285e-05	Down	Calcium-transporting ATPase [Source:UniProtKB/TrEMBL;Acc:F1S2B2]
ENSSSCG00000011046	107.497	1.15941	9.22017e-08	1.76915e-05	Up	integrin, alpha 8 [Source:HGNC Symbol;Acc:HGNC:6144]
ENSSSCG00000010340	837.446	-1.35701	1.02837e-07	1.94691e-05	Down	family with sequence similarity 213, member A [Source:HGNC Symbol;Acc:HGNC:28651]
ENSSSCG00000000151	86.7189	-1.80722	1.67749e-07	3.01503e-05	Down	apolipoprotein L, 6 [Source:HGNC Symbol;Acc:HGNC:14870]
ENSSSCG00000016605	11310.3	1.41261	1.72804e-07	3.02919e-05	Up	leiomodin 2 (cardiac) [Source:HGNC Symbol;Acc:HGNC:6648]
ENSSSCG00000030217	58.9761	1.33918	1.71152e-07	3.02919e-05	Up	collagen beta(1-O)galactosyltransferase 2 [Source:HGNC Symbol;Acc:HGNC:16790]
ENSSSCG00000024428	62.8534	2.87138	1.78057e-07	3.0832e-05	Up	cholinergic receptor, nicotinic, alpha 9 (neuronal) [Source:HGNC Symbol;Acc:HGNC:14079]
ENSSSCG00000010481	47.9135	1.94921	1.82506e-07	3.12218e-05	Up	leucine-rich, glioma inactivated 1 [Source:HGNC Symbol;Acc:HGNC:6572]
ENSSSCG00000000551	27.4306	-2.49202	1.85723e-07	3.13938e-05	Down	aryl hydrocarbon receptor nuclear translocator-like 2 [Source:HGNC Symbol;Acc:HGNC:18984]
ENSSSCG00000006229	441.116	-1.37328	1.99633e-07	3.25815e-05	Down	-
ENSSSCG00000023338	16.4919	2.61059	2.28588e-07	3.67224e-05	Up	cholinergic receptor, nicotinic, alpha 6 (neuronal) [Source:HGNC Symbol;Acc:HGNC:15963]
ENSSSCG00000027325	218.166	1.23506	2.6195e-07	4.08728e-05	Up	TMF1-regulated nuclear protein 1 [Source:HGNC Symbol;Acc:HGNC:34348]
ENSSSCG00000000033	920.344	-1.3354	2.72936e-07	4.21241e-05	Down	translocator protein (18kDa) [Source:HGNC Symbol;Acc:HGNC:1158]
ENSSSCG00000026054	95.1053	-1.89069	2.91497e-07	4.45051e-05	Down	Uncharacterized protein [Source:UniProtKB/TrEMBL;Acc:I3LSW7]
ENSSSCG00000015802	213.538	-1.40002	3.19099e-07	4.82009e-05	Down	family with sequence similarity 149, member A [Source:HGNC Symbol;Acc:HGNC:24527]
ENSSSCG00000013401	127.861	1.54508	3.3639e-07	5.02779e-05	Up	Sus scrofa dickkopf 3 homolog (Xenopus laevis) (DKK3), mRNA. [Source:RefSeq mRNA;Acc:NM_001039749]
ENSSSCG00000029990	77.4231	1.39593	3.87932e-07	5.73775e-05	Up	Sus scrofa beta-defensin 2 (PBD-2), mRNA. [Source:RefSeq mRNA;Acc:NM_214442]
ENSSSCG00000004250	30.0266	2.26655	4.08657e-07	5.98199e-05	Up	solute carrier family 35, member F1 [Source:HGNC Symbol;Acc:HGNC:21483]
ENSSSCG00000004454	968.382	-1.30128	4.55407e-07	6.56686e-05	Down	malic enzyme 1, NADP(+)-dependent, cytosolic [Source:HGNC Symbol;Acc:HGNC:6983]
ENSSSCG00000009529	65.7718	2.71744	5.19741e-07	7.2351e-05	Up	Uncharacterized protein [Source:UniProtKB/TrEMBL;Acc:F1RLQ8]
ENSSSCG00000000072	194.043	-1.29247	5.56263e-07	7.66833e-05	Down	solute carrier family 25 (mitochondrial carrier; peroxisomal membrane protein, 34kDa), member 17 [Source:HGNC Symbol;Acc:HGNC:10987]
ENSSSCG00000026007	143.679	-1.25834	5.71809e-07	7.74763e-05	Down	sortilin-related receptor, L(DLR class) A repeats containing [Source:HGNC Symbol;Acc:HGNC:11185]
ENSSSCG00000029120	145.04	1.02499	5.72928e-07	7.74763e-05	Up	Uncharacterized protein [Source:UniProtKB/TrEMBL;Acc:I3LNH7]
ENSSSCG00000004911	23.7501	-2.45458	6.20841e-07	8.31635e-05	Down	Uncharacterized protein [Source:UniProtKB/TrEMBL;Acc:F1SMS5]
ENSSSCG00000011075	672.399	1.02912	7.47364e-07	9.82576e-05	Up	KIAA1217 [Source:HGNC Symbol;Acc:HGNC:25428]
ENSSSCG00000015584	91.0001	1.52715	8.50409e-07	0.000110779	Up	prospero homeobox 1 [Source:HGNC Symbol;Acc:HGNC:9459]
ENSSSCG00000002864	72.8137	1.25163	1.0265e-06	0.000127853	Up	solute carrier family 7 (neutral amino acid transporter light chain, asc system), member 10 [Source:HGNC Symbol;Acc:HGNC:11058]
ENSSSCG00000017789	101.003	-1.39923	1.01231e-06	0.000127853	Down	abhydrolase domain containing 15 [Source:HGNC Symbol;Acc:HGNC:26971]
ENSSSCG00000027443	287.143	-1.11079	1.08262e-06	0.000133671	Down	muscle RAS oncogene homolog [Source:HGNC Symbol;Acc:HGNC:7227]
ENSSSCG00000005977	129.864	1.01913	1.2359e-06	0.000148716	Up	transmembrane protein 65 [Source:HGNC Symbol;Acc:HGNC:25203]
ENSSSCG00000005233	70.4582	-1.39187	1.29155e-06	0.000154106	Down	doublesex and mab-3 related transcription factor 2 [Source:HGNC Symbol;Acc:HGNC:2935]
ENSSSCG00000024505	51.3859	1.58555	1.38265e-06	0.000163603	Up	troponin I type 3 (cardiac) [Source:HGNC Symbol;Acc:HGNC:11947]
ENSSSCG00000015803	139.24	-1.44382	1.41422e-06	0.000164658	Down	cytochrome P450, family 4, subfamily V, polypeptide 2 [Source:HGNC Symbol;Acc:HGNC:23198]
ENSSSCG00000017492	1680.84	-1.21331	1.43257e-06	0.000165375	Down	Uncharacterized protein [Source:UniProtKB/TrEMBL;Acc:F2Z548]
ENSSSCG00000007205	269.262	-1.13993	1.50642e-06	0.000172498	Down	TBC1 domain family, member 20 [Source:HGNC Symbol;Acc:HGNC:16133]
ENSSSCG00000002780	1929.48	1.08872	1.6638e-06	0.000188994	Up	tubulin polymerization-promoting protein family member 3 [Source:HGNC Symbol;Acc:HGNC:24162]
ENSSSCG00000017383	1226.38	-1.11195	1.72792e-06	0.00019472	Down	amine oxidase, copper containing 3 [Source:HGNC Symbol;Acc:HGNC:550]
ENSSSCG00000023780	56.6909	1.40558	2.18338e-06	0.000238475	Up	Uncharacterized protein [Source:UniProtKB/TrEMBL;Acc:I3LI77]
ENSSSCG00000000544	29.579	1.88498	2.47216e-06	0.000263769	Up	Sus scrofa parathyroid hormone-like hormone (PTHLH), mRNA. [Source:RefSeq mRNA;Acc:NM_213916]
ENSSSCG00000029449	16.0045	2.5386	2.48926e-06	0.000263769	Up	proteoglycan 4 [Source:HGNC Symbol;Acc:HGNC:9364]
ENSSSCG00000001435	1500.99	-1.13972	2.69958e-06	0.000279791	Down	Sus scrofa 1-acylglycerol-3-phosphate O-acyltransferase 1 (lysophosphatidic acid acyltransferase, alpha) (AGPAT1), mRNA. [Source:RefSeq mRNA;Acc:NM_001033008]
ENSSSCG00000000521	159.931	1.01953	2.872e-06	0.000293378	Up	pleckstrin homology-like domain, family A, member 1 [Source:HGNC Symbol;Acc:HGNC:8933]
ENSSSCG00000014097	35.6283	-1.64504	2.98612e-06	0.000302856	Down	phosphodiesterase 8B [Source:HGNC Symbol;Acc:HGNC:8794]
ENSSSCG00000009074	149.022	1.12309	3.18008e-06	0.000318694	Up	chromosome 4 open reading frame 29 [Source:HGNC Symbol;Acc:HGNC:26111]
ENSSSCG00000009233	162.056	1.08061	3.18717e-06	0.000318694	Up	1-acylglycerol-3-phosphate O-acyltransferase 9 [Source:HGNC Symbol;Acc:HGNC:28157]
ENSSSCG00000024712	48.398	-1.68749	3.55617e-06	0.000353105	Down	adenomatosis polyposis coli down-regulated 1 [Source:HGNC Symbol;Acc:HGNC:15718]
ENSSSCG00000007849	75.8557	-1.55013	3.65833e-06	0.000358689	Down	crystallin, mu [Source:HGNC Symbol;Acc:HGNC:2418]
ENSSSCG00000010348	40.2135	1.56627	3.66293e-06	0.000358689	Up	cadherin-related family member 1 [Source:HGNC Symbol;Acc:HGNC:14550]
ENSSSCG00000021159	37.8784	-1.54748	3.6891e-06	0.000358778	Down	Sus scrofa synuclein, gamma (breast cancer-specific protein 1) (SNCG), mRNA. [Source:RefSeq mRNA;Acc:NM_001103211]
ENSSSCG00000003402	776.617	-1.09716	4.00925e-06	0.000382063	Down	phosphogluconate dehydrogenase [Source:HGNC Symbol;Acc:HGNC:8891]
ENSSSCG00000009874	75.8255	-1.41001	3.999e-06	0.000382063	Down	RAS protein activator like 1 (GAP1 like) [Source:HGNC Symbol;Acc:HGNC:9873]
ENSSSCG00000016588	27.5173	-2.14106	4.13969e-06	0.000391863	Down	Sus scrofa leptin (LEP), mRNA. [Source:RefSeq mRNA;Acc:NM_213840]
ENSSSCG00000011324	18.0919	2.13773	4.18824e-06	0.000393833	Up	Uncharacterized protein [Source:UniProtKB/TrEMBL;Acc:F1SNW5]
ENSSSCG00000010478	29.4388	-1.92119	4.49345e-06	0.000419753	Down	Sus scrofa omega-3 fatty acid receptor 1 (O3FAR1), mRNA. [Source:RefSeq mRNA;Acc:NM_001204766]
ENSSSCG00000009278	22.9622	1.89063	4.56027e-06	0.000423211	Up	Sus scrofa fibroblast growth factor 9 (glia-activating factor) (FGF9), mRNA. [Source:RefSeq mRNA;Acc:NM_213801]
ENSSSCG00000006589	52.7288	-1.50687	5.55594e-06	0.000502476	Down	Sus scrofa S100 calcium binding protein A12 (S100A12), mRNA. [Source:RefSeq mRNA;Acc:NM_001160272]
ENSSSCG00000010144	36746.2	1.06448	5.72223e-06	0.00051424	Up	actinin, alpha 2 [Source:HGNC Symbol;Acc:HGNC:164]
ENSSSCG00000012699	79569.2	1.11688	5.798e-06	0.000517773	Up	Sus scrofa four and a half LIM domains 1 protein, isoform C (FHL1C), mRNA. [Source:RefSeq mRNA;Acc:NM_214375]
ENSSSCG00000000577	32.6986	-1.8531	5.94094e-06	0.000527222	Down	glycogen synthase 2 (liver) [Source:HGNC Symbol;Acc:HGNC:4707]
ENSSSCG00000026297	184.906	-1.1531	6.22005e-06	0.000545176	Down	klotho beta [Source:HGNC Symbol;Acc:HGNC:15527]
ENSSSCG00000027013	29.5216	-1.72687	6.19496e-06	0.000545176	Down	Uncharacterized protein [Source:UniProtKB/TrEMBL;Acc:I3LBC2]
ENSSSCG00000028777	209.854	2.18034	6.26339e-06	0.000545606	Up	myosin light chain kinase family, member 4 [Source:HGNC Symbol;Acc:HGNC:27972]
ENSSSCG00000006003	225.808	-1.93469	6.56415e-06	0.000562212	Down	Sus scrofa mal, T-cell differentiation protein 2 (MAL2), mRNA. [Source:RefSeq mRNA;Acc:NM_001161639]
ENSSSCG00000030223	10.9651	-2.4526	6.5728e-06	0.000562212	Down	Uncharacterized protein [Source:UniProtKB/TrEMBL;Acc:F1RZL9]
ENSSSCG00000011451	130.446	-1.27943	6.83016e-06	0.000580727	Down	Sus scrofa inter-alpha-trypsin inhibitor heavy chain 3 (ITIH3), mRNA. [Source:RefSeq mRNA;Acc:NM_001206349]
ENSSSCG00000006717	99.862	-1.3926	7.43263e-06	0.000624473	Down	Sus scrofa phosphoglycerate dehydrogenase (PHGDH), mRNA. [Source:RefSeq mRNA;Acc:NM_001123162]
ENSSSCG00000025281	1198.16	-1.04044	8.13345e-06	0.000675362	Down	Sus scrofa ADP-ribosylation factor-like 6 interacting protein 1 (ARL6IP1), mRNA. [Source:RefSeq mRNA;Acc:NM_001244213]
ENSSSCG00000007371	8.05517	-2.40993	9.09729e-06	0.000746661	Down	Sus scrofa hepatocyte nuclear factor 4, alpha (HNF4A), mRNA. [Source:RefSeq mRNA;Acc:NM_001044571]
ENSSSCG00000011693	7.66298	2.46592	1.0497e-05	0.000851693	Up	Zic family member 4 [Source:HGNC Symbol;Acc:HGNC:20393]
ENSSSCG00000009361	1076.35	-1.13553	1.06931e-05	0.000862681	Down	Sus scrofa periostin, osteoblast specific factor (POSTN), transcript variant 1, mRNA. [Source:RefSeq mRNA;Acc:NM_001206347]
ENSSSCG00000016672	12.9883	-2.09114	1.1028e-05	0.000874782	Down	Sus scrofa adenylate cyclase activating polypeptide 1 (pituitary) receptor type I (ADCYAP1R1), mRNA. [Source:RefSeq mRNA;Acc:NM_001199808]
ENSSSCG00000024325	105.433	-1.5407	1.09679e-05	0.000874782	Down	serum/glucocorticoid regulated kinase 2 [Source:HGNC Symbol;Acc:HGNC:13900]
ENSSSCG00000025087	591.521	-1.03644	1.20475e-05	0.000938249	Down	Uncharacterized protein [Source:UniProtKB/TrEMBL;Acc:I3LIP6]
ENSSSCG00000025560	19.248	-2.03976	1.23814e-05	0.000940125	Down	Sus scrofa peptidoglycan recognition protein 2 (PGLYRP2), mRNA. [Source:RefSeq mRNA;Acc:NM_213738]
ENSSSCG00000009755	300.461	-1.01142	1.25036e-05	0.000944353	Down	acetoacetyl-CoA synthetase [Source:HGNC Symbol;Acc:HGNC:21298]
ENSSSCG00000029744	14.0266	-2.07125	1.33448e-05	0.00098689	Down	phospholipase C, eta 2 [Source:HGNC Symbol;Acc:HGNC:29037]
