# Supplementary material for: Identification of candidate genes associated with porcine meat color traits by genome-wide transcriptome analysis
Source: Sci Rep. 2016 Oct 17;6:35224. doi: 10.1038/srep35224 (PMC5066258; doi:10.1038/srep35224)
Supplement: Dataset 8 [file srep35224-s9.xls]

## Sheet: Title and authours
Title
Identification of candidate genes associated to porcine meat color traits using genome-wide transcriptome analysis
Authors
Bojiang Li, Chao Dong, Pinghua Li, Zhuqing Ren, Han Wang, Fengxiang Yu, Caibo Ning, Kaiqing Liu, Wei Wei, Ruihua Huang, Jie Chen,Wangjun Wu* & Honglin Liu*
*the corresponding author

## Sheet: Bf28-vs-Sol28
Table S8. DEGs for Bf28 vs Sol28 from DEGseq method
GeneID	Bf28	Sol28	log2Fold	pvalue	qvalue	Diff	Description
ENSSSCG00000004570	254536	106545	-1.6892	0	0	Down	-
ENSSSCG00000002029	24268.7	158063	2.27055	0	0	Up	Sus scrofa myosin, heavy chain 7, cardiac muscle, beta (MYH7), mRNA. [Source:RefSeq mRNA;Acc:NM_213855]
ENSSSCG00000012699	24354	148592	2.17634	0	0	Up	Sus scrofa four and a half LIM domains 1 protein, isoform C (FHL1C), mRNA. [Source:RefSeq mRNA;Acc:NM_214375]
ENSSSCG00000016157	209272	131774	-1.10009	0	0	Down	myosin light chain 1/3, skeletal muscle isoform [Source:RefSeq peptide;Acc:NP_999539]
ENSSSCG00000000866	13879.5	91662.5	2.2906	0	0	Up	myosin binding protein C, slow type [Source:HGNC Symbol;Acc:HGNC:7549]
ENSSSCG00000018005	52579.5	171122	1.26967	0	0	Up	myosin, heavy chain 1, skeletal muscle, adult [Source:HGNC Symbol;Acc:HGNC:7567]
ENSSSCG00000011441	8354.12	64363	2.51289	0	0	Up	Sus scrofa troponin C type 1 (slow) (TNNC1), mRNA. [Source:RefSeq mRNA;Acc:NM_001130243]
ENSSSCG00000009830	12940.2	73445.1	2.07203	0	0	Up	Sus scrofa myosin light chain 2V (MLC2V), mRNA. [Source:RefSeq mRNA;Acc:NM_213791]
ENSSSCG00000025353	8911.42	59940.3	2.31702	0	0	Up	Sus scrofa troponin T type 1 (skeletal, slow) (TNNT1), mRNA. [Source:RefSeq mRNA;Acc:NM_213748]
ENSSSCG00000024061	5982	51154.2	2.66337	0	0	Up	Sus scrofa troponin I type 1 (skeletal, slow) (TNNI1), mRNA. [Source:RefSeq mRNA;Acc:NM_213912]
ENSSSCG00000013366	115967	70094.2	-1.15913	0	0	Down	Sus scrofa lactate dehydrogenase A (LDHA), mRNA. [Source:RefSeq mRNA;Acc:NM_001172363]
ENSSSCG00000010144	15949.6	72646.5	1.75459	0	0	Up	actinin, alpha 2 [Source:HGNC Symbol;Acc:HGNC:164]
ENSSSCG00000016720	94678.2	56826	-1.16926	0	0	Down	Sus scrofa phosphoglycerate mutase 2 (muscle) (PGAM2), mRNA. [Source:RefSeq mRNA;Acc:NM_001134968]
ENSSSCG00000011325	4129.42	32349.9	2.53697	0	0	Up	Sus scrofa myosin, light chain 3, alkali; ventricular, skeletal, slow (MYL3), mRNA. [Source:RefSeq mRNA;Acc:NM_001278773]
ENSSSCG00000016605	2803.58	28003.3	2.88747	0	0	Up	leiomodin 2 (cardiac) [Source:HGNC Symbol;Acc:HGNC:6648]
ENSSSCG00000006556	4787.39	33043.2	2.35426	0	0	Up	Sus scrofa tropomyosin 3 (TPM3), mRNA. [Source:RefSeq mRNA;Acc:NM_001001632]
ENSSSCG00000017500	24747.8	75039.2	1.16757	0	0	Up	Sus scrofa titin-cap (telethonin) (TCAP), mRNA. [Source:RefSeq mRNA;Acc:NM_001145754]
ENSSSCG00000003812	63419.9	40978.4	-1.06285	0	0	Down	phosphoglucomutase 1 [Source:HGNC Symbol;Acc:HGNC:8905]
ENSSSCG00000018003	5106.49	28956.2	2.07069	0	0	Up	Sus scrofa myosin, heavy chain 2, skeletal muscle, adult (MYH2), mRNA. [Source:RefSeq mRNA;Acc:NM_214136]
ENSSSCG00000010554	19661.9	6046.05	-2.13412	0	0	Down	Sus scrofa stearoyl-CoA desaturase (delta-9-desaturase) (SCD), mRNA. [Source:RefSeq mRNA;Acc:NM_213781]
ENSSSCG00000030681	14191.4	2869.24	-2.73906	0	0	Down	myosin binding protein H [Source:HGNC Symbol;Acc:HGNC:7552]
ENSSSCG00000013354	265.167	12008.7	5.06825	0	0	Up	Sus scrofa cysteine and glycine-rich protein 3 (cardiac LIM protein) (CSRP3), mRNA. [Source:RefSeq mRNA;Acc:NM_001172368]
ENSSSCG00000000138	5803.12	357.613	-4.45314	0	0	Down	parvalbumin [Source:HGNC Symbol;Acc:HGNC:9704]
ENSSSCG00000005627	28012.5	17663.8	-1.09806	0	0	Down	Adenylate kinase isoenzyme 1 [Source:UniProtKB/Swiss-Prot;Acc:P00571]
ENSSSCG00000015025	8080.86	26313.2	1.27042	0	0	Up	Alpha-crystallin B chain [Source:UniProtKB/Swiss-Prot;Acc:Q7M2W6]
ENSSSCG00000023498	1658.42	10456.3	2.2237	0	0	Up	Uncharacterized protein [Source:UniProtKB/TrEMBL;Acc:F1RM62]
ENSSSCG00000011452	4553.69	17062.2	1.47291	0	0	Up	Uncharacterized protein [Source:UniProtKB/TrEMBL;Acc:F1SH93]
ENSSSCG00000006754	12631.9	6505.84	-1.39004	0	0	Down	Sus scrofa adenosine monophosphate deaminase 1 (AMPD1), mRNA. [Source:RefSeq mRNA;Acc:NM_001123076]
ENSSSCG00000010861	4427.85	15458.7	1.37096	0	0	Up	aarF domain containing kinase 3 [Source:HGNC Symbol;Acc:HGNC:16812]
ENSSSCG00000006036	7766.26	22253.3	1.08595	0	0	Up	Sus scrofa actin-binding Rho activating protein (ABRA), mRNA. [Source:RefSeq mRNA;Acc:NM_001135960]
ENSSSCG00000007288	532.133	5511.2	2.93973	0	0	Up	myosin, heavy chain 7B, cardiac muscle, beta [Source:HGNC Symbol;Acc:HGNC:15906]
ENSSSCG00000029441	1766.28	8871.5	1.89568	0	0	Up	Uncharacterized protein [Source:UniProtKB/TrEMBL;Acc:F1SS65]
ENSSSCG00000012411	10376.6	5520.58	-1.34322	0	0	Down	-
ENSSSCG00000021059	4217.51	936.257	-2.6042	0	0	Down	adenosine A1 receptor [Source:HGNC Symbol;Acc:HGNC:262]
ENSSSCG00000023496	12570.7	7742.37	-1.132	0	0	Down	Uncharacterized protein [Source:UniProtKB/TrEMBL;Acc:I3LLS0]
ENSSSCG00000021071	1889.43	8617.11	1.75647	0	0	Up	Sus scrofa heat shock 27kDa protein family, member 7 (cardiovascular) (HSPB7), mRNA. [Source:RefSeq mRNA;Acc:NM_001243388]
ENSSSCG00000004248	492.582	4595.79	2.7891	0	0	Up	Sus scrofa phospholamban (PLN), mRNA. [Source:RefSeq mRNA;Acc:NM_214213]
ENSSSCG00000029944	8374.79	4352.87	-1.37687	0	0	Down	Sus scrofa fatty acid synthase (FASN), mRNA. [Source:RefSeq mRNA;Acc:NM_001099930]
ENSSSCG00000028808	252.583	3600.11	3.40043	0	0	Up	Uncharacterized protein [Source:UniProtKB/TrEMBL;Acc:F1SLZ3]
ENSSSCG00000009889	7984.68	4137.05	-1.38141	0	0	Down	Sus scrofa aldehyde dehydrogenase 2 family (mitochondrial) (ALDH2), mRNA. [Source:RefSeq mRNA;Acc:NM_001044611]
ENSSSCG00000016792	2215.72	8265.75	1.46659	0	0	Up	family with sequence similarity 134, member B [Source:HGNC Symbol;Acc:HGNC:25964]
ENSSSCG00000006391	2426.06	8553.51	1.38512	0	0	Up	Sus scrofa ATPase, Na+/K+ transporting, alpha 2 polypeptide (ATP1A2), mRNA. [Source:RefSeq mRNA;Acc:NM_001171541]
ENSSSCG00000002780	903.367	4810.57	1.98004	0	0	Up	tubulin polymerization-promoting protein family member 3 [Source:HGNC Symbol;Acc:HGNC:24162]
ENSSSCG00000011133	2739.76	777.782	-2.24939	0	0	Down	6-phosphofructo-2-kinase/fructose-2,6-biphosphatase 3 [Source:HGNC Symbol;Acc:HGNC:8874]
ENSSSCG00000023044	5368.97	2793.13	-1.37554	0	0	Down	Uncharacterized protein [Source:UniProtKB/TrEMBL;Acc:I3LCW1]
ENSSSCG00000011848	394.605	2921.37	2.45538	0	0	Up	Sus scrofa transferrin receptor (p90, CD71) (TFRC), mRNA. [Source:RefSeq mRNA;Acc:NM_214001]
ENSSSCG00000029000	2951.9	8543.08	1.10033	0	0	Up	Sus scrofa small muscle protein, X-linked (SMPX), mRNA. [Source:RefSeq mRNA;Acc:NM_001078687]
ENSSSCG00000012911	5482.22	3247.71	-1.18812	0	0	Down	carnosine synthase 1 [Source:HGNC Symbol;Acc:HGNC:29268]
ENSSSCG00000002032	1611.68	278.375	-2.96624	0	0	Down	solute carrier family 7 (amino acid transporter light chain, L system), member 8 [Source:HGNC Symbol;Acc:HGNC:11066]
ENSSSCG00000010522	470.11	2959.95	2.22172	0	0	Up	Uncharacterized protein [Source:UniProtKB/TrEMBL;Acc:F1S8Y0]
ENSSSCG00000004789	1545.16	5462.19	1.38894	4.12216e-298	6.9567e-296	Up	Sus scrofa thrombospondin 1 (THBS1), mRNA. [Source:RefSeq mRNA;Acc:NM_001244536]
ENSSSCG00000025240	1428.31	5192.16	1.42925	6.5806e-296	1.09875e-293	Up	DNA-damage-inducible transcript 4-like [Source:HGNC Symbol;Acc:HGNC:30555]
ENSSSCG00000011538	1023.82	4277.8	1.63013	8.37684e-296	1.38394e-293	Up	Sus scrofa LIM and cysteine-rich domains 1 (LMCD1), mRNA. [Source:RefSeq mRNA;Acc:NM_001008692]
ENSSSCG00000010947	5711.44	3590.72	-1.10236	8.55165e-293	1.38369e-290	Down	Sus scrofa fructose-1,6-bisphosphatase 2 (FBP2), mRNA. [Source:RefSeq mRNA;Acc:NM_001167632]
ENSSSCG00000030113	2176.17	770.483	-1.93074	5.09682e-257	7.84261e-255	Down	shisa family member 2 [Source:HGNC Symbol;Acc:HGNC:20366]
ENSSSCG00000014118	430.56	2488.69	2.09832	8.51151e-243	1.2845e-240	Up	Uncharacterized protein [Source:UniProtKB/TrEMBL;Acc:F1RF27]
ENSSSCG00000005699	2432.35	6805.07	1.05148	1.04861e-239	1.56742e-237	Up	hemicentin 2 [Source:HGNC Symbol;Acc:HGNC:21293]
ENSSSCG00000004094	2335.27	1007.15	-1.64609	1.45042e-221	2.03253e-219	Down	protein phosphatase 1, regulatory (inhibitor) subunit 14C [Source:HGNC Symbol;Acc:HGNC:14952]
ENSSSCG00000014117	551.908	2623.19	1.81604	1.13424e-211	1.54799e-209	Up	Uncharacterized protein [Source:UniProtKB/TrEMBL;Acc:F1RF28]
ENSSSCG00000010219	1060.67	3685.6	1.36414	2.01406e-196	2.67887e-194	Up	AT rich interactive domain 5B (MRF1-like) [Source:HGNC Symbol;Acc:HGNC:17362]
ENSSSCG00000015105	2762.24	1464.86	-1.34786	4.1574e-195	5.43754e-193	Down	Sus scrofa solute carrier family 37 (glucose-6-phosphate transporter), member 4 (SLC37A4), mRNA. [Source:RefSeq mRNA;Acc:NM_001199719]
ENSSSCG00000003253	1617.07	4820.99	1.14317	7.97283e-195	1.03416e-192	Up	Uncharacterized protein [Source:UniProtKB/TrEMBL;Acc:F1RNK3]
ENSSSCG00000030165	1043.59	3543.81	1.33096	5.06608e-182	6.36097e-180	Up	v-maf avian musculoaponeurotic fibrosarcoma oncogene homolog F [Source:HGNC Symbol;Acc:HGNC:6780]
ENSSSCG00000003088	3092.12	1839.15	-1.18234	3.60056e-178	4.48498e-176	Down	Sus scrofa apolipoprotein E (APOE), mRNA. [Source:RefSeq mRNA;Acc:NM_214308]
ENSSSCG00000008261	649.885	2624.23	1.58086	1.85434e-174	2.29165e-172	Up	Sus scrofa hexokinase 2 (HK2), mRNA. [Source:RefSeq mRNA;Acc:NM_001122987]
ENSSSCG00000023110	3178.41	1942.37	-1.14327	1.25437e-173	1.53807e-171	Down	UBX domain protein 1 [Source:HGNC Symbol;Acc:HGNC:18402]
ENSSSCG00000020919	1359.1	4124.54	1.1688	6.28971e-173	7.65248e-171	Up	myeloid leukemia factor 1 [Source:HGNC Symbol;Acc:HGNC:7125]
ENSSSCG00000023513	898.872	3149.7	1.37625	2.06609e-170	2.45662e-168	Up	phytanoyl-CoA 2-hydroxylase [Source:HGNC Symbol;Acc:HGNC:8940]
ENSSSCG00000015073	1811.23	4953.4	1.01867	2.88128e-166	3.32512e-164	Up	transgelin [Source:HGNC Symbol;Acc:HGNC:11553]
ENSSSCG00000026981	196.853	1423.15	2.42112	6.09969e-166	6.98793e-164	Up	mitochondrial ribosomal protein S6 [Source:HGNC Symbol;Acc:HGNC:14051]
ENSSSCG00000020976	1173.03	3651.19	1.20535	6.76449e-161	7.63804e-159	Up	cysteine and glycine-rich protein 1 [Source:HGNC Symbol;Acc:HGNC:2469]
ENSSSCG00000015270	507.863	2188.42	1.6746	3.19079e-158	3.55173e-156	Up	Fibromodulin [Source:UniProtKB/Swiss-Prot;Acc:Q9TTB4]
ENSSSCG00000005385	747.862	2649.25	1.39196	4.02918e-146	4.3019e-144	Up	Sus scrofa neuron-derived orphan receptor-1 alfa (NOR-1), mRNA. [Source:RefSeq mRNA;Acc:NM_214247]
ENSSSCG00000028777	17.9775	696.458	4.843	1.12517e-140	1.1695e-138	Up	myosin light chain kinase family, member 4 [Source:HGNC Symbol;Acc:HGNC:27972]
ENSSSCG00000025698	1536.17	4173.54	1.00915	2.80976e-138	2.90126e-136	Up	plasminogen activator inhibitor 1 precursor [Source:RefSeq peptide;Acc:NP_999075]
ENSSSCG00000025729	2669.65	1677.55	-1.10308	4.39786e-138	4.5114e-136	Down	insulin receptor substrate 1 [Source:HGNC Symbol;Acc:HGNC:6125]
ENSSSCG00000027428	1011.23	319.036	-2.0971	5.38248e-134	5.45019e-132	Down	Sus scrofa energy homeostasis associated (ENHO), mRNA. [Source:RefSeq mRNA;Acc:NM_001164858]
ENSSSCG00000020972	905.164	2876.54	1.2353	4.00728e-132	4.03168e-130	Up	Uncharacterized protein [Source:UniProtKB/TrEMBL;Acc:I3LLE3]
ENSSSCG00000009110	40.4493	723.566	3.72816	1.207e-127	1.17664e-125	Up	myozenin 2 [Source:HGNC Symbol;Acc:HGNC:1330]
ENSSSCG00000014113	2132.12	1251.12	-1.20185	1.13536e-126	1.09997e-124	Down	homer homolog 1 [Source:RefSeq peptide;Acc:NP_001230740]
ENSSSCG00000010925	773.03	2552.29	1.29042	1.33259e-125	1.28313e-123	Up	protein phosphatase 1, regulatory subunit 12B [Source:HGNC Symbol;Acc:HGNC:7619]
ENSSSCG00000010493	348.762	1598.31	1.76345	1.09328e-124	1.04628e-122	Up	Uncharacterized protein [Source:UniProtKB/TrEMBL;Acc:F1SC51]
ENSSSCG00000011646	2214.82	1340.79	-1.15689	6.95732e-124	6.49971e-122	Down	kyphoscoliosis peptidase [Source:HGNC Symbol;Acc:HGNC:26576]
ENSSSCG00000001570	752.356	2466.8	1.28037	5.11113e-120	4.63695e-118	Up	Sus scrofa peptidase inhibitor 16 (PI16), mRNA. [Source:RefSeq mRNA;Acc:NM_001243527]
ENSSSCG00000004255	1237.75	3417.65	1.03251	7.11874e-118	6.38449e-116	Up	vestigial-like family member 2 [Source:HGNC Symbol;Acc:HGNC:20232]
ENSSSCG00000010594	512.357	1914.22	1.46875	6.84521e-115	6.03571e-113	Up	5'-nucleotidase, cytosolic II [Source:HGNC Symbol;Acc:HGNC:8022]
ENSSSCG00000010537	1143.37	3175.77	1.04104	3.92201e-111	3.36372e-109	Up	Sus scrofa glutamic-oxaloacetic transaminase 1, soluble (aspartate aminotransferase 1) (GOT1), mRNA. [Source:RefSeq mRNA;Acc:NM_213927]
ENSSSCG00000009134	1172.13	516.088	-1.61622	2.35785e-109	2.01122e-107	Down	Uncharacterized protein [Source:UniProtKB/TrEMBL;Acc:F1S137]
ENSSSCG00000001759	660.671	2193.64	1.29854	2.88268e-109	2.44561e-107	Up	Sus scrofa DnaJ (Hsp40) homolog, subfamily A, member 4 (DNAJA4), mRNA. [Source:RefSeq mRNA;Acc:NM_214339]
ENSSSCG00000013934	7.19098	509.833	5.71491	1.73533e-106	1.45647e-104	Up	cartilage intermediate layer protein 2 [Source:HGNC Symbol;Acc:HGNC:24213]
ENSSSCG00000030260	426.964	1658.78	1.52516	1.94463e-105	1.60637e-103	Up	profilin 2 [Source:HGNC Symbol;Acc:HGNC:8882]
ENSSSCG00000005998	1126.29	496.279	-1.61513	4.71703e-105	3.87611e-103	Down	DEP domain containing MTOR-interacting protein [Source:HGNC Symbol;Acc:HGNC:22953]
ENSSSCG00000010429	231.01	1173.97	1.91259	1.18282e-102	9.61881e-101	Up	cGMP-dependent protein kinase 1 [Source:RefSeq peptide;Acc:NP_001038039]
ENSSSCG00000010850	816.176	2453.24	1.15496	9.71341e-102	7.85835e-100	Up	enabled homolog (Drosophila) [Source:HGNC Symbol;Acc:HGNC:18271]
ENSSSCG00000016156	786.513	2392.77	1.17236	1.24563e-101	1.00257e-99	Up	Sus scrofa acyl-CoA dehydrogenase, long chain (ACADL), mRNA. [Source:RefSeq mRNA;Acc:NM_213897]
ENSSSCG00000009592	577.076	1947.58	1.32207	6.55317e-100	5.11702e-98	Up	nuclear factor, interleukin 3 regulated [Source:HGNC Symbol;Acc:HGNC:7787]
ENSSSCG00000011224	959.996	395.146	-1.71342	1.54554e-97	1.18908e-95	Down	glutamate decarboxylase-like 1 [Source:HGNC Symbol;Acc:HGNC:27949]
ENSSSCG00000003837	2058.42	1353.3	-1.03784	5.42544e-97	4.1336e-95	Down	5'-AMP-activated protein kinase catalytic subunit alpha-2 [Source:RefSeq peptide;Acc:NP_999431]
ENSSSCG00000005278	346.965	1383.53	1.56272	2.15034e-91	1.59196e-89	Up	prune homolog 2 (Drosophila) [Source:HGNC Symbol;Acc:HGNC:25209]
ENSSSCG00000003913	340.673	1366.85	1.57162	4.75217e-91	3.50166e-89	Up	microtubule associated serine/threonine kinase 2 [Source:HGNC Symbol;Acc:HGNC:19035]
ENSSSCG00000025136	1076.85	515.046	-1.49682	3.72616e-90	2.68266e-88	Down	Uncharacterized protein [Source:UniProtKB/TrEMBL;Acc:I3LCP0]
ENSSSCG00000011075	382.92	1451.3	1.48945	2.24367e-89	1.58623e-87	Up	KIAA1217 [Source:HGNC Symbol;Acc:HGNC:25428]
ENSSSCG00000013916	8.08985	418.084	5.25875	5.79092e-87	4.05752e-85	Up	cartilage oligomeric matrix protein [Source:HGNC Symbol;Acc:HGNC:2227]
ENSSSCG00000008504	731.682	2162.36	1.13054	6.14883e-87	4.28915e-85	Up	cysteine rich transmembrane BMP regulator 1 (chordin-like) [Source:HGNC Symbol;Acc:HGNC:2359]
ENSSSCG00000002294	408.088	59.4284	-3.21244	6.69224e-87	4.64755e-85	Down	arginase 2 [Source:HGNC Symbol;Acc:HGNC:664]
ENSSSCG00000005437	708.311	2102.93	1.13716	2.21589e-85	1.52537e-83	Up	Sus scrofa Kruppel-like factor 4 (gut) (KLF4), mRNA. [Source:RefSeq mRNA;Acc:NM_001031782]
ENSSSCG00000030087	1158.65	603.667	-1.3734	2.4393e-85	1.67182e-83	Down	Uncharacterized protein [Source:UniProtKB/TrEMBL;Acc:I3LCP0]
ENSSSCG00000009668	813.48	2272.87	1.04956	3.93975e-81	2.60905e-79	Up	Sus scrofa clusterin (CLU), mRNA. [Source:RefSeq mRNA;Acc:NM_213971]
ENSSSCG00000006630	628.312	1904.84	1.16733	9.4135e-81	6.1818e-79	Up	vacuolar protein sorting 72 homolog (S. cerevisiae) [Source:HGNC Symbol;Acc:HGNC:11644]
ENSSSCG00000023522	396.403	1418.98	1.40704	1.95356e-80	1.27225e-78	Up	transglutaminase 2 [Source:HGNC Symbol;Acc:HGNC:11778]
ENSSSCG00000030278	52.1346	535.898	2.92886	9.77063e-78	6.25919e-76	Up	myeloid/lymphoid or mixed-lineage leukemia; translocated to, 11 [Source:HGNC Symbol;Acc:HGNC:16997]
ENSSSCG00000015340	615.728	210.606	-1.98053	1.31084e-76	8.22947e-75	Down	Sus scrofa asparagine synthetase (glutamine-hydrolyzing) (ASNS), mRNA. [Source:RefSeq mRNA;Acc:NM_001167640]
ENSSSCG00000030130	787.412	2182.17	1.03779	1.41624e-76	8.85571e-75	Up	dihydropyrimidinase-like 2 [Source:HGNC Symbol;Acc:HGNC:3014]
ENSSSCG00000017215	843.142	384.72	-1.56475	1.17614e-75	7.26754e-74	Down	Solute carrier family 16, member 5 (Monocarboxylic acid transporter 6) [Source:UniProtKB/TrEMBL;Acc:F1RVX0]
ENSSSCG00000027519	30.5617	447.276	3.43859	5.14448e-75	3.14174e-73	Up	myomesin 3 [Source:HGNC Symbol;Acc:HGNC:26679]
ENSSSCG00000001872	825.165	373.252	-1.57731	6.28115e-75	3.82103e-73	Down	leucine rich repeat and Ig domain containing 1 [Source:HGNC Symbol;Acc:HGNC:21205]
ENSSSCG00000024247	4.49436	340.931	5.81244	7.65177e-72	4.51483e-70	Up	SH3 domain binding kinase family, member 2 [Source:HGNC Symbol;Acc:HGNC:34416]
ENSSSCG00000015570	461.122	1481.54	1.2511	2.51087e-70	1.45417e-68	Up	Sus scrofa influenza virus NS1A binding protein (IVNS1ABP), mRNA. [Source:RefSeq mRNA;Acc:NM_001161649]
ENSSSCG00000006769	425.167	1398.13	1.28462	3.41006e-69	1.95332e-67	Up	Sus scrofa solute carrier family 16, member 1 (monocarboxylic acid transporter 1) (SLC16A1), mRNA. [Source:RefSeq mRNA;Acc:NM_001128445]
ENSSSCG00000015239	0.001	378.465	8.28505	7.39926e-69	4.19247e-67	Up	BARX homeobox 2 [Source:HGNC Symbol;Acc:HGNC:956]
ENSSSCG00000025525	744.266	2027.86	1.01329	1.28713e-68	7.26674e-67	Up	Uncharacterized protein [Source:UniProtKB/TrEMBL;Acc:I3LJ05]
ENSSSCG00000009434	439.549	1420.03	1.25904	3.88601e-68	2.17825e-66	Up	Sus scrofa response gene to complement 32 protein (RGC32), mRNA. [Source:RefSeq mRNA;Acc:NM_001244227]
ENSSSCG00000004803	60.2244	506.705	2.63994	2.75684e-66	1.51819e-64	Up	Sus scrofa actin, alpha, cardiac muscle 1 (ACTC1), mRNA. [Source:RefSeq mRNA;Acc:NM_001170517]
ENSSSCG00000015140	891.681	467.086	-1.36562	1.49347e-65	8.16727e-64	Down	Uncharacterized protein [Source:UniProtKB/TrEMBL;Acc:F1S9Q3]
ENSSSCG00000006651	229.213	938.342	1.60065	9.71181e-65	5.2926e-63	Up	ADAMTS-like 4 [Source:HGNC Symbol;Acc:HGNC:19706]
ENSSSCG00000024342	293.032	1075.97	1.44372	8.53121e-64	4.58552e-62	Up	aquaporin-4 [Source:RefSeq peptide;Acc:NP_001103893]
ENSSSCG00000004454	995.951	568.218	-1.24241	2.60418e-63	1.38083e-61	Down	malic enzyme 1, NADP(+)-dependent, cytosolic [Source:HGNC Symbol;Acc:HGNC:6983]
ENSSSCG00000009626	670.559	1825.6	1.01215	7.61466e-62	3.95736e-60	Up	Uncharacterized protein [Source:UniProtKB/TrEMBL;Acc:F1RMA6]
ENSSSCG00000011453	213.932	879.957	1.6075	3.43867e-61	1.76372e-59	Up	inter-alpha-trypsin inhibitor heavy chain H4 precursor [Source:RefSeq peptide;Acc:NP_001001537]
ENSSSCG00000024428	2.69662	288.801	6.31	1.17339e-60	5.97932e-59	Up	cholinergic receptor, nicotinic, alpha 9 (neuronal) [Source:HGNC Symbol;Acc:HGNC:14079]
ENSSSCG00000010071	192.359	825.741	1.66911	1.29136e-60	6.55918e-59	Up	matrix metallopeptidase 11 [Source:HGNC Symbol;Acc:HGNC:7157]
ENSSSCG00000027559	1030.11	615.135	-1.1766	3.54263e-60	1.78783e-58	Down	pro-epidermal growth factor precursor [Source:RefSeq peptide;Acc:NP_999185]
ENSSSCG00000015872	1304.26	871.616	-1.01425	6.6452e-60	3.33215e-58	Down	Uncharacterized protein [Source:UniProtKB/TrEMBL;Acc:F1RPU0]
ENSSSCG00000015622	645.39	1747.4	1.00419	1.57397e-58	7.74401e-57	Up	CD34 molecule [Source:HGNC Symbol;Acc:HGNC:1662]
ENSSSCG00000022364	285.841	1010.28	1.38869	1.0689e-56	5.17791e-55	Up	carnitine O-palmitoyltransferase 1, muscle isoform [Source:RefSeq peptide;Acc:NP_001007192]
ENSSSCG00000027325	77.303	502.534	2.26784	1.69339e-55	8.07836e-54	Up	TMF1-regulated nuclear protein 1 [Source:HGNC Symbol;Acc:HGNC:34348]
ENSSSCG00000005965	531.234	1495.09	1.06004	7.51573e-55	3.553e-53	Up	Sus scrofa v-myc myelocytomatosis viral oncogene homolog (avian) (MYC), mRNA. [Source:RefSeq mRNA;Acc:NM_001005154]
ENSSSCG00000012480	7.19098	265.864	4.77557	1.27079e-54	5.97158e-53	Up	Sus scrofa tenomodulin (TNMD), mRNA. [Source:RefSeq mRNA;Acc:NM_001099934]
ENSSSCG00000009914	896.176	524.429	-1.20581	1.32597e-54	6.21228e-53	Down	malectin [Source:HGNC Symbol;Acc:HGNC:28973]
ENSSSCG00000024681	30.5617	351.357	3.09036	3.18287e-54	1.48676e-52	Up	trans-2,3-enoyl-CoA reductase-like [Source:HGNC Symbol;Acc:HGNC:27365]
ENSSSCG00000027344	121.348	612.008	1.90162	5.29268e-54	2.45765e-52	Up	ATPase, Ca++ transporting, cardiac muscle, slow twitch 2 [Source:HGNC Symbol;Acc:HGNC:812]
ENSSSCG00000017260	473.706	1372.07	1.10151	1.28245e-53	5.92e-52	Up	Sus scrofa WD repeat domain, phosphoinositide interacting 1 (WIPI1), mRNA. [Source:RefSeq mRNA;Acc:NM_001190294]
ENSSSCG00000008976	207.639	805.932	1.5238	4.07093e-52	1.84662e-50	Up	Sus scrofa ADP-ribosyltransferase 3 (ART3), mRNA. [Source:RefSeq mRNA;Acc:NM_001244205]
ENSSSCG00000003006	204.943	797.591	1.52765	8.81623e-52	3.98763e-50	Up	Sus scrofa cytochrome P450 2B22 (CYP2B22), mRNA. [Source:RefSeq mRNA;Acc:NM_214413]
ENSSSCG00000022492	37.7526	362.826	2.83185	1.61928e-51	7.26133e-50	Up	adenosine monophosphate deaminase 3 [Source:HGNC Symbol;Acc:HGNC:470]
ENSSSCG00000005243	560.896	1520.12	1.00559	2.89565e-51	1.29479e-49	Up	phosphoglucomutase 5 [Source:HGNC Symbol;Acc:HGNC:8908]
ENSSSCG00000014795	416.178	1232.36	1.13337	1.56638e-50	6.96441e-49	Up	ADP-ribosyltransferase 1 [Source:HGNC Symbol;Acc:HGNC:723]
ENSSSCG00000027607	63.8199	437.893	2.34572	1.58781e-50	7.03975e-49	Up	immediate early response 3 [Source:HGNC Symbol;Acc:HGNC:5392]
ENSSSCG00000013400	253.482	44.8319	-2.93207	2.4e-50	1.05809e-48	Down	Uncharacterized protein [Source:UniProtKB/TrEMBL;Acc:F1S6W8]
ENSSSCG00000009865	239.1	851.806	1.40013	1.15341e-48	5.01464e-47	Up	T-box 3 [Source:HGNC Symbol;Acc:HGNC:11602]
ENSSSCG00000020731	258.875	52.1301	-2.74485	3.67097e-48	1.56565e-46	Down	Uncharacterized protein [Source:UniProtKB/TrEMBL;Acc:I3LPM7]
ENSSSCG00000004484	501.571	1377.28	1.02451	5.16335e-48	2.19024e-46	Up	collagen, type XII, alpha 1 [Source:HGNC Symbol;Acc:HGNC:2188]
ENSSSCG00000024174	200.448	757.972	1.48613	2.11225e-47	8.86412e-46	Up	TGFB-induced factor homeobox 1 [Source:HGNC Symbol;Acc:HGNC:11776]
ENSSSCG00000011669	372.133	1115.59	1.15113	5.0116e-47	2.08087e-45	Up	solute carrier family 25 (pyrimidine nucleotide carrier), member 36 [Source:HGNC Symbol;Acc:HGNC:25554]
ENSSSCG00000009320	470.11	1307.42	1.04288	5.74669e-47	2.37354e-45	Up	fms-related tyrosine kinase 1 [Source:HGNC Symbol;Acc:HGNC:3763]
ENSSSCG00000001700	510.56	1380.41	1.00216	1.83383e-46	7.45645e-45	Up	solute carrier family 29 (equilibrative nucleoside transporter), member 1 [Source:HGNC Symbol;Acc:HGNC:11003]
ENSSSCG00000000864	735.278	426.424	-1.21878	7.37738e-46	2.97656e-44	Down	choline phosphotransferase 1 [Source:HGNC Symbol;Acc:HGNC:17852]
ENSSSCG00000005494	226.516	803.847	1.39453	9.34256e-46	3.7406e-44	Up	tenascin precursor [Source:RefSeq peptide;Acc:NP_999395]
ENSSSCG00000011557	875.502	555.707	-1.08857	1.39438e-45	5.56865e-44	Down	Sus scrofa cell death-inducing DFFA-like effector c (CIDEC), mRNA. [Source:RefSeq mRNA;Acc:NM_001112689]
ENSSSCG00000010991	337.077	111.558	-2.02806	4.7965e-44	1.85421e-42	Down	Sus scrofa aquaporin 3 (Gill blood group) (AQP3), mRNA. [Source:RefSeq mRNA;Acc:NM_001110172]
ENSSSCG00000013297	344.268	1033.22	1.15276	8.84949e-44	3.39591e-42	Up	CD44 molecule (Indian blood group) [Source:HGNC Symbol;Acc:HGNC:1681]
ENSSSCG00000003851	249.887	824.699	1.28981	8.44886e-42	3.20301e-40	Up	Sus scrofa carnitine palmitoyltransferase 2 (CPT2), mRNA. [Source:RefSeq mRNA;Acc:NM_001246243]
ENSSSCG00000009364	79.9996	433.723	2.00593	1.69887e-41	6.39419e-40	Up	FRAS1 related extracellular matrix protein 2 [Source:HGNC Symbol;Acc:HGNC:25396]
ENSSSCG00000026427	46.7414	340.931	2.43393	2.08955e-41	7.84581e-40	Up	RAR-related orphan receptor C [Source:HGNC Symbol;Acc:HGNC:10260]
ENSSSCG00000024960	206.741	726.694	1.38075	6.16366e-41	2.2762e-39	Up	platelet derived growth factor C [Source:HGNC Symbol;Acc:HGNC:8801]
ENSSSCG00000010322	66.5166	389.933	2.11866	4.38102e-40	1.59536e-38	Up	zinc finger protein 503 [Source:HGNC Symbol;Acc:HGNC:23589]
ENSSSCG00000013579	291.235	886.212	1.17269	8.4701e-39	2.98737e-37	Up	Sus scrofa CD209 molecule (CD209), mRNA. [Source:RefSeq mRNA;Acc:NM_001129972]
ENSSSCG00000000997	61.1233	368.039	2.15728	9.17058e-39	3.22718e-37	Up	protein phosphatase 1, regulatory subunit 3G [Source:HGNC Symbol;Acc:HGNC:14945]
ENSSSCG00000006538	256.179	812.187	1.23188	1.85989e-38	6.48687e-37	Up	flavin adenine dinucleotide synthetase 1 [Source:HGNC Symbol;Acc:HGNC:24671]
ENSSSCG00000024812	239.1	771.526	1.25732	9.3691e-38	3.23183e-36	Up	-
ENSSSCG00000029189	310.111	914.362	1.1272	1.25494e-37	4.31936e-36	Up	dachsous cadherin-related 1 [Source:HGNC Symbol;Acc:HGNC:13681]
ENSSSCG00000010651	276.853	840.338	1.16907	1.04736e-36	3.54272e-35	Up	actin binding LIM protein 1 [Source:HGNC Symbol;Acc:HGNC:78]
ENSSSCG00000007227	311.909	910.192	1.11227	1.05372e-36	3.55659e-35	Up	Sus scrofa inhibitor of DNA binding 1, dominant negative helix-loop-helix protein (ID1), mRNA. [Source:RefSeq mRNA;Acc:NM_001244700]
ENSSSCG00000029570	396.403	1071.8	1.00221	1.81885e-36	6.07379e-35	Up	Uncharacterized protein [Source:UniProtKB/TrEMBL;Acc:I3LDA4]
ENSSSCG00000026968	159.1	590.113	1.45827	2.66206e-36	8.8707e-35	Up	-
ENSSSCG00000008991	213.932	707.927	1.29367	2.76099e-36	9.18089e-35	Up	Fraser extracellular matrix complex subunit 1 [Source:HGNC Symbol;Acc:HGNC:19185]
ENSSSCG00000030999	122.247	504.62	1.61262	5.34505e-36	1.76241e-34	Up	myosin, heavy chain 6, cardiac muscle, alpha [Source:HGNC Symbol;Acc:HGNC:7576]
ENSSSCG00000002287	195.055	664.138	1.33482	9.38696e-36	3.08865e-34	Up	membrane protein, palmitoylated 5 (MAGUK p55 subfamily member 5) [Source:HGNC Symbol;Acc:HGNC:18669]
ENSSSCG00000009233	64.7188	359.698	2.04175	1.78372e-35	5.82028e-34	Up	1-acylglycerol-3-phosphate O-acyltransferase 9 [Source:HGNC Symbol;Acc:HGNC:28157]
ENSSSCG00000002368	133.932	524.429	1.53647	6.35287e-35	2.0432e-33	Up	latent transforming growth factor beta binding protein 2 [Source:HGNC Symbol;Acc:HGNC:6715]
ENSSSCG00000008535	16.1797	210.606	3.26951	7.78243e-35	2.49786e-33	Up	CAP-GLY domain containing linker protein family, member 4 [Source:HGNC Symbol;Acc:HGNC:26108]
ENSSSCG00000029359	178.876	618.263	1.35648	3.40486e-34	1.08616e-32	Up	pleckstrin homology-like domain, family A, member 3 [Source:HGNC Symbol;Acc:HGNC:8934]
ENSSSCG00000007043	595.053	362.826	-1.14652	3.90378e-34	1.23777e-32	Down	glycerophosphocholine phosphodiesterase 1 [Source:HGNC Symbol;Acc:HGNC:26957]
ENSSSCG00000011131	142.921	531.727	1.46269	5.09759e-33	1.58429e-31	Up	protein kinase C, theta [Source:HGNC Symbol;Acc:HGNC:9410]
ENSSSCG00000007082	21.5729	217.904	2.90362	2.14517e-32	6.58873e-31	Up	otoraplin [Source:HGNC Symbol;Acc:HGNC:8517]
ENSSSCG00000003569	88.0895	399.317	1.74771	4.03734e-32	1.22565e-30	Up	Sus scrofa solute carrier family 9, subfamily A (NHE1, cation proton antiporter 1), member 1 (SLC9A1), mRNA. [Source:RefSeq mRNA;Acc:NM_001007103]
ENSSSCG00000009074	65.6177	343.016	1.95334	4.26375e-32	1.28939e-30	Up	chromosome 4 open reading frame 29 [Source:HGNC Symbol;Acc:HGNC:26111]
ENSSSCG00000009153	79.9996	378.465	1.80931	6.01414e-32	1.80827e-30	Up	dickkopf WNT signaling pathway inhibitor 2 [Source:HGNC Symbol;Acc:HGNC:2892]
ENSSSCG00000004193	225.617	698.544	1.19769	6.11333e-32	1.83458e-30	Up	ectonucleotide pyrophosphatase/phosphodiesterase 1 [Source:HGNC Symbol;Acc:HGNC:3356]
ENSSSCG00000009529	10.7865	176.2	3.59714	1.18211e-31	3.52723e-30	Up	Uncharacterized protein [Source:UniProtKB/TrEMBL;Acc:F1RLQ8]
ENSSSCG00000026686	463.818	261.693	-1.25846	5.34065e-31	1.56383e-29	Down	Uncharacterized protein [Source:UniProtKB/TrEMBL;Acc:I3LN27]
ENSSSCG00000007926	18.8763	201.222	2.98136	8.68033e-31	2.5276e-29	Up	SEC14-like lipid binding 5 [Source:HGNC Symbol;Acc:HGNC:29032]
ENSSSCG00000015584	35.9549	251.267	2.37218	4.22925e-30	1.21128e-28	Up	prospero homeobox 1 [Source:HGNC Symbol;Acc:HGNC:9459]
ENSSSCG00000023181	12.5842	167.859	3.30478	2.37441e-28	6.50374e-27	Up	zinc finger protein 385B [Source:HGNC Symbol;Acc:HGNC:26332]
ENSSSCG00000021997	119.55	447.276	1.47077	2.93953e-28	8.00971e-27	Up	ALS2 C-terminal like [Source:HGNC Symbol;Acc:HGNC:20605]
ENSSSCG00000021049	123.145	16.6816	-3.31681	3.57495e-28	9.67393e-27	Down	-
ENSSSCG00000006352	131.235	20.852	-3.08668	3.67062e-28	9.91574e-27	Down	Uncharacterized protein [Source:UniProtKB/TrEMBL;Acc:F1S1B2]
ENSSSCG00000027580	219.325	654.754	1.1451	4.40408e-28	1.18563e-26	Up	Uncharacterized protein [Source:UniProtKB/TrEMBL;Acc:I3LM16]
ENSSSCG00000015983	399.998	221.032	-1.28852	6.54475e-28	1.74991e-26	Down	homeobox D8 [Source:HGNC Symbol;Acc:HGNC:5139]
ENSSSCG00000016450	200.448	615.135	1.18489	7.10758e-28	1.89717e-26	Up	Sus scrofa nitric oxide synthase 3 (endothelial cell) (NOS3), mRNA. [Source:RefSeq mRNA;Acc:NM_214295]
ENSSSCG00000023653	261.572	736.077	1.05987	7.18651e-28	1.91498e-26	Up	GLIS family zinc finger 2 [Source:HGNC Symbol;Acc:HGNC:29450]
ENSSSCG00000006333	20.6741	191.839	2.78122	1.4586e-27	3.84105e-26	Up	NUF2, NDC80 kinetochore complex component [Source:HGNC Symbol;Acc:HGNC:14621]
ENSSSCG00000005465	333.482	166.816	-1.43213	2.20783e-27	5.77531e-26	Down	sushi domain containing 1 [Source:HGNC Symbol;Acc:HGNC:25413]
ENSSSCG00000000488	533.93	346.144	-1.05806	2.98702e-27	7.76181e-26	Down	MDM2 proto-oncogene, E3 ubiquitin protein ligase [Source:HGNC Symbol;Acc:HGNC:6973]
ENSSSCG00000015886	182.471	569.261	1.20864	1.07632e-26	2.75575e-25	Up	integrin beta-6 precursor [Source:RefSeq peptide;Acc:NP_001090892]
ENSSSCG00000024954	140.224	479.597	1.34131	1.81286e-26	4.61897e-25	Up	Fibroblast growth factor 1 [Source:UniProtKB/Swiss-Prot;Acc:P20002]
ENSSSCG00000022895	226.516	654.754	1.09856	2.25622e-26	5.73929e-25	Up	Uncharacterized protein [Source:UniProtKB/TrEMBL;Acc:I3LUY9]
ENSSSCG00000006196	104.269	400.359	1.5082	2.26254e-26	5.74605e-25	Up	solute carrier organic anion transporter family, member 5A1 [Source:HGNC Symbol;Acc:HGNC:19046]
ENSSSCG00000004507	119.55	432.68	1.42291	3.81887e-26	9.63621e-25	Up	Sus scrofa SMAD family member 7 (SMAD7), mRNA. [Source:RefSeq mRNA;Acc:NM_001244175]
ENSSSCG00000010276	147.415	491.066	1.30325	5.86291e-26	1.46526e-24	Up	unc-5 netrin receptor B [Source:HGNC Symbol;Acc:HGNC:12568]
ENSSSCG00000014012	200.448	598.454	1.14523	8.18373e-26	2.02913e-24	Up	glutamine-fructose-6-phosphate transaminase 2 [Source:HGNC Symbol;Acc:HGNC:4242]
ENSSSCG00000004250	2.69662	118.857	5.02915	9.79137e-26	2.42009e-24	Up	solute carrier family 35, member F1 [Source:HGNC Symbol;Acc:HGNC:21483]
ENSSSCG00000005713	448.537	276.29	-1.13183	1.2251e-25	3.01377e-24	Down	phosphatidic acid phosphatase type 2 domain containing 3 [Source:HGNC Symbol;Acc:HGNC:28174]
ENSSSCG00000003901	102.472	390.976	1.49908	1.41295e-25	3.47046e-24	Up	Sus scrofa fatty acid amide hydrolase (FAAH), mRNA. [Source:RefSeq mRNA;Acc:NM_213914]
ENSSSCG00000003519	97.0782	8.34082	-3.97367	1.50203e-25	3.68349e-24	Down	Uncharacterized protein [Source:UniProtKB/TrEMBL;Acc:F1STZ8]
ENSSSCG00000013401	73.7075	324.249	1.70444	1.53775e-25	3.76521e-24	Up	Sus scrofa dickkopf 3 homolog (Xenopus laevis) (DKK3), mRNA. [Source:RefSeq mRNA;Acc:NM_001039749]
ENSSSCG00000006524	254.381	701.672	1.03102	1.53815e-25	3.76033e-24	Up	thrombospondin 3 [Source:HGNC Symbol;Acc:HGNC:11787]
ENSSSCG00000010631	149.213	490.023	1.2827	2.57755e-25	6.26233e-24	Up	Uncharacterized protein [Source:UniProtKB/TrEMBL;Acc:F1S5L4]
ENSSSCG00000014818	386.515	222.074	-1.23226	2.58415e-25	6.26866e-24	Down	StAR-related lipid transfer (START) domain containing 10 [Source:HGNC Symbol;Acc:HGNC:10666]
ENSSSCG00000029558	80.8985	338.846	1.63366	3.7367e-25	9.00883e-24	Up	exostosin-like glycosyltransferase 1 [Source:HGNC Symbol;Acc:HGNC:3515]
ENSSSCG00000002279	124.044	22.9373	-2.86787	5.50738e-25	1.31967e-23	Down	Sus scrofa glutathione peroxidase 2 (gastrointestinal) (GPX2), mRNA. [Source:RefSeq mRNA;Acc:NM_001115136]
ENSSSCG00000016318	34.1572	218.946	2.24754	6.92521e-25	1.65688e-23	Up	ankyrin repeat and SOCS box containing 18 [Source:HGNC Symbol;Acc:HGNC:19770]
ENSSSCG00000006696	228.314	643.286	1.06166	1.25881e-24	2.99349e-23	Up	gap junction protein, alpha 5, 40kDa [Source:HGNC Symbol;Acc:HGNC:4279]
ENSSSCG00000002351	232.808	651.627	1.05212	1.38899e-24	3.28811e-23	Up	Uncharacterized protein [Source:UniProtKB/TrEMBL;Acc:F1S3H7]
ENSSSCG00000022368	211.235	81.323	-1.80989	1.73804e-24	4.08361e-23	Down	potassium voltage-gated channel subfamily S member 3 [Source:RefSeq peptide;Acc:NP_001038061]
ENSSSCG00000014919	155.505	496.279	1.24141	2.01596e-24	4.7084e-23	Up	Sus scrofa malic enzyme 3, NADP(+)-dependent, mitochondrial (ME3), mRNA. [Source:RefSeq mRNA;Acc:NM_001244258]
ENSSSCG00000012631	213.932	613.05	1.08608	2.26297e-24	5.26963e-23	Up	LON peptidase N-terminal domain and ring finger 3 [Source:HGNC Symbol;Acc:HGNC:21152]
ENSSSCG00000001835	88.0895	349.272	1.55453	3.39277e-24	7.84236e-23	Up	abhydrolase domain containing 2 [Source:HGNC Symbol;Acc:HGNC:18717]
ENSSSCG00000017909	12.5842	145.964	3.10315	1.33595e-23	3.05207e-22	Up	cholinergic receptor, nicotinic, epsilon (muscle) [Source:HGNC Symbol;Acc:HGNC:1966]
ENSSSCG00000006354	171.685	522.344	1.17246	1.51741e-23	3.46158e-22	Up	translocase of outer mitochondrial membrane 40 homolog (yeast)-like [Source:HGNC Symbol;Acc:HGNC:25756]
ENSSSCG00000016983	12.5842	144.922	3.09281	2.23988e-23	5.07286e-22	Up	Sus scrofa stanniocalcin 2 (STC2), mRNA. [Source:RefSeq mRNA;Acc:NM_001110173]
ENSSSCG00000001473	0.001	105.303	6.43943	4.17119e-23	9.36579e-22	Up	Collagen type XI alpha 2 [Source:UniProtKB/TrEMBL;Acc:A5D9L2]
ENSSSCG00000001384	214.831	603.667	1.05777	4.42602e-23	9.89551e-22	Up	valyl-tRNA synthetase 2, mitochondrial [Source:HGNC Symbol;Acc:HGNC:21642]
ENSSSCG00000000006	86.2917	337.803	1.53611	4.46566e-23	9.96991e-22	Up	Sus scrofa peroxisome proliferator-activated receptor alpha (PPARA), mRNA. [Source:RefSeq mRNA;Acc:NM_001044526]
ENSSSCG00000025578	66.5166	290.886	1.69589	6.30416e-23	1.39751e-21	Up	aldehyde dehydrogenase 1 family, member A2 [Source:HGNC Symbol;Acc:HGNC:15472]
ENSSSCG00000022246	211.235	594.284	1.05952	8.36894e-23	1.84222e-21	Up	Uncharacterized protein [Source:UniProtKB/TrEMBL;Acc:I3LU56]
ENSSSCG00000009276	175.28	522.344	1.14256	1.17119e-22	2.55658e-21	Up	exportin 4 [Source:HGNC Symbol;Acc:HGNC:17796]
ENSSSCG00000007866	28.7639	191.839	2.30478	1.23229e-22	2.68623e-21	Up	transmembrane channel-like 7 [Source:HGNC Symbol;Acc:HGNC:23000]
ENSSSCG00000010481	17.0786	156.39	2.76211	1.27984e-22	2.78601e-21	Up	leucine-rich, glioma inactivated 1 [Source:HGNC Symbol;Acc:HGNC:6572]
ENSSSCG00000024899	232.808	633.902	1.01234	1.37422e-22	2.98317e-21	Up	family with sequence similarity 101, member B [Source:HGNC Symbol;Acc:HGNC:28705]
ENSSSCG00000004705	160.898	491.066	1.17699	2.33134e-22	5.02615e-21	Up	Uncharacterized protein [Source:UniProtKB/TrEMBL;Acc:F1SI65]
ENSSSCG00000005669	228.314	621.391	1.0117	3.74573e-22	8.00944e-21	Up	family with sequence similarity 73, member B [Source:HGNC Symbol;Acc:HGNC:23621]
ENSSSCG00000027628	170.786	508.79	1.1421	4.2467e-22	9.04369e-21	Up	-
ENSSSCG00000023212	124.943	414.956	1.2989	4.43326e-22	9.41543e-21	Up	Sus scrofa protein phosphatase 1, regulatory (inhibitor) subunit 14A (PPP1R14A), mRNA. [Source:RefSeq mRNA;Acc:NM_214337]
ENSSSCG00000001494	88.0895	334.675	1.49294	5.30379e-22	1.12187e-20	Up	Uncharacterized protein [Source:UniProtKB/TrEMBL;Acc:F1RZV1]
ENSSSCG00000016036	109.662	381.592	1.36618	5.91587e-22	1.24798e-20	Up	WD repeat domain 75 [Source:HGNC Symbol;Acc:HGNC:25725]
ENSSSCG00000020978	101.573	363.868	1.40812	6.38288e-22	1.34469e-20	Up	Uncharacterized protein [Source:UniProtKB/TrEMBL;Acc:I3LIQ9]
ENSSSCG00000022846	26.9662	181.413	2.31727	1.2722e-21	2.64818e-20	Up	solute carrier family 4 (anion exchanger), member 3 [Source:HGNC Symbol;Acc:HGNC:11029]
ENSSSCG00000022288	204.044	569.261	1.04743	1.55946e-21	3.22898e-20	Up	Uncharacterized protein [Source:UniProtKB/TrEMBL;Acc:I3LN61]
ENSSSCG00000028338	67.4154	282.545	1.63455	2.94422e-21	6.05629e-20	Up	peptidase domain containing associated with muscle regeneration 1 [Source:HGNC Symbol;Acc:HGNC:24554]
ENSSSCG00000003894	222.022	101.132	-1.56723	3.20321e-21	6.57181e-20	Down	cytochrome P450, family 4, subfamily B, polypeptide 1 [Source:HGNC Symbol;Acc:HGNC:2644]
ENSSSCG00000014909	172.583	504.62	1.11512	3.65894e-21	7.47749e-20	Up	synaptotagmin-like 2 [Source:HGNC Symbol;Acc:HGNC:15585]
ENSSSCG00000023802	238.201	114.686	-1.48727	4.3291e-21	8.7898e-20	Down	Uncharacterized protein [Source:UniProtKB/TrEMBL;Acc:I3L9V9]
ENSSSCG00000021777	90.7861	12.5112	-3.29203	4.52294e-21	9.17153e-20	Down	Uncharacterized protein [Source:UniProtKB/TrEMBL;Acc:I3LE90]
ENSSSCG00000013377	118.651	28.1503	-2.50829	5.53211e-21	1.11746e-19	Down	Usher syndrome 1C [Source:HGNC Symbol;Acc:HGNC:12597]
ENSSSCG00000005938	12.5842	132.411	2.96255	1.06606e-20	2.13145e-19	Up	Uncharacterized protein [Source:UniProtKB/TrEMBL;Acc:F1RSI8]
ENSSSCG00000012667	25.1684	170.987	2.33142	1.31228e-20	2.61374e-19	Up	immunoglobulin superfamily, member 1 [Source:HGNC Symbol;Acc:HGNC:5948]
ENSSSCG00000017624	197.752	548.409	1.03878	1.52328e-20	3.01486e-19	Up	Uncharacterized protein [Source:UniProtKB/TrEMBL;Acc:F1RSB7]
ENSSSCG00000020953	146.516	447.276	1.17733	1.62403e-20	3.21022e-19	Up	ATPase, Na+/K+ transporting, alpha 4 polypeptide [Source:HGNC Symbol;Acc:HGNC:14073]
ENSSSCG00000006312	86.2917	320.079	1.45835	1.92343e-20	3.7925e-19	Up	glycoprotein A33 (transmembrane) [Source:HGNC Symbol;Acc:HGNC:4445]
ENSSSCG00000025564	168.988	491.066	1.10621	2.15911e-20	4.22533e-19	Up	Sus scrofa growth arrest-specific 2 like 1 (GAS2L1), mRNA. [Source:RefSeq mRNA;Acc:NM_001244834]
ENSSSCG00000016200	322.695	190.796	-1.19092	2.32249e-20	4.53942e-19	Down	Sus scrofa protein kinase, AMP-activated, gamma 3 non-catalytic subunit (PRKAG3), mRNA. [Source:RefSeq mRNA;Acc:NM_214077]
ENSSSCG00000010012	70.112	281.503	1.57263	4.0244e-20	7.80754e-19	Up	solute carrier family 35, member E4 [Source:HGNC Symbol;Acc:HGNC:17058]
ENSSSCG00000005426	53.0335	239.799	1.74407	6.93347e-20	1.33686e-18	Up	fibronectin type III and SPRY domain containing 1-like [Source:HGNC Symbol;Acc:HGNC:13753]
ENSSSCG00000013757	197.752	87.5786	-1.60782	9.80927e-20	1.87752e-18	Down	chromosome 19 open reading frame 53 [Source:HGNC Symbol;Acc:HGNC:24991]
ENSSSCG00000024886	338.875	211.648	-1.11186	3.00913e-19	5.65607e-18	Down	Sus scrofa capping protein (actin filament) muscle Z-line, alpha 2 (CAPZA2), mRNA. [Source:RefSeq mRNA;Acc:NM_001097455]
ENSSSCG00000000521	72.8087	279.418	1.50746	7.08e-19	1.31038e-17	Up	pleckstrin homology-like domain, family A, member 1 [Source:HGNC Symbol;Acc:HGNC:8933]
ENSSSCG00000015893	55.7301	239.799	1.67251	7.76178e-19	1.42983e-17	Up	solute carrier family 4, sodium bicarbonate transporter, member 10 [Source:HGNC Symbol;Acc:HGNC:13811]
ENSSSCG00000008703	100.674	338.846	1.31816	1.04971e-18	1.92467e-17	Up	adrenoceptor alpha 2C [Source:HGNC Symbol;Acc:HGNC:283]
ENSSSCG00000022262	17.0786	136.581	2.56672	1.47048e-18	2.68675e-17	Up	-
ENSSSCG00000007482	129.438	396.189	1.18115	1.93858e-18	3.5297e-17	Up	Sus scrofa teashirt zinc finger homeobox 2 (TSHZ2), mRNA. [Source:RefSeq mRNA;Acc:NM_001114674]
ENSSSCG00000008774	106.966	349.272	1.27442	2.48066e-18	4.49583e-17	Up	-
ENSSSCG00000010529	317.302	197.052	-1.12006	2.55161e-18	4.6191e-17	Down	Sus scrofa secreted frizzled-related protein 5 (SFRP5), mRNA. [Source:RefSeq mRNA;Acc:NM_001243406]
ENSSSCG00000020756	13.4831	124.07	2.76915	2.57392e-18	4.65411e-17	Up	family with sequence similarity 101, member A [Source:HGNC Symbol;Acc:HGNC:27051]
ENSSSCG00000026526	58.4267	241.884	1.61683	3.65898e-18	6.58575e-17	Up	cation channel, sperm associated 4 [Source:HGNC Symbol;Acc:HGNC:23220]
ENSSSCG00000013411	175.28	483.768	1.03187	3.99467e-18	7.14896e-17	Up	WEE1 G2 checkpoint kinase [Source:HGNC Symbol;Acc:HGNC:12761]
ENSSSCG00000009216	168.988	470.214	1.04362	5.80696e-18	1.0252e-16	Up	Sus scrofa secreted phosphoprotein 1 (SPP1), mRNA. [Source:RefSeq mRNA;Acc:NM_214023]
ENSSSCG00000011046	38.6515	191.839	1.87852	8.55819e-18	1.50079e-16	Up	integrin, alpha 8 [Source:HGNC Symbol;Acc:HGNC:6144]
ENSSSCG00000023780	21.5729	145.964	2.32554	8.97847e-18	1.57098e-16	Up	Uncharacterized protein [Source:UniProtKB/TrEMBL;Acc:I3LI77]
ENSSSCG00000001723	167.19	465.001	1.04296	9.1736e-18	1.60334e-16	Up	Sus scrofa phospholipase A2, group VII (platelet-activating factor acetylhydrolase, plasma) (PLA2G7), mRNA. [Source:RefSeq mRNA;Acc:NM_001113013]
ENSSSCG00000006159	96.1793	322.164	1.31122	9.94786e-18	1.7348e-16	Up	hes-related family bHLH transcription factor with YRPW motif 1 [Source:HGNC Symbol;Acc:HGNC:4880]
ENSSSCG00000029449	2.69662	82.3656	4.50004	1.10424e-17	1.91928e-16	Up	proteoglycan 4 [Source:HGNC Symbol;Acc:HGNC:9364]
ENSSSCG00000027396	115.954	362.826	1.21294	1.10794e-17	1.92358e-16	Up	FOS-like antigen 2 [Source:HGNC Symbol;Acc:HGNC:3798]
ENSSSCG00000010256	26.0673	157.433	2.16164	1.49405e-17	2.57966e-16	Up	collagen, type XIII, alpha 1 [Source:HGNC Symbol;Acc:HGNC:2190]
ENSSSCG00000028905	97.9771	324.249	1.29381	1.68497e-17	2.89656e-16	Up	TRAF2 and NCK interacting kinase [Source:HGNC Symbol;Acc:HGNC:30765]
ENSSSCG00000012172	148.314	425.382	1.08732	2.00146e-17	3.43311e-16	Up	acyl-CoA thioesterase 9 [Source:HGNC Symbol;Acc:HGNC:17152]
ENSSSCG00000006664	95.2805	317.994	1.30597	2.02282e-17	3.46218e-16	Up	Sus scrofa myotubularin related protein 11 (MTMR11), mRNA. [Source:RefSeq mRNA;Acc:NM_001243446]
ENSSSCG00000004165	111.46	350.315	1.21934	2.95683e-17	5.0279e-16	Up	phosphodiesterase 7B [Source:HGNC Symbol;Acc:HGNC:8792]
ENSSSCG00000000146	118.651	364.911	1.18804	2.99398e-17	5.08555e-16	Up	myosin, heavy chain 11, smooth muscle [Source:HGNC Symbol;Acc:HGNC:7569]
ENSSSCG00000002388	17.9775	132.411	2.44798	3.52198e-17	5.95662e-16	Up	estrogen-related receptor beta [Source:HGNC Symbol;Acc:HGNC:3473]
ENSSSCG00000023714	317.302	205.393	-1.06025	6.84243e-17	1.14125e-15	Down	Sus scrofa solute carrier family 31 (copper transporters), member 2 (SLC31A2), mRNA. [Source:RefSeq mRNA;Acc:NM_001244427]
ENSSSCG00000000544	8.08985	99.0472	3.18115	7.29939e-17	1.2136e-15	Up	Sus scrofa parathyroid hormone-like hormone (PTHLH), mRNA. [Source:RefSeq mRNA;Acc:NM_213916]
ENSSSCG00000001849	168.089	75.0674	-1.59575	7.68413e-17	1.27622e-15	Down	Sus scrofa alanyl (membrane) aminopeptidase (ANPEP), mRNA. [Source:RefSeq mRNA;Acc:NM_214277]
ENSSSCG00000030160	103.37	329.462	1.23951	1.04616e-16	1.72836e-15	Up	collagen, type XVIII, alpha 1 [Source:HGNC Symbol;Acc:HGNC:2195]
ENSSSCG00000003157	253.482	148.05	-1.20858	1.12201e-16	1.84784e-15	Down	Sus scrofa lin-7 homolog B (C. elegans) (LIN7B), mRNA. [Source:RefSeq mRNA;Acc:NM_001244232]
ENSSSCG00000016656	142.022	406.615	1.08477	1.14786e-16	1.88844e-15	Up	engulfment and cell motility 1 [Source:HGNC Symbol;Acc:HGNC:16286]
ENSSSCG00000028048	134.831	392.019	1.10699	1.30574e-16	2.1392e-15	Up	Rho guanine nucleotide exchange factor (GEF) 15 [Source:HGNC Symbol;Acc:HGNC:15590]
ENSSSCG00000024505	19.7752	134.496	2.33302	1.48253e-16	2.41875e-15	Up	troponin I type 3 (cardiac) [Source:HGNC Symbol;Acc:HGNC:11947]
ENSSSCG00000012773	95.2805	23.9799	-2.42314	1.49065e-16	2.42946e-15	Down	pregnancy up-regulated nonubiquitous CaM kinase [Source:HGNC Symbol;Acc:HGNC:13415]
ENSSSCG00000007202	92.5839	305.483	1.28948	1.6914e-16	2.74808e-15	Up	transcription factor 15 (basic helix-loop-helix) [Source:HGNC Symbol;Acc:HGNC:11627]
ENSSSCG00000003797	9.8876	101.132	2.9217	5.58893e-16	8.94172e-15	Up	Sus scrofa DIRAS family, GTP-binding RAS-like 3 (DIRAS3), mRNA. [Source:RefSeq mRNA;Acc:NM_001044598]
ENSSSCG00000007027	85.3929	285.673	1.3094	7.28329e-16	1.15466e-14	Up	-
ENSSSCG00000029204	216.628	119.899	-1.28618	8.4249e-16	1.33027e-14	Down	Uncharacterized protein [Source:UniProtKB/TrEMBL;Acc:I3L7X3]
ENSSSCG00000005743	79.9996	273.162	1.33891	1.02602e-15	1.60713e-14	Up	vav 2 guanine nucleotide exchange factor [Source:HGNC Symbol;Acc:HGNC:12658]
ENSSSCG00000001863	212.134	116.772	-1.29407	1.22565e-15	1.916e-14	Down	Uncharacterized protein [Source:UniProtKB/TrEMBL;Acc:F1SJX0]
ENSSSCG00000014180	140.224	394.104	1.05806	1.2864e-15	2.00896e-14	Up	Sus scrofa ST8 alpha-N-acetyl-neuraminide alpha-2,8-sialyltransferase 4 (ST8SIA4), mRNA. [Source:RefSeq mRNA;Acc:NM_001037322]
ENSSSCG00000027544	118.651	351.357	1.13343	1.43213e-15	2.22547e-14	Up	Uncharacterized protein [Source:UniProtKB/TrEMBL;Acc:I3LCX2]
ENSSSCG00000011755	31.4605	160.561	1.91872	1.5516e-15	2.40874e-14	Up	Sus scrofa neutral cholesterol ester hydrolase 1 (NCEH1), mRNA. [Source:RefSeq mRNA;Acc:NM_001243484]
ENSSSCG00000002316	45.8425	194.967	1.65569	2.10968e-15	3.2494e-14	Up	COX16 cytochrome c oxidase assembly homolog [Source:HGNC Symbol;Acc:HGNC:20213]
ENSSSCG00000014598	147.415	405.572	1.02729	2.42063e-15	3.70652e-14	Up	Uncharacterized protein [Source:UniProtKB/TrEMBL;Acc:F1RNF5]
ENSSSCG00000023084	237.302	140.751	-1.18636	2.67945e-15	4.09484e-14	Down	Calcium-transporting ATPase [Source:UniProtKB/TrEMBL;Acc:F1S2B2]
ENSSSCG00000023338	0.001	65.684	5.7585	3.6148e-15	5.49751e-14	Up	cholinergic receptor, nicotinic, alpha 6 (neuronal) [Source:HGNC Symbol;Acc:HGNC:15963]
ENSSSCG00000010683	116.853	344.059	1.12517	4.06186e-15	6.1595e-14	Up	G protein-coupled receptor kinase 5 [Source:HGNC Symbol;Acc:HGNC:4544]
ENSSSCG00000016233	103.37	316.951	1.18366	4.18998e-15	6.34766e-14	Up	Sus scrofa nexin-1 (PN-1), mRNA. [Source:RefSeq mRNA;Acc:NM_214287]
ENSSSCG00000006256	119.55	349.272	1.11396	4.20616e-15	6.36602e-14	Up	SRY (sex determining region Y)-box 17 [Source:HGNC Symbol;Acc:HGNC:18122]
ENSSSCG00000002864	31.4605	156.39	1.88076	8.24521e-15	1.23836e-13	Up	solute carrier family 7 (neutral amino acid transporter light chain, asc system), member 10 [Source:HGNC Symbol;Acc:HGNC:11058]
ENSSSCG00000016997	38.6515	174.115	1.73866	8.37566e-15	1.25435e-13	Up	fibroblast growth factor 18 [Source:HGNC Symbol;Acc:HGNC:3674]
ENSSSCG00000026196	111.46	330.505	1.13536	8.99163e-15	1.34403e-13	Up	family with sequence similarity 13, member A [Source:HGNC Symbol;Acc:HGNC:19367]
ENSSSCG00000015036	107.865	322.164	1.14579	1.25155e-14	1.85137e-13	Up	DIX domain containing 1 [Source:HGNC Symbol;Acc:HGNC:23695]
ENSSSCG00000008044	119.55	345.101	1.09663	1.32541e-14	1.95694e-13	Up	MTOR associated protein, LST8 homolog [Source:HGNC Symbol;Acc:HGNC:24825]
ENSSSCG00000017874	109.662	325.292	1.13589	1.4236e-14	2.09208e-13	Up	-
ENSSSCG00000017557	92.5839	27.1077	-2.20484	1.45063e-14	2.12981e-13	Down	WAP, follistatin/kazal, immunoglobulin, kunitz and netrin domain containing 2 [Source:HGNC Symbol;Acc:HGNC:30916]
ENSSSCG00000010138	124.044	353.442	1.07784	1.50254e-14	2.2019e-13	Up	zinc finger, DHHC-type containing 8 [Source:HGNC Symbol;Acc:HGNC:18474]
ENSSSCG00000029120	87.1906	279.418	1.2474	1.57539e-14	2.30436e-13	Up	Uncharacterized protein [Source:UniProtKB/TrEMBL;Acc:I3LNH7]
ENSSSCG00000029990	39.5504	174.115	1.70549	1.89465e-14	2.76105e-13	Up	Sus scrofa beta-defensin 2 (PBD-2), mRNA. [Source:RefSeq mRNA;Acc:NM_214442]
ENSSSCG00000021624	68.3143	237.713	1.36618	2.92835e-14	4.19347e-13	Up	ladinin 1 [Source:HGNC Symbol;Acc:HGNC:6472]
ENSSSCG00000015664	27.865	143.879	1.93555	3.16817e-14	4.52864e-13	Up	CD55 molecule, decay accelerating factor for complement (Cromer blood group) [Source:HGNC Symbol;Acc:HGNC:2665]
ENSSSCG00000011727	110.561	40.6615	-1.87589	3.70548e-14	5.28225e-13	Down	Sus scrofa pentraxin 3, long (PTX3), mRNA. [Source:RefSeq mRNA;Acc:NM_001244783]
ENSSSCG00000012265	120.449	343.016	1.07707	3.76908e-14	5.34861e-13	Up	carbohydrate (N-acetylglucosamine 6-O) sulfotransferase 7 [Source:HGNC Symbol;Acc:HGNC:13817]
ENSSSCG00000015346	31.4605	152.22	1.84176	4.29989e-14	6.07442e-13	Up	Uncharacterized protein [Source:UniProtKB/TrEMBL;Acc:F1SF69]
ENSSSCG00000016810	140.224	380.55	1.00757	4.41988e-14	6.2327e-13	Up	PDZ domain containing 2 [Source:HGNC Symbol;Acc:HGNC:18486]
ENSSSCG00000015986	75.5053	17.7242	-2.52363	5.34187e-14	7.48578e-13	Down	homeobox D1 [Source:HGNC Symbol;Acc:HGNC:5132]
ENSSSCG00000009131	71.9098	242.926	1.32348	6.40914e-14	8.93352e-13	Up	Sus scrofa paired-like homeodomain 2 (PITX2), mRNA. [Source:RefSeq mRNA;Acc:NM_001206435]
ENSSSCG00000018047	25.1684	134.496	1.98509	8.45375e-14	1.17003e-12	Up	family with sequence similarity 83, member G [Source:HGNC Symbol;Acc:HGNC:32554]
ENSSSCG00000014822	108.764	316.951	1.11028	8.86744e-14	1.22405e-12	Up	-
ENSSSCG00000007030	125.842	349.272	1.03996	1.15534e-13	1.58367e-12	Up	inhibitor of nuclear factor kappa-B kinase subunit beta [Source:RefSeq peptide;Acc:NP_001093405]
ENSSSCG00000003975	70.112	236.671	1.32237	1.38818e-13	1.89621e-12	Up	potassium channel, voltage gated KQT-like subfamily Q, member 4 [Source:HGNC Symbol;Acc:HGNC:6298]
ENSSSCG00000008768	8.08985	83.4082	2.93322	1.72607e-13	2.34552e-12	Up	ArfGAP with RhoGAP domain, ankyrin repeat and PH domain 2 [Source:HGNC Symbol;Acc:HGNC:16924]
ENSSSCG00000013039	44.9436	180.37	1.57199	1.95298e-13	2.64698e-12	Up	nudix (nucleoside diphosphate linked moiety X)-type motif 22 [Source:HGNC Symbol;Acc:HGNC:28189]
ENSSSCG00000026894	124.044	53.1727	-1.65488	1.97188e-13	2.67029e-12	Down	nuclear factor, erythroid 2-like 3 [Source:HGNC Symbol;Acc:HGNC:7783]
ENSSSCG00000000863	147.415	71.9396	-1.46781	2.11016e-13	2.85508e-12	Down	synaptonemal complex protein 3 [Source:HGNC Symbol;Acc:HGNC:18130]
ENSSSCG00000015814	58.4267	209.563	1.4099	2.67156e-13	3.59915e-12	Up	transforming, acidic coiled-coil containing protein 1 [Source:HGNC Symbol;Acc:HGNC:11522]
ENSSSCG00000007456	127.64	349.272	1.01949	2.84357e-13	3.82432e-12	Up	Uncharacterized protein [Source:UniProtKB/TrEMBL;Acc:F1SBF2]
ENSSSCG00000013056	126.741	56.3005	-1.60344	3.76713e-13	5.01485e-12	Down	Sus scrofa lectin, galactoside-binding, soluble, 12 (LGALS12), mRNA. [Source:RefSeq mRNA;Acc:NM_001142844]
ENSSSCG00000008077	110.561	314.866	1.07711	4.11576e-13	5.46043e-12	Up	chromosome 9 open reading frame 89 [Source:HGNC Symbol;Acc:HGNC:28148]
ENSSSCG00000012157	24.2695	128.24	1.96885	4.22439e-13	5.59982e-12	Up	phosphorylase kinase, alpha 2 (liver) [Source:HGNC Symbol;Acc:HGNC:8926]
ENSSSCG00000006917	117.752	328.42	1.04701	4.59436e-13	6.06463e-12	Up	leucine rich repeat containing 8 family, member C [Source:HGNC Symbol;Acc:HGNC:25075]
ENSSSCG00000014217	113.258	319.036	1.06133	5.50112e-13	7.20702e-12	Up	fem-1 homolog c (C. elegans) [Source:HGNC Symbol;Acc:HGNC:16933]
ENSSSCG00000021134	74.6064	240.841	1.25793	7.05165e-13	9.15431e-12	Up	pellino E3 ubiquitin protein ligase family member 2 [Source:HGNC Symbol;Acc:HGNC:8828]
ENSSSCG00000014568	122.247	334.675	1.02019	8.5882e-13	1.10214e-11	Up	suppression of tumorigenicity 5 [Source:HGNC Symbol;Acc:HGNC:11350]
ENSSSCG00000006003	174.381	98.0046	-1.2641	1.04947e-12	1.34132e-11	Down	Sus scrofa mal, T-cell differentiation protein 2 (MAL2), mRNA. [Source:RefSeq mRNA;Acc:NM_001161639]
ENSSSCG00000016841	62.0222	212.691	1.34512	1.20076e-12	1.52599e-11	Up	Sus scrofa solute carrier family 1 (glial high affinity glutamate transporter), member 3 (SLC1A3), mRNA. [Source:RefSeq mRNA;Acc:NM_001244425]
ENSSSCG00000021918	250.785	168.902	-1.00305	1.31631e-12	1.66475e-11	Down	centrosomal protein 19kDa [Source:HGNC Symbol;Acc:HGNC:28209]
ENSSSCG00000000292	85.3929	260.651	1.17715	1.37284e-12	1.73205e-11	Up	zinc finger protein 385A [Source:HGNC Symbol;Acc:HGNC:17521]
ENSSSCG00000030626	121.348	54.2153	-1.59516	1.43247e-12	1.80438e-11	Down	aldehyde dehydrogenase 1 family, member L1 [Source:RefSeq peptide;Acc:NP_001231576]
ENSSSCG00000011630	201.347	123.027	-1.14349	1.54086e-12	1.9347e-11	Down	C-C chemokine receptor type 11 [Source:RefSeq peptide;Acc:NP_001090899]
ENSSSCG00000006718	51.2357	187.668	1.44018	2.07752e-12	2.58989e-11	Up	zinc finger protein 697 [Source:HGNC Symbol;Acc:HGNC:32034]
ENSSSCG00000025541	123.145	56.3005	-1.56192	2.14273e-12	2.66694e-11	Down	ELOVL fatty acid elongase 6 [Source:HGNC Symbol;Acc:HGNC:15829]
ENSSSCG00000010280	83.5951	255.438	1.1787	2.17322e-12	2.70275e-11	Up	chromosome 10 open reading frame 54 [Source:HGNC Symbol;Acc:HGNC:30085]
ENSSSCG00000022162	90.7861	268.991	1.13424	2.77658e-12	3.4206e-11	Up	Uncharacterized protein [Source:UniProtKB/TrEMBL;Acc:I3LFK8]
ENSSSCG00000028995	63.8199	213.733	1.31095	2.88997e-12	3.55192e-11	Up	transducin-like enhancer of split 2 [Source:HGNC Symbol;Acc:HGNC:11838]
ENSSSCG00000005977	68.3143	223.117	1.27476	2.92492e-12	3.58645e-11	Up	transmembrane protein 65 [Source:HGNC Symbol;Acc:HGNC:25203]
ENSSSCG00000008870	81.7974	250.225	1.18032	3.44051e-12	4.18595e-11	Up	guanylate cyclase soluble subunit beta-1 [Source:RefSeq peptide;Acc:NP_001018042]
ENSSSCG00000011208	90.7861	266.906	1.12301	4.98626e-12	5.9923e-11	Up	zinc finger protein 385D [Source:HGNC Symbol;Acc:HGNC:26191]
ENSSSCG00000002648	73.7075	232.5	1.22457	4.9926e-12	5.99532e-11	Up	core-binding factor, runt domain, alpha subunit 2; translocated to, 3 [Source:HGNC Symbol;Acc:HGNC:1537]
ENSSSCG00000014628	70.112	224.16	1.24401	6.63654e-12	7.8671e-11	Up	amyloid beta (A4) precursor protein-binding, family B, member 1 (Fe65) [Source:HGNC Symbol;Acc:HGNC:581]
ENSSSCG00000015797	83.5951	251.267	1.15495	7.225e-12	8.53888e-11	Up	Sorbin and SH3 domain-containing protein 2 Sorbin [Source:UniProtKB/Swiss-Prot;Acc:P28220]
ENSSSCG00000025138	45.8425	172.029	1.47512	7.3047e-12	8.62658e-11	Up	-
ENSSSCG00000013513	115.954	313.823	1.00361	8.36556e-12	9.83502e-11	Up	Sus scrofa lipid storage droplet protein 5 (LSDP5), mRNA. [Source:RefSeq mRNA;Acc:NM_001123135]
ENSSSCG00000017728	37.7526	153.263	1.58858	8.55844e-12	1.00467e-10	Up	myosin ID [Source:HGNC Symbol;Acc:HGNC:7598]
ENSSSCG00000003371	61.1233	204.35	1.30847	9.23444e-12	1.08241e-10	Up	G protein-coupled receptor 153 [Source:HGNC Symbol;Acc:HGNC:23618]
ENSSSCG00000026492	73.7075	230.415	1.21157	9.28845e-12	1.08793e-10	Up	Uncharacterized protein [Source:UniProtKB/TrEMBL;Acc:F1SMI6]
ENSSSCG00000021158	112.359	306.525	1.01511	9.36218e-12	1.09574e-10	Up	-
ENSSSCG00000006857	26.9662	127.198	1.80507	9.84999e-12	1.15198e-10	Up	collagen, type XI, alpha 1 [Source:HGNC Symbol;Acc:HGNC:2186]
ENSSSCG00000003414	5.39323	65.684	3.17354	1.15269e-11	1.34111e-10	Up	Sus scrofa angiopoietin-like 7 (ANGPTL7), mRNA. [Source:RefSeq mRNA;Acc:NM_001142828]
ENSSSCG00000010101	84.494	251.267	1.13952	1.20443e-11	1.39922e-10	Up	purinergic receptor P2X, ligand gated ion channel, 6 [Source:HGNC Symbol;Acc:HGNC:8538]
ENSSSCG00000028568	114.157	308.61	1.00199	1.32302e-11	1.53132e-10	Up	Sus scrofa heat shock 27kDa protein 1 (HSP27), mRNA. [Source:RefSeq mRNA;Acc:NM_001007518]
ENSSSCG00000022283	92.5839	266.906	1.09472	1.33231e-11	1.54094e-10	Up	centrosomal protein 135kDa [Source:HGNC Symbol;Acc:HGNC:29086]
ENSSSCG00000006140	193.258	120.942	-1.10899	1.39385e-11	1.60975e-10	Down	carbonic anhydrase II [Source:HGNC Symbol;Acc:HGNC:1373]
ENSSSCG00000004223	8.98872	77.1526	2.66875	1.47687e-11	1.69938e-10	Up	Sus scrofa hairy/enhancer-of-split related with YRPW motif 2 (HEY2), mRNA. [Source:RefSeq mRNA;Acc:NM_001243329]
ENSSSCG00000023413	196.853	125.112	-1.08668	1.94936e-11	2.22026e-10	Down	neural precursor cell expressed, developmentally down-regulated 4, E3 ubiquitin protein ligase [Source:HGNC Symbol;Acc:HGNC:7727]
ENSSSCG00000015660	29.6628	131.368	1.71411	2.47058e-11	2.79969e-10	Up	6-phosphofructo-2-kinase/fructose-2,6-biphosphatase 2 [Source:HGNC Symbol;Acc:HGNC:8873]
ENSSSCG00000007851	33.2583	139.709	1.63786	2.64626e-11	2.99014e-10	Up	Sus scrofa zona pellucida glycoprotein 2 (sperm receptor) (ZP2), mRNA. [Source:RefSeq mRNA;Acc:NM_213848]
ENSSSCG00000023287	3.59549	57.3431	3.56258	2.85652e-11	3.22308e-10	Up	Uncharacterized protein [Source:UniProtKB/TrEMBL;Acc:F1SLZ3]
ENSSSCG00000015353	17.9775	101.132	2.0592	3.41455e-11	3.8225e-10	Up	Sus scrofa scinderin (SCIN), mRNA. [Source:RefSeq mRNA;Acc:NM_001244731]
ENSSSCG00000012663	213.932	142.837	-1.01556	3.63855e-11	4.05302e-10	Down	ecto-NOX disulfide-thiol exchanger 2 [Source:HGNC Symbol;Acc:HGNC:2259]
ENSSSCG00000000170	46.7414	7.29822	-3.11186	4.34952e-11	4.81083e-10	Down	Uncharacterized protein [Source:UniProtKB/TrEMBL;Acc:F1SPP9]
ENSSSCG00000015368	37.7526	148.05	1.53865	5.47974e-11	6.01851e-10	Up	Uncharacterized protein [Source:UniProtKB/TrEMBL;Acc:F1SEI3]
ENSSSCG00000030275	54.8312	184.541	1.31809	7.22841e-11	7.84035e-10	Up	-
ENSSSCG00000008147	26.9662	121.984	1.74469	7.39279e-11	8.00205e-10	Up	four and a half LIM domains 2 [Source:HGNC Symbol;Acc:HGNC:3703]
ENSSSCG00000028983	28.7639	126.155	1.70008	7.84247e-11	8.4771e-10	Up	Uncharacterized protein [Source:UniProtKB/TrEMBL;Acc:I3L605]
ENSSSCG00000026155	35.9549	142.837	1.55732	8.14429e-11	8.7852e-10	Up	fascin actin-bundling protein 2, retinal [Source:HGNC Symbol;Acc:HGNC:3960]
ENSSSCG00000022173	85.3929	246.054	1.09401	8.46921e-11	9.11689e-10	Up	ankyrin repeat domain 50 [Source:HGNC Symbol;Acc:HGNC:29223]
ENSSSCG00000008294	42.247	156.39	1.45545	9.95606e-11	1.06155e-09	Up	actin, gamma 2, smooth muscle, enteric [Source:HGNC Symbol;Acc:HGNC:145]
ENSSSCG00000021602	118.651	59.4284	-1.43028	1.04686e-10	1.11469e-09	Down	tetratricopeptide repeat domain 36 [Source:HGNC Symbol;Acc:HGNC:33708]
ENSSSCG00000015035	53.9323	181.413	1.31727	1.0659e-10	1.13265e-09	Up	chromosome 11 open reading frame 52 [Source:HGNC Symbol;Acc:HGNC:30531]
ENSSSCG00000005855	28.7639	125.112	1.68811	1.16053e-10	1.22823e-09	Up	exonuclease 3'-5' domain containing 3 [Source:HGNC Symbol;Acc:HGNC:26023]
ENSSSCG00000015870	29.6628	127.198	1.66756	1.18148e-10	1.24955e-09	Up	Uncharacterized protein [Source:UniProtKB/TrEMBL;Acc:F1RQH0]
ENSSSCG00000011313	100.674	274.204	1.01278	1.23919e-10	1.30794e-09	Up	-
ENSSSCG00000026118	51.2357	175.157	1.34065	1.26374e-10	1.33295e-09	Up	Uncharacterized protein [Source:UniProtKB/TrEMBL;Acc:I3LKF0]
ENSSSCG00000000062	19.7752	102.175	1.9365	1.5615e-10	1.63603e-09	Up	Sus scrofa cold shock domain containing C2, RNA binding (CSDC2), mRNA. [Source:RefSeq mRNA;Acc:NM_001243420]
ENSSSCG00000016675	27.865	121.984	1.69739	1.68029e-10	1.75463e-09	Up	Sus scrofa corticotropin releasing hormone receptor 2 (CRHR2), mRNA. [Source:RefSeq mRNA;Acc:NM_001144118]
ENSSSCG00000001716	20.6741	104.26	1.90152	1.7025e-10	1.77664e-09	Up	regulator of calcineurin 2 [Source:HGNC Symbol;Acc:HGNC:3041]
ENSSSCG00000012138	70.112	22.9373	-2.04475	1.74596e-10	1.81957e-09	Down	angiotensin-converting enzyme 2 precursor [Source:RefSeq peptide;Acc:NP_001116542]
ENSSSCG00000011574	124.943	65.684	-1.36044	1.74597e-10	1.81838e-09	Down	Uncharacterized protein [Source:UniProtKB/TrEMBL;Acc:F1SQA7]
ENSSSCG00000004830	91.685	255.438	1.04543	1.83695e-10	1.90429e-09	Up	ATPase, class V, type 10A [Source:HGNC Symbol;Acc:HGNC:13542]
ENSSSCG00000016396	43.1459	156.39	1.42508	1.93941e-10	2.00652e-09	Up	Sus scrofa tumor necrosis factor, alpha-induced protein 6 (TNFAIP6), mRNA. [Source:RefSeq mRNA;Acc:NM_001159607]
ENSSSCG00000006110	95.2805	261.693	1.02484	2.18831e-10	2.24922e-09	Up	RNA binding motif protein 12B [Source:HGNC Symbol;Acc:HGNC:32310]
ENSSSCG00000001860	101.573	46.9171	-1.54711	2.36323e-10	2.42425e-09	Down	neuregulin 4 [Source:HGNC Symbol;Acc:HGNC:29862]
ENSSSCG00000021111	55.7301	182.455	1.27823	2.5068e-10	2.56147e-09	Up	Uncharacterized protein [Source:UniProtKB/TrEMBL;Acc:F1RJT3]
ENSSSCG00000010246	85.3929	241.884	1.06935	2.63923e-10	2.69328e-09	Up	DEAD (Asp-Glu-Ala-Asp) box polypeptide 50 [Source:HGNC Symbol;Acc:HGNC:17906]
ENSSSCG00000028911	4.49436	56.3005	3.21418	2.64225e-10	2.69286e-09	Up	collagen-like tail subunit (single strand of homotrimer) of asymmetric acetylcholinesterase [Source:HGNC Symbol;Acc:HGNC:2226]
ENSSSCG00000011110	84.494	239.799	1.07212	2.88909e-10	2.93681e-09	Up	coiled-coil domain containing 3 [Source:HGNC Symbol;Acc:HGNC:23813]
ENSSSCG00000022304	48.5391	166.816	1.34826	2.90445e-10	2.9505e-09	Up	Uncharacterized protein [Source:UniProtKB/TrEMBL;Acc:F1RSD4]
ENSSSCG00000017801	108.764	53.1727	-1.46522	3.0185e-10	3.06043e-09	Down	Sus scrofa tumor suppressor candidate 5 (TUSC5), mRNA. [Source:RefSeq mRNA;Acc:NM_001110058]
ENSSSCG00000022187	74.6064	219.989	1.12728	3.19797e-10	3.23611e-09	Up	CDGSH iron sulfur domain 3 [Source:HGNC Symbol;Acc:HGNC:27578]
ENSSSCG00000000917	94.3816	257.523	1.01534	4.14072e-10	4.14997e-09	Up	keratocan [Source:HGNC Symbol;Acc:HGNC:6309]
ENSSSCG00000010479	190.561	127.198	-1.01596	4.15309e-10	4.15971e-09	Down	Sus scrofa retinol binding protein 4, plasma (RBP4), mRNA. [Source:RefSeq mRNA;Acc:NM_214057]
ENSSSCG00000004980	122.247	65.684	-1.32896	5.62568e-10	5.58123e-09	Down	thrombospondin, type I, domain containing 4 [Source:HGNC Symbol;Acc:HGNC:25835]
ENSSSCG00000013303	21.5729	103.218	1.82562	6.36331e-10	6.28522e-09	Up	ankyrin repeat and BTB (POZ) domain containing 2 [Source:HGNC Symbol;Acc:HGNC:23842]
ENSSSCG00000003420	91.685	250.225	1.01569	7.22112e-10	7.07683e-09	Up	Sus scrofa F-box protein 6 (FBXO6), mRNA. [Source:RefSeq mRNA;Acc:NM_001244632]
ENSSSCG00000004139	91.685	250.225	1.01569	7.22112e-10	7.07683e-09	Up	adhesion G protein-coupled receptor G6 [Source:HGNC Symbol;Acc:HGNC:13841]
ENSSSCG00000022280	24.2695	109.473	1.74058	7.30689e-10	7.15419e-09	Up	dishevelled-binding antagonist of beta-catenin 3 [Source:HGNC Symbol;Acc:HGNC:30745]
ENSSSCG00000026422	35.9549	136.581	1.49271	7.32136e-10	7.16389e-09	Up	G protein-coupled estrogen receptor 1 [Source:HGNC Symbol;Acc:HGNC:4485]
ENSSSCG00000026984	62.0222	191.839	1.19626	7.3656e-10	7.20268e-09	Up	chromosome X open reading frame 36 [Source:HGNC Symbol;Acc:HGNC:25866]
ENSSSCG00000004755	77.303	222.074	1.08966	7.86131e-10	7.66594e-09	Up	Sus scrofa delta-like 4 (Drosophila) (DLL4), mRNA. [Source:RefSeq mRNA;Acc:NM_001244418]
ENSSSCG00000014431	77.303	222.074	1.08966	7.86131e-10	7.66594e-09	Up	Sus scrofa actin filament associated protein 1-like 1 (AFAP1L1), mRNA. [Source:RefSeq mRNA;Acc:NM_001244817]
ENSSSCG00000004547	75.5053	217.904	1.09626	9.38269e-10	9.09021e-09	Up	pleckstrin homology domain containing, family O member 2 [Source:HGNC Symbol;Acc:HGNC:30026]
ENSSSCG00000015375	74.6064	215.819	1.09967	1.02455e-09	9.8592e-09	Up	-
ENSSSCG00000029482	92.5839	250.225	1.00161	1.12472e-09	1.07835e-08	Up	carbohydrate (N-acetylgalactosamine 4-sulfate 6-O) sulfotransferase 15 [Source:HGNC Symbol;Acc:HGNC:18137]
ENSSSCG00000005840	6.29211	59.4284	2.80676	1.17661e-09	1.12534e-08	Up	Sus scrofa complement component C8G (LOC100037955), mRNA. [Source:RefSeq mRNA;Acc:NM_001097452]
ENSSSCG00000009062	86.2917	37.5337	-1.63382	1.23991e-09	1.18156e-08	Down	Sus scrofa ovary-specific acidic protein (OSAP), mRNA. [Source:RefSeq mRNA;Acc:NM_001195363]
ENSSSCG00000014833	71.0109	207.478	1.11406	1.45158e-09	1.37244e-08	Up	Sus scrofa uncoupling protein 2 (mitochondrial, proton carrier) (UCP2), mRNA. [Source:RefSeq mRNA;Acc:NM_214289]
ENSSSCG00000006811	1.79774	42.7467	4.13877	1.54296e-09	1.45358e-08	Up	Transporter [Source:UniProtKB/TrEMBL;Acc:F1S617]
ENSSSCG00000021041	72.8087	210.606	1.09958	1.62982e-09	1.53082e-08	Up	peptidase M20 domain containing 1 [Source:RefSeq peptide;Acc:NP_001230394]
ENSSSCG00000005291	86.2917	236.671	1.02281	1.67502e-09	1.5714e-08	Up	Uncharacterized protein [Source:UniProtKB/TrEMBL;Acc:F1SIJ5]
ENSSSCG00000010042	51.2357	166.816	1.27026	1.74507e-09	1.63029e-08	Up	zinc finger protein 280B [Source:HGNC Symbol;Acc:HGNC:23022]
ENSSSCG00000004113	69.2132	202.265	1.11435	2.30951e-09	2.12846e-08	Up	Uncharacterized protein [Source:UniProtKB/TrEMBL;Acc:F1S7R8]
ENSSSCG00000026327	0.001	38.5763	4.99067	2.38586e-09	2.19496e-08	Up	Uncharacterized protein [Source:UniProtKB/TrEMBL;Acc:I3LIG6]
ENSSSCG00000004218	8.08985	63.5988	2.54203	2.41315e-09	2.21877e-08	Up	R-spondin 3 [Source:HGNC Symbol;Acc:HGNC:20866]
ENSSSCG00000025588	54.8312	173.072	1.22552	2.4941e-09	2.28917e-08	Up	four jointed box 1 [Source:HGNC Symbol;Acc:HGNC:17166]
ENSSSCG00000021298	60.2244	183.498	1.17456	2.92562e-09	2.66344e-08	Up	-
ENSSSCG00000026425	35.056	130.325	1.4616	3.16634e-09	2.86926e-08	Up	ADAMTS-like 2 [Source:HGNC Symbol;Acc:HGNC:14631]
ENSSSCG00000006932	2.69662	44.8319	3.62252	3.21004e-09	2.90551e-08	Up	-
ENSSSCG00000004145	6.29211	57.3431	2.75523	3.24646e-09	2.93509e-08	Up	ABRA C-terminal like [Source:HGNC Symbol;Acc:HGNC:21230]
ENSSSCG00000011934	34.1572	128.24	1.47581	3.26524e-09	2.94868e-08	Up	phosphatidylinositol-specific phospholipase C, X domain containing 2 [Source:HGNC Symbol;Acc:HGNC:26462]
ENSSSCG00000000022	41.3481	143.879	1.36618	3.34273e-09	3.01345e-08	Up	leucine zipper, down-regulated in cancer 1-like [Source:HGNC Symbol;Acc:HGNC:13343]
ENSSSCG00000026681	84.494	230.415	1.01453	3.48957e-09	3.14042e-08	Up	Uncharacterized protein [Source:UniProtKB/TrEMBL;Acc:I3LAB8]
ENSSSCG00000000362	97.9771	49.0023	-1.43237	4.18401e-09	3.73964e-08	Down	retinol dehydrogenase 5 (11-cis/9-cis) [Source:HGNC Symbol;Acc:HGNC:9940]
ENSSSCG00000005503	47.6402	156.39	1.28212	4.32906e-09	3.86708e-08	Up	Sus scrofa toll-like receptor 4 (TLR4), mRNA. [Source:RefSeq mRNA;Acc:NM_001113039]
ENSSSCG00000001709	35.9549	5.21301	-3.21878	4.35474e-09	3.88339e-08	Down	Uncharacterized protein [Source:UniProtKB/TrEMBL;Acc:F1RQS4]
ENSSSCG00000010830	41.3481	142.837	1.35569	4.69218e-09	4.17245e-08	Up	H2.0-like homeobox [Source:HGNC Symbol;Acc:HGNC:4978]
ENSSSCG00000025188	10.7865	69.8544	2.26235	5.15349e-09	4.55685e-08	Up	leptin receptor precursor [Source:RefSeq peptide;Acc:NP_001019758]
ENSSSCG00000028839	44.9436	150.135	1.30729	5.2236e-09	4.61364e-08	Up	Uncharacterized protein [Source:UniProtKB/TrEMBL;Acc:I3LU15]
ENSSSCG00000006116	59.3256	19.8094	-2.01525	6.03844e-09	5.30943e-08	Down	solute carrier family 26 (anion exchanger), member 7 [Source:HGNC Symbol;Acc:HGNC:14467]
ENSSSCG00000008903	35.9549	130.325	1.42508	6.19567e-09	5.44158e-08	Up	-
ENSSSCG00000007601	51.2357	162.646	1.23373	6.25004e-09	5.4832e-08	Up	tectonin beta-propeller repeat containing 1 [Source:HGNC Symbol;Acc:HGNC:22214]
ENSSSCG00000003147	9.8876	66.7266	2.32179	6.63864e-09	5.80789e-08	Up	Sus scrofa carbonic anhydrase XI (CA11), mRNA. [Source:RefSeq mRNA;Acc:NM_001004038]
ENSSSCG00000026754	33.2583	124.07	1.46658	6.89204e-09	6.01616e-08	Up	ataxia, cerebellar, Cayman type [Source:HGNC Symbol;Acc:HGNC:779]
ENSSSCG00000008545	69.2132	198.095	1.08429	7.33604e-09	6.38598e-08	Up	zinc finger protein 512 [Source:HGNC Symbol;Acc:HGNC:29380]
ENSSSCG00000023160	53.0335	165.774	1.21146	7.38578e-09	6.42215e-08	Up	Sus scrofa uncharacterized LOC100156657 (LOC100156657), mRNA. [Source:RefSeq mRNA;Acc:NM_001190191]
ENSSSCG00000015733	27.865	111.558	1.56849	7.80807e-09	6.78183e-08	Up	Uncharacterized protein [Source:UniProtKB/TrEMBL;Acc:F1RXX4]
ENSSSCG00000001931	105.168	56.3005	-1.33426	7.98477e-09	6.92764e-08	Down	GRAM domain containing 2 [Source:HGNC Symbol;Acc:HGNC:27287]
ENSSSCG00000009399	46.7414	152.22	1.27061	8.83282e-09	7.63387e-08	Up	Sus scrofa cysteinyl leukotriene receptor 2 (CYSLTR2), mRNA. [Source:RefSeq mRNA;Acc:NM_214130]
ENSSSCG00000011806	41.3481	140.751	1.33447	9.19764e-09	7.93606e-08	Up	Sus scrofa mannan-binding lectin serine peptidase 1 (C4/C2 activating component of Ra-reactive factor) (MASP1), mRNA. [Source:RefSeq mRNA;Acc:NM_001184947]
ENSSSCG00000012315	50.3368	159.518	1.23125	9.20863e-09	7.94118e-08	Up	synaptojanin 2 [Source:HGNC Symbol;Acc:HGNC:11504]
ENSSSCG00000010644	14.382	78.1952	2.01004	9.62656e-09	8.28792e-08	Up	Uncharacterized protein [Source:UniProtKB/TrEMBL;Acc:F1S5H8]
ENSSSCG00000027030	44.0448	145.964	1.29579	1.07182e-08	9.19249e-08	Up	Uncharacterized protein [Source:UniProtKB/TrEMBL;Acc:I3LMT9]
ENSSSCG00000026403	29.6628	114.686	1.51819	1.09834e-08	9.39941e-08	Up	regulatory factor X, 2 (influences HLA class II expression) [Source:HGNC Symbol;Acc:HGNC:9983]
ENSSSCG00000017105	62.0222	182.455	1.12391	1.10678e-08	9.46124e-08	Up	ubiquitin-conjugating enzyme E2Q family-like 1 [Source:HGNC Symbol;Acc:HGNC:37269]
ENSSSCG00000023591	70.112	198.095	1.06567	1.18325e-08	1.00765e-07	Up	adhesion G protein-coupled receptor F2 [Source:HGNC Symbol;Acc:HGNC:18991]
ENSSSCG00000015894	53.9323	165.774	1.18721	1.27008e-08	1.07809e-07	Up	Sus scrofa dipeptidyl-peptidase 4 (DPP4), mRNA. [Source:RefSeq mRNA;Acc:NM_214257]
ENSSSCG00000000971	77.303	211.648	1.02029	1.28895e-08	1.09352e-07	Up	Uncharacterized protein [Source:UniProtKB/TrEMBL;Acc:I3LDD6]
ENSSSCG00000005648	68.3143	193.924	1.07245	1.41967e-08	1.20117e-07	Up	Uncharacterized protein [Source:UniProtKB/TrEMBL;Acc:F1RR85]
ENSSSCG00000030217	29.6628	113.644	1.50501	1.5833e-08	1.33244e-07	Up	collagen beta(1-O)galactosyltransferase 2 [Source:HGNC Symbol;Acc:HGNC:16790]
ENSSSCG00000011743	77.303	210.606	1.01317	1.69222e-08	1.42029e-07	Up	MDS1 and EVI1 complex locus [Source:HGNC Symbol;Acc:HGNC:3498]
ENSSSCG00000000216	9.8876	64.6414	2.27599	1.69602e-08	1.42271e-07	Up	Uncharacterized protein [Source:UniProtKB/TrEMBL;Acc:F1SH99]
ENSSSCG00000020763	35.9549	127.198	1.39003	1.75926e-08	1.47419e-07	Up	Uncharacterized protein [Source:UniProtKB/TrEMBL;Acc:I3LSZ7]
ENSSSCG00000022088	60.2244	177.242	1.12452	1.76317e-08	1.47668e-07	Up	shroom family member 4 [Source:HGNC Symbol;Acc:HGNC:29215]
ENSSSCG00000021439	76.4042	208.52	1.01569	1.86214e-08	1.55459e-07	Up	coiled-coil domain containing 66 [Source:HGNC Symbol;Acc:HGNC:27709]
ENSSSCG00000022069	84.494	40.6615	-1.48797	1.96701e-08	1.63866e-07	Down	phosphatidylinositol glycan anchor biosynthesis, class H [Source:HGNC Symbol;Acc:HGNC:8964]
ENSSSCG00000025499	77.303	209.563	1.00601	2.21854e-08	1.83456e-07	Up	FXYD domain containing ion transport regulator 5 [Source:HGNC Symbol;Acc:HGNC:4029]
ENSSSCG00000004735	37.7526	130.325	1.35469	2.24286e-08	1.85369e-07	Up	EH-domain containing 4 [Source:HGNC Symbol;Acc:HGNC:3245]
ENSSSCG00000027855	20.6741	91.749	1.71709	2.33328e-08	1.92539e-07	Up	Sus scrofa suppressor of cytokine signaling 1 (SOCS1), mRNA. [Source:RefSeq mRNA;Acc:NM_001204768]
ENSSSCG00000005638	62.0222	179.328	1.09896	2.65812e-08	2.18083e-07	Up	Sus scrofa lipocalin 2 (LCN2), mRNA. [Source:RefSeq mRNA;Acc:NM_001244410]
ENSSSCG00000009278	9.8876	63.5988	2.25253	2.70284e-08	2.21404e-07	Up	Sus scrofa fibroblast growth factor 9 (glia-activating factor) (FGF9), mRNA. [Source:RefSeq mRNA;Acc:NM_213801]
ENSSSCG00000002014	33.2583	119.899	1.41726	2.84008e-08	2.32041e-07	Up	junctophilin 4 [Source:HGNC Symbol;Acc:HGNC:20156]
ENSSSCG00000005680	61.1233	177.242	1.10315	2.90292e-08	2.36682e-07	Up	paired related homeobox 2 [Source:HGNC Symbol;Acc:HGNC:21338]
ENSSSCG00000027196	71.9098	198.095	1.02915	2.99637e-08	2.43417e-07	Up	GTPase, IMAP family member 6 [Source:HGNC Symbol;Acc:HGNC:21918]
ENSSSCG00000020720	57.5278	169.944	1.12995	3.06002e-08	2.47946e-07	Up	murine retrovirus integration site 1 homolog [Source:HGNC Symbol;Acc:HGNC:7237]
ENSSSCG00000002993	54.8312	18.7669	-1.97959	3.27281e-08	2.63689e-07	Down	Uncharacterized protein [Source:UniProtKB/TrEMBL;Acc:F1RHC1]
ENSSSCG00000025429	71.0109	196.009	1.03203	3.29345e-08	2.65216e-07	Up	phosphatidylinositol-binding clathrin assembly protein [Source:RefSeq peptide;Acc:NP_001233199]
ENSSSCG00000029666	0.001	33.3633	4.78122	3.4931e-08	2.80861e-07	Up	homeobox protein Hox-A13 [Source:RefSeq peptide;Acc:NP_001182271]
ENSSSCG00000008835	21.5729	92.7916	1.67199	3.54164e-08	2.84473e-07	Up	RAS-like, family 11, member B [Source:HGNC Symbol;Acc:HGNC:23804]
ENSSSCG00000001660	40.4493	134.496	1.30059	3.68254e-08	2.95187e-07	Up	protein tyrosine kinase 7 (inactive) [Source:HGNC Symbol;Acc:HGNC:9618]
ENSSSCG00000000254	58.4267	170.987	1.1164	3.77127e-08	3.02144e-07	Up	tensin 2 [Source:HGNC Symbol;Acc:HGNC:19737]
ENSSSCG00000029474	79.1008	37.5337	-1.50829	4.07528e-08	3.25008e-07	Down	apoptosis, caspase activation inhibitor [Source:HGNC Symbol;Acc:HGNC:13509]
ENSSSCG00000021865	8.08985	57.3431	2.39266	4.42339e-08	3.51876e-07	Up	Sus scrofa inhibin, beta A (INHBA), mRNA. [Source:RefSeq mRNA;Acc:NM_214028]
ENSSSCG00000008631	18.8763	85.4934	1.74646	4.87318e-08	3.85896e-07	Up	PQ loop repeat containing 3 [Source:HGNC Symbol;Acc:HGNC:28503]
ENSSSCG00000009751	10.7865	64.6414	2.15045	5.13542e-08	4.05639e-07	Up	frizzled class receptor 10 [Source:HGNC Symbol;Acc:HGNC:4039]
ENSSSCG00000030303	69.2132	30.2355	-1.62759	5.76913e-08	4.52959e-07	Down	acetylcholinesterase (Yt blood group) [Source:HGNC Symbol;Acc:HGNC:108]
ENSSSCG00000003100	72.8087	197.052	1.00361	6.16967e-08	4.82958e-07	Up	coiled-coil domain containing 61 [Source:HGNC Symbol;Acc:HGNC:33629]
ENSSSCG00000030505	42.247	136.581	1.26005	6.20079e-08	4.8491e-07	Up	Uncharacterized protein [Source:UniProtKB/TrEMBL;Acc:I3LK45]
ENSSSCG00000027378	67.4154	186.626	1.03622	6.33214e-08	4.94689e-07	Up	SH3 and PX domains 2B [Source:HGNC Symbol;Acc:HGNC:29242]
ENSSSCG00000017569	17.0786	80.2804	1.80008	6.70683e-08	5.22919e-07	Up	chondroadherin [Source:HGNC Symbol;Acc:HGNC:1909]
ENSSSCG00000024096	27.865	105.303	1.48524	7.13057e-08	5.53757e-07	Up	Uncharacterized protein [Source:UniProtKB/TrEMBL;Acc:I3LDF3]
ENSSSCG00000005778	54.8312	19.8094	-1.90159	7.42093e-08	5.76021e-07	Down	heat shock factor binding protein 1-like 1 [Source:HGNC Symbol;Acc:HGNC:37243]
ENSSSCG00000007857	34.1572	118.857	1.36618	7.65732e-08	5.93197e-07	Up	acyl-CoA synthetase medium-chain family member 3 [Source:HGNC Symbol;Acc:HGNC:10522]
ENSSSCG00000015617	100.674	57.3431	-1.24477	8.89681e-08	6.85832e-07	Down	G0/G1 switch 2 protein [Source:UniProtKB/TrEMBL;Acc:F1SF46]
ENSSSCG00000007648	11.6853	65.684	2.05806	9.33475e-08	7.18181e-07	Up	galactose-3-O-sulfotransferase 4 [Source:HGNC Symbol;Acc:HGNC:24145]
ENSSSCG00000006810	57.5278	165.774	1.0941	9.871e-08	7.57581e-07	Up	Uncharacterized protein [Source:UniProtKB/TrEMBL;Acc:F1S618]
ENSSSCG00000025235	35.056	119.899	1.34131	1.01987e-07	7.8082e-07	Up	ZFP3 zinc finger protein [Source:HGNC Symbol;Acc:HGNC:12861]
ENSSSCG00000021573	6.29211	50.0449	2.55883	1.07947e-07	8.24442e-07	Up	Sus scrofa potassium inwardly-rectifying channel, subfamily J, member 5 (KCNJ5), mRNA. [Source:RefSeq mRNA;Acc:NM_214225]
ENSSSCG00000026143	21.5729	89.6638	1.62252	1.13569e-07	8.66115e-07	Up	Uncharacterized protein [Source:UniProtKB/TrEMBL;Acc:I3LGK6]
ENSSSCG00000011940	13.4831	69.8544	1.94042	1.16893e-07	8.89734e-07	Up	DAZ interacting zinc finger protein 3 [Source:HGNC Symbol;Acc:HGNC:30938]
ENSSSCG00000030520	63.8199	177.242	1.04086	1.21787e-07	9.243e-07	Up	-
ENSSSCG00000006729	134.831	89.6638	-1.02133	1.30205e-07	9.84377e-07	Down	family with sequence similarity 46, member C [Source:HGNC Symbol;Acc:HGNC:24712]
ENSSSCG00000011392	29.6628	107.388	1.42333	1.36143e-07	1.02631e-06	Up	family with sequence similarity 212, member A [Source:HGNC Symbol;Acc:HGNC:32480]
ENSSSCG00000017297	47.6402	144.922	1.17224	1.38891e-07	1.04652e-06	Up	cytochrome b561 [Source:HGNC Symbol;Acc:HGNC:2571]
ENSSSCG00000011324	4.49436	43.7893	2.85161	1.40699e-07	1.05913e-06	Up	Uncharacterized protein [Source:UniProtKB/TrEMBL;Acc:F1SNW5]
ENSSSCG00000026404	16.1797	76.11	1.80112	1.44964e-07	1.0907e-06	Up	SERTA domain containing 4 [Source:HGNC Symbol;Acc:HGNC:25236]
ENSSSCG00000026386	27.865	103.218	1.45638	1.46564e-07	1.10063e-06	Up	solute carrier family 30 (zinc transporter), member 2 [Source:HGNC Symbol;Acc:HGNC:11013]
ENSSSCG00000006245	124.044	80.2804	-1.06052	1.77308e-07	1.32454e-06	Down	Sus scrofa short chain dehydrogenase/reductase family 16C, member 5 (SDR16C5), mRNA. [Source:RefSeq mRNA;Acc:NM_001195368]
ENSSSCG00000021596	58.4267	164.731	1.06263	2.12894e-07	1.57835e-06	Up	Sus scrofa potassium voltage-gated channel, shaker-related subfamily, member 5 (KCNA5), mRNA. [Source:RefSeq mRNA;Acc:NM_001006593]
ENSSSCG00000012875	60.2244	167.859	1.04605	2.34301e-07	1.73133e-06	Up	two pore segment channel 2 [Source:HGNC Symbol;Acc:HGNC:20820]
ENSSSCG00000021571	2.69662	36.4911	3.32554	2.43706e-07	1.79829e-06	Up	kinesin family member 27 [Source:HGNC Symbol;Acc:HGNC:18632]
ENSSSCG00000028256	52.1346	151.177	1.10315	3.00554e-07	2.19404e-06	Up	RNA binding protein, fox-1 homolog (C. elegans) 2 [Source:HGNC Symbol;Acc:HGNC:9906]
ENSSSCG00000027404	71.0109	34.4059	-1.47817	3.01972e-07	2.20337e-06	Down	Uncharacterized protein [Source:UniProtKB/TrEMBL;Acc:I3LLF0]
ENSSSCG00000021104	53.9323	154.305	1.08378	3.35977e-07	2.42891e-06	Up	-
ENSSSCG00000021585	31.4605	6.25561	-2.7631	3.37979e-07	2.44226e-06	Down	Sus scrofa oxytocin receptor (OXTR), mRNA. [Source:RefSeq mRNA;Acc:NM_214027]
ENSSSCG00000022338	36.8538	119.899	1.26916	3.39329e-07	2.44975e-06	Up	Uncharacterized protein [Source:UniProtKB/TrEMBL;Acc:I3L8W2]
ENSSSCG00000013327	18.8763	80.2804	1.65569	3.55033e-07	2.5549e-06	Up	metallophosphoesterase domain containing 2 [Source:HGNC Symbol;Acc:HGNC:1180]
ENSSSCG00000002245	63.8199	173.072	1.00651	3.66047e-07	2.62573e-06	Up	katanin p80 subunit B-like 1 [Source:HGNC Symbol;Acc:HGNC:26199]
ENSSSCG00000022687	61.1233	167.859	1.02467	3.71534e-07	2.66266e-06	Up	N(alpha)-acetyltransferase 40, NatD catalytic subunit [Source:HGNC Symbol;Acc:HGNC:25845]
ENSSSCG00000030345	9.8876	57.3431	2.10315	4.22939e-07	3.00771e-06	Up	inositol polyphosphate-5-phosphatase J [Source:HGNC Symbol;Acc:HGNC:8956]
ENSSSCG00000030612	8.08985	52.1301	2.25515	4.72729e-07	3.34512e-06	Up	-
ENSSSCG00000017578	44.0448	133.453	1.16651	4.79586e-07	3.39059e-06	Up	integrin, alpha 3 (antigen CD49C, alpha 3 subunit of VLA-3 receptor) [Source:HGNC Symbol;Acc:HGNC:6139]
ENSSSCG00000025911	31.4605	107.388	1.33844	4.91786e-07	3.47215e-06	Up	-
ENSSSCG00000012375	17.9775	77.1526	1.66875	5.18251e-07	3.65243e-06	Up	discs, large homolog 3 (Drosophila) [Source:HGNC Symbol;Acc:HGNC:2902]
ENSSSCG00000028776	62.9211	169.944	1.00067	5.29085e-07	3.72209e-06	Up	Uncharacterized protein [Source:UniProtKB/TrEMBL;Acc:I3LB72]
ENSSSCG00000021150	52.1346	149.092	1.08311	5.36974e-07	3.77083e-06	Up	Uncharacterized protein [Source:UniProtKB/TrEMBL;Acc:I3L942]
ENSSSCG00000013277	48.5391	141.794	1.1138	5.72685e-07	4.00905e-06	Up	tumor protein p53 inducible protein 11 [Source:HGNC Symbol;Acc:HGNC:16842]
ENSSSCG00000003325	28.7639	5.21301	-2.89685	5.84194e-07	4.08143e-06	Down	Uncharacterized protein [Source:UniProtKB/TrEMBL;Acc:I3LCT4]
ENSSSCG00000012492	28.7639	5.21301	-2.89685	5.84194e-07	4.08143e-06	Down	dystrophin related protein 2 [Source:HGNC Symbol;Acc:HGNC:3032]
ENSSSCG00000008103	32.3594	108.431	1.31174	6.49153e-07	4.5002e-06	Up	MER proto-oncogene, tyrosine kinase [Source:HGNC Symbol;Acc:HGNC:7027]
ENSSSCG00000017702	35.9549	115.729	1.25371	6.94239e-07	4.80003e-06	Up	C-C motif chemokine [Source:UniProtKB/TrEMBL;Acc:K7GQA8]
ENSSSCG00000029456	16.1797	71.9396	1.71982	7.37498e-07	5.09017e-06	Up	Sus scrofa solute carrier family 7 (cationic amino acid transporter, y+ system), member 1 (SLC7A1), mRNA. [Source:RefSeq mRNA;Acc:NM_001012613]
ENSSSCG00000023851	35.056	113.644	1.264	7.43661e-07	5.12819e-06	Up	Uncharacterized protein [Source:UniProtKB/TrEMBL;Acc:I3LFE3]
ENSSSCG00000010456	21.5729	84.4508	1.53611	7.55745e-07	5.20694e-06	Up	pantothenate kinase 1 [Source:HGNC Symbol;Acc:HGNC:8598]
ENSSSCG00000006506	6.29211	45.8745	2.4333	7.67471e-07	5.28541e-06	Up	Uncharacterized protein [Source:UniProtKB/TrEMBL;Acc:F1RLM5]
ENSSSCG00000001067	0.001	26.0651	5.27126	7.95515e-07	5.46655e-06	Up	stathmin domain containing 1 [Source:HGNC Symbol;Acc:HGNC:44668]
ENSSSCG00000004357	11.6853	60.471	1.93876	8.35824e-07	5.726e-06	Up	single-minded family bHLH transcription factor 1 [Source:HGNC Symbol;Acc:HGNC:10882]
ENSSSCG00000022207	31.4605	105.303	1.31015	9.62704e-07	6.56655e-06	Up	-
ENSSSCG00000031011	101.573	63.5988	-1.10822	9.73219e-07	6.63539e-06	Down	coiled-coil domain containing 160 [Source:HGNC Symbol;Acc:HGNC:37286]
ENSSSCG00000003635	7.19098	47.9597	2.30478	9.80936e-07	6.6851e-06	Up	collagen, type VIII, alpha 2 [Source:HGNC Symbol;Acc:HGNC:2216]
ENSSSCG00000005431	14.382	66.7266	1.78122	1.02683e-06	6.98574e-06	Up	Uncharacterized protein [Source:UniProtKB/TrEMBL;Acc:F1SP47]
ENSSSCG00000029756	9.8876	55.2579	2.04971	1.03763e-06	7.05618e-06	Up	adhesion G protein-coupled receptor G2 [Source:HGNC Symbol;Acc:HGNC:4516]
ENSSSCG00000010034	56.629	155.348	1.02311	1.04087e-06	7.07204e-06	Up	DEP domain containing 5 [Source:HGNC Symbol;Acc:HGNC:18423]
ENSSSCG00000030180	23.3707	87.5786	1.4731	1.04144e-06	7.07289e-06	Up	Uncharacterized protein [Source:UniProtKB/TrEMBL;Acc:I3LMP6]
ENSSSCG00000010054	15.2808	68.8118	1.73815	1.06906e-06	7.25103e-06	Up	adenosine A2a receptor [Source:HGNC Symbol;Acc:HGNC:263]
ENSSSCG00000004191	1.79774	30.2355	3.6392	1.11393e-06	7.53586e-06	Up	monooxygenase, DBH-like 1 [Source:HGNC Symbol;Acc:HGNC:21063]
ENSSSCG00000025214	20.6741	81.323	1.54306	1.11544e-06	7.54278e-06	Up	teashirt zinc finger homeobox 3 [Source:HGNC Symbol;Acc:HGNC:30700]
ENSSSCG00000011414	36.8538	115.729	1.21808	1.22342e-06	8.24813e-06	Up	Uncharacterized protein [Source:UniProtKB/TrEMBL;Acc:F1SJ17]
ENSSSCG00000012508	69.2132	35.4485	-1.3981	1.23539e-06	8.32523e-06	Down	armadillo repeat containing, X-linked 6 [Source:HGNC Symbol;Acc:HGNC:26094]
ENSSSCG00000021112	37.7526	11.4686	-2.15167	1.31389e-06	8.81636e-06	Down	Uncharacterized protein [Source:UniProtKB/TrEMBL;Acc:I3LSR3]
ENSSSCG00000007118	39.5504	120.942	1.17977	1.32567e-06	8.89163e-06	Up	N-ethylmaleimide-sensitive factor attachment protein, beta [Source:HGNC Symbol;Acc:HGNC:15751]
ENSSSCG00000016698	35.056	111.558	1.23729	1.41698e-06	9.46363e-06	Up	Uncharacterized protein [Source:UniProtKB/TrEMBL;Acc:F1SHT7]
ENSSSCG00000016067	47.6402	136.581	1.08672	1.5043e-06	1.00255e-05	Up	serine/threonine kinase 17b [Source:HGNC Symbol;Acc:HGNC:11396]
ENSSSCG00000027042	14.382	65.684	1.7585	1.54642e-06	1.02974e-05	Up	Uncharacterized protein [Source:UniProtKB/TrEMBL;Acc:I3LS46]
ENSSSCG00000023542	7.19098	46.9171	2.27307	1.57389e-06	1.0467e-05	Up	-
ENSSSCG00000025976	19.7752	78.1952	1.55061	1.64629e-06	1.09346e-05	Up	Uncharacterized protein [Source:UniProtKB/TrEMBL;Acc:I3LBI2]
ENSSSCG00000025849	18.8763	1.0426	-4.6111	1.6935e-06	1.12292e-05	Down	Uncharacterized protein [Source:UniProtKB/TrEMBL;Acc:I3LQ83]
ENSSSCG00000007346	55.7301	25.0225	-1.58801	1.72667e-06	1.14394e-05	Down	Sus scrofa small adipocyte factor 1 (SMAF1), mRNA. [Source:RefSeq mRNA;Acc:NM_001037276]
ENSSSCG00000009283	43.1459	127.198	1.127	1.74396e-06	1.15394e-05	Up	tumor necrosis factor receptor superfamily, member 19 [Source:HGNC Symbol;Acc:HGNC:11915]
ENSSSCG00000025199	1.79774	29.1929	3.58858	1.92959e-06	1.26715e-05	Up	Uncharacterized protein [Source:UniProtKB/TrEMBL;Acc:F1RWW8]
ENSSSCG00000012167	2.69662	32.3207	3.15045	2.09002e-06	1.36508e-05	Up	Sus scrofa phosphate regulating endopeptidase homolog, X-linked (PHEX), mRNA. [Source:RefSeq mRNA;Acc:NM_001244594]
ENSSSCG00000028373	12.5842	60.471	1.83185	2.11445e-06	1.38046e-05	Up	enolase 2 (gamma, neuronal) [Source:HGNC Symbol;Acc:HGNC:3353]
ENSSSCG00000007352	23.3707	85.4934	1.43833	2.13986e-06	1.39473e-05	Up	DEAH (Asp-Glu-Ala-His) box polypeptide 35 [Source:HGNC Symbol;Acc:HGNC:15861]
ENSSSCG00000026517	44.0448	128.24	1.10902	2.15015e-06	1.40027e-05	Up	Sus scrofa calmodulin-like 4 (CALML4), mRNA. [Source:RefSeq mRNA;Acc:NM_001244619]
ENSSSCG00000030596	8.98872	51.0875	2.074	2.22175e-06	1.4451e-05	Up	hes family bHLH transcription factor 2 [Source:HGNC Symbol;Acc:HGNC:16005]
ENSSSCG00000029435	13.4831	62.5562	1.78122	2.2313e-06	1.45071e-05	Up	Uncharacterized protein [Source:UniProtKB/TrEMBL;Acc:I3LMQ9]
ENSSSCG00000030655	27.865	94.8768	1.33482	2.3863e-06	1.54382e-05	Up	Sus scrofa MAM domain containing 2 (MAMDC2), mRNA. [Source:RefSeq mRNA;Acc:NM_001244983]
ENSSSCG00000006745	39.5504	118.857	1.15468	2.44715e-06	1.58058e-05	Up	Calsequestrin-2 [Source:UniProtKB/Swiss-Prot;Acc:O18934]
ENSSSCG00000022485	17.9775	72.9822	1.58858	2.44863e-06	1.58056e-05	Up	Uncharacterized protein [Source:UniProtKB/TrEMBL;Acc:I3L6K8]
ENSSSCG00000023806	17.9775	72.9822	1.58858	2.44863e-06	1.58056e-05	Up	leucine rich repeat neuronal 1 [Source:HGNC Symbol;Acc:HGNC:20980]
ENSSSCG00000007547	5.39323	40.6615	2.48166	2.51382e-06	1.62031e-05	Up	Sus scrofa ArfGAP with dual PH domains 1 (ADAP1), mRNA. [Source:RefSeq mRNA;Acc:NM_214226]
ENSSSCG00000004080	35.056	109.473	1.21006	2.67517e-06	1.71725e-05	Up	myc target 1 [Source:HGNC Symbol;Acc:HGNC:23172]
ENSSSCG00000014984	61.1233	30.2355	-1.44826	2.86472e-06	1.83592e-05	Down	matrix metallopeptidase 27 [Source:HGNC Symbol;Acc:HGNC:14250]
ENSSSCG00000013655	49.438	137.624	1.04425	2.94595e-06	1.8849e-05	Up	Sus scrofa intercellular adhesion molecule-1 (ICAM-1), mRNA. [Source:RefSeq mRNA;Acc:NM_213816]
ENSSSCG00000013374	29.6628	98.0046	1.29142	2.95595e-06	1.89053e-05	Up	potassium channel, voltage gated Shaw related subfamily C, member 1 [Source:HGNC Symbol;Acc:HGNC:6233]
ENSSSCG00000017379	87.1906	53.1727	-1.14627	3.13179e-06	1.99567e-05	Down	ets variant 4 [Source:HGNC Symbol;Acc:HGNC:3493]
ENSSSCG00000007239	51.2357	140.751	1.02515	3.22005e-06	2.04942e-05	Up	-
ENSSSCG00000011291	6.29211	42.7467	2.33142	3.26191e-06	2.07354e-05	Up	coiled-coil domain containing 13 [Source:HGNC Symbol;Acc:HGNC:26358]
ENSSSCG00000001767	1.79774	28.1503	3.53611	3.34195e-06	2.12227e-05	Up	Uncharacterized protein [Source:UniProtKB/TrEMBL;Acc:F1RKT2]
ENSSSCG00000005050	1.79774	28.1503	3.53611	3.34195e-06	2.12227e-05	Up	Uncharacterized protein [Source:UniProtKB/TrEMBL;Acc:I3L866]
ENSSSCG00000028051	13.4831	61.5136	1.75697	3.3633e-06	2.1341e-05	Up	zinc finger protein 385C [Source:HGNC Symbol;Acc:HGNC:33722]
ENSSSCG00000028257	13.4831	61.5136	1.75697	3.3633e-06	2.1341e-05	Up	Uncharacterized protein [Source:UniProtKB/TrEMBL;Acc:I3LQT2]
ENSSSCG00000017367	20.6741	78.1952	1.48648	3.38868e-06	2.14803e-05	Up	membrane protein, palmitoylated 2 (MAGUK p55 subfamily member 2) [Source:HGNC Symbol;Acc:HGNC:7220]
ENSSSCG00000004039	19.7752	76.11	1.51161	3.47365e-06	2.20101e-05	Up	solute carrier family 22 (organic cation transporter), member 3 [Source:HGNC Symbol;Acc:HGNC:10967]
ENSSSCG00000014335	8.98872	50.0449	2.04425	3.47944e-06	2.20378e-05	Up	receptor accessory protein 2 [Source:HGNC Symbol;Acc:HGNC:17975]
ENSSSCG00000015144	17.9775	71.9396	1.56782	3.58522e-06	2.26713e-05	Up	GRAM domain containing 1B [Source:HGNC Symbol;Acc:HGNC:29214]
ENSSSCG00000012182	16.1797	67.7692	1.63366	3.5956e-06	2.27277e-05	Up	phosphate cytidylyltransferase 1, choline, beta [Source:HGNC Symbol;Acc:HGNC:8755]
ENSSSCG00000017109	38.6515	115.729	1.14937	3.60489e-06	2.27773e-05	Up	ADAM metallopeptidase with thrombospondin type 1 motif, 16 [Source:HGNC Symbol;Acc:HGNC:17108]
ENSSSCG00000009457	26.0673	89.6638	1.3495	3.74876e-06	2.35913e-05	Up	Uncharacterized protein [Source:UniProtKB/TrEMBL;Acc:F1RJ36]
ENSSSCG00000029592	25.1684	87.5786	1.36618	3.95205e-06	2.47516e-05	Up	G protein-coupled receptor, class C, group 5, member A [Source:HGNC Symbol;Acc:HGNC:9836]
ENSSSCG00000002826	73.7075	41.7041	-1.2544	4.15096e-06	2.59352e-05	Down	Uncharacterized protein [Source:UniProtKB/TrEMBL;Acc:F1RF14]
ENSSSCG00000005484	36.8538	111.558	1.16514	4.25511e-06	2.65754e-05	Up	zinc finger protein 618 [Source:HGNC Symbol;Acc:HGNC:29416]
ENSSSCG00000016726	48.5391	20.852	-1.65174	4.39148e-06	2.73184e-05	Down	adenylate cyclase 1 (brain) [Source:HGNC Symbol;Acc:HGNC:232]
ENSSSCG00000015336	44.9436	127.198	1.0681	4.70185e-06	2.91452e-05	Up	solute carrier family 25 (aspartate/glutamate carrier), member 13 [Source:HGNC Symbol;Acc:HGNC:10983]
ENSSSCG00000010348	12.5842	58.3857	1.78122	4.85789e-06	3.00768e-05	Up	cadherin-related family member 1 [Source:HGNC Symbol;Acc:HGNC:14550]
ENSSSCG00000026707	4.49436	36.4911	2.58858	4.97547e-06	3.07199e-05	Up	chemokine XC receptor 1 [Source:RefSeq peptide;Acc:NP_001001622]
ENSSSCG00000012536	32.3594	9.38342	-2.21878	4.99291e-06	3.08034e-05	Down	Sus scrofa proteolipid protein 1 (PLP1), mRNA. [Source:RefSeq mRNA;Acc:NM_213974]
ENSSSCG00000014876	17.0786	68.8118	1.57769	5.28961e-06	3.25315e-05	Up	unconventional myosin-VIIa [Source:RefSeq peptide;Acc:NP_001093398]
ENSSSCG00000003710	37.7526	112.601	1.14379	5.31068e-06	3.26483e-05	Up	tetratricopeptide repeat domain 39C [Source:HGNC Symbol;Acc:HGNC:26595]
ENSSSCG00000023922	30.5617	98.0046	1.24835	5.31816e-06	3.26815e-05	Up	Uncharacterized protein [Source:UniProtKB/TrEMBL;Acc:I3LQL8]
ENSSSCG00000029102	50.3368	136.581	1.00729	6.15977e-06	3.74865e-05	Up	Uncharacterized protein [Source:UniProtKB/TrEMBL;Acc:F1RXA9]
ENSSSCG00000025810	44.9436	126.155	1.05623	6.25816e-06	3.80262e-05	Up	Sus scrofa potassium voltage-gated channel, shaker-related subfamily, beta member 1 (KCNAB1), mRNA. [Source:RefSeq mRNA;Acc:NM_001105294]
ENSSSCG00000002898	41.3481	118.857	1.09055	6.77961e-06	4.09648e-05	Up	Sus scrofa lin-37 homolog (C. elegans) (LIN37), mRNA. [Source:RefSeq mRNA;Acc:NM_001243377]
ENSSSCG00000008171	41.3481	118.857	1.09055	6.77961e-06	4.09648e-05	Up	-
ENSSSCG00000011125	30.5617	96.962	1.23292	7.34071e-06	4.41089e-05	Up	GATA binding protein 3 [Source:HGNC Symbol;Acc:HGNC:4172]
ENSSSCG00000017894	43.1459	121.984	1.06662	7.54077e-06	4.52244e-05	Up	WSC domain containing 1 [Source:HGNC Symbol;Acc:HGNC:29060]
ENSSSCG00000007896	45.8425	127.198	1.03953	7.55792e-06	4.531e-05	Up	Uncharacterized protein [Source:UniProtKB/TrEMBL;Acc:F1RL25]
ENSSSCG00000006549	14.382	61.5136	1.66386	7.7277e-06	4.61867e-05	Up	Uncharacterized protein [Source:UniProtKB/TrEMBL;Acc:F1RGL2]
ENSSSCG00000016225	15.2808	63.5988	1.6245	7.80156e-06	4.65749e-05	Up	monoacylglycerol O-acyltransferase 1 [Source:HGNC Symbol;Acc:HGNC:18210]
ENSSSCG00000000435	42.247	119.899	1.07212	8.27185e-06	4.91954e-05	Up	-
ENSSSCG00000009867	0.001	22.9373	4.24065	8.434e-06	5.01123e-05	Up	T-box 5 [Source:HGNC Symbol;Acc:HGNC:11604]
ENSSSCG00000018805	0.001	22.9373	4.24065	8.434e-06	5.01123e-05	Up	ssc-mir-133b [Source:miRBase;Acc:MI0013089]
ENSSSCG00000015211	6.29211	40.6615	2.25927	8.44602e-06	5.01552e-05	Up	Uncharacterized protein [Source:UniProtKB/TrEMBL;Acc:F1S778]
ENSSSCG00000006029	8.98872	47.9597	1.98285	8.45732e-06	5.02034e-05	Up	Uncharacterized protein [Source:UniProtKB/TrEMBL;Acc:F1S1G5]
ENSSSCG00000003161	35.9549	107.388	1.14579	8.51772e-06	5.05236e-05	Up	proline rich Gla (G-carboxyglutamic acid) 2 [Source:HGNC Symbol;Acc:HGNC:9470]
ENSSSCG00000010624	31.4605	98.0046	1.20653	9.365e-06	5.51844e-05	Up	dual specificity phosphatase 5 [Source:HGNC Symbol;Acc:HGNC:3071]
ENSSSCG00000016945	31.4605	98.0046	1.20653	9.365e-06	5.51844e-05	Up	-
ENSSSCG00000026023	21.5729	77.1526	1.40571	9.62493e-06	5.64934e-05	Up	Uncharacterized protein [Source:UniProtKB/TrEMBL;Acc:I3LBQ0]
ENSSSCG00000011391	20.6741	75.0674	1.42758	1.00372e-05	5.865e-05	Up	cadherin-related family member 4 [Source:HGNC Symbol;Acc:HGNC:34527]
ENSSSCG00000016068	34.1572	103.218	1.16265	1.00667e-05	5.88007e-05	Up	Sus scrofa HECT, C2 and WW domain containing E3 ubiquitin protein ligase 2 (HECW2), mRNA. [Source:RefSeq mRNA;Acc:NM_001198924]
ENSSSCG00000026855	11.6853	54.2153	1.78122	1.05997e-05	6.17987e-05	Up	Protein Wnt [Source:UniProtKB/TrEMBL;Acc:F1SUL7]
ENSSSCG00000026113	42.247	118.857	1.05952	1.10252e-05	6.40655e-05	Up	-
ENSSSCG00000000577	26.0673	6.25561	-2.4918	1.13963e-05	6.60263e-05	Down	glycogen synthase 2 (liver) [Source:HGNC Symbol;Acc:HGNC:4707]
ENSSSCG00000023329	16.1797	64.6414	1.56549	1.14403e-05	6.62567e-05	Up	Sus scrofa adenomatosis polyposis coli 2 (APC2), mRNA. [Source:RefSeq mRNA;Acc:NM_001206431]
ENSSSCG00000025624	15.2808	62.5562	1.60065	1.15048e-05	6.66054e-05	Up	-
ENSSSCG00000026417	8.08985	44.8319	2.03756	1.17245e-05	6.77526e-05	Up	EPS8-like 1 [Source:HGNC Symbol;Acc:HGNC:21295]
ENSSSCG00000022808	53.0335	26.0651	-1.45757	1.18399e-05	6.83692e-05	Down	Uncharacterized protein [Source:UniProtKB/TrEMBL;Acc:I3L6F5]
ENSSSCG00000014397	44.0448	121.984	1.03688	1.2119e-05	6.99034e-05	Up	sprouty RTK signaling antagonist 4 [Source:HGNC Symbol;Acc:HGNC:15533]
ENSSSCG00000030565	23.3707	80.2804	1.34757	1.23482e-05	7.11731e-05	Up	glutamate receptor, ionotropic, AMPA 4 [Source:HGNC Symbol;Acc:HGNC:4574]
ENSSSCG00000016130	22.4718	78.1952	1.36618	1.30232e-05	7.46529e-05	Up	zinc finger, DBF-type containing 2 [Source:HGNC Symbol;Acc:HGNC:29313]
ENSSSCG00000026576	30.5617	94.8768	1.20155	1.38756e-05	7.92205e-05	Up	BCDIN3 domain containing [Source:HGNC Symbol;Acc:HGNC:27050]
ENSSSCG00000008820	20.6741	74.0248	1.40741	1.43295e-05	8.14859e-05	Up	tec protein tyrosine kinase [Source:HGNC Symbol;Acc:HGNC:11719]
ENSSSCG00000008265	42.247	117.814	1.04681	1.46605e-05	8.31877e-05	Up	Sus scrofa docking protein 1, 62kDa (downstream of tyrosine kinase 1) (DOK1), mRNA. [Source:RefSeq mRNA;Acc:NM_001143705]
ENSSSCG00000013612	0.001	21.8946	4.17354	1.473e-05	8.35517e-05	Up	tartrate-resistant acid phosphatase type 5 precursor [Source:RefSeq peptide;Acc:NP_999374]
ENSSSCG00000002349	18.8763	69.8544	1.45499	1.54983e-05	8.75929e-05	Up	acyl-CoA thioesterase 4 [Source:HGNC Symbol;Acc:HGNC:19748]
ENSSSCG00000013360	18.8763	69.8544	1.45499	1.54983e-05	8.75929e-05	Up	transmembrane protein 86A [Source:HGNC Symbol;Acc:HGNC:26890]
ENSSSCG00000026602	18.8763	69.8544	1.45499	1.54983e-05	8.75929e-05	Up	prostaglandin I2 (prostacyclin) receptor (IP) [Source:HGNC Symbol;Acc:HGNC:9602]
ENSSSCG00000022592	38.6515	110.516	1.08288	1.59667e-05	8.99811e-05	Up	fin bud initiation factor homolog (zebrafish) [Source:HGNC Symbol;Acc:HGNC:33747]
ENSSSCG00000025937	1.79774	25.0225	3.36618	1.73273e-05	9.71255e-05	Up	Brain and acute leukemia cytoplasmic protein [Source:UniProtKB/Swiss-Prot;Acc:Q8WNE9]
ENSSSCG00000016943	27.865	88.6212	1.23642	1.73952e-05	9.74716e-05	Up	ADAM metallopeptidase with thrombospondin type 1 motif, 6 [Source:HGNC Symbol;Acc:HGNC:222]
ENSSSCG00000009166	37.7526	108.431	1.08934	1.74915e-05	9.79064e-05	Up	Uncharacterized protein [Source:UniProtKB/TrEMBL;Acc:F1S106]
ENSSSCG00000002922	2.69662	28.1503	2.95115	1.75888e-05	9.84159e-05	Up	THAP domain containing 8 [Source:HGNC Symbol;Acc:HGNC:23191]
ENSSSCG00000023854	43.1459	118.857	1.02915	1.76645e-05	9.87688e-05	Up	Uncharacterized protein [Source:UniProtKB/TrEMBL;Acc:I3LQC8]
ENSSSCG00000022247	42.247	116.772	1.03399	1.9448e-05	0.000107972	Up	proline and serine rich 2 [Source:HGNC Symbol;Acc:HGNC:23728]
ENSSSCG00000009580	8.98872	45.8745	1.91872	2.02955e-05	0.000112359	Up	Uncharacterized protein [Source:UniProtKB/TrEMBL;Acc:F1RN19]
ENSSSCG00000013278	29.6628	91.749	1.19626	2.05655e-05	0.000113774	Up	tetraspanin 18 [Source:HGNC Symbol;Acc:HGNC:20660]
ENSSSCG00000016002	38.6515	109.473	1.0692	2.13449e-05	0.000117753	Up	coiled-coil domain containing 141 [Source:HGNC Symbol;Acc:HGNC:26821]
ENSSSCG00000026507	25.1684	82.3656	1.27765	2.14548e-05	0.000118235	Up	ATPase, Ca++ transporting, ubiquitous [Source:HGNC Symbol;Acc:HGNC:813]
ENSSSCG00000004573	6.29211	38.5763	2.18332	2.16102e-05	0.000118883	Up	Uncharacterized protein [Source:UniProtKB/TrEMBL;Acc:I3LF33]
ENSSSCG00000004433	27.865	87.5786	1.21934	2.39893e-05	0.000130779	Up	heparan sulfate (glucosamine) 3-O-sulfotransferase 5 [Source:HGNC Symbol;Acc:HGNC:19419]
ENSSSCG00000005195	12.5842	54.2153	1.67431	2.46908e-05	0.000134416	Up	Uncharacterized protein [Source:UniProtKB/TrEMBL;Acc:F1SMP2]
ENSSSCG00000000252	47.6402	22.9373	-1.48727	2.50153e-05	0.000135947	Down	keratin 8, type II [Source:HGNC Symbol;Acc:HGNC:6446]
ENSSSCG00000016527	7.19098	40.6615	2.06662	2.53012e-05	0.000137405	Up	solute carrier family 13 (sodium/sulfate symporter), member 4 [Source:HGNC Symbol;Acc:HGNC:15827]
ENSSSCG00000011292	33.2583	98.0046	1.12636	2.7316e-05	0.000147633	Up	zinc finger protein 662 [Source:HGNC Symbol;Acc:HGNC:31930]
ENSSSCG00000010496	21.5729	74.0248	1.346	2.7426e-05	0.000148176	Up	tectonic family member 3 [Source:HGNC Symbol;Acc:HGNC:24519]
ENSSSCG00000000591	65.6177	38.5763	-1.19915	2.76122e-05	0.000149131	Down	phosphatidylinositol-4-phosphate 3-kinase, catalytic subunit type 2 gamma [Source:HGNC Symbol;Acc:HGNC:8973]
ENSSSCG00000016678	26.0673	83.4082	1.24517	2.77952e-05	0.000149912	Up	nucleotide-binding oligomerization domain-containing protein 1 [Source:RefSeq peptide;Acc:NP_001107749]
ENSSSCG00000008718	2.69662	27.1077	2.8967	2.9838e-05	0.000160489	Up	Uncharacterized protein [Source:UniProtKB/TrEMBL;Acc:F1S7Y5]
ENSSSCG00000017737	37.7526	106.346	1.06133	3.12708e-05	0.000167679	Up	ring finger protein 135 [Source:HGNC Symbol;Acc:HGNC:21158]
ENSSSCG00000012889	24.2695	79.2378	1.27426	3.19475e-05	0.000170899	Up	choline kinase alpha [Source:HGNC Symbol;Acc:HGNC:1937]
ENSSSCG00000008125	17.9775	65.684	1.43657	3.31495e-05	0.000176846	Up	Condensin complex subunit 2 [Source:UniProtKB/TrEMBL;Acc:F1SU46]
ENSSSCG00000017837	9.8876	46.9171	1.81364	3.34517e-05	0.000178367	Up	RAP1 GTPase activating protein 2 [Source:HGNC Symbol;Acc:HGNC:29176]
ENSSSCG00000021597	9.8876	46.9171	1.81364	3.34517e-05	0.000178367	Up	Sus scrofa pleckstrin homology-like domain, family A, member 2 (PHLDA2), mRNA. [Source:RefSeq mRNA;Acc:NM_001174057]
ENSSSCG00000007754	42.247	114.686	1.00799	3.39752e-05	0.000180851	Up	integrin, alpha M (complement component 3 receptor 3 subunit) [Source:HGNC Symbol;Acc:HGNC:6149]
ENSSSCG00000015902	42.247	114.686	1.00799	3.39752e-05	0.000180851	Up	-
ENSSSCG00000002551	13.4831	55.2579	1.60225	3.69257e-05	0.000195529	Up	Uncharacterized protein [Source:UniProtKB/TrEMBL;Acc:F1S9V5]
ENSSSCG00000004907	20.6741	70.897	1.34512	4.09195e-05	0.000215009	Up	collagen and calcium binding EGF domains 1 [Source:HGNC Symbol;Acc:HGNC:29426]
ENSSSCG00000007728	57.5278	32.3207	-1.26458	4.26002e-05	0.000223242	Down	Uncharacterized protein [Source:UniProtKB/TrEMBL;Acc:F1RJJ7]
ENSSSCG00000009101	8.08985	41.7041	1.93322	4.43201e-05	0.000231791	Up	PR domain containing 5 [Source:HGNC Symbol;Acc:HGNC:9349]
ENSSSCG00000004890	0.001	19.8094	4.02915	4.51456e-05	0.000235715	Up	serpin peptidase inhibitor, clade B (ovalbumin), member 2 [Source:HGNC Symbol;Acc:HGNC:8584]
ENSSSCG00000010205	0.001	19.8094	4.02915	4.51456e-05	0.000235715	Up	Sus scrofa phytanoyl-CoA 2-hydroxylase interacting protein-like (PHYHIPL), mRNA. [Source:RefSeq mRNA;Acc:NM_001244581]
ENSSSCG00000026203	0.001	19.8094	4.02915	4.51456e-05	0.000235715	Up	Uncharacterized protein [Source:UniProtKB/TrEMBL;Acc:I3LQ75]
ENSSSCG00000007583	18.8763	66.7266	1.3889	4.53821e-05	0.000236793	Up	Uncharacterized protein [Source:UniProtKB/TrEMBL;Acc:F1RFP2]
ENSSSCG00000030742	17.9775	64.6414	1.41349	4.74841e-05	0.000246776	Up	mature T-cell proliferation 1 [Source:HGNC Symbol;Acc:HGNC:7423]
ENSSSCG00000008623	23.3707	76.11	1.27061	4.76041e-05	0.000247318	Up	-
ENSSSCG00000011795	66.5166	40.6615	-1.14283	4.86246e-05	0.000251869	Down	insulin-like growth factor 2 mRNA binding protein 2 [Source:HGNC Symbol;Acc:HGNC:28867]
ENSSSCG00000000741	17.0786	62.5562	1.44018	4.94342e-05	0.000255599	Up	nuclear receptor interacting protein 2 [Source:HGNC Symbol;Acc:HGNC:23078]
ENSSSCG00000014087	17.0786	62.5562	1.44018	4.94342e-05	0.000255599	Up	Uncharacterized protein [Source:UniProtKB/TrEMBL;Acc:F1S2H8]
ENSSSCG00000003974	1.79774	22.9373	3.24065	5.17531e-05	0.000266535	Up	Cbp/p300-interacting transactivator, with Glu/Asp-rich carboxy-terminal domain, 4 [Source:HGNC Symbol;Acc:HGNC:18696]
ENSSSCG00000021490	1.79774	22.9373	3.24065	5.17531e-05	0.000266535	Up	PR domain containing 16 [Source:HGNC Symbol;Acc:HGNC:14000]
ENSSSCG00000014227	12.5842	52.1301	1.61772	5.453e-05	0.00027978	Up	Sus scrofa tumor necrosis factor, alpha-induced protein 8 (TNFAIP8), mRNA. [Source:RefSeq mRNA;Acc:NM_001244505]
ENSSSCG00000000217	25.1684	7.29822	-2.21878	5.67274e-05	0.000290295	Down	Rac GTPase activating protein 1 [Source:HGNC Symbol;Acc:HGNC:9804]
ENSSSCG00000028833	20.6741	69.8544	1.32375	5.76773e-05	0.000294868	Up	Low-density lipoprotein receptor [Source:UniProtKB/Swiss-Prot;Acc:Q28832]
ENSSSCG00000025676	34.1572	96.962	1.07245	6.07207e-05	0.00030952	Up	Uncharacterized protein [Source:UniProtKB/TrEMBL;Acc:F1RXB3]
ENSSSCG00000012479	19.7752	67.7692	1.34416	6.11036e-05	0.000311219	Up	protocadherin 19 [Source:HGNC Symbol;Acc:HGNC:14270]
ENSSSCG00000023664	19.7752	67.7692	1.34416	6.11036e-05	0.000311219	Up	Uncharacterized protein [Source:UniProtKB/TrEMBL;Acc:I3LP98]
ENSSSCG00000012452	17.9775	3.12781	-2.95575	6.62521e-05	0.000334996	Down	SH3 domain binding glutamate-rich protein like [Source:HGNC Symbol;Acc:HGNC:10823]
ENSSSCG00000002917	26.9662	82.3656	1.17811	6.71061e-05	0.000338986	Up	nuclear factor of kappa light polypeptide gene enhancer in B-cells inhibitor, delta [Source:HGNC Symbol;Acc:HGNC:15671]
ENSSSCG00000010096	21.5729	5.21301	-2.48181	6.79127e-05	0.00034273	Down	apoptosis-inducing factor, mitochondrion-associated, 3 [Source:HGNC Symbol;Acc:HGNC:26398]
ENSSSCG00000030611	22.4718	72.9822	1.26665	7.09853e-05	0.000356859	Up	-
ENSSSCG00000006132	37.7526	103.218	1.01826	7.32948e-05	0.000367704	Up	matrix metallopeptidase 16 (membrane-inserted) [Source:HGNC Symbol;Acc:HGNC:7162]
ENSSSCG00000029602	37.7526	103.218	1.01826	7.32948e-05	0.000367704	Up	Sus scrofa WD repeat domain 37 (WDR37), mRNA. [Source:RefSeq mRNA;Acc:NM_001244454]
ENSSSCG00000004520	3.59549	28.1503	2.53611	7.34555e-05	0.00036804	Up	mitogen-activated protein kinase 4 [Source:HGNC Symbol;Acc:HGNC:6878]
ENSSSCG00000007423	3.59549	28.1503	2.53611	7.34555e-05	0.00036804	Up	ubiquitin-conjugating enzyme E2C [Source:HGNC Symbol;Acc:HGNC:15937]
ENSSSCG00000016674	16.1797	59.4284	1.44419	7.37749e-05	0.000369345	Up	family with sequence similarity 188, member B [Source:HGNC Symbol;Acc:HGNC:21916]
ENSSSCG00000004027	9.8876	44.8319	1.74805	7.70549e-05	0.000384479	Up	phosphodiesterase 10A [Source:HGNC Symbol;Acc:HGNC:8772]
ENSSSCG00000024986	9.8876	44.8319	1.74805	7.70549e-05	0.000384479	Up	Uncharacterized protein [Source:UniProtKB/TrEMBL;Acc:I3L8H4]
ENSSSCG00000013430	25.1684	78.1952	1.20268	7.87226e-05	0.00039199	Up	calcium channel, voltage-dependent, beta subunit associated regulatory protein [Source:HGNC Symbol;Acc:HGNC:28617]
ENSSSCG00000022306	0.001	18.7669	3.95115	7.92198e-05	0.00039384	Up	rhophilin associated tail protein 1-like [Source:HGNC Symbol;Acc:HGNC:24060]
ENSSSCG00000030947	77.303	52.1301	-1.00119	8.4342e-05	0.000417981	Down	Uncharacterized protein [Source:UniProtKB/TrEMBL;Acc:K7GLY0]
ENSSSCG00000027056	30.5617	88.6212	1.10315	8.76527e-05	0.000432885	Up	zinc finger protein 615 [Source:HGNC Symbol;Acc:HGNC:24740]
ENSSSCG00000003392	23.3707	74.0248	1.23053	9.17078e-05	0.00045135	Up	solute carrier family 25 (pyrimidine nucleotide carrier), member 33 [Source:HGNC Symbol;Acc:HGNC:29681]
ENSSSCG00000004962	32.3594	91.749	1.07073	9.79567e-05	0.000479398	Up	coronin, actin binding protein, 2B [Source:HGNC Symbol;Acc:HGNC:2256]
ENSSSCG00000025743	17.0786	60.471	1.39127	0.000101333	0.000494535	Up	Uncharacterized protein [Source:UniProtKB/TrEMBL;Acc:I3LNG3]
ENSSSCG00000024604	21.5729	69.8544	1.26235	0.000105934	0.000514746	Up	Sus scrofa alpha tubulin acetyltransferase 1 (ATAT1), mRNA. [Source:RefSeq mRNA;Acc:NM_001123123]
ENSSSCG00000009393	16.1797	58.3857	1.41865	0.000105972	0.000514773	Up	emopamil binding protein-like [Source:HGNC Symbol;Acc:HGNC:18061]
ENSSSCG00000003449	0.001	16.6816	4.62741	0.000106187	0.000515496	Up	leucine rich repeat containing 38 [Source:HGNC Symbol;Acc:HGNC:27005]
ENSSSCG00000016030	15.2808	2.08521	-3.30624	0.000108075	0.000523854	Down	zinc finger, SWIM-type containing 2 [Source:HGNC Symbol;Acc:HGNC:30990]
ENSSSCG00000004087	34.1572	94.8768	1.04109	0.000108115	0.000523884	Up	coiled-coil domain containing 170 [Source:HGNC Symbol;Acc:HGNC:21177]
ENSSSCG00000002749	31.4605	12.5112	-1.7631	0.00010853	0.000525573	Down	Sus scrofa haptoglobin (HP), mRNA. [Source:RefSeq mRNA;Acc:NM_214000]
ENSSSCG00000007208	15.2808	56.3005	1.44865	0.000110194	0.000533217	Up	tribbles pseudokinase 3 [Source:HGNC Symbol;Acc:HGNC:16228]
ENSSSCG00000025171	15.2808	56.3005	1.44865	0.000110194	0.000533217	Up	Uncharacterized protein [Source:UniProtKB/TrEMBL;Acc:I3LQX4]
ENSSSCG00000002779	8.98872	41.7041	1.78122	0.000111977	0.000540679	Up	leucine rich repeat containing 36 [Source:HGNC Symbol;Acc:HGNC:25615]
ENSSSCG00000021837	8.98872	41.7041	1.78122	0.000111977	0.000540679	Up	transmembrane protein 120A [Source:HGNC Symbol;Acc:HGNC:21697]
ENSSSCG00000022726	9.8876	43.7893	1.71411	0.000116267	0.000559412	Up	ras homolog family member D [Source:HGNC Symbol;Acc:HGNC:670]
ENSSSCG00000000700	5.39323	32.3207	2.15045	0.000117495	0.000564111	Up	Acrosin-binding protein [Source:UniProtKB/Swiss-Prot;Acc:Q29016]
ENSSSCG00000011681	30.5617	87.5786	1.08608	0.000117957	0.000565984	Up	Sus scrofa transient receptor potential cation channel, subfamily C, member 1 (TRPC1), mRNA. [Source:RefSeq mRNA;Acc:NM_001145751]
ENSSSCG00000026054	53.9323	31.2781	-1.21878	0.000118198	0.000566793	Down	Uncharacterized protein [Source:UniProtKB/TrEMBL;Acc:I3LSW7]
ENSSSCG00000001728	33.2583	92.7916	1.0475	0.000119016	0.000570369	Up	CD2-associated protein [Source:HGNC Symbol;Acc:HGNC:14258]
ENSSSCG00000012961	18.8763	4.17041	-2.6111	0.000126352	0.0006024	Down	Uncharacterized protein [Source:UniProtKB/TrEMBL;Acc:F1RU33]
ENSSSCG00000000257	23.3707	72.9822	1.21006	0.000126653	0.000603648	Up	integrin, beta 7 [Source:HGNC Symbol;Acc:HGNC:6162]
ENSSSCG00000010584	62.9211	39.6189	-1.10013	0.00012738	0.000606931	Down	transmembrane protein 180 [Source:HGNC Symbol;Acc:HGNC:26196]
ENSSSCG00000003547	11.6853	0.001	-4.97941	0.000135796	0.00064293	Down	noncompact myelin associated protein [Source:HGNC Symbol;Acc:HGNC:29332]
ENSSSCG00000013023	26.0673	78.1952	1.15206	0.000135972	0.000643571	Up	RAS guanyl releasing protein 2 (calcium and DAG-regulated) [Source:HGNC Symbol;Acc:HGNC:9879]
ENSSSCG00000023520	22.4718	70.897	1.22483	0.000136711	0.000646481	Up	-
ENSSSCG00000009357	28.7639	83.4082	1.10315	0.000141612	0.000667449	Up	Sus scrofa SMAD family member 9 (SMAD9), mRNA. [Source:RefSeq mRNA;Acc:NM_001195510]
ENSSSCG00000016878	25.1684	8.34082	-2.02613	0.000143956	0.00067687	Down	Fibroblast growth factor [Source:UniProtKB/TrEMBL;Acc:F1SMG2]
ENSSSCG00000028787	31.4605	88.6212	1.06133	0.000143997	0.000676861	Up	-
ENSSSCG00000016704	17.0786	59.4284	1.36618	0.000144283	0.000677999	Up	homeobox A4 [Source:HGNC Symbol;Acc:HGNC:5105]
ENSSSCG00000004650	7.19098	36.4911	1.9105	0.000150665	0.000704617	Up	Uncharacterized protein [Source:UniProtKB/TrEMBL;Acc:F1SQG7]
ENSSSCG00000011581	15.2808	55.2579	1.42168	0.000158539	0.000739458	Up	MKRN2 opposite strand [Source:HGNC Symbol;Acc:HGNC:40375]
ENSSSCG00000022175	12.5842	1.0426	-4.02613	0.000158887	0.00074086	Down	myosin, heavy chain 15 [Source:HGNC Symbol;Acc:HGNC:31073]
ENSSSCG00000012553	24.2695	74.0248	1.17608	0.00016071	0.000748468	Up	ripply transcriptional repressor 1 [Source:HGNC Symbol;Acc:HGNC:25117]
ENSSSCG00000003466	8.08985	38.5763	1.82075	0.000162013	0.000754315	Up	transmembrane protein 82 [Source:HGNC Symbol;Acc:HGNC:32350]
ENSSSCG00000002660	26.9662	79.2378	1.12226	0.000169401	0.000786146	Up	methenyltetrahydrofolate synthetase domain containing [Source:HGNC Symbol;Acc:HGNC:25778]
ENSSSCG00000008727	29.6628	84.4508	1.07668	0.000173797	0.000804644	Up	Sus scrofa msh homeobox 1 (MSX1), mRNA. [Source:RefSeq mRNA;Acc:NM_001162887]
ENSSSCG00000023635	12.5842	49.0023	1.52845	0.000173955	0.000804899	Up	zinc finger protein 761 [Source:HGNC Symbol;Acc:HGNC:23179]
ENSSSCG00000010578	23.3707	71.9396	1.18931	0.000174314	0.000806323	Up	paired-like homeodomain 3 [Source:HGNC Symbol;Acc:HGNC:9006]
ENSSSCG00000029875	9.8876	42.7467	1.67934	0.000174713	0.000807934	Up	zinc finger protein 529 [Source:HGNC Symbol;Acc:HGNC:29328]
ENSSSCG00000004452	10.7865	44.8319	1.62252	0.00017671	0.000816686	Up	protease, serine, 35 [Source:HGNC Symbol;Acc:HGNC:21387]
ENSSSCG00000007130	0.001	15.639	4.5343	0.000186063	0.000855125	Up	synapse differentiation inducing 1 [Source:HGNC Symbol;Acc:HGNC:15885]
ENSSSCG00000007680	0.001	15.639	4.5343	0.000186063	0.000855125	Up	myosin, light chain 10, regulatory [Source:HGNC Symbol;Acc:HGNC:29825]
ENSSSCG00000009929	0.001	15.639	4.5343	0.000186063	0.000855125	Up	Sus scrofa transient receptor potential cation channel, subfamily V, member 4 (TRPV4), mRNA. [Source:RefSeq mRNA;Acc:NM_001130729]
ENSSSCG00000020988	5.39323	31.2781	2.10315	0.000187101	0.00085864	Up	zinc finger protein 114 [Source:HGNC Symbol;Acc:HGNC:12894]
ENSSSCG00000002962	34.1572	92.7916	1.00903	0.000190268	0.000871898	Up	mitogen-activated protein kinase kinase kinase kinase 1 [Source:HGNC Symbol;Acc:HGNC:6863]
ENSSSCG00000002135	31.4605	87.5786	1.04425	0.000192241	0.000880041	Up	purine nucleoside phosphorylase [Source:HGNC Symbol;Acc:HGNC:7892]
ENSSSCG00000009705	31.4605	87.5786	1.04425	0.000192241	0.000880041	Up	-
ENSSSCG00000025456	3.59549	26.0651	2.42508	0.00020003	0.00091237	Up	Uncharacterized protein [Source:UniProtKB/TrEMBL;Acc:I3LCJ9]
ENSSSCG00000004349	27.865	80.2804	1.09381	0.000209152	0.000951766	Up	Uncharacterized protein [Source:UniProtKB/TrEMBL;Acc:F1RXY4]
ENSSSCG00000009500	6.29211	33.3633	1.97387	0.000212891	0.00096766	Up	claudin 10 [Source:HGNC Symbol;Acc:HGNC:2033]
ENSSSCG00000003807	16.1797	56.3005	1.36618	0.000216161	0.000980819	Up	DnaJ (Hsp40) homolog, subfamily C, member 6 [Source:HGNC Symbol;Acc:HGNC:15469]
ENSSSCG00000022182	16.1797	56.3005	1.36618	0.000216161	0.000980819	Up	three prime repair exonuclease 2 [Source:HGNC Symbol;Acc:HGNC:12270]
ENSSSCG00000029880	16.1797	56.3005	1.36618	0.000216161	0.000980819	Up	Uncharacterized protein [Source:UniProtKB/TrEMBL;Acc:I3LCK8]
ENSSSCG00000010298	24.2695	72.9822	1.15562	0.000219787	0.00099497	Up	cilia and flagella associated protein 70 [Source:HGNC Symbol;Acc:HGNC:30726]
ENSSSCG00000024419	20.6741	65.684	1.23494	0.00021991	0.000995239	Up	Uncharacterized protein [Source:UniProtKB/TrEMBL;Acc:I3L8X9]

## Sheet: Bf35-vs-Sol35
Table S8. DEGs for Bf35 vs Sol35 from DEGseq method
GeneID	Bf35	Sol35	log2Fold	pvalue	qvalue	Diff	Description
ENSSSCG00000002029	13854.7	59908.6	2.61848	0	0	Up	Sus scrofa myosin, heavy chain 7, cardiac muscle, beta (MYH7), mRNA. [Source:RefSeq mRNA;Acc:NM_213855]
ENSSSCG00000011265	9233.07	48339.6	2.89442	0	0	Up	Sus scrofa xin actin-binding repeat containing 1 (XIRP1), mRNA. [Source:RefSeq mRNA;Acc:NM_001143928]
ENSSSCG00000018005	90831.2	143174	1.16261	0	0	Up	myosin, heavy chain 1, skeletal muscle, adult [Source:HGNC Symbol;Acc:HGNC:7567]
ENSSSCG00000009830	9327.31	43110.3	2.7146	0	0	Up	Sus scrofa myosin light chain 2V (MLC2V), mRNA. [Source:RefSeq mRNA;Acc:NM_213791]
ENSSSCG00000010554	39252.3	1599.88	-4.11065	0	0	Down	Sus scrofa stearoyl-CoA desaturase (delta-9-desaturase) (SCD), mRNA. [Source:RefSeq mRNA;Acc:NM_213781]
ENSSSCG00000016578	29982.4	68594.6	1.70007	0	0	Up	filamin C, gamma [Source:HGNC Symbol;Acc:HGNC:3756]
ENSSSCG00000029944	35669.3	2242.86	-3.48518	0	0	Down	Sus scrofa fatty acid synthase (FASN), mRNA. [Source:RefSeq mRNA;Acc:NM_001099930]
ENSSSCG00000012699	59455.7	89200.4	1.09133	0	0	Up	Sus scrofa four and a half LIM domains 1 protein, isoform C (FHL1C), mRNA. [Source:RefSeq mRNA;Acc:NM_214375]
ENSSSCG00000011441	5871.31	24900	2.59049	0	0	Up	Sus scrofa troponin C type 1 (slow) (TNNC1), mRNA. [Source:RefSeq mRNA;Acc:NM_001130243]
ENSSSCG00000023044	26922.8	2085.43	-3.18431	0	0	Down	Uncharacterized protein [Source:UniProtKB/TrEMBL;Acc:I3LCW1]
ENSSSCG00000006141	28065.9	50972.2	1.36699	0	0	Up	Sus scrofa carbonic anhydrase III, muscle specific (CA3), mRNA. [Source:RefSeq mRNA;Acc:NM_001008688]
ENSSSCG00000000866	32762.4	55819.3	1.27482	0	0	Up	myosin binding protein C, slow type [Source:HGNC Symbol;Acc:HGNC:7549]
ENSSSCG00000025353	7839	25198.8	2.19071	0	0	Up	Sus scrofa troponin T type 1 (skeletal, slow) (TNNT1), mRNA. [Source:RefSeq mRNA;Acc:NM_213748]
ENSSSCG00000024061	4905.39	19896.5	2.52617	0	0	Up	Sus scrofa troponin I type 1 (skeletal, slow) (TNNI1), mRNA. [Source:RefSeq mRNA;Acc:NM_213912]
ENSSSCG00000010144	21986.7	40884.6	1.40102	0	0	Up	actinin, alpha 2 [Source:HGNC Symbol;Acc:HGNC:164]
ENSSSCG00000015595	2474.72	11404.9	2.71042	0	0	Up	activating transcription factor 3 [Source:HGNC Symbol;Acc:HGNC:785]
ENSSSCG00000015334	11819.4	23596	1.50348	0	0	Up	Sus scrofa pyruvate dehydrogenase kinase, isozyme 4 (PDK4), mRNA. [Source:RefSeq mRNA;Acc:NM_001159306]
ENSSSCG00000014324	11650.4	23381.7	1.51109	0	0	Up	myotilin [Source:HGNC Symbol;Acc:HGNC:12399]
ENSSSCG00000011325	3011.45	11757.7	2.47117	0	0	Up	Sus scrofa myosin, light chain 3, alkali; ventricular, skeletal, slow (MYL3), mRNA. [Source:RefSeq mRNA;Acc:NM_001278773]
ENSSSCG00000006556	5255.7	14357.1	1.95591	0	0	Up	Sus scrofa tropomyosin 3 (TPM3), mRNA. [Source:RefSeq mRNA;Acc:NM_001001632]
ENSSSCG00000012050	1228.14	7732.89	3.16063	0	0	Up	regulator of calcineurin 1 [Source:HGNC Symbol;Acc:HGNC:3040]
ENSSSCG00000011076	1556.94	8159.65	2.89589	0	0	Up	-
ENSSSCG00000003088	11168	992.928	-2.98544	0	0	Down	Sus scrofa apolipoprotein E (APOE), mRNA. [Source:RefSeq mRNA;Acc:NM_214308]
ENSSSCG00000028322	3690.57	11344.2	2.12614	0	0	Up	Sus scrofa BTG family, member 2 (BTG2), mRNA. [Source:RefSeq mRNA;Acc:NM_001097505]
ENSSSCG00000001844	11682.2	1248.04	-2.72048	0	0	Down	Sus scrofa perilipin 1 (PLIN1), mRNA. [Source:RefSeq mRNA;Acc:NM_001038638]
ENSSSCG00000020657	20407.2	4909.64	-1.54929	0	0	Down	basal cell adhesion molecule (Lutheran blood group) [Source:HGNC Symbol;Acc:HGNC:6722]
ENSSSCG00000006036	6211.38	13368	1.6119	0	0	Up	Sus scrofa actin-binding Rho activating protein (ABRA), mRNA. [Source:RefSeq mRNA;Acc:NM_001135960]
ENSSSCG00000015025	8443.34	15742.7	1.40489	0	0	Up	Alpha-crystallin B chain [Source:UniProtKB/Swiss-Prot;Acc:Q7M2W6]
ENSSSCG00000012926	11267.3	1605.57	-2.3049	0	0	Down	Sus scrofa pyruvate carboxylase (PC), mRNA. [Source:RefSeq mRNA;Acc:NM_214349]
ENSSSCG00000016792	1981	6637.54	2.25051	0	0	Up	family with sequence similarity 134, member B [Source:HGNC Symbol;Acc:HGNC:25964]
ENSSSCG00000008237	8174.97	1036.55	-2.47332	0	0	Down	All-trans-retinol 13,14-reductase [Source:UniProtKB/TrEMBL;Acc:F1SVB2]
ENSSSCG00000030395	5009.87	9988.08	1.50153	0	0	Up	ankyrin repeat and SOCS box containing 5 [Source:HGNC Symbol;Acc:HGNC:17180]
ENSSSCG00000016991	3147.69	7577.36	1.7735	0	0	Up	Sus scrofa dual specificity phosphatase 1 (DUSP1), mRNA. [Source:RefSeq mRNA;Acc:NM_001256075]
ENSSSCG00000025822	6580.13	760.581	-2.60685	0	0	Down	secreted frizzled-related protein 1 [Source:HGNC Symbol;Acc:HGNC:10776]
ENSSSCG00000017759	6802.4	837.398	-2.51596	0	0	Down	Sus scrofa aldolase C, fructose-bisphosphate (ALDOC), mRNA. [Source:RefSeq mRNA;Acc:NM_001243928]
ENSSSCG00000002383	3343.33	7645.64	1.69945	0	0	Up	Sus scrofa FBJ murine osteosarcoma viral oncogene homolog (FOS), mRNA. [Source:RefSeq mRNA;Acc:NM_001123113]
ENSSSCG00000016605	7419.03	11765.3	1.17133	0	0	Up	leiomodin 2 (cardiac) [Source:HGNC Symbol;Acc:HGNC:6648]
ENSSSCG00000011557	4807.06	450.469	-2.90956	0	0	Down	Sus scrofa cell death-inducing DFFA-like effector c (CIDEC), mRNA. [Source:RefSeq mRNA;Acc:NM_001112689]
ENSSSCG00000004578	15632.9	4839.46	-1.18557	0	0	Down	annexin A2 [Source:HGNC Symbol;Acc:HGNC:537]
ENSSSCG00000000138	8050	1687.12	-1.74833	0	0	Down	parvalbumin [Source:HGNC Symbol;Acc:HGNC:9704]
ENSSSCG00000014569	4698.48	569.013	-2.53956	0	0	Down	-
ENSSSCG00000012925	4866.47	653.417	-2.3907	0	0	Down	Uncharacterized protein [Source:UniProtKB/TrEMBL;Acc:F1RUV6]
ENSSSCG00000021408	4703.6	638.243	-2.37549	0	0	Down	Sus scrofa transketolase (TKT), mRNA. [Source:RefSeq mRNA;Acc:NM_001112681]
ENSSSCG00000026533	4765.06	7671.25	1.19306	0	0	Up	Sus scrofa myogenic factor 6 (herculin) (MYF6), mRNA. [Source:RefSeq mRNA;Acc:NM_001244672]
ENSSSCG00000003018	5337.65	1009.05	-1.89711	0	0	Down	Sus scrofa lipase, hormone-sensitive (LIPE), mRNA. [Source:RefSeq mRNA;Acc:NM_214315]
ENSSSCG00000009844	6586.27	9361.22	1.01333	0	0	Up	heat shock 22kDa protein 8 [Source:HGNC Symbol;Acc:HGNC:30171]
ENSSSCG00000000757	4624.73	833.605	-1.96584	0	0	Down	Sus scrofa adiponectin receptor 2 (ADIPOR2), mRNA. [Source:RefSeq mRNA;Acc:NM_001007192]
ENSSSCG00000003766	3273.68	5659.79	1.29593	0	0	Up	DnaJ (Hsp40) homolog, subfamily B, member 4 [Source:HGNC Symbol;Acc:HGNC:14886]
ENSSSCG00000011452	5719.71	8193.79	1.02468	0	0	Up	Uncharacterized protein [Source:UniProtKB/TrEMBL;Acc:F1SH93]
ENSSSCG00000023498	2928.49	5212.16	1.33782	0	0	Up	Uncharacterized protein [Source:UniProtKB/TrEMBL;Acc:F1RM62]
ENSSSCG00000028808	250.954	1700.4	3.26647	0	0	Up	Uncharacterized protein [Source:UniProtKB/TrEMBL;Acc:F1SLZ3]
ENSSSCG00000010522	387.187	1938.44	2.82989	0	0	Up	Uncharacterized protein [Source:UniProtKB/TrEMBL;Acc:F1S8Y0]
ENSSSCG00000024644	2520.81	226.657	-2.96921	0	0	Down	Sus scrofa cell death-inducing DFFA-like effector a (CIDEA), mRNA. [Source:RefSeq mRNA;Acc:NM_001112696]
ENSSSCG00000010640	3332.06	5516.58	1.23346	0	0	Up	nebulin-related-anchoring protein [Source:RefSeq peptide;Acc:NP_001038081]
ENSSSCG00000010184	4030.64	747.304	-1.92514	0	0	Down	angiotensinogen (serpin peptidase inhibitor, clade A, member 8) [Source:HGNC Symbol;Acc:HGNC:333]
ENSSSCG00000010389	4255.98	6454.51	1.10691	0	0	Up	chromosome 10 open reading frame 71 [Source:HGNC Symbol;Acc:HGNC:26973]
ENSSSCG00000017492	4215.01	849.726	-1.80437	0	0	Down	Uncharacterized protein [Source:UniProtKB/TrEMBL;Acc:F2Z548]
ENSSSCG00000003155	1223.02	2968.35	1.78531	0	0	Up	protein phosphatase 1, regulatory subunit 15A [Source:HGNC Symbol;Acc:HGNC:14375]
ENSSSCG00000030134	5590.65	1454.78	-1.43612	0	0	Down	immunoglobulin-like and fibronectin type III domain containing 1 [Source:HGNC Symbol;Acc:HGNC:24607]
ENSSSCG00000001435	3720.27	732.13	-1.83914	4.06159e-298	7.02119e-296	Down	Sus scrofa 1-acylglycerol-3-phosphate O-acyltransferase 1 (lysophosphatidic acid acyltransferase, alpha) (AGPAT1), mRNA. [Source:RefSeq mRNA;Acc:NM_001033008]
ENSSSCG00000006391	3136.42	4916.27	1.15454	1.01888e-279	1.72344e-277	Up	Sus scrofa ATPase, Na+/K+ transporting, alpha 2 polypeptide (ATP1A2), mRNA. [Source:RefSeq mRNA;Acc:NM_001171541]
ENSSSCG00000021650	5783.22	1664.36	-1.29081	2.96344e-276	4.90714e-274	Down	Uncharacterized protein [Source:UniProtKB/TrEMBL;Acc:I3LUI1]
ENSSSCG00000026923	2968.43	513.06	-2.0264	8.03363e-271	1.31643e-268	Down	Uncharacterized protein [Source:UniProtKB/TrEMBL;Acc:F1SEN4]
ENSSSCG00000012847	3681.35	808.947	-1.68002	2.14721e-260	3.37778e-258	Down	Sus scrofa transaldolase 1 (TALDO1), mRNA. [Source:RefSeq mRNA;Acc:NM_001244935]
ENSSSCG00000000033	2549.49	391.671	-2.1964	9.96073e-258	1.55141e-255	Down	translocator protein (18kDa) [Source:HGNC Symbol;Acc:HGNC:1158]
ENSSSCG00000012576	4572.49	1211.05	-1.41063	1.98131e-250	2.99693e-248	Down	chordin-like 1 [Source:HGNC Symbol;Acc:HGNC:29861]
ENSSSCG00000011286	1324.42	2758.77	1.56475	2.6952e-250	4.03792e-248	Up	kelch-like family member 40 [Source:HGNC Symbol;Acc:HGNC:30372]
ENSSSCG00000023435	4862.37	1347.61	-1.34516	9.58698e-248	1.42276e-245	Down	Sus scrofa diazepam binding inhibitor (GABA receptor modulator, acyl-CoA binding protein) (DBI), mRNA. [Source:RefSeq mRNA;Acc:NM_214119]
ENSSSCG00000017383	2988.92	577.548	-1.86551	1.42911e-244	2.10106e-242	Down	amine oxidase, copper containing 3 [Source:HGNC Symbol;Acc:HGNC:550]
ENSSSCG00000004248	615.607	1795.24	2.05019	2.03356e-236	2.90818e-234	Up	Sus scrofa phospholamban (PLN), mRNA. [Source:RefSeq mRNA;Acc:NM_214213]
ENSSSCG00000000576	5914.33	1875.85	-1.15058	5.76527e-236	8.17058e-234	Down	L-lactate dehydrogenase [Source:UniProtKB/TrEMBL;Acc:F1SR05]
ENSSSCG00000011538	1302.91	2662.03	1.53688	2.21391e-235	3.10956e-233	Up	Sus scrofa LIM and cysteine-rich domains 1 (LMCD1), mRNA. [Source:RefSeq mRNA;Acc:NM_001008692]
ENSSSCG00000014920	5374.52	1632.12	-1.21329	2.47614e-233	3.44709e-231	Down	frizzled class receptor 4 [Source:HGNC Symbol;Acc:HGNC:4042]
ENSSSCG00000011129	5650.06	1762.05	-1.17492	4.14113e-233	5.71439e-231	Down	Uncharacterized protein [Source:UniProtKB/TrEMBL;Acc:F1RUM0]
ENSSSCG00000025281	3022.72	620.225	-1.77889	7.23111e-232	9.80625e-230	Down	Sus scrofa ADP-ribosylation factor-like 6 interacting protein 1 (ARL6IP1), mRNA. [Source:RefSeq mRNA;Acc:NM_001244213]
ENSSSCG00000006063	6549.4	2200.18	-1.06764	1.3394e-231	1.80086e-229	Down	-
ENSSSCG00000010300	420.989	1489.87	2.32942	5.59417e-230	7.45779e-228	Up	MSS51 mitochondrial translational activator [Source:HGNC Symbol;Acc:HGNC:21000]
ENSSSCG00000011250	2370.24	389.774	-2.09823	1.70826e-226	2.2582e-224	Down	Uncharacterized protein [Source:UniProtKB/TrEMBL;Acc:F1RRB7]
ENSSSCG00000021418	1715.71	179.239	-2.75275	6.34435e-225	8.31692e-223	Down	lanosterol synthase (2,3-oxidosqualene-lanosterol cyclase) [Source:HGNC Symbol;Acc:HGNC:6708]
ENSSSCG00000015871	239.687	1156.99	2.77725	1.75729e-217	2.24748e-215	Up	Sus scrofa nuclear receptor subfamily 4, group A, member 2 (NR4A2), mRNA. [Source:RefSeq mRNA;Acc:NM_001190276]
ENSSSCG00000010461	2466.52	3843.68	1.14611	1.31145e-216	1.66374e-214	Up	Sus scrofa cardiac ankyrin repeat protein (CARP), mRNA. [Source:RefSeq mRNA;Acc:NM_213922]
ENSSSCG00000028058	1910.33	257.004	-2.38786	5.91745e-214	7.44699e-212	Down	coiled-coil domain containing 69 [Source:HGNC Symbol;Acc:HGNC:24487]
ENSSSCG00000017694	1778.19	219.07	-2.51485	2.05372e-211	2.52398e-209	Down	acetyl-CoA carboxylase alpha [Source:HGNC Symbol;Acc:HGNC:84]
ENSSSCG00000016646	1588.69	2811.87	1.32979	2.6089e-200	3.06273e-198	Up	Sus scrofa interferon-related developmental regulator 1 (IFRD1), mRNA. [Source:RefSeq mRNA;Acc:NM_001007519]
ENSSSCG00000004454	2550.52	525.389	-1.77324	4.06115e-195	4.6975e-193	Down	malic enzyme 1, NADP(+)-dependent, cytosolic [Source:HGNC Symbol;Acc:HGNC:6983]
ENSSSCG00000003894	1321.35	111.906	-3.05556	1.80132e-192	2.06836e-190	Down	cytochrome P450, family 4, subfamily B, polypeptide 1 [Source:HGNC Symbol;Acc:HGNC:2644]
ENSSSCG00000011848	781.544	1827.48	1.73155	4.09584e-192	4.66896e-190	Up	Sus scrofa transferrin receptor (p90, CD71) (TFRC), mRNA. [Source:RefSeq mRNA;Acc:NM_214001]
ENSSSCG00000017498	1775.12	263.643	-2.24516	5.90191e-185	6.58461e-183	Down	protein phosphatase 1, regulatory (inhibitor) subunit 1B [Source:HGNC Symbol;Acc:HGNC:9287]
ENSSSCG00000023807	2569.98	571.858	-1.66193	1.16966e-179	1.27778e-177	Down	aconitase 1, soluble [Source:HGNC Symbol;Acc:HGNC:117]
ENSSSCG00000013354	1315.21	2372.78	1.35739	1.04645e-174	1.11984e-172	Up	Sus scrofa cysteine and glycine-rich protein 3 (cardiac LIM protein) (CSRP3), mRNA. [Source:RefSeq mRNA;Acc:NM_001172368]
ENSSSCG00000030165	1466.8	2519.78	1.28672	6.77478e-171	7.20095e-169	Up	v-maf avian musculoaponeurotic fibrosarcoma oncogene homolog F [Source:HGNC Symbol;Acc:HGNC:6780]
ENSSSCG00000010340	2225.81	464.694	-1.75388	5.44539e-168	5.71076e-166	Down	family with sequence similarity 213, member A [Source:HGNC Symbol;Acc:HGNC:28651]
ENSSSCG00000015481	4940.22	1708.94	-1.02538	4.07288e-164	4.21517e-162	Down	Sus scrofa myocilin, trabecular meshwork inducible glucocorticoid response (MYOC), mRNA. [Source:RefSeq mRNA;Acc:NM_213986]
ENSSSCG00000010925	753.888	1654.88	1.6404	1.77387e-161	1.812e-159	Up	protein phosphatase 1, regulatory subunit 12B [Source:HGNC Symbol;Acc:HGNC:7619]
ENSSSCG00000003402	1997.39	394.516	-1.83387	2.12149e-160	2.13931e-158	Down	phosphogluconate dehydrogenase [Source:HGNC Symbol;Acc:HGNC:8891]
ENSSSCG00000010303	1338.77	2311.14	1.2938	3.08019e-158	3.04745e-156	Up	synaptopodin 2-like [Source:HGNC Symbol;Acc:HGNC:23532]
ENSSSCG00000004012	2534.13	629.708	-1.50264	2.41156e-153	2.31319e-151	Down	thrombospondin 2 [Source:HGNC Symbol;Acc:HGNC:11786]
ENSSSCG00000005297	1461.68	2410.72	1.22793	3.43415e-152	3.27409e-150	Up	DnaJ (Hsp40) homolog, subfamily B, member 5 [Source:HGNC Symbol;Acc:HGNC:14887]
ENSSSCG00000010529	1327.5	174.497	-2.42134	1.02416e-151	9.7055e-150	Down	Sus scrofa secreted frizzled-related protein 5 (SFRP5), mRNA. [Source:RefSeq mRNA;Acc:NM_001243406]
ENSSSCG00000006245	941.335	62.5915	-3.40457	2.81168e-151	2.64854e-149	Down	Sus scrofa short chain dehydrogenase/reductase family 16C, member 5 (SDR16C5), mRNA. [Source:RefSeq mRNA;Acc:NM_001195368]
ENSSSCG00000007043	2468.57	609.793	-1.51119	1.1371e-150	1.06474e-148	Down	glycerophosphocholine phosphodiesterase 1 [Source:HGNC Symbol;Acc:HGNC:26957]
ENSSSCG00000006324	3424.25	1035.6	-1.21922	1.54227e-150	1.43559e-148	Down	aldehyde dehydrogenase 9 family, member A1 [Source:HGNC Symbol;Acc:HGNC:412]
ENSSSCG00000007288	608.436	1422.53	1.73138	5.64934e-150	5.22764e-148	Up	myosin, heavy chain 7B, cardiac muscle, beta [Source:HGNC Symbol;Acc:HGNC:15906]
ENSSSCG00000009592	658.627	1451.93	1.64654	1.13735e-142	1.02238e-140	Up	nuclear factor, interleukin 3 regulated [Source:HGNC Symbol;Acc:HGNC:7787]
ENSSSCG00000009666	1318.28	194.413	-2.25536	1.24333e-138	1.0806e-136	Down	epoxide hydrolase 2, cytoplasmic [Source:HGNC Symbol;Acc:HGNC:3402]
ENSSSCG00000012126	1301.89	196.31	-2.22331	1.36941e-134	1.15818e-132	Down	glycoprotein M6B [Source:HGNC Symbol;Acc:HGNC:4461]
ENSSSCG00000006308	2624.27	730.234	-1.33939	8.9565e-134	7.53448e-132	Down	cellular repressor of E1A-stimulated genes 1 [Source:HGNC Symbol;Acc:HGNC:2351]
ENSSSCG00000006290	939.287	1735.49	1.3918	3.11037e-133	2.60262e-131	Up	solute carrier family 19 (thiamine transporter), member 2 [Source:HGNC Symbol;Acc:HGNC:10938]
ENSSSCG00000002866	1292.67	197.258	-2.2061	2.13741e-132	1.76967e-130	Down	Uncharacterized protein [Source:UniProtKB/TrEMBL;Acc:F1RNW6]
ENSSSCG00000011579	1201.51	171.652	-2.30119	1.34439e-129	1.10149e-127	Down	Sus scrofa peroxisome proliferator-activated receptor gamma (PPARG), mRNA. [Source:RefSeq mRNA;Acc:NM_214379]
ENSSSCG00000011810	1079.62	1860.67	1.2914	2.01223e-127	1.6233e-125	Up	B-cell CLL/lymphoma 6 [Source:HGNC Symbol;Acc:HGNC:1001]
ENSSSCG00000006491	1305.99	212.432	-2.11397	6.84685e-127	5.4953e-125	Down	Sus scrofa progestin and adipoQ receptor family member VI (PAQR6), mRNA. [Source:RefSeq mRNA;Acc:NM_001243668]
ENSSSCG00000015135	1413.54	252.263	-1.98022	3.06617e-126	2.43606e-124	Down	Uncharacterized protein [Source:UniProtKB/TrEMBL;Acc:F1S9R6]
ENSSSCG00000010850	598.193	1302.09	1.62824	3.77497e-126	2.98412e-124	Up	enabled homolog (Drosophila) [Source:HGNC Symbol;Acc:HGNC:18271]
ENSSSCG00000013427	2449.11	686.609	-1.3286	1.85651e-123	1.41085e-121	Down	cold inducible RNA binding protein [Source:HGNC Symbol;Acc:HGNC:1982]
ENSSSCG00000012138	620.728	15.1737	-4.84822	4.95709e-123	3.74904e-121	Down	angiotensin-converting enzyme 2 precursor [Source:RefSeq peptide;Acc:NP_001116542]
ENSSSCG00000004255	1381.79	2153.72	1.14639	2.66111e-122	1.99342e-120	Up	vestigial-like family member 2 [Source:HGNC Symbol;Acc:HGNC:20232]
ENSSSCG00000021602	882.95	86.3003	-2.8488	7.34033e-121	5.42116e-119	Down	tetratricopeptide repeat domain 36 [Source:HGNC Symbol;Acc:HGNC:33708]
ENSSSCG00000022913	1920.57	468.488	-1.52936	1.01861e-119	7.48777e-118	Down	Sus scrofa secretory leukocyte peptidase inhibitor (SLPI), mRNA. [Source:RefSeq mRNA;Acc:NM_213870]
ENSSSCG00000029606	1204.58	193.464	-2.13229	1.86692e-118	1.36598e-116	Down	aldehyde oxidase 1 [Source:HGNC Symbol;Acc:HGNC:553]
ENSSSCG00000006003	797.933	66.3849	-3.08124	6.21507e-118	4.52636e-116	Down	Sus scrofa mal, T-cell differentiation protein 2 (MAL2), mRNA. [Source:RefSeq mRNA;Acc:NM_001161639]
ENSSSCG00000023333	1258.87	216.225	-2.03543	1.10455e-116	8.00722e-115	Down	Sus scrofa ficolin (collagen/fibrinogen domain containing lectin) 2 (hucolin) (FCN2), mRNA. [Source:RefSeq mRNA;Acc:NM_213868]
ENSSSCG00000010429	195.642	723.595	2.39306	2.54092e-116	1.83354e-114	Up	cGMP-dependent protein kinase 1 [Source:RefSeq peptide;Acc:NP_001038039]
ENSSSCG00000011646	434.305	1044.14	1.77163	3.83474e-114	2.74201e-112	Up	kyphoscoliosis peptidase [Source:HGNC Symbol;Acc:HGNC:26576]
ENSSSCG00000006155	820.467	1502.19	1.37865	5.83158e-114	4.15098e-112	Up	zinc finger and BTB domain containing 10 [Source:HGNC Symbol;Acc:HGNC:30953]
ENSSSCG00000010450	1837.6	450.469	-1.52223	7.35755e-114	5.21359e-112	Down	lipase A, lysosomal acid, cholesterol esterase [Source:HGNC Symbol;Acc:HGNC:6617]
ENSSSCG00000011264	689.356	1336.23	1.46095	1.09053e-110	7.62452e-109	Up	cysteine-serine-rich nuclear protein 1 [Source:HGNC Symbol;Acc:HGNC:14300]
ENSSSCG00000005385	861.439	1528.75	1.33363	2.7007e-110	1.87985e-108	Up	Sus scrofa neuron-derived orphan receptor-1 alfa (NOR-1), mRNA. [Source:RefSeq mRNA;Acc:NM_214247]
ENSSSCG00000025087	1471.92	316.751	-1.71019	5.88297e-108	4.04127e-106	Down	Uncharacterized protein [Source:UniProtKB/TrEMBL;Acc:I3LIP6]
ENSSSCG00000011106	839.929	1486.07	1.32926	9.68212e-107	6.53688e-105	Up	Uncharacterized protein [Source:UniProtKB/TrEMBL;Acc:K7GMB5]
ENSSSCG00000012141	720.086	60.6947	-3.06243	5.08063e-106	3.41553e-104	Down	carbonic anhydrase VB, mitochondrial [Source:HGNC Symbol;Acc:HGNC:1378]
ENSSSCG00000002826	608.436	32.2441	-3.7319	1.71316e-105	1.14193e-103	Down	Uncharacterized protein [Source:UniProtKB/TrEMBL;Acc:F1RF14]
ENSSSCG00000027130	738.523	1365.63	1.39295	2.18544e-105	1.4506e-103	Up	Sus scrofa tumor necrosis factor receptor superfamily, member 12A (TNFRSF12A), mRNA. [Source:RefSeq mRNA;Acc:NM_001142839]
ENSSSCG00000023264	1488.31	332.873	-1.65454	3.14576e-104	2.06191e-102	Down	isocitrate dehydrogenase 1 (NADP+), soluble [Source:HGNC Symbol;Acc:HGNC:5382]
ENSSSCG00000006229	1210.73	225.709	-1.91724	6.00708e-104	3.92105e-102	Down	-
ENSSSCG00000030681	2900.83	978.703	-1.06143	1.00803e-102	6.52564e-101	Down	myosin binding protein H [Source:HGNC Symbol;Acc:HGNC:7552]
ENSSSCG00000000864	1641.96	402.103	-1.52369	4.37311e-102	2.8194e-100	Down	choline phosphotransferase 1 [Source:HGNC Symbol;Acc:HGNC:17852]
ENSSSCG00000028960	797.933	90.0938	-2.64067	3.43649e-101	2.19754e-99	Down	Uncharacterized protein [Source:UniProtKB/TrEMBL;Acc:I3L7C2]
ENSSSCG00000010639	555.173	1129.49	1.53076	1.90943e-100	1.21118e-98	Up	Sus scrofa hyaluronan binding protein 2 (HABP2), mRNA. [Source:RefSeq mRNA;Acc:NM_001243690]
ENSSSCG00000000839	1719.81	440.037	-1.46045	1.91723e-100	1.21124e-98	Down	aldehyde dehydrogenase 1 family, member L2 [Source:HGNC Symbol;Acc:HGNC:26777]
ENSSSCG00000024149	1106.25	196.31	-1.98838	9.52047e-100	5.94312e-98	Down	ELOVL fatty acid elongase 5 [Source:HGNC Symbol;Acc:HGNC:21308]
ENSSSCG00000001849	973.089	149.84	-2.19305	1.97505e-99	1.22804e-97	Down	Sus scrofa alanyl (membrane) aminopeptidase (ANPEP), mRNA. [Source:RefSeq mRNA;Acc:NM_214277]
ENSSSCG00000028814	975.137	153.634	-2.16002	8.32168e-98	5.13366e-96	Down	superoxide dismutase 3, extracellular [Source:HGNC Symbol;Acc:HGNC:11181]
ENSSSCG00000016420	1018.16	172.601	-2.05436	7.36023e-96	4.48774e-94	Down	Sus scrofa insulin induced gene 1 (INSIG1), mRNA. [Source:RefSeq mRNA;Acc:NM_001244521]
ENSSSCG00000010258	1642.98	426.76	-1.43872	5.925e-94	3.53054e-92	Down	apoptosis-inducing factor, mitochondrion-associated, 2 [Source:HGNC Symbol;Acc:HGNC:21411]
ENSSSCG00000006940	1013.04	1600.82	1.16623	6.85686e-94	4.07039e-92	Up	Uncharacterized protein [Source:UniProtKB/TrEMBL;Acc:F1SEX1]
ENSSSCG00000028431	1866.28	534.872	-1.2968	3.87989e-91	2.24392e-89	Down	peroxisomal multifunctional enzyme type 2 [Source:RefSeq peptide;Acc:NP_999471]
ENSSSCG00000021672	2521.84	850.675	-1.0617	1.37164e-89	7.81784e-88	Down	WW domain binding protein 2 [Source:HGNC Symbol;Acc:HGNC:12738]
ENSSSCG00000006630	934.165	1489.87	1.17953	4.47142e-89	2.52115e-87	Up	vacuolar protein sorting 72 homolog (S. cerevisiae) [Source:HGNC Symbol;Acc:HGNC:11644]
ENSSSCG00000028612	1580.5	420.122	-1.40541	2.21344e-87	1.22604e-85	Down	-
ENSSSCG00000014089	2553.59	876.28	-1.03697	2.46774e-87	1.36211e-85	Down	coagulation factor II (thrombin) receptor-like 2 [Source:HGNC Symbol;Acc:HGNC:3539]
ENSSSCG00000017617	2114.16	666.694	-1.15889	1.37952e-86	7.58783e-85	Down	serine carboxypeptidase 1 [Source:HGNC Symbol;Acc:HGNC:29507]
ENSSSCG00000022168	1188.19	1728.85	1.04714	2.26471e-85	1.22426e-83	Up	amyloid beta (A4) precursor protein-binding, family B, member 2 [Source:HGNC Symbol;Acc:HGNC:582]
ENSSSCG00000010479	643.263	69.23	-2.70984	3.37273e-84	1.78641e-82	Down	Sus scrofa retinol binding protein 4, plasma (RBP4), mRNA. [Source:RefSeq mRNA;Acc:NM_214057]
ENSSSCG00000022689	2319.02	776.703	-1.07199	8.16934e-84	4.29806e-82	Down	Growth arrest and DNA-damage-inducible, beta [Source:UniProtKB/TrEMBL;Acc:I3L775]
ENSSSCG00000003808	561.318	46.4694	-3.08837	1.03827e-83	5.44435e-82	Down	Sus scrofa adenylate kinase 3-like 1 (AK3L1), mRNA. [Source:RefSeq mRNA;Acc:NM_001044597]
ENSSSCG00000001759	824.564	1341.92	1.20869	1.60658e-83	8.39636e-82	Up	Sus scrofa DnaJ (Hsp40) homolog, subfamily A, member 4 (DNAJA4), mRNA. [Source:RefSeq mRNA;Acc:NM_214339]
ENSSSCG00000021595	74.7742	407.793	2.95332	8.70404e-83	4.51892e-81	Up	Ras-related associated with diabetes [Source:HGNC Symbol;Acc:HGNC:10446]
ENSSSCG00000030626	531.614	40.7793	-3.19837	6.86299e-82	3.52816e-80	Down	aldehyde dehydrogenase 1 family, member L1 [Source:RefSeq peptide;Acc:NP_001231576]
ENSSSCG00000017801	642.239	73.9717	-2.61197	7.13985e-81	3.62313e-79	Down	Sus scrofa tumor suppressor candidate 5 (TUSC5), mRNA. [Source:RefSeq mRNA;Acc:NM_001110058]
ENSSSCG00000005287	626.874	74.9201	-2.55865	3.01211e-77	1.49475e-75	Down	phosphoserine aminotransferase 1 [Source:HGNC Symbol;Acc:HGNC:19129]
ENSSSCG00000023150	2263.71	785.238	-1.02139	8.97602e-76	4.37157e-74	Down	-
ENSSSCG00000010594	967.967	1426.33	1.06537	9.90357e-73	4.70674e-71	Up	5'-nucleotidase, cytosolic II [Source:HGNC Symbol;Acc:HGNC:8022]
ENSSSCG00000001780	845.051	161.22	-1.88391	1.80731e-71	8.51219e-70	Down	fumarylacetoacetate hydrolase (fumarylacetoacetase) [Source:HGNC Symbol;Acc:HGNC:3579]
ENSSSCG00000006289	524.443	54.0563	-2.77216	1.29508e-70	6.06334e-69	Down	coagulation factor V (proaccelerin, labile factor) [Source:HGNC Symbol;Acc:HGNC:3542]
ENSSSCG00000006218	194.618	544.356	1.99	2.37105e-70	1.10352e-68	Up	phosphodiesterase 7A [Source:HGNC Symbol;Acc:HGNC:8791]
ENSSSCG00000010116	957.724	207.69	-1.69908	2.82176e-70	1.30941e-68	Down	Sus scrofa solute carrier family 25 (mitochondrial carrier; citrate transporter), member 1 (SLC25A1), mRNA. [Source:RefSeq mRNA;Acc:NM_001190189]
ENSSSCG00000006213	1369.49	384.084	-1.32805	7.83169e-70	3.62354e-68	Down	alcohol dehydrogenase, iron containing, 1 [Source:HGNC Symbol;Acc:HGNC:16354]
ENSSSCG00000013171	1656.3	516.854	-1.17404	1.2498e-69	5.76556e-68	Down	Sus scrofa lactate dehydrogenase B (LDHB), mRNA. [Source:RefSeq mRNA;Acc:NM_001113287]
ENSSSCG00000011524	562.343	67.3332	-2.55596	2.07936e-69	9.56446e-68	Down	cell adhesion molecule L1-like [Source:HGNC Symbol;Acc:HGNC:1939]
ENSSSCG00000009909	2065	719.802	-1.01437	1.59679e-68	7.28092e-67	Down	Sus scrofa cytochrome c oxidase subunit VIa polypeptide 1 (COX6A1), mRNA. [Source:RefSeq mRNA;Acc:NM_001190221]
ENSSSCG00000007710	732.377	128.028	-2.01003	1.34271e-67	6.08709e-66	Down	Uncharacterized protein [Source:UniProtKB/TrEMBL;Acc:F1RJN3]
ENSSSCG00000021059	1159.51	303.474	-1.42778	4.06725e-66	1.82285e-64	Down	adenosine A1 receptor [Source:HGNC Symbol;Acc:HGNC:262]
ENSSSCG00000015541	517.273	912.318	1.32471	6.42549e-66	2.86344e-64	Up	-
ENSSSCG00000013056	528.541	62.5915	-2.57188	8.69456e-66	3.86367e-64	Down	Sus scrofa lectin, galactoside-binding, soluble, 12 (LGALS12), mRNA. [Source:RefSeq mRNA;Acc:NM_001142844]
ENSSSCG00000024342	361.579	734.027	1.52762	9.62376e-66	4.26454e-64	Up	aquaporin-4 [Source:RefSeq peptide;Acc:NP_001103893]
ENSSSCG00000003105	1970.76	688.506	-1.01111	3.82646e-65	1.69084e-63	Down	solute carrier family 1 (neutral amino acid transporter), member 5 [Source:HGNC Symbol;Acc:HGNC:10943]
ENSSSCG00000007000	1352.08	397.361	-1.26056	9.45748e-64	4.12121e-62	Down	Sus scrofa FAT tumor suppressor homolog 1 (Drosophila) (FAT1), mRNA. [Source:RefSeq mRNA;Acc:NM_001190170]
ENSSSCG00000005083	1244.53	348.995	-1.32823	1.21733e-63	5.28999e-62	Down	Sus scrofa dehydrogenase/reductase (SDR family) member 7 (DHRS7), mRNA. [Source:RefSeq mRNA;Acc:NM_001244160]
ENSSSCG00000026597	233.541	567.117	1.78606	1.50818e-63	6.53586e-62	Up	Uncharacterized protein [Source:UniProtKB/TrEMBL;Acc:I3LHA1]
ENSSSCG00000027443	685.259	122.338	-1.97968	3.72834e-62	1.58944e-60	Down	muscle RAS oncogene homolog [Source:HGNC Symbol;Acc:HGNC:7227]
ENSSSCG00000004803	98.3332	370.807	2.42101	2.49427e-61	1.05194e-59	Up	Sus scrofa actin, alpha, cardiac muscle 1 (ACTC1), mRNA. [Source:RefSeq mRNA;Acc:NM_001170517]
ENSSSCG00000015583	625.85	1000.51	1.18295	1.06236e-60	4.45653e-59	Up	Sus scrofa SET and MYND domain containing 2 (SMYD2), mRNA. [Source:RefSeq mRNA;Acc:NM_001160091]
ENSSSCG00000014347	782.568	1156.99	1.07019	9.07576e-60	3.76704e-58	Up	proline-rich basic protein 1 [Source:HGNC Symbol;Acc:HGNC:41906]
ENSSSCG00000000362	335.972	17.0704	-3.79267	9.69163e-60	4.01208e-58	Down	retinol dehydrogenase 5 (11-cis/9-cis) [Source:HGNC Symbol;Acc:HGNC:9940]
ENSSSCG00000008701	1460.66	463.746	-1.14912	1.31595e-59	5.41916e-58	Down	Sus scrofa low density lipoprotein receptor-related protein associated protein 1 (LRPAP1), mRNA. [Source:RefSeq mRNA;Acc:NM_001113436]
ENSSSCG00000004856	410.746	745.407	1.36588	1.04016e-56	4.14249e-55	Up	Uncharacterized protein [Source:UniProtKB/TrEMBL;Acc:F1SNN8]
ENSSSCG00000015802	562.343	90.0938	-2.13585	2.04465e-56	8.10186e-55	Down	family with sequence similarity 149, member A [Source:HGNC Symbol;Acc:HGNC:24527]
ENSSSCG00000026710	1177.95	348.046	-1.25283	2.94429e-55	1.15503e-53	Down	calcium regulated heat stable protein 1, 24kDa [Source:HGNC Symbol;Acc:HGNC:17150]
ENSSSCG00000011630	478.35	64.4882	-2.38486	6.21015e-55	2.41214e-53	Down	C-C chemokine receptor type 11 [Source:RefSeq peptide;Acc:NP_001090899]
ENSSSCG00000006564	873.731	220.018	-1.48347	4.01344e-53	1.51768e-51	Down	RAB13, member RAS oncogene family [Source:HGNC Symbol;Acc:HGNC:9762]
ENSSSCG00000004875	1437.1	491.248	-1.04254	2.23985e-50	8.15628e-49	Down	Sus scrofa cytochrome b5 type A (microsomal) (CYB5A), mRNA. [Source:RefSeq mRNA;Acc:NM_001001770]
ENSSSCG00000017566	1385.88	469.436	-1.05571	1.28663e-49	4.64221e-48	Down	acyl-CoA synthetase family member 2 [Source:HGNC Symbol;Acc:HGNC:26101]
ENSSSCG00000014247	1188.19	374.6	-1.15925	1.7282e-49	6.20691e-48	Down	aldehyde dehydrogenase 7 family, member A1 [Source:HGNC Symbol;Acc:HGNC:877]
ENSSSCG00000027525	1016.11	294.939	-1.27847	2.15049e-49	7.70602e-48	Down	Sus scrofa 24-dehydrocholesterol reductase (DHCR24), mRNA. [Source:RefSeq mRNA;Acc:NM_001243354]
ENSSSCG00000029515	479.374	77.7652	-2.11786	7.32738e-48	2.57868e-46	Down	Uncharacterized protein [Source:UniProtKB/TrEMBL;Acc:I3LBG8]
ENSSSCG00000006001	708.818	166.911	-1.58024	1.74332e-47	6.12147e-46	Down	ectonucleotide pyrophosphatase/phosphodiesterase 2 [Source:HGNC Symbol;Acc:HGNC:3357]
ENSSSCG00000002279	286.805	18.9671	-3.4124	1.76559e-47	6.18586e-46	Down	Sus scrofa glutathione peroxidase 2 (gastrointestinal) (GPX2), mRNA. [Source:RefSeq mRNA;Acc:NM_001115136]
ENSSSCG00000025541	331.874	32.2441	-2.85743	1.00813e-46	3.51639e-45	Down	ELOVL fatty acid elongase 6 [Source:HGNC Symbol;Acc:HGNC:15829]
ENSSSCG00000014219	1015.09	305.37	-1.22687	2.25231e-46	7.82144e-45	Down	Sus scrofa cysteine dioxygenase, type I (CDO1), mRNA. [Source:RefSeq mRNA;Acc:NM_001167643]
ENSSSCG00000015407	837.88	226.657	-1.38014	5.97781e-46	2.06221e-44	Down	guanine nucleotide binding protein (G protein), alpha inhibiting activity polypeptide 1 [Source:HGNC Symbol;Acc:HGNC:4384]
ENSSSCG00000015803	411.77	58.798	-2.3019	1.18955e-45	4.08575e-44	Down	cytochrome P450, family 4, subfamily V, polypeptide 2 [Source:HGNC Symbol;Acc:HGNC:23198]
ENSSSCG00000009755	678.089	160.272	-1.57486	2.75425e-45	9.43944e-44	Down	acetoacetyl-CoA synthetase [Source:HGNC Symbol;Acc:HGNC:21298]
ENSSSCG00000006862	755.936	194.413	-1.45304	7.54505e-45	2.57465e-43	Down	Sus scrofa vascular cell adhesion molecule 1 (VCAM1), mRNA. [Source:RefSeq mRNA;Acc:NM_213891]
ENSSSCG00000030209	529.565	102.422	-1.86418	7.60549e-45	2.58965e-43	Down	MFNG O-fucosylpeptide 3-beta-N-acetylglucosaminyltransferase [Source:HGNC Symbol;Acc:HGNC:7038]
ENSSSCG00000010992	715.988	178.291	-1.49961	1.55997e-44	5.27739e-43	Down	Sus scrofa aquaporin 7 (AQP7), mRNA. [Source:RefSeq mRNA;Acc:NM_001113438]
ENSSSCG00000011075	461.961	729.285	1.16481	1.10145e-43	3.67096e-42	Up	KIAA1217 [Source:HGNC Symbol;Acc:HGNC:25428]
ENSSSCG00000004216	892.169	260.798	-1.26829	4.57461e-43	1.49612e-41	Down	Uncharacterized protein [Source:UniProtKB/TrEMBL;Acc:F1S2X3]
ENSSSCG00000010143	1128.78	372.704	-1.09257	5.5941e-43	1.82574e-41	Down	5-methyltetrahydrofolate-homocysteine methyltransferase [Source:HGNC Symbol;Acc:HGNC:7468]
ENSSSCG00000016111	782.568	213.38	-1.3687	1.63818e-42	5.3025e-41	Down	frizzled class receptor 7 [Source:HGNC Symbol;Acc:HGNC:4045]
ENSSSCG00000025108	660.676	161.22	-1.52881	2.28463e-42	7.37976e-41	Down	glucose-6-phosphate dehydrogenase [Source:HGNC Symbol;Acc:HGNC:4057]
ENSSSCG00000027404	325.729	36.9859	-2.63253	2.97519e-42	9.57112e-41	Down	Uncharacterized protein [Source:UniProtKB/TrEMBL;Acc:I3LLF0]
ENSSSCG00000000072	493.714	94.8355	-1.87408	3.23378e-42	1.03818e-40	Down	solute carrier family 25 (mitochondrial carrier; peroxisomal membrane protein, 34kDa), member 17 [Source:HGNC Symbol;Acc:HGNC:10987]
ENSSSCG00000000591	275.538	22.7605	-3.09155	4.72534e-42	1.5078e-40	Down	phosphatidylinositol-4-phosphate 3-kinase, catalytic subunit type 2 gamma [Source:HGNC Symbol;Acc:HGNC:8973]
ENSSSCG00000009110	53.2638	229.502	2.61338	5.87412e-42	1.86678e-40	Up	myozenin 2 [Source:HGNC Symbol;Acc:HGNC:1330]
ENSSSCG00000014362	419.964	673.332	1.18715	1.17599e-41	3.71477e-40	Up	Sus scrofa heparin-binding EGF-like growth factor (HBEGF), mRNA. [Source:RefSeq mRNA;Acc:NM_214299]
ENSSSCG00000026054	331.874	39.8309	-2.55258	1.22397e-41	3.85857e-40	Down	Uncharacterized protein [Source:UniProtKB/TrEMBL;Acc:I3LSW7]
ENSSSCG00000026297	471.18	88.1971	-1.91138	2.09088e-41	6.57834e-40	Down	klotho beta [Source:HGNC Symbol;Acc:HGNC:15527]
ENSSSCG00000000808	438.402	690.403	1.16128	2.95034e-41	9.24539e-40	Up	Uncharacterized protein [Source:UniProtKB/TrEMBL;Acc:F1SGW8]
ENSSSCG00000029508	875.78	260.798	-1.24154	5.62737e-41	1.75992e-39	Down	dihydropteridine reductase [Source:RefSeq peptide;Acc:NP_999508]
ENSSSCG00000024681	14.3402	155.53	3.94515	6.88827e-41	2.14999e-39	Up	trans-2,3-enoyl-CoA reductase-like [Source:HGNC Symbol;Acc:HGNC:27365]
ENSSSCG00000005278	428.159	674.281	1.1613	2.46445e-40	7.66171e-39	Up	prune homolog 2 (Drosophila) [Source:HGNC Symbol;Acc:HGNC:25209]
ENSSSCG00000007205	637.117	157.427	-1.51078	3.06531e-40	9.51092e-39	Down	TBC1 domain family, member 20 [Source:HGNC Symbol;Acc:HGNC:16133]
ENSSSCG00000009529	2.04861	134.667	6.5447	1.24572e-39	3.84245e-38	Up	Uncharacterized protein [Source:UniProtKB/TrEMBL;Acc:F1RLQ8]
ENSSSCG00000014570	365.676	55.0046	-2.22685	3.38648e-39	1.03643e-37	Down	nuclear receptor interacting protein 3 [Source:HGNC Symbol;Acc:HGNC:1167]
ENSSSCG00000011453	188.472	396.413	1.57875	5.03198e-38	1.50491e-36	Up	inter-alpha-trypsin inhibitor heavy chain H4 precursor [Source:RefSeq peptide;Acc:NP_001001537]
ENSSSCG00000015846	779.495	229.502	-1.25794	2.18656e-37	6.45344e-36	Down	RNA binding protein with multiple splicing [Source:HGNC Symbol;Acc:HGNC:19097]
ENSSSCG00000000151	273.489	29.399	-2.71155	7.48834e-37	2.19365e-35	Down	apolipoprotein L, 6 [Source:HGNC Symbol;Acc:HGNC:14870]
ENSSSCG00000002392	1046.84	359.427	-1.03617	8.13317e-37	2.37812e-35	Down	interferon regulatory factor 2 binding protein-like [Source:HGNC Symbol;Acc:HGNC:14282]
ENSSSCG00000002993	209.982	12.3286	-3.58409	1.50582e-36	4.38666e-35	Down	Uncharacterized protein [Source:UniProtKB/TrEMBL;Acc:F1RHC1]
ENSSSCG00000012792	589.999	149.84	-1.47119	5.15935e-36	1.49194e-34	Down	Sus scrofa renin binding protein (RENBP), mRNA. [Source:RefSeq mRNA;Acc:NM_213900]
ENSSSCG00000026007	361.579	59.7464	-2.09129	5.64673e-36	1.62989e-34	Down	sortilin-related receptor, L(DLR class) A repeats containing [Source:HGNC Symbol;Acc:HGNC:11185]
ENSSSCG00000002825	231.493	18.9671	-3.1033	1.00288e-35	2.88943e-34	Down	Sus scrofa carboxylesterase 1 (CES1), mRNA. [Source:RefSeq mRNA;Acc:NM_214246]
ENSSSCG00000021819	412.794	79.6619	-1.86737	2.0423e-35	5.84136e-34	Down	Uncharacterized protein [Source:UniProtKB/TrEMBL;Acc:I3LEV2]
ENSSSCG00000027179	1.0243	126.131	7.45023	2.43763e-35	6.9594e-34	Up	single-minded family bHLH transcription factor 2 [Source:HGNC Symbol;Acc:HGNC:10883]
ENSSSCG00000022961	778.471	237.089	-1.20912	3.4404e-35	9.7868e-34	Down	CXADR-like membrane protein [Source:HGNC Symbol;Acc:HGNC:24039]
ENSSSCG00000002472	488.593	110.009	-1.64491	3.79162e-35	1.0747e-33	Down	interferon, alpha-inducible protein 27-like 2 [Source:HGNC Symbol;Acc:HGNC:19753]
ENSSSCG00000026981	472.204	681.868	1.03618	3.47641e-34	9.66209e-33	Up	mitochondrial ribosomal protein S6 [Source:HGNC Symbol;Acc:HGNC:14051]
ENSSSCG00000005429	244.809	441.934	1.35827	4.67728e-34	1.29768e-32	Up	Sus scrofa transmembrane protein 38B (TMEM38B), mRNA. [Source:RefSeq mRNA;Acc:NM_001190164]
ENSSSCG00000022808	209.982	16.122	-3.19707	2.07458e-33	5.6757e-32	Down	Uncharacterized protein [Source:UniProtKB/TrEMBL;Acc:I3L6F5]
ENSSSCG00000028552	914.703	310.112	-1.05442	2.83606e-33	7.71869e-32	Down	basic helix-loop-helix family, member e41 [Source:HGNC Symbol;Acc:HGNC:16617]
ENSSSCG00000010026	970.016	337.615	-1.01653	3.12455e-33	8.48917e-32	Down	phosphoinositide-3-kinase interacting protein 1 [Source:HGNC Symbol;Acc:HGNC:24942]
ENSSSCG00000016971	703.697	210.535	-1.2348	5.41784e-33	1.4644e-31	Down	methylcrotonoyl-CoA carboxylase 2 (beta) [Source:HGNC Symbol;Acc:HGNC:6937]
ENSSSCG00000003729	611.509	168.807	-1.3509	5.79394e-33	1.56337e-31	Down	ring finger protein 125, E3 ubiquitin protein ligase [Source:HGNC Symbol;Acc:HGNC:21150]
ENSSSCG00000009430	967.967	338.563	-1.00944	8.37314e-33	2.24774e-31	Down	A kinase (PRKA) anchor protein 11 [Source:HGNC Symbol;Acc:HGNC:369]
ENSSSCG00000010991	492.69	119.493	-1.53766	2.73801e-32	7.3251e-31	Down	Sus scrofa aquaporin 3 (Gill blood group) (AQP3), mRNA. [Source:RefSeq mRNA;Acc:NM_001110172]
ENSSSCG00000026955	290.902	42.676	-2.26294	4.01852e-32	1.07326e-30	Down	alkaline ceramidase 2 [Source:HGNC Symbol;Acc:HGNC:23675]
ENSSSCG00000023578	464.01	108.112	-1.59553	4.21745e-32	1.12449e-30	Down	Sus scrofa angiogenin (ANG1), mRNA. [Source:RefSeq mRNA;Acc:NM_001044573]
ENSSSCG00000017743	736.474	230.45	-1.17008	8.9651e-32	2.38226e-30	Down	Sus scrofa cytokine receptor-like factor 3 (CRLF3), mRNA. [Source:RefSeq mRNA;Acc:NM_001244329]
ENSSSCG00000017421	641.214	186.826	-1.27302	1.31669e-31	3.47531e-30	Down	Sus scrofa ATP citrate lyase (ACLY), transcript variant 2, mRNA. [Source:RefSeq mRNA;Acc:NM_001105302]
ENSSSCG00000010853	680.138	204.845	-1.2252	1.41674e-31	3.73313e-30	Down	Sus scrofa epoxide hydrolase 1, microsomal (xenobiotic) (EPHX1), mRNA. [Source:RefSeq mRNA;Acc:NM_214355]
ENSSSCG00000024325	330.85	57.8497	-2.0097	1.7141e-31	4.50158e-30	Down	serum/glucocorticoid regulated kinase 2 [Source:HGNC Symbol;Acc:HGNC:13900]
ENSSSCG00000015022	311.388	51.2112	-2.09809	2.44334e-31	6.38475e-30	Down	layilin [Source:HGNC Symbol;Acc:HGNC:29471]
ENSSSCG00000027344	92.1873	245.624	1.91991	2.8357e-31	7.37328e-30	Up	ATPase, Ca++ transporting, cardiac muscle, slow twitch 2 [Source:HGNC Symbol;Acc:HGNC:812]
ENSSSCG00000016725	520.346	135.615	-1.43386	8.06623e-31	2.06661e-29	Down	tensin 3 [Source:HGNC Symbol;Acc:HGNC:21616]
ENSSSCG00000010678	59.4096	192.516	2.20231	2.35568e-29	5.81745e-28	Up	nanos homolog 1 (Drosophila) [Source:HGNC Symbol;Acc:HGNC:23044]
ENSSSCG00000008550	853.245	297.784	-1.0126	2.95272e-29	7.26906e-28	Down	solute carrier family 5 (sodium/multivitamin and iodide cotransporter), member 6 [Source:HGNC Symbol;Acc:HGNC:11041]
ENSSSCG00000004602	173.107	332.873	1.4494	1.38569e-28	3.38483e-27	Up	Sus scrofa testis expressed 9 (TEX9), mRNA. [Source:RefSeq mRNA;Acc:NM_001244599]
ENSSSCG00000026453	396.406	564.271	1.01551	1.05927e-27	2.52093e-26	Up	acyl-CoA synthetase medium-chain family member 5 [Source:HGNC Symbol;Acc:HGNC:26060]
ENSSSCG00000017789	274.513	45.5211	-2.08617	1.23353e-27	2.93122e-26	Down	abhydrolase domain containing 15 [Source:HGNC Symbol;Acc:HGNC:26971]
ENSSSCG00000029557	216.128	375.549	1.30321	1.70729e-27	4.03263e-26	Up	nuclear factor of activated T-cells, cytoplasmic 1 [Source:RefSeq peptide;Acc:NP_999326]
ENSSSCG00000002831	372.847	83.4553	-1.65341	2.08689e-27	4.90715e-26	Down	iroquois homeobox 3 [Source:HGNC Symbol;Acc:HGNC:14360]
ENSSSCG00000030300	348.263	73.9717	-1.72904	2.8005e-27	6.56552e-26	Down	Metallothionein-2A [Source:UniProtKB/Swiss-Prot;Acc:P79379]
ENSSSCG00000012731	715.988	238.986	-1.07692	2.83251e-27	6.63069e-26	Down	Uncharacterized protein [Source:UniProtKB/TrEMBL;Acc:F1RQ47]
ENSSSCG00000015873	177.205	15.1737	-3.03968	3.06351e-27	7.13956e-26	Down	activin A receptor, type IC [Source:HGNC Symbol;Acc:HGNC:18123]
ENSSSCG00000025782	768.228	265.539	-1.02651	4.52651e-27	1.05179e-25	Down	Uncharacterized protein [Source:UniProtKB/TrEMBL;Acc:I3LRP5]
ENSSSCG00000009492	382.065	89.1454	-1.59349	1.11347e-26	2.53855e-25	Down	G protein-coupled receptor 180 [Source:HGNC Symbol;Acc:HGNC:28899]
ENSSSCG00000015035	15.3646	110.958	3.35843	1.59418e-26	3.62398e-25	Up	chromosome 11 open reading frame 52 [Source:HGNC Symbol;Acc:HGNC:30531]
ENSSSCG00000006328	178.229	328.131	1.38664	1.74028e-26	3.95041e-25	Up	Sus scrofa retinoid X receptor, gamma (RXRG), mRNA. [Source:RefSeq mRNA;Acc:NM_001130213]
ENSSSCG00000006759	629.947	201.051	-1.14157	2.01759e-26	4.5733e-25	Down	Olfactomedin-like protein 3 [Source:UniProtKB/TrEMBL;Acc:F1SBR6]
ENSSSCG00000011451	338.02	72.075	-1.72344	2.06043e-26	4.657e-25	Down	Sus scrofa inter-alpha-trypsin inhibitor heavy chain 3 (ITIH3), mRNA. [Source:RefSeq mRNA;Acc:NM_001206349]
ENSSSCG00000010199	255.052	404.948	1.17304	2.86308e-25	6.32571e-24	Up	ret proto-oncogene [Source:HGNC Symbol;Acc:HGNC:9967]
ENSSSCG00000008901	349.288	79.6619	-1.62636	3.24385e-25	7.14693e-24	Down	phosphoribosylaminoimidazole carboxylase, phosphoribosylaminoimidazole succinocarboxamide synthetase [Source:HGNC Symbol;Acc:HGNC:8587]
ENSSSCG00000028299	180.278	18.9671	-2.74255	3.84994e-25	8.45857e-24	Down	Uncharacterized protein [Source:UniProtKB/TrEMBL;Acc:I3LPY7]
ENSSSCG00000030999	102.43	232.347	1.68773	4.03994e-25	8.8513e-24	Up	myosin, heavy chain 6, cardiac muscle, alpha [Source:HGNC Symbol;Acc:HGNC:7576]
ENSSSCG00000016620	502.933	146.995	-1.2685	5.11434e-25	1.11741e-23	Down	tetraspanin 12 [Source:HGNC Symbol;Acc:HGNC:21641]
ENSSSCG00000011195	457.864	127.08	-1.34309	6.85959e-25	1.49045e-23	Down	Sus scrofa UDP-N-acetyl-alpha-D-galactosamine:polypeptide N-acetylgalactosaminyltransferase-like 2 (GALNTL2), mRNA. [Source:RefSeq mRNA;Acc:NM_001206447]
ENSSSCG00000026362	710.867	247.521	-1.01593	8.96931e-25	1.93813e-23	Down	Sus scrofa hairy and enhancer of split 1, (Drosophila) (HES1), mRNA. [Source:RefSeq mRNA;Acc:NM_001195231]
ENSSSCG00000015893	24.5833	121.389	2.80999	1.0942e-24	2.35792e-23	Up	solute carrier family 4, sodium bicarbonate transporter, member 10 [Source:HGNC Symbol;Acc:HGNC:13811]
ENSSSCG00000006309	317.534	68.2816	-1.71125	1.11367e-24	2.39661e-23	Down	Sus scrofa CD247 molecule (CD247), mRNA. [Source:RefSeq mRNA;Acc:NM_214155]
ENSSSCG00000021409	54.2881	166.911	2.12646	1.22259e-24	2.6274e-23	Up	tribbles pseudokinase 1 [Source:HGNC Symbol;Acc:HGNC:16891]
ENSSSCG00000010123	672.968	229.502	-1.04593	1.29961e-24	2.7891e-23	Down	Sus scrofa claudin 5 (CLDN5), mRNA. [Source:RefSeq mRNA;Acc:NM_001161636]
ENSSSCG00000000672	354.409	83.4553	-1.58024	1.37767e-24	2.9526e-23	Down	-
ENSSSCG00000024651	318.558	465.642	1.05376	1.71769e-24	3.66634e-23	Up	hes-related family bHLH transcription factor with YRPW motif-like [Source:HGNC Symbol;Acc:HGNC:4882]
ENSSSCG00000027519	48.1423	157.427	2.2154	1.80447e-24	3.84635e-23	Up	myomesin 3 [Source:HGNC Symbol;Acc:HGNC:26679]
ENSSSCG00000016892	381.041	95.7839	-1.48599	3.51428e-24	7.4707e-23	Down	Sus scrofa follistatin (FST), mRNA. [Source:RefSeq mRNA;Acc:NM_001003662]
ENSSSCG00000007484	621.752	208.638	-1.06924	1.21614e-23	2.55423e-22	Down	Sus scrofa zinc finger protein 217 (ZNF217), mRNA. [Source:RefSeq mRNA;Acc:NM_001123217]
ENSSSCG00000016896	263.246	403.051	1.12065	1.69637e-23	3.54862e-22	Up	Uncharacterized protein [Source:UniProtKB/TrEMBL;Acc:F1SLQ0]
ENSSSCG00000012000	391.284	102.422	-1.42759	1.93884e-23	4.04507e-22	Down	Uncharacterized protein [Source:UniProtKB/TrEMBL;Acc:F1SK65]
ENSSSCG00000015886	133.16	260.798	1.47587	2.50348e-23	5.20241e-22	Up	integrin beta-6 precursor [Source:RefSeq peptide;Acc:NP_001090892]
ENSSSCG00000007849	215.104	33.1924	-2.19001	2.71443e-23	5.63334e-22	Down	crystallin, mu [Source:HGNC Symbol;Acc:HGNC:2418]
ENSSSCG00000016516	154.67	14.2253	-2.93656	2.98407e-23	6.17663e-22	Down	ATPase, H+ transporting, lysosomal V0 subunit a4 [Source:HGNC Symbol;Acc:HGNC:866]
ENSSSCG00000016638	447.621	128.028	-1.29972	3.01767e-23	6.23798e-22	Down	MyoD family inhibitor domain containing [Source:HGNC Symbol;Acc:HGNC:28870]
ENSSSCG00000005665	428.159	119.493	-1.33513	3.49825e-23	7.21245e-22	Down	phytanoyl-CoA dioxygenase domain containing 1 [Source:HGNC Symbol;Acc:HGNC:23396]
ENSSSCG00000004399	104.479	225.709	1.61734	4.21236e-23	8.65074e-22	Up	solute carrier family 22 (organic cation/carnitine transporter), member 16 [Source:HGNC Symbol;Acc:HGNC:20302]
ENSSSCG00000013401	45.0694	146.995	2.21165	6.53639e-23	1.33538e-21	Up	Sus scrofa dickkopf 3 homolog (Xenopus laevis) (DKK3), mRNA. [Source:RefSeq mRNA;Acc:NM_001039749]
ENSSSCG00000010275	403.576	110.009	-1.36912	9.64576e-23	1.96297e-21	Down	Sus scrofa pterin-4 alpha-carbinolamine dehydratase/dimerization cofactor of hepatocyte nuclear factor 1 alpha (PCBD1), mRNA. [Source:RefSeq mRNA;Acc:NM_001190219]
ENSSSCG00000010647	138.281	10.4319	-3.22243	1.03563e-22	2.10484e-21	Down	Sus scrofa adrenoceptor beta 1 (ADRB1), mRNA. [Source:RefSeq mRNA;Acc:NM_001123074]
ENSSSCG00000007770	306.267	69.23	-1.63922	1.52172e-22	3.08481e-21	Down	ORAI calcium release-activated calcium modulator 3 [Source:HGNC Symbol;Acc:HGNC:28185]
ENSSSCG00000024712	157.743	16.122	-2.78437	1.57987e-22	3.19858e-21	Down	adenomatosis polyposis coli down-regulated 1 [Source:HGNC Symbol;Acc:HGNC:15718]
ENSSSCG00000026809	425.086	120.441	-1.31333	1.7185e-22	3.46142e-21	Down	transcription factor Dp-2 (E2F dimerization partner 2) [Source:HGNC Symbol;Acc:HGNC:11751]
ENSSSCG00000020953	127.014	248.469	1.47418	2.88839e-22	5.77348e-21	Up	ATPase, Na+/K+ transporting, alpha 4 polypeptide [Source:HGNC Symbol;Acc:HGNC:14073]
ENSSSCG00000004428	449.669	132.77	-1.25384	3.66443e-22	7.29686e-21	Down	Uncharacterized protein [Source:UniProtKB/TrEMBL;Acc:F1RZM1]
ENSSSCG00000010814	64.5311	170.704	1.90953	4.37504e-22	8.66797e-21	Up	estrogen-related receptor gamma [Source:HGNC Symbol;Acc:HGNC:3474]
ENSSSCG00000025596	201.788	330.028	1.21584	5.07773e-22	1.00223e-20	Up	PPARGC1 and ESRR induced regulator, muscle 1 [Source:HGNC Symbol;Acc:HGNC:28208]
ENSSSCG00000000259	307.291	71.1267	-1.60505	5.48628e-22	1.08151e-20	Down	cysteine sulfinic acid decarboxylase [Source:HGNC Symbol;Acc:HGNC:18966]
ENSSSCG00000017605	366.701	96.7323	-1.41644	7.93601e-22	1.55275e-20	Down	Sus scrofa monocyte to macrophage differentiation-associated (MMD), mRNA. [Source:RefSeq mRNA;Acc:NM_001044595]
ENSSSCG00000016703	519.322	166.911	-1.13146	8.92488e-22	1.7419e-20	Down	Sus scrofa homeobox A5 (HOXA5), mRNA. [Source:RefSeq mRNA;Acc:NM_001195232]
ENSSSCG00000029571	257.1	385.981	1.09229	1.01706e-21	1.98012e-20	Up	advillin [Source:HGNC Symbol;Acc:HGNC:14188]
ENSSSCG00000012027	341.093	86.3003	-1.47663	1.26249e-21	2.44284e-20	Down	ADAM metallopeptidase with thrombospondin type 1 motif, 5 [Source:HGNC Symbol;Acc:HGNC:221]
ENSSSCG00000004148	489.617	153.634	-1.16606	1.45941e-21	2.82039e-20	Down	Sus scrofa coiled-coil domain containing 28A (CCDC28A), mRNA. [Source:RefSeq mRNA;Acc:NM_001244669]
ENSSSCG00000009865	200.763	325.286	1.20231	2.25059e-21	4.31757e-20	Up	T-box 3 [Source:HGNC Symbol;Acc:HGNC:11602]
ENSSSCG00000006416	501.909	160.272	-1.14081	2.33226e-21	4.46335e-20	Down	Sus scrofa Duffy blood group, chemokine receptor (DARC), mRNA. [Source:RefSeq mRNA;Acc:NM_001244095]
ENSSSCG00000026173	539.808	179.239	-1.08446	3.50238e-21	6.6783e-20	Down	Uncharacterized protein [Source:UniProtKB/TrEMBL;Acc:I3L6Q4]
ENSSSCG00000009721	39.9479	132.77	2.23883	3.85918e-21	7.33198e-20	Up	Uncharacterized protein [Source:UniProtKB/TrEMBL;Acc:F1RIW3]
ENSSSCG00000016689	243.784	48.3661	-1.82744	5.19582e-21	9.82397e-20	Down	TLR4 interactor with leucine-rich repeats [Source:HGNC Symbol;Acc:HGNC:22200]
ENSSSCG00000000551	107.552	4.74178	-3.99737	6.47019e-21	1.22188e-19	Down	aryl hydrocarbon receptor nuclear translocator-like 2 [Source:HGNC Symbol;Acc:HGNC:18984]
ENSSSCG00000022069	253.003	52.1596	-1.77206	6.56362e-21	1.23804e-19	Down	phosphatidylinositol glycan anchor biosynthesis, class H [Source:HGNC Symbol;Acc:HGNC:8964]
ENSSSCG00000009789	220.225	39.8309	-1.96092	7.06556e-21	1.32794e-19	Down	Sus scrofa hydroxycarboxylic acid receptor 1 (GPR81), mRNA. [Source:RefSeq mRNA;Acc:NM_001145381]
ENSSSCG00000017087	521.371	171.652	-1.09672	7.33426e-21	1.37515e-19	Down	GM2 ganglioside activator [Source:HGNC Symbol;Acc:HGNC:4367]
ENSSSCG00000021638	130.087	244.676	1.41749	8.67165e-21	1.62204e-19	Up	sialidase 3 (membrane sialidase) [Source:HGNC Symbol;Acc:HGNC:7760]
ENSSSCG00000006988	325.729	82.5069	-1.47499	1.08483e-20	2.02198e-19	Down	platelet-derived growth factor receptor-like [Source:HGNC Symbol;Acc:HGNC:8805]
ENSSSCG00000006702	148.524	16.122	-2.69749	1.16734e-20	2.1732e-19	Down	Dimethylaniline monooxygenase [N-oxide-forming] [Source:UniProtKB/TrEMBL;Acc:F1SDB7]
ENSSSCG00000004911	98.3332	2.84507	-4.60505	1.38108e-20	2.56201e-19	Down	Uncharacterized protein [Source:UniProtKB/TrEMBL;Acc:F1SMS5]
ENSSSCG00000000499	192.569	311.061	1.19792	2.12288e-20	3.91501e-19	Up	bestrophin 3 [Source:HGNC Symbol;Acc:HGNC:17105]
ENSSSCG00000017046	411.77	122.338	-1.24487	3.22506e-20	5.91989e-19	Down	Uncharacterized protein [Source:UniProtKB/TrEMBL;Acc:F1RR33]
ENSSSCG00000001494	109.6	218.122	1.49898	3.39312e-20	6.22111e-19	Up	Uncharacterized protein [Source:UniProtKB/TrEMBL;Acc:F1RZV1]
ENSSSCG00000015370	184.375	28.4507	-2.19001	3.41279e-20	6.24989e-19	Down	twist family bHLH transcription factor 1 [Source:HGNC Symbol;Acc:HGNC:12428]
ENSSSCG00000028996	312.413	78.7135	-1.48267	4.72352e-20	8.60019e-19	Down	aldehyde dehydrogenase 1 family, member A1 [Source:HGNC Symbol;Acc:HGNC:402]
ENSSSCG00000013622	542.881	186.826	-1.03284	8.74445e-20	1.57751e-18	Down	transmembrane protein 205 [Source:HGNC Symbol;Acc:HGNC:29631]
ENSSSCG00000007346	194.618	33.1924	-2.04562	1.33292e-19	2.38545e-18	Down	Sus scrofa small adipocyte factor 1 (SMAF1), mRNA. [Source:RefSeq mRNA;Acc:NM_001037276]
ENSSSCG00000004897	467.082	150.788	-1.12505	1.40161e-19	2.5027e-18	Down	zinc finger, CCHC domain containing 2 [Source:HGNC Symbol;Acc:HGNC:22916]
ENSSSCG00000028517	335.972	91.0421	-1.37764	2.29356e-19	4.06764e-18	Down	sterol-C5-desaturase [Source:HGNC Symbol;Acc:HGNC:10547]
ENSSSCG00000006312	48.1423	136.563	2.01029	3.87644e-19	6.84402e-18	Up	glycoprotein A33 (transmembrane) [Source:HGNC Symbol;Acc:HGNC:4445]
ENSSSCG00000025433	234.566	49.3145	-1.74381	4.1867e-19	7.38352e-18	Down	Uncharacterized protein [Source:UniProtKB/TrEMBL;Acc:I3LE32]
ENSSSCG00000008988	529.565	183.981	-1.01916	5.94347e-19	1.04233e-17	Down	cyclin G2 [Source:HGNC Symbol;Acc:HGNC:1593]
ENSSSCG00000023662	398.454	121.389	-1.20867	8.52572e-19	1.48033e-17	Down	carbohydrate (chondroitin 6) sulfotransferase 3 [Source:HGNC Symbol;Acc:HGNC:1971]
ENSSSCG00000023181	32.7777	112.854	2.28977	1.14828e-18	1.97848e-17	Up	zinc finger protein 385B [Source:HGNC Symbol;Acc:HGNC:26332]
ENSSSCG00000007336	330.85	91.0421	-1.35548	1.14913e-18	1.97779e-17	Down	Sus scrofa neuronatin (NNAT), mRNA. [Source:RefSeq mRNA;Acc:NM_001122990]
ENSSSCG00000004281	156.719	262.695	1.25131	1.32892e-18	2.28472e-17	Up	Uncharacterized protein [Source:UniProtKB/TrEMBL;Acc:F1RTS6]
ENSSSCG00000002351	250.954	359.427	1.02437	1.82003e-18	3.11543e-17	Up	Uncharacterized protein [Source:UniProtKB/TrEMBL;Acc:F1S3H7]
ENSSSCG00000015436	205.885	39.8309	-1.86378	1.9568e-18	3.34229e-17	Down	coiled-coil domain containing 71-like [Source:HGNC Symbol;Acc:HGNC:26685]
ENSSSCG00000009759	499.86	171.652	-1.03594	2.00791e-18	3.42216e-17	Down	Sus scrofa scavenger receptor class B, member 1 (SCARB1), mRNA. [Source:RefSeq mRNA;Acc:NM_213967]
ENSSSCG00000005233	140.33	17.0704	-2.53315	2.08216e-18	3.54486e-17	Down	doublesex and mab-3 related transcription factor 2 [Source:HGNC Symbol;Acc:HGNC:2935]
ENSSSCG00000017415	187.448	33.1924	-1.99146	2.42594e-18	4.12121e-17	Down	tetratricopeptide repeat domain 25 [Source:HGNC Symbol;Acc:HGNC:25280]
ENSSSCG00000021391	165.937	25.6056	-2.19001	2.48572e-18	4.21821e-17	Down	Gamma-synuclein [Source:UniProtKB/TrEMBL;Acc:A7YX24]
ENSSSCG00000012623	449.669	147.944	-1.09772	3.11504e-18	5.26344e-17	Down	ADP/ATP translocase 3 [Source:RefSeq peptide;Acc:NP_999583]
ENSSSCG00000006227	305.243	81.5586	-1.39795	4.21782e-18	7.09632e-17	Down	gamma-glutamyl hydrolase (conjugase, folylpolygammaglutamyl hydrolase) [Source:HGNC Symbol;Acc:HGNC:4248]
ENSSSCG00000027933	119.844	219.07	1.37634	5.02153e-18	8.41254e-17	Up	SH3 domain binding kinase 1 [Source:HGNC Symbol;Acc:HGNC:17699]
ENSSSCG00000017232	317.534	87.2487	-1.35761	5.1204e-18	8.56905e-17	Down	Sus scrofa solute carrier family 9, subfamily A (NHE3, cation proton antiporter 3), member 3 regulator 1 (SLC9A3R1), mRNA. [Source:RefSeq mRNA;Acc:NM_001143724]
ENSSSCG00000016318	44.0451	126.131	2.02397	6.12626e-18	1.01873e-16	Up	ankyrin repeat and SOCS box containing 18 [Source:HGNC Symbol;Acc:HGNC:19770]
ENSSSCG00000017257	433.281	144.15	-1.08163	3.03297e-17	4.9086e-16	Down	Uncharacterized protein [Source:UniProtKB/TrEMBL;Acc:F1RV25]
ENSSSCG00000029395	178.229	32.2441	-1.96053	3.4351e-17	5.54232e-16	Down	transmembrane protein 25 [Source:HGNC Symbol;Acc:HGNC:25890]
ENSSSCG00000030597	141.354	19.9155	-2.32125	6.77596e-17	1.07997e-15	Down	hyaluronan and proteoglycan link protein 3 [Source:HGNC Symbol;Acc:HGNC:21446]
ENSSSCG00000001703	376.944	118.544	-1.16283	6.82077e-17	1.08601e-15	Down	nuclear factor of kappa light polypeptide gene enhancer in B-cells inhibitor, epsilon [Source:HGNC Symbol;Acc:HGNC:7799]
ENSSSCG00000011664	181.302	34.1408	-1.90273	7.71816e-17	1.22517e-15	Down	retinol binding protein 1, cellular [Source:HGNC Symbol;Acc:HGNC:9919]
ENSSSCG00000027607	91.163	180.188	1.48907	8.35965e-17	1.32566e-15	Up	immediate early response 3 [Source:HGNC Symbol;Acc:HGNC:5392]
ENSSSCG00000013292	202.812	42.676	-1.74255	1.03077e-16	1.62475e-15	Down	proline rich 5 like [Source:HGNC Symbol;Acc:HGNC:25878]
ENSSSCG00000023421	161.84	27.5023	-2.05085	1.30234e-16	2.04667e-15	Down	Uncharacterized protein [Source:UniProtKB/TrEMBL;Acc:I3LIX4]
ENSSSCG00000012663	148.524	242.779	1.21504	1.34488e-16	2.1114e-15	Up	ecto-NOX disulfide-thiol exchanger 2 [Source:HGNC Symbol;Acc:HGNC:2259]
ENSSSCG00000021386	114.722	12.3286	-2.71196	2.13815e-16	3.33352e-15	Down	Sus scrofa prostaglandin reductase 1 (PTGR1), mRNA. [Source:RefSeq mRNA;Acc:NM_214385]
ENSSSCG00000004134	423.038	143.202	-1.05664	2.66883e-16	4.14446e-15	Down	peroxisomal biogenesis factor 3 [Source:HGNC Symbol;Acc:HGNC:8858]
ENSSSCG00000005272	143.403	21.8122	-2.21077	3.19654e-16	4.95417e-15	Down	nicotinamide riboside kinase 1 [Source:HGNC Symbol;Acc:HGNC:26057]
ENSSSCG00000004672	380.017	123.286	-1.11796	4.53066e-16	6.98058e-15	Down	Sus scrofa glycine amidinotransferase (L-arginine:glycine amidinotransferase) (GATM), mRNA. [Source:RefSeq mRNA;Acc:NM_001128442]
ENSSSCG00000027052	323.68	96.7323	-1.2364	4.54644e-16	6.9912e-15	Down	peroxisomal biogenesis factor 11 alpha [Source:HGNC Symbol;Acc:HGNC:8852]
ENSSSCG00000002296	263.246	70.1783	-1.40122	7.12702e-16	1.0885e-14	Down	retinol dehydrogenase 11 (all-trans/9-cis/11-cis) [Source:HGNC Symbol;Acc:HGNC:17964]
ENSSSCG00000023472	95.2602	7.58684	-3.14421	8.16408e-16	1.24447e-14	Down	Dimethylaniline monooxygenase [N-oxide-forming] [Source:UniProtKB/TrEMBL;Acc:I3LS94]
ENSSSCG00000003788	159.791	28.4507	-1.98356	8.6696e-16	1.31897e-14	Down	Prostaglandin E2 receptor EP3 subtype [Source:UniProtKB/Swiss-Prot;Acc:P50131]
ENSSSCG00000002388	23.559	88.1971	2.41055	9.12452e-16	1.38684e-14	Up	estrogen-related receptor beta [Source:HGNC Symbol;Acc:HGNC:3473]
ENSSSCG00000009827	196.666	42.676	-1.69816	9.93113e-16	1.50652e-14	Down	hydrogen voltage gated channel 1 [Source:HGNC Symbol;Acc:HGNC:28240]
ENSSSCG00000009778	398.454	133.718	-1.06912	1.03648e-15	1.56929e-14	Down	Rab interacting lysosomal protein-like 2 [Source:HGNC Symbol;Acc:HGNC:28787]
ENSSSCG00000006717	148.524	24.6572	-2.08452	1.15694e-15	1.74831e-14	Down	Sus scrofa phosphoglycerate dehydrogenase (PHGDH), mRNA. [Source:RefSeq mRNA;Acc:NM_001123162]
ENSSSCG00000004136	388.211	128.976	-1.08364	1.18478e-15	1.78866e-14	Down	androgen-induced 1 [Source:HGNC Symbol;Acc:HGNC:21607]
ENSSSCG00000024428	10.243	65.4365	3.18155	1.29254e-15	1.9476e-14	Up	cholinergic receptor, nicotinic, alpha 9 (neuronal) [Source:HGNC Symbol;Acc:HGNC:14079]
ENSSSCG00000002314	268.368	73.9717	-1.35307	2.14941e-15	3.2233e-14	Down	Uncharacterized protein [Source:UniProtKB/TrEMBL;Acc:F1S4B0]
ENSSSCG00000005422	182.326	38.8826	-1.72323	5.73664e-15	8.44183e-14	Down	nipsnap homolog 3A (C. elegans) [Source:HGNC Symbol;Acc:HGNC:23619]
ENSSSCG00000026624	136.232	21.8122	-2.13677	6.60697e-15	9.6683e-14	Down	transmembrane protein 135 [Source:HGNC Symbol;Acc:HGNC:26167]
ENSSSCG00000005423	315.486	97.6806	-1.18533	8.71995e-15	1.27248e-13	Down	Uncharacterized protein [Source:UniProtKB/TrEMBL;Acc:F1SP55]
ENSSSCG00000006092	348.263	113.803	-1.10755	1.18007e-14	1.71094e-13	Down	chromosome 8 open reading frame 37 [Source:HGNC Symbol;Acc:HGNC:27232]
ENSSSCG00000000003	166.962	34.1408	-1.78385	1.92761e-14	2.76168e-13	Down	tetratricopeptide repeat domain 38 [Source:HGNC Symbol;Acc:HGNC:26082]
ENSSSCG00000013455	124.965	18.9671	-2.21386	2.36128e-14	3.37378e-13	Down	IZUMO family member 4 [Source:HGNC Symbol;Acc:HGNC:26950]
ENSSSCG00000025584	171.059	36.0375	-1.74082	2.56797e-14	3.65913e-13	Down	laminin, alpha 3 [Source:HGNC Symbol;Acc:HGNC:6483]
ENSSSCG00000014063	158.767	31.2957	-1.83678	2.60731e-14	3.70847e-13	Down	Sus scrofa sideroflexin 1 (SFXN1), mRNA. [Source:RefSeq mRNA;Acc:NM_001098602]
ENSSSCG00000021809	88.0901	7.58684	-3.03131	2.69404e-14	3.82837e-13	Down	Uncharacterized protein [Source:UniProtKB/TrEMBL;Acc:I3LRX7]
ENSSSCG00000022258	76.8228	4.74178	-3.51194	3.51672e-14	4.96602e-13	Down	Uncharacterized protein [Source:UniProtKB/TrEMBL;Acc:I3LS74]
ENSSSCG00000006589	132.135	21.8122	-2.09271	3.64421e-14	5.13683e-13	Down	Sus scrofa S100 calcium binding protein A12 (S100A12), mRNA. [Source:RefSeq mRNA;Acc:NM_001160272]
ENSSSCG00000008738	218.177	55.953	-1.45711	3.88999e-14	5.47347e-13	Down	coiled-coil and C2 domain containing 2A [Source:HGNC Symbol;Acc:HGNC:29253]
ENSSSCG00000029899	372.847	128.028	-1.03603	3.92659e-14	5.52003e-13	Down	sigma non-opioid intracellular receptor 1 [Source:HGNC Symbol;Acc:HGNC:8157]
ENSSSCG00000015753	325.729	105.267	-1.12351	4.32011e-14	6.04624e-13	Down	angiopoietin 2 [Source:HGNC Symbol;Acc:HGNC:485]
ENSSSCG00000028034	284.757	86.3003	-1.21619	5.44642e-14	7.5687e-13	Down	Uncharacterized protein [Source:UniProtKB/TrEMBL;Acc:I3LBA8]
ENSSSCG00000014157	227.395	60.6947	-1.39946	6.79863e-14	9.42283e-13	Down	nuclear receptor subfamily 2, group F, member 1 [Source:HGNC Symbol;Acc:HGNC:7975]
ENSSSCG00000020871	173.107	37.9342	-1.684	7.04132e-14	9.74203e-13	Down	arylsulfatase D [Source:HGNC Symbol;Acc:HGNC:717]
ENSSSCG00000000810	277.586	83.4553	-1.22777	7.37116e-14	1.01716e-12	Down	adhesion molecule with Ig-like domain 2 [Source:HGNC Symbol;Acc:HGNC:24073]
ENSSSCG00000011470	143.403	26.554	-1.92698	7.64866e-14	1.0536e-12	Down	abhydrolase domain containing 6 [Source:HGNC Symbol;Acc:HGNC:21398]
ENSSSCG00000000455	192.569	46.4694	-1.54493	1.15951e-13	1.58198e-12	Down	leucine-rich repeats and immunoglobulin-like domains 3 [Source:HGNC Symbol;Acc:HGNC:30991]
ENSSSCG00000021820	219.201	57.8497	-1.41578	1.16931e-13	1.59397e-12	Down	Uncharacterized protein [Source:UniProtKB/TrEMBL;Acc:I3L9P7]
ENSSSCG00000014328	139.305	25.6056	-1.93762	1.40659e-13	1.9108e-12	Down	GDNF family receptor alpha 3 [Source:HGNC Symbol;Acc:HGNC:4245]
ENSSSCG00000014097	97.3089	11.3803	-2.58994	1.59426e-13	2.15273e-12	Down	phosphodiesterase 8B [Source:HGNC Symbol;Acc:HGNC:8794]
ENSSSCG00000009131	320.607	106.216	-1.08771	2.92533e-13	3.91313e-12	Down	Sus scrofa paired-like homeodomain 2 (PITX2), mRNA. [Source:RefSeq mRNA;Acc:NM_001206435]
ENSSSCG00000014796	109.6	181.136	1.23091	5.33973e-13	6.98248e-12	Up	cholinergic receptor, nicotinic, alpha 10 (neuronal) [Source:HGNC Symbol;Acc:HGNC:13800]
ENSSSCG00000009873	174.132	40.7793	-1.58817	5.99939e-13	7.83858e-12	Down	deltex 1, E3 ubiquitin ligase [Source:HGNC Symbol;Acc:HGNC:3060]
ENSSSCG00000027013	88.0901	9.48356	-2.70938	6.28515e-13	8.19153e-12	Down	Uncharacterized protein [Source:UniProtKB/TrEMBL;Acc:I3LBC2]
ENSSSCG00000015267	265.295	81.5586	-1.19559	7.96591e-13	1.03307e-11	Down	flavin containing monooxygenase 2 (non-functional) [Source:HGNC Symbol;Acc:HGNC:3770]
ENSSSCG00000005492	73.7499	5.69013	-3.19001	9.96823e-13	1.28375e-11	Down	chromosome 9 open reading frame 91 [Source:HGNC Symbol;Acc:HGNC:24513]
ENSSSCG00000010478	73.7499	5.69013	-3.19001	9.96823e-13	1.28375e-11	Down	Sus scrofa omega-3 fatty acid receptor 1 (O3FAR1), mRNA. [Source:RefSeq mRNA;Acc:NM_001204766]
ENSSSCG00000010662	205.885	55.0046	-1.39812	1.05318e-12	1.35356e-11	Down	heat shock 70kDa protein 12A [Source:HGNC Symbol;Acc:HGNC:19022]
ENSSSCG00000029666	0.001	39.8309	6.82191	1.0977e-12	1.40962e-11	Up	homeobox protein Hox-A13 [Source:RefSeq peptide;Acc:NP_001182271]
ENSSSCG00000022846	28.6805	83.4553	2.04703	1.53139e-12	1.95063e-11	Up	solute carrier family 4 (anion exchanger), member 3 [Source:HGNC Symbol;Acc:HGNC:11029]
ENSSSCG00000021159	95.2602	12.3286	-2.44377	1.59893e-12	2.03502e-11	Down	Sus scrofa synuclein, gamma (breast cancer-specific protein 1) (SNCG), mRNA. [Source:RefSeq mRNA;Acc:NM_001103211]
ENSSSCG00000025560	61.4582	2.84507	-3.92698	1.75378e-12	2.2249e-11	Down	Sus scrofa peptidoglycan recognition protein 2 (PGLYRP2), mRNA. [Source:RefSeq mRNA;Acc:NM_213738]
ENSSSCG00000009438	18.4375	68.2816	2.39495	1.84352e-12	2.33686e-11	Up	kelch repeat and BTB (POZ) domain containing 6 [Source:HGNC Symbol;Acc:HGNC:25340]
ENSSSCG00000016698	45.0694	104.319	1.71688	2.19337e-12	2.77363e-11	Up	Uncharacterized protein [Source:UniProtKB/TrEMBL;Acc:F1SHT7]
ENSSSCG00000024306	220.225	62.5915	-1.30885	2.48073e-12	3.12445e-11	Down	Sus scrofa ubiquitin-conjugating enzyme E2D 2 (UBE2D2), mRNA. [Source:RefSeq mRNA;Acc:NM_001078673]
ENSSSCG00000008959	43.0208	101.474	1.7441	2.52546e-12	3.1757e-11	Up	Sus scrofa chemokine (C-X-C motif) ligand 2 (CXCL2), mRNA. [Source:RefSeq mRNA;Acc:NM_001001861]
ENSSSCG00000020731	87.0658	152.685	1.31648	2.91652e-12	3.64705e-11	Up	Uncharacterized protein [Source:UniProtKB/TrEMBL;Acc:I3LPM7]
ENSSSCG00000024861	74.7742	6.63849	-2.98752	3.29203e-12	4.10681e-11	Down	Uncharacterized protein [Source:UniProtKB/TrEMBL;Acc:I3LV59]
ENSSSCG00000011934	29.7048	83.4553	1.9964	3.46375e-12	4.31761e-11	Up	phosphatidylinositol-specific phospholipase C, X domain containing 2 [Source:HGNC Symbol;Acc:HGNC:26462]
ENSSSCG00000014880	195.642	52.1596	-1.40112	3.52097e-12	4.38546e-11	Down	aquaporin 11 [Source:HGNC Symbol;Acc:HGNC:19940]
ENSSSCG00000027169	243.784	73.9717	-1.21446	3.63077e-12	4.51864e-11	Down	enolase superfamily member 1 [Source:HGNC Symbol;Acc:HGNC:30365]
ENSSSCG00000017103	159.791	36.9859	-1.60505	3.63816e-12	4.52426e-11	Down	steroid-5-alpha-reductase, alpha polypeptide 1 (3-oxo-5 alpha-steroid delta 4-dehydrogenase alpha 1) [Source:HGNC Symbol;Acc:HGNC:11284]
ENSSSCG00000016381	246.857	75.8684	-1.19601	4.83613e-12	5.97621e-11	Down	sushi, nidogen and EGF-like domains 1 [Source:HGNC Symbol;Acc:HGNC:24696]
ENSSSCG00000001478	198.715	54.0563	-1.37207	5.24e-12	6.46006e-11	Down	bone morphogenetic protein 5 [Source:RefSeq peptide;Acc:NP_001191830]
ENSSSCG00000020738	200.763	55.0046	-1.36178	5.39973e-12	6.62067e-11	Down	Sus scrofa emopamil binding protein (sterol isomerase) (EBP), mRNA. [Source:RefSeq mRNA;Acc:NM_001167646]
ENSSSCG00000015281	132.135	26.554	-1.80892	6.15206e-12	7.51967e-11	Down	pleckstrin homology domain containing, family A member 6 [Source:HGNC Symbol;Acc:HGNC:17053]
ENSSSCG00000017864	89.1144	11.3803	-2.46303	6.65776e-12	8.12516e-11	Down	sedoheptulokinase [Source:HGNC Symbol;Acc:HGNC:1492]
ENSSSCG00000017909	20.4861	69.23	2.26285	6.95954e-12	8.48687e-11	Up	cholinergic receptor, nicotinic, epsilon (muscle) [Source:HGNC Symbol;Acc:HGNC:1966]
ENSSSCG00000010348	22.5347	72.075	2.18345	7.59474e-12	9.23997e-11	Up	cadherin-related family member 1 [Source:HGNC Symbol;Acc:HGNC:14550]
ENSSSCG00000025578	134.184	200.103	1.08263	7.66364e-12	9.31659e-11	Up	aldehyde dehydrogenase 1 family, member A2 [Source:HGNC Symbol;Acc:HGNC:15472]
ENSSSCG00000004154	279.635	92.9388	-1.08309	1.1056e-11	1.33274e-10	Down	tumor necrosis factor, alpha-induced protein 3 [Source:HGNC Symbol;Acc:HGNC:11896]
ENSSSCG00000015884	247.881	77.7652	-1.16636	1.13899e-11	1.37193e-10	Down	Sus scrofa CD302 molecule (CD302), mRNA. [Source:RefSeq mRNA;Acc:NM_001110425]
ENSSSCG00000011692	7.17013	46.4694	3.20231	1.40626e-11	1.68484e-10	Up	Zic family member 1 [Source:HGNC Symbol;Acc:HGNC:12872]
ENSSSCG00000028777	86.0415	146.995	1.27876	2.11691e-11	2.5114e-10	Up	myosin light chain kinase family, member 4 [Source:HGNC Symbol;Acc:HGNC:27972]
ENSSSCG00000029969	56.3367	2.84507	-3.80145	2.38261e-11	2.816e-10	Down	-
ENSSSCG00000017105	101.406	163.117	1.19186	2.45921e-11	2.90434e-10	Up	ubiquitin-conjugating enzyme E2Q family-like 1 [Source:HGNC Symbol;Acc:HGNC:37269]
ENSSSCG00000004666	303.194	106.216	-1.00715	2.67261e-11	3.154e-10	Down	Sus scrofa sulfide quinone reductase-like (yeast) (SQRDL), mRNA. [Source:RefSeq mRNA;Acc:NM_001244238]
ENSSSCG00000006745	31.7534	82.5069	1.8837	2.81288e-11	3.31704e-10	Up	Calsequestrin-2 [Source:UniProtKB/Swiss-Prot;Acc:O18934]
ENSSSCG00000028135	228.42	70.1783	-1.19649	2.9435e-11	3.46588e-10	Down	Uncharacterized protein [Source:UniProtKB/TrEMBL;Acc:I3LDD5]
ENSSSCG00000011999	69.6527	6.63849	-2.88516	3.90145e-11	4.5462e-10	Down	cell adhesion molecule 2 [Source:HGNC Symbol;Acc:HGNC:29849]
ENSSSCG00000009874	141.354	32.2441	-1.62611	4.14115e-11	4.81837e-10	Down	RAS protein activator like 1 (GAP1 like) [Source:HGNC Symbol;Acc:HGNC:9873]
ENSSSCG00000021606	111.649	20.8638	-1.9138	5.1462e-11	5.94819e-10	Down	-
ENSSSCG00000005977	76.8228	134.667	1.31588	5.58288e-11	6.42931e-10	Up	transmembrane protein 65 [Source:HGNC Symbol;Acc:HGNC:25203]
ENSSSCG00000000577	98.3332	16.122	-2.10255	5.65633e-11	6.50912e-10	Down	glycogen synthase 2 (liver) [Source:HGNC Symbol;Acc:HGNC:4707]
ENSSSCG00000009322	280.659	96.7323	-1.03065	6.39839e-11	7.33089e-10	Down	Sus scrofa solute carrier family 46, member 3 (SLC46A3), mRNA. [Source:RefSeq mRNA;Acc:NM_001243471]
ENSSSCG00000000363	208.958	62.5915	-1.23308	7.37447e-11	8.40636e-10	Down	Sus scrofa growth differentiation factor 11 (GDF11), mRNA. [Source:RefSeq mRNA;Acc:NM_001244310]
ENSSSCG00000008625	1.0243	32.2441	5.48242	8.5151e-11	9.65761e-10	Up	neurotensin receptor 2 [Source:HGNC Symbol;Acc:HGNC:8040]
ENSSSCG00000015089	129.062	28.4507	-1.67544	1.18311e-10	1.33511e-09	Down	adhesion molecule, interacts with CXADR antigen 1 [Source:HGNC Symbol;Acc:HGNC:19084]
ENSSSCG00000023825	49.1666	1.89671	-4.19001	1.26912e-10	1.43013e-09	Down	Uncharacterized protein [Source:UniProtKB/TrEMBL;Acc:I3LJA7]
ENSSSCG00000012844	275.538	95.7839	-1.0183	1.45211e-10	1.62816e-09	Down	solute carrier family 25 (mitochondrial carrier: glutamate), member 22 [Source:HGNC Symbol;Acc:HGNC:19954]
ENSSSCG00000005388	243.784	80.6102	-1.09047	1.80864e-10	2.01357e-09	Down	inversin [Source:HGNC Symbol;Acc:HGNC:17870]
ENSSSCG00000015539	172.083	47.4178	-1.35351	2.10408e-10	2.32766e-09	Down	Sus scrofa syntaxin 6 (STX6), mRNA. [Source:RefSeq mRNA;Acc:NM_001243720]
ENSSSCG00000028631	107.552	164.065	1.11534	2.16824e-10	2.39191e-09	Up	Sus scrofa peptidylprolyl cis/trans isomerase, NIMA-interacting 1 (PIN1), mRNA. [Source:RefSeq mRNA;Acc:NM_001244371]
ENSSSCG00000010948	180.278	51.2112	-1.30959	2.29575e-10	2.52372e-09	Down	cathepsin L [Source:HGNC Symbol;Acc:HGNC:2537]
ENSSSCG00000000853	75.7985	129.925	1.28353	2.69996e-10	2.95157e-09	Up	-
ENSSSCG00000016878	65.5554	6.63849	-2.79769	2.77097e-10	3.02289e-09	Down	Fibroblast growth factor [Source:UniProtKB/TrEMBL;Acc:F1SMG2]
ENSSSCG00000011241	77.8471	10.4319	-2.39354	2.77786e-10	3.02832e-09	Down	doublecortin-like kinase 3 [Source:HGNC Symbol;Acc:HGNC:19005]
ENSSSCG00000008789	261.197	90.0938	-1.02955	3.01643e-10	3.27477e-09	Down	WD repeat domain 19 [Source:HGNC Symbol;Acc:HGNC:18340]
ENSSSCG00000004049	193.593	57.8497	-1.23655	3.32752e-10	3.60504e-09	Down	acetyl-CoA acetyltransferase 2 [Source:HGNC Symbol;Acc:HGNC:94]
ENSSSCG00000002621	264.27	91.9905	-1.01636	3.65586e-10	3.94717e-09	Down	translocation associated membrane protein 2 [Source:HGNC Symbol;Acc:HGNC:16855]
ENSSSCG00000024300	137.257	33.1924	-1.54185	3.94082e-10	4.24029e-09	Down	transmembrane protein 254 [Source:HGNC Symbol;Acc:HGNC:25804]
ENSSSCG00000016213	213.055	67.3332	-1.15574	4.18219e-10	4.48161e-09	Down	galactosidase, beta 1-like [Source:HGNC Symbol;Acc:HGNC:28129]
ENSSSCG00000020835	179.253	52.1596	-1.2749	5.95101e-10	6.32109e-09	Down	Sus scrofa eukaryotic translation initiation factor 4E binding protein 3 (EIF4EBP3), mRNA. [Source:RefSeq mRNA;Acc:NM_001202520]
ENSSSCG00000024512	195.642	59.7464	-1.2052	6.04576e-10	6.40874e-09	Down	salt-inducible kinase 2 [Source:HGNC Symbol;Acc:HGNC:21680]
ENSSSCG00000011649	24.5833	67.3332	1.95974	6.66855e-10	7.04993e-09	Up	protein phosphatase 2, regulatory subunit B'', alpha [Source:HGNC Symbol;Acc:HGNC:9307]
ENSSSCG00000009702	204.861	64.4882	-1.16144	7.75339e-10	8.15844e-09	Down	F-box protein 8 [Source:HGNC Symbol;Acc:HGNC:13587]
ENSSSCG00000017534	184.375	55.0046	-1.23892	8.22615e-10	8.6328e-09	Down	homeobox B3 [Source:HGNC Symbol;Acc:HGNC:5114]
ENSSSCG00000020935	118.819	26.554	-1.65567	8.86395e-10	9.28354e-09	Down	3-hydroxyacyl-CoA dehydratase 2 [Source:HGNC Symbol;Acc:HGNC:9640]
ENSSSCG00000001100	203.837	64.4882	-1.15421	1.03478e-09	1.07731e-08	Down	leucine rich repeat containing 16A [Source:HGNC Symbol;Acc:HGNC:21581]
ENSSSCG00000021357	222.274	73.9717	-1.0812	1.47706e-09	1.52665e-08	Down	-
ENSSSCG00000005135	186.423	56.9013	-1.20595	1.49735e-09	1.54661e-08	Down	-
ENSSSCG00000000519	85.0172	14.2253	-2.0732	1.55713e-09	1.60625e-08	Down	GLI pathogenesis-related 1 [Source:HGNC Symbol;Acc:HGNC:17001]
ENSSSCG00000011239	248.906	87.2487	-1.0063	1.60555e-09	1.65186e-08	Down	Uncharacterized protein [Source:UniProtKB/TrEMBL;Acc:F1RRD4]
ENSSSCG00000012110	150.573	40.7793	-1.37846	1.67417e-09	1.7202e-08	Down	midline 1 [Source:HGNC Symbol;Acc:HGNC:7095]
ENSSSCG00000013282	223.298	74.9201	-1.06945	1.88824e-09	1.93385e-08	Down	1-aminocyclopropane-1-carboxylate synthase homolog (Arabidopsis)(non-functional) [Source:HGNC Symbol;Acc:HGNC:23989]
ENSSSCG00000015239	1.0243	27.5023	5.25293	2.27247e-09	2.3123e-08	Up	BARX homeobox 2 [Source:HGNC Symbol;Acc:HGNC:956]
ENSSSCG00000015036	241.736	84.4036	-1.01196	2.32314e-09	2.35777e-08	Down	DIX domain containing 1 [Source:HGNC Symbol;Acc:HGNC:23695]
ENSSSCG00000027467	99.3575	19.9155	-1.81264	2.35855e-09	2.39061e-08	Down	DAZ interacting zinc finger protein 1-like [Source:HGNC Symbol;Acc:HGNC:26551]
ENSSSCG00000010825	89.1144	16.122	-1.96053	2.50058e-09	2.52644e-08	Down	Uncharacterized protein [Source:UniProtKB/TrEMBL;Acc:F1S9J0]
ENSSSCG00000023287	3.07291	31.2957	3.85438	2.50098e-09	2.52522e-08	Up	Uncharacterized protein [Source:UniProtKB/TrEMBL;Acc:F1SLZ3]
ENSSSCG00000008737	159.791	45.5211	-1.30549	2.60779e-09	2.628e-08	Down	Sus scrofa C1q and tumor necrosis factor related protein 7 (C1QTNF7), mRNA. [Source:RefSeq mRNA;Acc:NM_001143702]
ENSSSCG00000009393	101.406	20.8638	-1.77497	2.75559e-09	2.7734e-08	Down	emopamil binding protein-like [Source:HGNC Symbol;Acc:HGNC:18061]
ENSSSCG00000007100	86.0415	15.1737	-1.99736	3.03265e-09	3.04251e-08	Down	Uncharacterized protein [Source:UniProtKB/TrEMBL;Acc:I3LU67]
ENSSSCG00000026043	66.5798	8.5352	-2.45749	3.10317e-09	3.10336e-08	Down	transglutaminase 3 [Source:HGNC Symbol;Acc:HGNC:11779]
ENSSSCG00000022427	115.746	165.014	1.01772	3.44011e-09	3.43378e-08	Up	regulator of G-protein signaling 1 [Source:HGNC Symbol;Acc:HGNC:9991]
ENSSSCG00000024221	224.322	76.8168	-1.03998	3.98098e-09	3.95359e-08	Down	single-strand-selective monofunctional uracil-DNA glycosylase 1 [Source:HGNC Symbol;Acc:HGNC:17148]
ENSSSCG00000022033	125.989	31.2957	-1.50317	4.02948e-09	3.99923e-08	Down	Sus scrofa solute carrier family 46 (folate transporter), member 1 (SLC46A1), mRNA. [Source:RefSeq mRNA;Acc:NM_001243383]
ENSSSCG00000003853	237.638	83.4553	-1.0036	4.04899e-09	4.01605e-08	Down	non-specific lipid-transfer protein [Source:RefSeq peptide;Acc:NP_001161887]
ENSSSCG00000017952	141.354	37.9342	-1.39164	4.06242e-09	4.02683e-08	Down	Sus scrofa spermidine/spermine N1-acetyltransferase family member 2 (SAT2), mRNA. [Source:RefSeq mRNA;Acc:NM_001129962]
ENSSSCG00000016373	140.33	37.9342	-1.38115	5.65398e-09	5.53126e-08	Down	BCL2-related ovarian killer [Source:HGNC Symbol;Acc:HGNC:1087]
ENSSSCG00000025357	73.7499	11.3803	-2.19001	5.82105e-09	5.68764e-08	Down	lipid droplet associated hydrolase [Source:HGNC Symbol;Acc:HGNC:26145]
ENSSSCG00000014095	55.3124	5.69013	-2.77497	7.80114e-09	7.5242e-08	Down	zinc finger, BED-type containing 3 [Source:HGNC Symbol;Acc:HGNC:20711]
ENSSSCG00000000521	98.3332	145.098	1.06738	8.33103e-09	8.01562e-08	Up	pleckstrin homology-like domain, family A, member 1 [Source:HGNC Symbol;Acc:HGNC:8933]
ENSSSCG00000004929	149.548	42.676	-1.30302	8.81349e-09	8.46429e-08	Down	poly (ADP-ribose) polymerase family, member 16 [Source:HGNC Symbol;Acc:HGNC:26040]
ENSSSCG00000016829	35.8506	0.001	-5.65783	8.93651e-09	8.5772e-08	Down	alanine--glyoxylate aminotransferase 2 [Source:HGNC Symbol;Acc:HGNC:14412]
ENSSSCG00000008842	151.597	43.6243	-1.29094	8.93967e-09	8.57499e-08	Down	Sus scrofa v-kit Hardy-Zuckerman 4 feline sarcoma viral oncogene homolog (KIT), mRNA. [Source:RefSeq mRNA;Acc:NM_001044525]
ENSSSCG00000005927	29.7048	69.23	1.7268	9.28909e-09	8.89931e-08	Up	Uncharacterized protein [Source:UniProtKB/TrEMBL;Acc:F1RSK8]
ENSSSCG00000016933	118.819	29.399	-1.50883	1.01011e-08	9.6362e-08	Down	ELOVL fatty acid elongase 7 [Source:HGNC Symbol;Acc:HGNC:26292]
ENSSSCG00000000607	226.371	79.6619	-1.00063	1.02211e-08	9.73886e-08	Down	Sus scrofa ADP-ribosyltransferase 4 (Dombrock blood group) (ART4), transcript variant 1, mRNA. [Source:RefSeq mRNA;Acc:NM_001272094]
ENSSSCG00000021220	140.33	38.8826	-1.34553	1.11955e-08	1.06286e-07	Down	creatine kinase, brain [Source:HGNC Symbol;Acc:HGNC:1991]
ENSSSCG00000008605	49.1666	91.9905	1.4099	1.12618e-08	1.06851e-07	Up	tetratricopeptide repeat domain 32 [Source:HGNC Symbol;Acc:HGNC:32954]
ENSSSCG00000030707	181.302	57.8497	-1.14192	1.14652e-08	1.0865e-07	Down	Sus scrofa inositol polyphosphate-5-phosphatase K (INPP5K), mRNA. [Source:RefSeq mRNA;Acc:NM_001190292]
ENSSSCG00000015266	160.816	48.3661	-1.22724	1.25382e-08	1.18676e-07	Down	flavin containing monooxygenase 4 [Source:HGNC Symbol;Acc:HGNC:3772]
ENSSSCG00000008034	54.2881	5.69013	-2.74801	1.27077e-08	1.20027e-07	Down	NADPH oxidase organizer 1 [Source:HGNC Symbol;Acc:HGNC:19404]
ENSSSCG00000016588	54.2881	5.69013	-2.74801	1.27077e-08	1.20027e-07	Down	Sus scrofa leptin (LEP), mRNA. [Source:RefSeq mRNA;Acc:NM_213840]
ENSSSCG00000017160	209.982	72.075	-1.0366	1.35824e-08	1.27867e-07	Down	chromobox homolog 4 [Source:HGNC Symbol;Acc:HGNC:1554]
ENSSSCG00000003112	133.16	36.0375	-1.37949	1.42238e-08	1.33585e-07	Down	Uncharacterized protein [Source:UniProtKB/TrEMBL;Acc:F1RM01]
ENSSSCG00000029744	39.9479	1.89671	-3.89045	1.43623e-08	1.34645e-07	Down	phospholipase C, eta 2 [Source:HGNC Symbol;Acc:HGNC:29037]
ENSSSCG00000007063	47.118	3.79342	-3.12861	1.60553e-08	1.49891e-07	Down	ankyrin repeat and EF-hand domain containing 1 [Source:HGNC Symbol;Acc:HGNC:15803]
ENSSSCG00000006333	27.6562	65.4365	1.74859	1.77291e-08	1.6425e-07	Up	NUF2, NDC80 kinetochore complex component [Source:HGNC Symbol;Acc:HGNC:14621]
ENSSSCG00000007717	114.722	28.4507	-1.50551	1.90709e-08	1.75956e-07	Down	Williams Beuren syndrome chromosome region 27 [Source:HGNC Symbol;Acc:HGNC:19068]
ENSSSCG00000020705	59.4096	7.58684	-2.46303	2.0814e-08	1.917e-07	Down	Uncharacterized protein [Source:UniProtKB/TrEMBL;Acc:K7GLI9]
ENSSSCG00000026635	138.281	38.8826	-1.32431	2.13296e-08	1.95877e-07	Down	Uncharacterized protein [Source:UniProtKB/TrEMBL;Acc:I3L5Z2]
ENSSSCG00000003392	207.934	72.075	-1.02246	2.30525e-08	2.11574e-07	Down	solute carrier family 25 (pyrimidine nucleotide carrier), member 33 [Source:HGNC Symbol;Acc:HGNC:29681]
ENSSSCG00000030223	33.802	0.001	-5.57294	2.39415e-08	2.1935e-07	Down	Uncharacterized protein [Source:UniProtKB/TrEMBL;Acc:F1RZL9]
ENSSSCG00000022081	203.837	70.1783	-1.03222	2.46909e-08	2.25559e-07	Down	pleckstrin homology-like domain, family B, member 2 [Source:HGNC Symbol;Acc:HGNC:29573]
ENSSSCG00000007033	88.0901	18.0188	-1.78339	2.70414e-08	2.46316e-07	Down	adaptor-related protein complex 3, mu 2 subunit [Source:HGNC Symbol;Acc:HGNC:570]
ENSSSCG00000006719	34.8263	0.001	-4.69251	2.76096e-08	2.51056e-07	Down	3 beta-hydroxysteroid dehydrogenase/Delta 5-->4-isomerase 3-beta-hydroxy-Delta(5)-steroid dehydrogenase Steroid Delta-isomerase [Source:UniProtKB/Swiss-Prot;Acc:Q9N119]
ENSSSCG00000009642	72.7256	12.3286	-2.05436	2.82198e-08	2.56308e-07	Down	Sus scrofa stanniocalcin 1 (STC1), mRNA. [Source:RefSeq mRNA;Acc:NM_001103212]
ENSSSCG00000021104	45.0694	85.352	1.42737	2.82486e-08	2.56421e-07	Up	-
ENSSSCG00000008683	115.746	29.399	-1.47103	2.87276e-08	2.60319e-07	Down	N-acetyltransferase 8-like (GCN5-related, putative) [Source:HGNC Symbol;Acc:HGNC:26742]
ENSSSCG00000002021	137.257	38.8826	-1.31358	2.93661e-08	2.65799e-07	Down	protein phosphatase 1, regulatory subunit 3E [Source:HGNC Symbol;Acc:HGNC:14943]
ENSSSCG00000003590	187.448	62.5915	-1.07635	3.15289e-08	2.8423e-07	Down	protein tyrosine phosphatase, receptor type, U [Source:HGNC Symbol;Acc:HGNC:9683]
ENSSSCG00000000402	202.812	70.1783	-1.02495	3.21681e-08	2.89494e-07	Down	RNA binding motif, single stranded interacting protein 2 [Source:HGNC Symbol;Acc:HGNC:9909]
ENSSSCG00000002494	99.3575	22.7605	-1.62	3.43795e-08	3.08866e-07	Down	calmin (calponin-like, transmembrane) [Source:HGNC Symbol;Acc:HGNC:19972]
ENSSSCG00000007027	91.163	133.718	1.05877	3.91501e-08	3.49331e-07	Up	-
ENSSSCG00000015211	32.7777	0.001	-5.52855	3.93117e-08	3.50474e-07	Down	Uncharacterized protein [Source:UniProtKB/TrEMBL;Acc:F1S778]
ENSSSCG00000023684	32.7777	0.001	-5.52855	3.93117e-08	3.50474e-07	Down	Sus scrofa metallothionein 1A (MT1A), mRNA. [Source:RefSeq mRNA;Acc:NM_001001266]
ENSSSCG00000000997	81.9443	124.235	1.10645	4.03827e-08	3.59717e-07	Up	protein phosphatase 1, regulatory subunit 3G [Source:HGNC Symbol;Acc:HGNC:14945]
ENSSSCG00000016672	37.8992	1.89671	-3.8145	4.11909e-08	3.65881e-07	Down	Sus scrofa adenylate cyclase activating polypeptide 1 (pituitary) receptor type I (ADCYAP1R1), mRNA. [Source:RefSeq mRNA;Acc:NM_001199808]
ENSSSCG00000024505	29.7048	66.3849	1.66625	4.15746e-08	3.68872e-07	Up	troponin I type 3 (cardiac) [Source:HGNC Symbol;Acc:HGNC:11947]
ENSSSCG00000021347	201.788	70.1783	-1.01765	4.18513e-08	3.71118e-07	Down	Uncharacterized protein [Source:UniProtKB/TrEMBL;Acc:I3LD13]
ENSSSCG00000023294	152.621	46.4694	-1.20951	4.20544e-08	3.72708e-07	Down	-
ENSSSCG00000003757	146.475	43.6243	-1.24136	4.21563e-08	3.73401e-07	Down	synovial sarcoma, X breakpoint 2 interacting protein [Source:HGNC Symbol;Acc:HGNC:16509]
ENSSSCG00000012182	9.21873	37.9342	2.54696	5.33476e-08	4.7041e-07	Up	phosphate cytidylyltransferase 1, choline, beta [Source:HGNC Symbol;Acc:HGNC:8755]
ENSSSCG00000017123	133.16	37.9342	-1.30549	5.45702e-08	4.80382e-07	Down	Uncharacterized protein [Source:UniProtKB/TrEMBL;Acc:F1S014]
ENSSSCG00000003578	147.5	44.5727	-1.22038	5.71624e-08	5.01798e-07	Down	FGR proto-oncogene, Src family tyrosine kinase [Source:HGNC Symbol;Acc:HGNC:3697]
ENSSSCG00000009523	65.5554	10.4319	-2.14562	5.98907e-08	5.25162e-07	Down	gamma-glutamylamine cyclotransferase [Source:HGNC Symbol;Acc:HGNC:25100]
ENSSSCG00000026200	31.7534	0.001	-5.48274	6.46906e-08	5.65989e-07	Down	prokineticin 2 [Source:HGNC Symbol;Acc:HGNC:18455]
ENSSSCG00000015249	26.6319	61.6431	1.71688	6.75594e-08	5.9076e-07	Up	ADAM metallopeptidase with thrombospondin type 1 motif, 8 [Source:HGNC Symbol;Acc:HGNC:224]
ENSSSCG00000000724	7.17013	34.1408	2.75752	7.16126e-08	6.24467e-07	Up	fibroblast growth factor 6 [Source:HGNC Symbol;Acc:HGNC:3684]
ENSSSCG00000006582	158.767	50.2628	-1.15325	7.30685e-08	6.36633e-07	Down	Sus scrofa S100 calcium binding protein A14 (S100A14), mRNA. [Source:RefSeq mRNA;Acc:NM_001190168]
ENSSSCG00000017178	158.767	50.2628	-1.15325	7.30685e-08	6.36633e-07	Down	sphingosine kinase 1 [Source:HGNC Symbol;Acc:HGNC:11240]
ENSSSCG00000016437	44.0451	3.79342	-3.03131	7.33941e-08	6.38939e-07	Down	WD repeat domain 86 [Source:HGNC Symbol;Acc:HGNC:28020]
ENSSSCG00000004787	90.1387	19.9155	-1.67216	7.62692e-08	6.63234e-07	Down	G protein-coupled receptor 176 [Source:HGNC Symbol;Acc:HGNC:32370]
ENSSSCG00000023414	32.7777	0.001	-4.60505	7.85686e-08	6.82099e-07	Down	Uncharacterized protein [Source:UniProtKB/TrEMBL;Acc:I3L5K0]
ENSSSCG00000013388	56.3367	7.58684	-2.38641	8.36376e-08	7.24108e-07	Down	Uncharacterized protein [Source:UniProtKB/TrEMBL;Acc:F1S990]
ENSSSCG00000028785	101.406	24.6572	-1.53397	8.44388e-08	7.3024e-07	Down	Uncharacterized protein [Source:UniProtKB/TrEMBL;Acc:I3LRU0]
ENSSSCG00000015175	189.496	65.4365	-1.0279	8.4488e-08	7.30264e-07	Down	von Willebrand factor A domain containing 5A [Source:HGNC Symbol;Acc:HGNC:6658]
ENSSSCG00000003110	185.399	63.5398	-1.0388	9.03554e-08	7.78412e-07	Down	Uncharacterized protein [Source:UniProtKB/TrEMBL;Acc:F1RM04]
ENSSSCG00000015732	64.5311	10.4319	-2.1229	9.26008e-08	7.96447e-07	Down	transcription factor CP2-like 1 [Source:HGNC Symbol;Acc:HGNC:17925]
ENSSSCG00000013400	87.0658	127.08	1.05165	9.98141e-08	8.56148e-07	Up	Uncharacterized protein [Source:UniProtKB/TrEMBL;Acc:F1S6W8]
ENSSSCG00000022303	96.2846	22.7605	-1.57467	1.03082e-07	8.80816e-07	Down	solute carrier family 25 (mitochondrial carrier), member 16 [Source:HGNC Symbol;Acc:HGNC:10986]
ENSSSCG00000028298	35.8506	1.89671	-3.73433	1.18184e-07	1.00549e-06	Down	Uncharacterized protein [Source:UniProtKB/TrEMBL;Acc:I3LDJ0]
ENSSSCG00000009816	115.746	31.2957	-1.38083	1.21763e-07	1.03315e-06	Down	purinergic receptor P2X, ligand gated ion channel, 4 [Source:HGNC Symbol;Acc:HGNC:8535]
ENSSSCG00000027266	31.7534	0.001	-4.55924	1.32803e-07	1.12258e-06	Down	patatin-like phospholipase domain containing 3 [Source:HGNC Symbol;Acc:HGNC:18590]
ENSSSCG00000015341	138.281	41.7276	-1.22243	1.42447e-07	1.20023e-06	Down	Uncharacterized protein [Source:UniProtKB/TrEMBL;Acc:F1SF84]
ENSSSCG00000017481	49.1666	5.69013	-2.60505	1.42525e-07	1.20025e-06	Down	nuclear receptor subfamily 1, group D, member 1 [Source:HGNC Symbol;Acc:HGNC:7962]
ENSSSCG00000016030	38.9235	2.84507	-3.26801	1.64156e-07	1.37578e-06	Down	zinc finger, SWIM-type containing 2 [Source:HGNC Symbol;Acc:HGNC:30990]
ENSSSCG00000000778	131.111	38.8826	-1.2475	1.92727e-07	1.60667e-06	Down	copine VIII [Source:HGNC Symbol;Acc:HGNC:23498]
ENSSSCG00000008311	85.0172	18.9671	-1.65816	2.10696e-07	1.75183e-06	Down	cytochrome P450, family 26, subfamily B, polypeptide 1 [Source:HGNC Symbol;Acc:HGNC:20581]
ENSSSCG00000009169	156.719	51.2112	-1.10755	2.24892e-07	1.86592e-06	Down	solute carrier family 39 (zinc transporter), member 8 [Source:HGNC Symbol;Acc:HGNC:20862]
ENSSSCG00000011113	72.7256	14.2253	-1.8479	2.26593e-07	1.87805e-06	Down	Uncharacterized protein [Source:UniProtKB/TrEMBL;Acc:I3L656]
ENSSSCG00000006718	49.1666	85.352	1.30184	2.27853e-07	1.88551e-06	Up	zinc finger protein 697 [Source:HGNC Symbol;Acc:HGNC:32034]
ENSSSCG00000000938	67.6041	12.3286	-1.949	2.31456e-07	1.91432e-06	Down	lin-7 homolog A (C. elegans) [Source:HGNC Symbol;Acc:HGNC:17787]
ENSSSCG00000024205	87.0658	19.9155	-1.62212	2.34293e-07	1.93676e-06	Down	Rho guanine nucleotide exchange factor (GEF) 26 [Source:HGNC Symbol;Acc:HGNC:24490]
ENSSSCG00000014894	136.232	41.7276	-1.2009	2.60319e-07	2.14066e-06	Down	-
ENSSSCG00000006890	37.8992	2.84507	-3.22954	2.74877e-07	2.2533e-06	Down	ATP-binding cassette, sub-family A (ABC1), member 4 [Source:HGNC Symbol;Acc:HGNC:34]
ENSSSCG00000017384	91.163	21.8122	-1.55722	2.80848e-07	2.29986e-06	Down	amine oxidase, copper containing 2 (retina-specific) [Source:HGNC Symbol;Acc:HGNC:549]
ENSSSCG00000028144	33.802	1.89671	-3.64944	3.39104e-07	2.76253e-06	Down	epoxide hydrolase 3 [Source:HGNC Symbol;Acc:HGNC:23760]
ENSSSCG00000008601	78.8714	17.0704	-1.70191	3.54895e-07	2.88669e-06	Down	Sus scrofa syndecan 1 (SDC1), mRNA. [Source:RefSeq mRNA;Acc:NM_001243190]
ENSSSCG00000026608	50.1909	6.63849	-2.4124	3.57188e-07	2.90383e-06	Down	Uncharacterized protein [Source:UniProtKB/TrEMBL;Acc:I3L7K4]
ENSSSCG00000010096	47.118	5.69013	-2.54365	3.70422e-07	3.00521e-06	Down	apoptosis-inducing factor, mitochondrion-associated, 3 [Source:HGNC Symbol;Acc:HGNC:26398]
ENSSSCG00000013351	39.9479	73.9717	1.39495	3.7813e-07	3.06617e-06	Up	Uncharacterized protein [Source:UniProtKB/TrEMBL;Acc:F1SFY2]
ENSSSCG00000008902	63.5068	11.3803	-1.97428	4.28682e-07	3.4618e-06	Down	phosphoribosyl pyrophosphate amidotransferase [Source:HGNC Symbol;Acc:HGNC:9238]
ENSSSCG00000006455	82.9686	18.9671	-1.62297	4.44989e-07	3.58797e-06	Down	CD5 molecule-like [Source:HGNC Symbol;Acc:HGNC:1690]
ENSSSCG00000000759	55.3124	8.5352	-2.19001	4.61071e-07	3.70434e-06	Down	Protein Wnt [Source:UniProtKB/TrEMBL;Acc:F1SHS0]
ENSSSCG00000009988	119.844	35.0891	-1.26596	4.77799e-07	3.83091e-06	Down	nipsnap homolog 1 (C. elegans) [Source:HGNC Symbol;Acc:HGNC:7827]
ENSSSCG00000024022	121.892	36.0375	-1.25194	4.80733e-07	3.85247e-06	Down	transient receptor potential cation channel, subfamily C, member 6 [Source:HGNC Symbol;Acc:HGNC:12338]
ENSSSCG00000010042	70.677	106.216	1.09378	4.94494e-07	3.95671e-06	Up	zinc finger protein 280B [Source:HGNC Symbol;Acc:HGNC:23022]
ENSSSCG00000005177	52.2395	7.58684	-2.27747	5.19876e-07	4.14715e-06	Down	SH3-domain GRB2-like 2 [Source:HGNC Symbol;Acc:HGNC:10831]
ENSSSCG00000023329	100.382	26.554	-1.4124	5.37759e-07	4.27246e-06	Down	Sus scrofa adenomatosis polyposis coli 2 (APC2), mRNA. [Source:RefSeq mRNA;Acc:NM_001206431]
ENSSSCG00000005445	32.7777	1.89671	-3.60505	5.74336e-07	4.55043e-06	Down	ferric-chelate reductase 1-like [Source:HGNC Symbol;Acc:HGNC:1362]
ENSSSCG00000028411	32.7777	1.89671	-3.60505	5.74336e-07	4.55043e-06	Down	melanocortin 5 receptor [Source:HGNC Symbol;Acc:HGNC:6933]
ENSSSCG00000017085	46.0937	5.69013	-2.51194	5.95466e-07	4.70954e-06	Down	Uncharacterized protein [Source:UniProtKB/TrEMBL;Acc:F1S0V8]
ENSSSCG00000007437	28.6805	0.001	-4.4124	6.46505e-07	5.09783e-06	Down	solute carrier family 12 (potassium/chloride transporter), member 5 [Source:HGNC Symbol;Acc:HGNC:13818]
ENSSSCG00000029567	15.3646	42.676	1.97991	7.48619e-07	5.8648e-06	Up	solute carrier family 8 (sodium/calcium exchanger), member 2 [Source:HGNC Symbol;Acc:HGNC:11069]
ENSSSCG00000000224	159.791	55.0046	-1.03247	7.91609e-07	6.17699e-06	Down	small cell adhesion glycoprotein [Source:HGNC Symbol;Acc:HGNC:26918]
ENSSSCG00000007371	26.6319	0.001	-5.22899	8.08193e-07	6.28768e-06	Down	Sus scrofa hepatocyte nuclear factor 4, alpha (HNF4A), mRNA. [Source:RefSeq mRNA;Acc:NM_001044571]
ENSSSCG00000001472	107.552	30.3474	-1.31929	8.4338e-07	6.53718e-06	Down	Sus scrofa major histocompatibility complex, class II, DO alpha (SLA-DOA), mRNA. [Source:RefSeq mRNA;Acc:NM_001185143]
ENSSSCG00000029460	107.552	30.3474	-1.31929	8.4338e-07	6.53718e-06	Down	Rho family GTPase 2 [Source:HGNC Symbol;Acc:HGNC:18315]
ENSSSCG00000001913	153.646	52.1596	-1.05251	8.72549e-07	6.74168e-06	Down	stomatin (EPB72)-like 1 [Source:HGNC Symbol;Acc:HGNC:14560]
ENSSSCG00000013773	151.597	51.2112	-1.05961	8.99525e-07	6.93989e-06	Down	adhesion G protein-coupled receptor L1 [Source:HGNC Symbol;Acc:HGNC:20973]
ENSSSCG00000012647	38.9235	3.79342	-2.85298	9.0233e-07	6.95812e-06	Down	proline rich 32 [Source:HGNC Symbol;Acc:HGNC:34498]
ENSSSCG00000009951	56.3367	9.48356	-2.06448	9.48003e-07	7.29243e-06	Down	small G protein signaling modulator 1 [Source:HGNC Symbol;Acc:HGNC:29410]
ENSSSCG00000016511	41.9965	4.74178	-2.64067	9.61634e-07	7.38826e-06	Down	tetratricopeptide repeat domain 26 [Source:HGNC Symbol;Acc:HGNC:21882]
ENSSSCG00000023504	41.9965	4.74178	-2.64067	9.61634e-07	7.38826e-06	Down	Uncharacterized protein [Source:UniProtKB/TrEMBL;Acc:I3LV44]
ENSSSCG00000026455	61.4582	11.3803	-1.92698	9.86398e-07	7.56928e-06	Down	transmembrane protein 54 [Source:HGNC Symbol;Acc:HGNC:24143]
ENSSSCG00000016263	158.767	55.0046	-1.02319	1.03326e-06	7.90188e-06	Down	SP100 nuclear antigen [Source:HGNC Symbol;Acc:HGNC:11206]
ENSSSCG00000010767	27.6562	0.001	-4.35994	1.09864e-06	8.38356e-06	Down	Uncharacterized protein [Source:UniProtKB/TrEMBL;Acc:F1SCW8]
ENSSSCG00000016308	27.6562	0.001	-4.35994	1.09864e-06	8.38356e-06	Down	Uncharacterized protein [Source:UniProtKB/TrEMBL;Acc:F1SM21]
ENSSSCG00000016123	102.43	28.4507	-1.34201	1.11643e-06	8.50484e-06	Down	Uncharacterized protein [Source:UniProtKB/TrEMBL;Acc:F1SHE2]
ENSSSCG00000008845	129.062	40.7793	-1.15606	1.15476e-06	8.78837e-06	Down	steroid 5 alpha-reductase 3 [Source:HGNC Symbol;Acc:HGNC:25812]
ENSSSCG00000011693	0.001	18.0188	5.67752	1.18518e-06	9.00245e-06	Up	Zic family member 4 [Source:HGNC Symbol;Acc:HGNC:20393]
ENSSSCG00000028725	70.677	15.1737	-1.71357	1.2779e-06	9.63691e-06	Down	transmembrane protein 102 [Source:HGNC Symbol;Acc:HGNC:26722]
ENSSSCG00000016831	50.1909	7.58684	-2.21976	1.27917e-06	9.6419e-06	Down	sperm flagellar protein 2 [Source:RefSeq peptide;Acc:NP_001038026]
ENSSSCG00000030217	34.8263	65.4365	1.41601	1.35114e-06	1.01455e-05	Up	collagen beta(1-O)galactosyltransferase 2 [Source:HGNC Symbol;Acc:HGNC:16790]
ENSSSCG00000025613	155.694	54.0563	-1.02009	1.39581e-06	1.04709e-05	Down	Uncharacterized protein [Source:UniProtKB/TrEMBL;Acc:I3LG80]
ENSSSCG00000010446	60.4339	92.9388	1.12702	1.44449e-06	1.08154e-05	Up	Sus scrofa STAM binding protein-like 1 (STAMBPL1), mRNA. [Source:RefSeq mRNA;Acc:NM_001243343]
ENSSSCG00000030522	55.3124	9.48356	-2.03801	1.45639e-06	1.08942e-05	Down	Uncharacterized protein [Source:UniProtKB/TrEMBL;Acc:I3LDJ8]
ENSSSCG00000023924	132.135	42.676	-1.12442	1.49102e-06	1.1148e-05	Down	phosphodiesterase 1A, calmodulin-dependent [Source:HGNC Symbol;Acc:HGNC:8774]
ENSSSCG00000029275	68.6283	100.526	1.05678	1.96668e-06	1.44367e-05	Up	Sus scrofa peroxisome proliferator activated receptor gamma, coactivator 1 alpha (PPARGC-1), mRNA. [Source:RefSeq mRNA;Acc:NM_213963]
ENSSSCG00000011450	49.1666	7.58684	-2.19001	1.99931e-06	1.46625e-05	Down	Uncharacterized protein [Source:UniProtKB/TrEMBL;Acc:F1SH96]
ENSSSCG00000031037	1.0243	18.0188	4.64288	2.0051e-06	1.46913e-05	Up	Uncharacterized protein [Source:UniProtKB/TrEMBL;Acc:A0A075B7I5]
ENSSSCG00000000180	80.92	19.9155	-1.51651	2.07885e-06	1.51963e-05	Down	FK506 binding protein 11, 19 kDa [Source:HGNC Symbol;Acc:HGNC:18624]
ENSSSCG00000028699	116.771	36.0375	-1.19001	2.20384e-06	1.60652e-05	Down	nei-like DNA glycosylase 2 [Source:HGNC Symbol;Acc:HGNC:18956]
ENSSSCG00000005983	140.33	47.4178	-1.05922	2.30195e-06	1.67338e-05	Down	ATPase family, AAA domain containing 2 [Source:HGNC Symbol;Acc:HGNC:30123]
ENSSSCG00000004433	35.8506	65.4365	1.37419	2.31846e-06	1.6846e-05	Up	heparan sulfate (glucosamine) 3-O-sulfotransferase 5 [Source:HGNC Symbol;Acc:HGNC:19419]
ENSSSCG00000021154	134.184	44.5727	-1.08388	2.50521e-06	1.81443e-05	Down	Uncharacterized protein [Source:UniProtKB/TrEMBL;Acc:I3LQU8]
ENSSSCG00000021601	51.2152	8.5352	-2.07898	2.66583e-06	1.92633e-05	Down	zinc finger protein 711 [Source:HGNC Symbol;Acc:HGNC:13128]
ENSSSCG00000017614	61.4582	12.3286	-1.8115	2.67874e-06	1.93477e-05	Down	tripartite motif containing 25 [Source:HGNC Symbol;Acc:HGNC:12932]
ENSSSCG00000000116	28.6805	56.9013	1.49449	2.71318e-06	1.95784e-05	Up	polymerase (RNA) II (DNA directed) polypeptide F [Source:HGNC Symbol;Acc:HGNC:9193]
ENSSSCG00000024065	77.8471	18.9671	-1.53105	2.76671e-06	1.99464e-05	Down	Uncharacterized protein [Source:UniProtKB/TrEMBL;Acc:I3L7D0]
ENSSSCG00000009166	123.941	39.8309	-1.13159	2.80334e-06	2.01827e-05	Down	Uncharacterized protein [Source:UniProtKB/TrEMBL;Acc:F1S106]
ENSSSCG00000003619	97.3089	27.5023	-1.31692	2.89459e-06	2.07922e-05	Down	Sus scrofa arginine decarboxylase (SADC), mRNA. [Source:RefSeq mRNA;Acc:NM_001123193]
ENSSSCG00000002275	79.8957	19.9155	-1.49813	2.96564e-06	2.12928e-05	Down	protein phosphatase 1, regulatory subunit 36 [Source:HGNC Symbol;Acc:HGNC:20097]
ENSSSCG00000030141	103.455	30.3474	-1.26326	3.00756e-06	2.15839e-05	Down	tet methylcytosine dioxygenase 1 [Source:HGNC Symbol;Acc:HGNC:29484]
ENSSSCG00000013433	39.9479	69.23	1.29937	3.25735e-06	2.32598e-05	Up	-
ENSSSCG00000012443	53.2638	9.48356	-1.98356	3.41057e-06	2.42987e-05	Down	cysteinyl leukotriene receptor 1 [Source:HGNC Symbol;Acc:HGNC:17451]
ENSSSCG00000025901	54.2881	84.4036	1.14277	3.42326e-06	2.43781e-05	Up	Sus scrofa lysocardiolipin acyltransferase 1 (LCLAT1), mRNA. [Source:RefSeq mRNA;Acc:NM_001142845]
ENSSSCG00000017251	23.559	50.2628	1.59931	3.5937e-06	2.55456e-05	Up	Sus scrofa SRY (sex determining region Y)-box 9 (SOX9), mRNA. [Source:RefSeq mRNA;Acc:NM_213843]
ENSSSCG00000008456	88.0901	23.7089	-1.38746	3.61315e-06	2.56723e-05	Down	Uncharacterized protein [Source:UniProtKB/TrEMBL;Acc:F1S5I5]
ENSSSCG00000007094	124.965	40.7793	-1.10952	3.65733e-06	2.59627e-05	Down	Uncharacterized protein [Source:UniProtKB/TrEMBL;Acc:F1SBH5]
ENSSSCG00000003160	66.5798	96.7323	1.04501	3.77067e-06	2.66951e-05	Up	Sus scrofa neurotrophin 4 (NTF4), mRNA. [Source:RefSeq mRNA;Acc:NM_001243713]
ENSSSCG00000025711	96.2846	27.5023	-1.30166	3.99367e-06	2.81345e-05	Down	Uncharacterized protein [Source:UniProtKB/TrEMBL;Acc:I3L8J5]
ENSSSCG00000021657	1.0243	17.0704	4.56488	4.0205e-06	2.83109e-05	Up	SATB homeobox 2 [Source:HGNC Symbol;Acc:HGNC:21637]
ENSSSCG00000011072	104.479	31.2957	-1.23308	4.1195e-06	2.89432e-05	Down	Uncharacterized protein [Source:UniProtKB/TrEMBL;Acc:F1RVJ5]
ENSSSCG00000005361	78.8714	19.9155	-1.47952	4.21978e-06	2.95685e-05	Down	aldehyde dehydrogenase 1 family, member B1 [Source:HGNC Symbol;Acc:HGNC:407]
ENSSSCG00000006183	33.802	61.6431	1.37293	4.62098e-06	3.22505e-05	Up	somatomedin B and thrombospondin, type 1 domain containing [Source:HGNC Symbol;Acc:HGNC:30362]
ENSSSCG00000029579	28.6805	1.89671	-3.4124	4.71448e-06	3.28739e-05	Down	Uncharacterized protein [Source:UniProtKB/TrEMBL;Acc:I3LFL3]
ENSSSCG00000008013	47.118	7.58684	-2.12861	4.84653e-06	3.37647e-05	Down	Sus scrofa insulin-like growth factor binding protein, acid labile subunit (IGFALS), mRNA. [Source:RefSeq mRNA;Acc:NM_001048186]
ENSSSCG00000016611	119.844	38.8826	-1.11786	5.07719e-06	3.52935e-05	Down	Ca++-dependent secretion activator 2 [Source:HGNC Symbol;Acc:HGNC:16018]
ENSSSCG00000028726	113.698	36.0375	-1.15154	5.35726e-06	3.71419e-05	Down	Uncharacterized protein [Source:UniProtKB/TrEMBL;Acc:F1RW98]
ENSSSCG00000006187	56.3367	85.352	1.10545	5.45551e-06	3.77566e-05	Up	musculin [Source:HGNC Symbol;Acc:HGNC:7321]
ENSSSCG00000000588	129.062	43.6243	-1.05877	5.90743e-06	4.06695e-05	Down	pleckstrin homology domain containing, family A member 5 [Source:HGNC Symbol;Acc:HGNC:30036]
ENSSSCG00000007991	40.9721	5.69013	-2.34201	6.1877e-06	4.24319e-05	Down	WD repeat domain 90 [Source:HGNC Symbol;Acc:HGNC:26960]
ENSSSCG00000007753	70.677	17.0704	-1.54365	7.01371e-06	4.77217e-05	Down	chromosome 16 open reading frame 58 [Source:HGNC Symbol;Acc:HGNC:25848]
ENSSSCG00000012895	6.14582	25.6056	2.56488	7.23268e-06	4.91266e-05	Up	Uncharacterized protein [Source:UniProtKB/TrEMBL;Acc:F1RVN2]
ENSSSCG00000009431	96.2846	28.4507	-1.25275	7.59814e-06	5.13319e-05	Down	diacylglycerol kinase, eta [Source:HGNC Symbol;Acc:HGNC:2854]
ENSSSCG00000016068	96.2846	28.4507	-1.25275	7.59814e-06	5.13319e-05	Down	Sus scrofa HECT, C2 and WW domain containing E3 ubiquitin protein ligase 2 (HECW2), mRNA. [Source:RefSeq mRNA;Acc:NM_001198924]
ENSSSCG00000013494	63.5068	14.2253	-1.65235	7.67256e-06	5.17568e-05	Down	megakaryocyte-associated tyrosine kinase [Source:HGNC Symbol;Acc:HGNC:6906]
ENSSSCG00000000216	47.118	74.9201	1.17517	7.68211e-06	5.17991e-05	Up	Uncharacterized protein [Source:UniProtKB/TrEMBL;Acc:F1SH99]
ENSSSCG00000011193	27.6562	1.89671	-3.35994	7.97169e-06	5.36597e-05	Down	Uncharacterized protein [Source:UniProtKB/TrEMBL;Acc:F1RS82]
ENSSSCG00000006239	57.361	85.352	1.07945	8.21152e-06	5.5156e-05	Up	UBX domain protein 2B [Source:HGNC Symbol;Acc:HGNC:27035]
ENSSSCG00000029264	19.4618	43.6243	1.67059	8.4362e-06	5.66168e-05	Up	membrane-associated tyrosine- and threonine-specific cdc2-inhibitory kinase [Source:RefSeq peptide;Acc:NP_001152782]
ENSSSCG00000026499	76.8228	19.9155	-1.44155	8.47551e-06	5.68564e-05	Down	N-myristoyltransferase 2 [Source:HGNC Symbol;Acc:HGNC:7858]
ENSSSCG00000000717	0.001	15.1737	5.4296	8.56386e-06	5.74001e-05	Up	potassium channel, voltage gated shaker related subfamily A, member 6 [Source:HGNC Symbol;Acc:HGNC:6225]
ENSSSCG00000015715	78.8714	20.8638	-1.4124	8.87344e-06	5.91977e-05	Down	engrailed homeobox 1 [Source:HGNC Symbol;Acc:HGNC:3342]
ENSSSCG00000004014	67.6041	16.122	-1.56198	9.3107e-06	6.20358e-05	Down	dishevelled-binding antagonist of beta-catenin 2 [Source:HGNC Symbol;Acc:HGNC:21231]
ENSSSCG00000014780	82.9686	22.7605	-1.35994	9.52495e-06	6.34097e-05	Down	tripartite motif containing 21 [Source:HGNC Symbol;Acc:HGNC:11312]
ENSSSCG00000004089	127.014	43.6243	-1.03568	1.0184e-05	6.75682e-05	Down	required for meiotic nuclear division 1 homolog [Source:HGNC Symbol;Acc:HGNC:21176]
ENSSSCG00000014406	36.8749	4.74178	-2.45304	1.05479e-05	6.98649e-05	Down	PRELI domain containing 2 [Source:HGNC Symbol;Acc:HGNC:28306]
ENSSSCG00000005831	33.802	3.79342	-2.64944	1.06599e-05	7.0503e-05	Down	lipocalin 12 [Source:HGNC Symbol;Acc:HGNC:28733]
ENSSSCG00000013339	33.802	3.79342	-2.64944	1.06599e-05	7.0503e-05	Down	anoctamin 3 [Source:HGNC Symbol;Acc:HGNC:14004]
ENSSSCG00000024163	71.7013	18.0188	-1.4864	1.07589e-05	7.10831e-05	Down	-
ENSSSCG00000026718	21.5104	0.001	-4.92086	1.0761e-05	7.1067e-05	Down	phospholipase C, eta 1 [Source:HGNC Symbol;Acc:HGNC:29185]
ENSSSCG00000000539	116.771	38.8826	-1.08039	1.18616e-05	7.79427e-05	Down	Uncharacterized protein [Source:UniProtKB/TrEMBL;Acc:F1SGB2]
ENSSSCG00000003773	75.7985	19.9155	-1.42218	1.19624e-05	7.85722e-05	Down	adenylate kinase 5 [Source:HGNC Symbol;Acc:HGNC:365]
ENSSSCG00000015887	25.6076	50.2628	1.47902	1.21246e-05	7.95377e-05	Up	Integrin beta [Source:UniProtKB/TrEMBL;Acc:F1RPR7]
ENSSSCG00000026924	64.5311	15.1737	-1.58233	1.23309e-05	8.07902e-05	Down	-
ENSSSCG00000000814	110.625	36.0375	-1.11201	1.27649e-05	8.33907e-05	Down	Uncharacterized protein [Source:UniProtKB/TrEMBL;Acc:F1SGW5]
ENSSSCG00000026818	106.528	34.1408	-1.13556	1.32814e-05	8.64417e-05	Down	CTS telomere maintenance complex component 1 [Source:HGNC Symbol;Acc:HGNC:26169]
ENSSSCG00000015015	83.9929	23.7089	-1.31874	1.35554e-05	8.78979e-05	Down	Rho GTPase activating protein 20 [Source:HGNC Symbol;Acc:HGNC:18357]
ENSSSCG00000025814	43.0208	69.23	1.19246	1.35628e-05	8.79096e-05	Up	mitochondrial ribosomal protein L12 [Source:HGNC Symbol;Acc:HGNC:10378]
ENSSSCG00000008963	6.14582	24.6572	2.51043	1.35989e-05	8.81075e-05	Up	Sus scrofa amphiregulin (AREG), mRNA. [Source:RefSeq mRNA;Acc:NM_214376]
ENSSSCG00000006013	41.9965	6.63849	-2.15524	1.36375e-05	8.82848e-05	Down	alanine and arginine rich domain containing protein [Source:HGNC Symbol;Acc:HGNC:33842]
ENSSSCG00000015206	102.43	32.2441	-1.16144	1.36995e-05	8.86497e-05	Down	coiled-coil domain containing 15 [Source:HGNC Symbol;Acc:HGNC:25798]
ENSSSCG00000012486	123.941	42.676	-1.03206	1.38018e-05	8.92749e-05	Down	cleavage stimulation factor, 3' pre-RNA, subunit 2, 64kDa [Source:HGNC Symbol;Acc:HGNC:2484]
ENSSSCG00000020843	100.382	31.2957	-1.17536	1.38628e-05	8.96323e-05	Down	-
ENSSSCG00000024658	52.2395	10.4319	-1.81804	1.4353e-05	9.26498e-05	Down	Uncharacterized protein [Source:UniProtKB/TrEMBL;Acc:I3LVB5]
ENSSSCG00000012767	68.6283	17.0704	-1.50121	1.43958e-05	9.28498e-05	Down	HAUS augmin-like complex, subunit 7 [Source:HGNC Symbol;Acc:HGNC:32979]
ENSSSCG00000009283	54.2881	80.6102	1.07642	1.53185e-05	9.83573e-05	Up	tumor necrosis factor receptor superfamily, member 19 [Source:HGNC Symbol;Acc:HGNC:11915]
ENSSSCG00000002464	22.5347	0.001	-4.06448	1.5879e-05	0.00010179	Down	proline rich membrane anchor 1 [Source:HGNC Symbol;Acc:HGNC:18319]
ENSSSCG00000022751	22.5347	0.001	-4.06448	1.5879e-05	0.00010179	Down	Uncharacterized protein [Source:UniProtKB/TrEMBL;Acc:I3LP00]
ENSSSCG00000027967	22.5347	0.001	-4.06448	1.5879e-05	0.00010179	Down	immunoglobulin superfamily, member 6 [Source:HGNC Symbol;Acc:HGNC:5953]
ENSSSCG00000029160	8.19443	27.5023	2.25293	1.62326e-05	0.000103803	Up	-
ENSSSCG00000003721	1.0243	15.1737	4.39495	1.63323e-05	0.000104376	Up	carbohydrate (N-acetylgalactosamine 4-0) sulfotransferase 9 [Source:HGNC Symbol;Acc:HGNC:19898]
ENSSSCG00000029977	1.0243	15.1737	4.39495	1.63323e-05	0.000104376	Up	leucine rich repeat containing 52 [Source:HGNC Symbol;Acc:HGNC:32156]
ENSSSCG00000008626	0.001	14.2253	5.33649	1.67554e-05	0.00010682	Up	Uncharacterized protein [Source:UniProtKB/TrEMBL;Acc:F1SCR4]
ENSSSCG00000028831	0.001	14.2253	5.33649	1.67554e-05	0.00010682	Up	Uncharacterized protein [Source:UniProtKB/TrEMBL;Acc:I3LQN0]
ENSSSCG00000029813	122.916	42.676	-1.02009	1.80567e-05	0.000114629	Down	tetraspanin 5 [Source:HGNC Symbol;Acc:HGNC:17753]
ENSSSCG00000000649	82.9686	23.7089	-1.30104	1.87406e-05	0.000118635	Down	C-type lectin domain family 1, member A [Source:HGNC Symbol;Acc:HGNC:24355]
ENSSSCG00000002346	95.2602	29.399	-1.19001	1.90628e-05	0.000120384	Down	paraneoplastic Ma antigen 1 [Source:HGNC Symbol;Acc:HGNC:9158]
ENSSSCG00000030379	65.5554	16.122	-1.51759	1.92336e-05	0.000121366	Down	yippee-like 1 [Source:HGNC Symbol;Acc:HGNC:12845]
ENSSSCG00000011294	51.2152	10.4319	-1.78947	2.14605e-05	0.00013458	Down	family with sequence similarity 198, member A [Source:HGNC Symbol;Acc:HGNC:24485]
ENSSSCG00000022593	51.2152	10.4319	-1.78947	2.14605e-05	0.00013458	Down	Sus scrofa thyroid stimulating hormone receptor (TSHR), mRNA. [Source:RefSeq mRNA;Acc:NM_214297]
ENSSSCG00000029345	46.0937	8.5352	-1.92698	2.24902e-05	0.000140561	Down	Sus scrofa PHD finger protein 23 (PHF23), mRNA. [Source:RefSeq mRNA;Acc:NM_001244314]
ENSSSCG00000017290	60.4339	14.2253	-1.5808	2.36165e-05	0.00014725	Down	STE20-related kinase adaptor alpha [Source:HGNC Symbol;Acc:HGNC:30172]
ENSSSCG00000003460	102.43	33.1924	-1.11962	2.41574e-05	0.000150413	Down	caspase 9, apoptosis-related cysteine peptidase [Source:HGNC Symbol;Acc:HGNC:1511]
ENSSSCG00000003705	102.43	33.1924	-1.11962	2.41574e-05	0.000150413	Down	Cdk5 and Abl enzyme substrate 1 [Source:HGNC Symbol;Acc:HGNC:25097]
ENSSSCG00000015335	100.382	32.2441	-1.13229	2.4633e-05	0.000153102	Down	-
ENSSSCG00000006225	117.795	40.7793	-1.02427	2.53625e-05	0.000157512	Down	tocopherol (alpha) transfer protein [Source:HGNC Symbol;Acc:HGNC:12404]
ENSSSCG00000002917	83.9929	24.6572	-1.26216	2.6075e-05	0.000161745	Down	nuclear factor of kappa light polypeptide gene enhancer in B-cells inhibitor, delta [Source:HGNC Symbol;Acc:HGNC:15671]
ENSSSCG00000005952	28.6805	2.84507	-2.82744	2.70379e-05	0.000167158	Down	leucine rich repeat containing 6 [Source:HGNC Symbol;Acc:HGNC:16725]
ENSSSCG00000027157	28.6805	2.84507	-2.82744	2.70379e-05	0.000167158	Down	Uncharacterized protein [Source:UniProtKB/TrEMBL;Acc:F1RXV2]
ENSSSCG00000004402	43.0208	7.58684	-1.99737	2.75272e-05	0.000170016	Down	methyltransferase like 24 [Source:HGNC Symbol;Acc:HGNC:21566]
ENSSSCG00000022091	31.7534	3.79342	-2.55924	2.82089e-05	0.000173749	Down	SLIT and NTRK-like family, member 4 [Source:HGNC Symbol;Acc:HGNC:23502]
ENSSSCG00000022294	8.19443	26.554	2.20231	2.94639e-05	0.000180771	Up	Uncharacterized protein [Source:UniProtKB/TrEMBL;Acc:I3LTE8]
ENSSSCG00000003720	10.243	29.399	2.02722	3.03455e-05	0.00018589	Up	-
ENSSSCG00000014227	68.6283	18.0188	-1.42321	3.06863e-05	0.000187831	Down	Sus scrofa tumor necrosis factor, alpha-induced protein 8 (TNFAIP8), mRNA. [Source:RefSeq mRNA;Acc:NM_001244505]
ENSSSCG00000021447	19.4618	0.001	-4.77647	3.09208e-05	0.000189156	Down	Uncharacterized protein [Source:UniProtKB/TrEMBL;Acc:I3L9P9]
ENSSSCG00000027438	19.4618	0.001	-4.77647	3.09208e-05	0.000189156	Down	Uncharacterized protein [Source:UniProtKB/TrEMBL;Acc:I3L554]
ENSSSCG00000009629	114.722	39.8309	-1.02008	3.43891e-05	0.000209437	Down	bridging integrator 3 [Source:HGNC Symbol;Acc:HGNC:1054]
ENSSSCG00000000738	78.8714	22.7605	-1.28687	3.51735e-05	0.000213552	Down	RAD9-HUS1-RAD1 interacting nuclear orphan 1 [Source:HGNC Symbol;Acc:HGNC:28206]
ENSSSCG00000029924	112.673	38.8826	-1.02885	3.56316e-05	0.000216084	Down	Uncharacterized protein [Source:UniProtKB/TrEMBL;Acc:I3LCV1]
ENSSSCG00000005844	87.0658	26.554	-1.20708	3.56566e-05	0.000216152	Down	NOTCH-regulated ankyrin repeat protein [Source:HGNC Symbol;Acc:HGNC:33843]
ENSSSCG00000030990	2.04861	16.122	3.48241	3.73651e-05	0.000225553	Up	Uncharacterized protein [Source:UniProtKB/TrEMBL;Acc:K7GR02]
ENSSSCG00000006692	3.07291	18.0188	3.05792	3.79168e-05	0.00022827	Up	Uncharacterized protein [Source:UniProtKB/TrEMBL;Acc:F1SDD6]
ENSSSCG00000002991	24.5833	1.89671	-3.19001	3.83752e-05	0.000230764	Down	tetratricopeptide repeat domain 9B [Source:HGNC Symbol;Acc:HGNC:26395]
ENSSSCG00000027091	36.8749	5.69013	-2.19001	3.84425e-05	0.000230993	Down	Sus scrofa ornithine decarboxylase antizyme 3 (OAZ3), mRNA. [Source:RefSeq mRNA;Acc:NM_001122996]
ENSSSCG00000002708	63.5068	16.122	-1.47178	3.92494e-05	0.000235302	Down	Uncharacterized protein [Source:UniProtKB/TrEMBL;Acc:F1S455]
ENSSSCG00000018015	54.2881	12.3286	-1.63253	4.11201e-05	0.000245861	Down	-
ENSSSCG00000007857	20.4861	41.7276	1.53246	4.26676e-05	0.000254533	Up	acyl-CoA synthetase medium-chain family member 3 [Source:HGNC Symbol;Acc:HGNC:10522]
ENSSSCG00000021419	33.802	4.74178	-2.32751	4.30956e-05	0.000256794	Down	Uncharacterized protein [Source:UniProtKB/TrEMBL;Acc:I3LN91]
ENSSSCG00000008576	67.6041	18.0188	-1.40151	4.32548e-05	0.000257645	Down	-
ENSSSCG00000025423	30.7291	3.79342	-2.51194	4.57174e-05	0.000271286	Down	potassium channel, two pore domain subfamily K, member 5 [Source:HGNC Symbol;Acc:HGNC:6280]
ENSSSCG00000013042	49.1666	10.4319	-1.73058	4.75081e-05	0.000281064	Down	coiled-coil domain containing 88B [Source:HGNC Symbol;Acc:HGNC:26757]
ENSSSCG00000016705	88.0901	27.5023	-1.17333	4.79e-05	0.000283223	Down	Uncharacterized protein [Source:UniProtKB/TrEMBL;Acc:F1SHT1]
ENSSSCG00000024877	88.0901	27.5023	-1.17333	4.79e-05	0.000283223	Down	-
ENSSSCG00000014966	109.6	37.9342	-1.02459	4.83537e-05	0.000285745	Down	sestrin 3 [Source:HGNC Symbol;Acc:HGNC:23060]
ENSSSCG00000003239	12.2917	31.2957	1.85438	4.99014e-05	0.000294007	Up	hyaluronan synthase 1 [Source:HGNC Symbol;Acc:HGNC:4818]
ENSSSCG00000007495	38.9235	6.63849	-2.04562	5.1066e-05	0.000300756	Down	Sus scrofa Cas scaffolding protein family member 4 (CASS4), mRNA. [Source:RefSeq mRNA;Acc:NM_001110431]
ENSSSCG00000015798	60.4339	15.1737	-1.48769	5.2696e-05	0.000309661	Down	ankyrin repeat domain 37 [Source:HGNC Symbol;Acc:HGNC:29593]
ENSSSCG00000026663	103.455	35.0891	-1.05381	5.3462e-05	0.000313927	Down	Uncharacterized protein [Source:UniProtKB/TrEMBL;Acc:I3LU71]
ENSSSCG00000029716	51.2152	11.3803	-1.66394	5.39226e-05	0.000316514	Down	WD repeat domain 5B [Source:HGNC Symbol;Acc:HGNC:17826]
ENSSSCG00000017559	35.8506	5.69013	-2.14937	6.02332e-05	0.000350418	Down	Uncharacterized protein [Source:UniProtKB/TrEMBL;Acc:F1RTB3]
ENSSSCG00000008535	52.2395	74.9201	1.02631	6.09153e-05	0.000354123	Up	CAP-GLY domain containing linker protein family, member 4 [Source:HGNC Symbol;Acc:HGNC:26108]
ENSSSCG00000010452	93.2116	30.3474	-1.11284	6.11435e-05	0.000355057	Down	Sus scrofa interferon-induced protein with tetratricopeptide repeats 3 (IFIT3), mRNA. [Source:RefSeq mRNA;Acc:NM_001204395]
ENSSSCG00000007358	34.8263	56.9013	1.21438	6.28838e-05	0.000364221	Up	elastin microfibril interfacer 3 [Source:HGNC Symbol;Acc:HGNC:16123]
ENSSSCG00000016856	40.9721	7.58684	-1.92698	6.4366e-05	0.00037178	Down	complement component 9 [Source:HGNC Symbol;Acc:HGNC:1358]
ENSSSCG00000021241	40.9721	7.58684	-1.92698	6.4366e-05	0.00037178	Down	ADAM metallopeptidase with thrombospondin type 1 motif, 13 [Source:HGNC Symbol;Acc:HGNC:1366]
ENSSSCG00000002456	23.559	1.89671	-3.12861	6.46743e-05	0.000373218	Down	Sus scrofa chromogranin A (parathyroid secretory protein 1) (CHGA), mRNA. [Source:RefSeq mRNA;Acc:NM_001164005]
ENSSSCG00000015253	23.559	1.89671	-3.12861	6.46743e-05	0.000373218	Down	neurotrimin [Source:HGNC Symbol;Acc:HGNC:17941]
ENSSSCG00000022462	23.559	1.89671	-3.12861	6.46743e-05	0.000373218	Down	-
ENSSSCG00000002746	72.7256	20.8638	-1.29536	6.52504e-05	0.000375853	Down	Uncharacterized protein [Source:UniProtKB/TrEMBL;Acc:F1S3B0]
ENSSSCG00000016465	80.92	24.6572	-1.20839	6.64108e-05	0.000382397	Down	transmembrane protein 139 [Source:HGNC Symbol;Acc:HGNC:22058]
ENSSSCG00000030156	76.8228	22.7605	-1.2489	6.64358e-05	0.000382401	Down	amyloid beta (A4) precursor protein-binding, family B, member 1 interacting protein [Source:HGNC Symbol;Acc:HGNC:17379]
ENSSSCG00000015816	78.8714	23.7089	-1.22798	6.65617e-05	0.000382845	Down	leucine zipper-EF-hand containing transmembrane protein 2 [Source:HGNC Symbol;Acc:HGNC:14648]
ENSSSCG00000016919	29.7048	51.2112	1.29186	6.75607e-05	0.000388307	Up	SET domain containing 9 [Source:HGNC Symbol;Acc:HGNC:28508]
ENSSSCG00000003789	32.7777	4.74178	-2.28312	6.84926e-05	0.000393089	Down	Sus scrofa cystathionase (cystathionine gamma-lyase) (CTH), mRNA. [Source:RefSeq mRNA;Acc:NM_001044585]
ENSSSCG00000008722	100.382	34.1408	-1.04983	7.27137e-05	0.000415495	Down	Uncharacterized protein [Source:UniProtKB/TrEMBL;Acc:F1S7Y1]
ENSSSCG00000030868	29.7048	3.79342	-2.46303	7.38899e-05	0.000421604	Down	Sus scrofa immunoglobulin lambda-like polypeptide 5 (LOC100152327), mRNA. [Source:RefSeq mRNA;Acc:NM_001243319]
ENSSSCG00000023031	17.4132	36.9859	1.59289	7.39438e-05	0.000421606	Up	Sus scrofa troponin T type 2 (cardiac) (TNNT2), mRNA. [Source:RefSeq mRNA;Acc:NM_001257353]
ENSSSCG00000003151	2.04861	15.1737	3.39495	7.52082e-05	0.000427807	Up	Sus scrofa luteinizing hormone beta polypeptide (LHB), mRNA. [Source:RefSeq mRNA;Acc:NM_214080]
ENSSSCG00000016288	2.04861	15.1737	3.39495	7.52082e-05	0.000427807	Up	cholinergic receptor, nicotinic, gamma (muscle) [Source:HGNC Symbol;Acc:HGNC:1967]
ENSSSCG00000015584	39.9479	61.6431	1.13192	8.21068e-05	0.000464278	Up	prospero homeobox 1 [Source:HGNC Symbol;Acc:HGNC:9459]
ENSSSCG00000028964	65.5554	18.0188	-1.35712	8.51266e-05	0.000479286	Down	Pim-2 proto-oncogene, serine/threonine kinase [Source:HGNC Symbol;Acc:HGNC:8987]
ENSSSCG00000015255	18.4375	37.9342	1.54696	8.5258e-05	0.000479683	Up	immunoglobulin superfamily, member 9B [Source:HGNC Symbol;Acc:HGNC:32326]
ENSSSCG00000000414	86.0415	27.5023	-1.13938	8.67806e-05	0.000487552	Down	Uncharacterized protein [Source:UniProtKB/TrEMBL;Acc:F1SL81]
ENSSSCG00000006310	83.9929	26.554	-1.15524	8.81666e-05	0.000494809	Down	POU class 2 homeobox 1 [Source:HGNC Symbol;Acc:HGNC:9212]
ENSSSCG00000029933	103.455	36.0375	-1.01533	8.91044e-05	0.000499537	Down	Uncharacterized protein [Source:UniProtKB/TrEMBL;Acc:I3LPB6]
ENSSSCG00000000856	17.4132	0.001	-4.61601	8.99638e-05	0.000503996	Down	Uncharacterized protein [Source:UniProtKB/TrEMBL;Acc:F1SRJ8]
ENSSSCG00000016859	73.7499	21.8122	-1.25141	9.06832e-05	0.000507845	Down	Sus scrofa complement component 7 (C7), mRNA. [Source:RefSeq mRNA;Acc:NM_214282]
ENSSSCG00000028363	45.0694	9.48356	-1.74255	9.10784e-05	0.000509695	Down	transmembrane protease, serine 9 [Source:HGNC Symbol;Acc:HGNC:30079]
ENSSSCG00000003995	101.406	35.0891	-1.02495	9.23976e-05	0.00051671	Down	zinc finger protein 606 [Source:HGNC Symbol;Acc:HGNC:25879]
ENSSSCG00000015494	34.8263	5.69013	-2.10755	9.40575e-05	0.000524967	Down	zinc finger and BTB domain containing 37 [Source:HGNC Symbol;Acc:HGNC:28365]
ENSSSCG00000015911	34.8263	5.69013	-2.10755	9.40575e-05	0.000524967	Down	sodium channel, voltage gated, type III alpha subunit [Source:HGNC Symbol;Acc:HGNC:10590]
ENSSSCG00000004170	8.19443	24.6572	2.09539	9.54798e-05	0.000532056	Up	-
ENSSSCG00000001391	95.2602	32.2441	-1.05674	0.000102128	0.000565694	Down	Coiled-coil alpha-helical rod protein 1 [Source:UniProtKB/Swiss-Prot;Acc:Q9TSV3]
ENSSSCG00000020439	31.7534	4.74178	-2.23732	0.000108505	0.000598697	Down	Nuclear RNase P [Source:RFAM;Acc:RF00009]
ENSSSCG00000014377	22.5347	1.89671	-3.06448	0.000108864	0.000600262	Down	-
ENSSSCG00000004178	89.1144	29.399	-1.09379	0.000111125	0.00061176	Down	solute carrier family 18, subfamily B, member 1 [Source:HGNC Symbol;Acc:HGNC:21573]
ENSSSCG00000006900	89.1144	29.399	-1.09379	0.000111125	0.00061176	Down	-
ENSSSCG00000026964	60.4339	16.122	-1.40023	0.000111663	0.000614398	Down	Uncharacterized protein [Source:UniProtKB/TrEMBL;Acc:I3L8I6]
ENSSSCG00000012528	87.0658	28.4507	-1.10755	0.000113821	0.000625837	Down	Sus scrofa nerve growth factor receptor (TNFRSF16) associated protein 1 (NGFRAP1), transcript variant 2, mRNA. [Source:RefSeq mRNA;Acc:NM_001244827]
ENSSSCG00000027820	49.1666	11.3803	-1.60505	0.000115506	0.000633996	Down	CD200 molecule [Source:HGNC Symbol;Acc:HGNC:7203]
ENSSSCG00000003807	62.4825	17.0704	-1.36586	0.00011566	0.000634505	Down	DnaJ (Hsp40) homolog, subfamily C, member 6 [Source:HGNC Symbol;Acc:HGNC:15469]
ENSSSCG00000011913	62.4825	17.0704	-1.36586	0.00011566	0.000634505	Down	Uncharacterized protein [Source:UniProtKB/TrEMBL;Acc:F1SP97]
ENSSSCG00000010400	85.0172	27.5023	-1.12211	0.000116306	0.000637272	Down	Sus scrofa microseminoprotein, beta- (MSMB), mRNA. [Source:RefSeq mRNA;Acc:NM_213852]
ENSSSCG00000005452	41.9965	8.5352	-1.79267	0.00011692	0.000640193	Down	chromosome 9 open reading frame 152 [Source:HGNC Symbol;Acc:HGNC:31455]
ENSSSCG00000021446	28.6805	3.79342	-2.4124	0.000119072	0.000651183	Down	Uncharacterized protein [Source:UniProtKB/TrEMBL;Acc:I3LVD8]
ENSSSCG00000027251	28.6805	3.79342	-2.4124	0.000119072	0.000651183	Down	cell division cycle 7 [Source:HGNC Symbol;Acc:HGNC:1745]
ENSSSCG00000030191	80.92	25.6056	-1.15394	0.000120468	0.000658014	Down	Uncharacterized protein [Source:UniProtKB/TrEMBL;Acc:I3LK99]
ENSSSCG00000004597	36.8749	6.63849	-1.96762	0.000121082	0.000661024	Down	Sus scrofa aquaporin 9 (AQP9), mRNA. [Source:RefSeq mRNA;Acc:NM_001112684]
ENSSSCG00000015581	36.8749	6.63849	-1.96762	0.000121082	0.000661024	Down	centromere protein F, 350/400kDa [Source:HGNC Symbol;Acc:HGNC:1857]
ENSSSCG00000001551	25.6076	2.84507	-2.66394	0.000121087	0.000660706	Down	colipase-like 2 [Source:HGNC Symbol;Acc:HGNC:21250]
ENSSSCG00000012676	78.8714	24.6572	-1.17139	0.000122052	0.000664934	Down	muscleblind-like splicing regulator 3 [Source:HGNC Symbol;Acc:HGNC:20564]
ENSSSCG00000025171	78.8714	24.6572	-1.17139	0.000122052	0.000664934	Down	Uncharacterized protein [Source:UniProtKB/TrEMBL;Acc:I3LQX4]
ENSSSCG00000004150	76.8228	23.7089	-1.19001	0.000123238	0.00067035	Down	heme binding protein 2 [Source:HGNC Symbol;Acc:HGNC:15716]
ENSSSCG00000009206	76.8228	23.7089	-1.19001	0.000123238	0.00067035	Down	GPRIN family member 3 [Source:HGNC Symbol;Acc:HGNC:27733]
ENSSSCG00000029894	76.8228	23.7089	-1.19001	0.000123238	0.00067035	Down	Sterile alpha and TIR motif-containing protein 1 [Source:UniProtKB/Swiss-Prot;Acc:I3L5V6]
ENSSSCG00000003248	74.7742	22.7605	-1.20991	0.000123969	0.000673397	Down	cationic amino acid transporter 3-like [Source:RefSeq peptide;Acc:NP_001231094]
ENSSSCG00000007866	26.6319	46.4694	1.30922	0.000125453	0.000680281	Up	transmembrane channel-like 7 [Source:HGNC Symbol;Acc:HGNC:23000]
ENSSSCG00000021569	7.17013	22.7605	2.17256	0.000125485	0.000680221	Up	matrix metallopeptidase 25 [Source:HGNC Symbol;Acc:HGNC:14246]
ENSSSCG00000026885	53.2638	13.277	-1.49813	0.000135831	0.000730767	Down	Uncharacterized protein [Source:UniProtKB/TrEMBL;Acc:I3LV15]
ENSSSCG00000000442	1.0243	12.3286	4.09539	0.000137299	0.000738282	Up	inhibin, beta E [Source:HGNC Symbol;Acc:HGNC:24029]
ENSSSCG00000029449	1.0243	12.3286	4.09539	0.000137299	0.000738282	Up	proteoglycan 4 [Source:HGNC Symbol;Acc:HGNC:9364]
ENSSSCG00000001734	18.4375	0.001	-3.77497	0.000137539	0.000738693	Down	chromosome 6 open reading frame 141 [Source:HGNC Symbol;Acc:HGNC:21351]
ENSSSCG00000016499	18.4375	0.001	-3.77497	0.000137539	0.000738693	Down	RAB19, member RAS oncogene family [Source:HGNC Symbol;Acc:HGNC:19982]
ENSSSCG00000017427	18.4375	0.001	-3.77497	0.000137539	0.000738693	Down	huntingtin-associated protein 1 [Source:HGNC Symbol;Acc:HGNC:4812]
ENSSSCG00000017518	92.1873	31.2957	-1.05251	0.000139097	0.000746293	Down	oxysterol binding protein-like 7 [Source:HGNC Symbol;Acc:HGNC:16387]
ENSSSCG00000008449	3.07291	16.122	2.89745	0.000146705	0.000784173	Up	Sus scrofa solute carrier family 3 (cystine, dibasic and neutral amino acid transporters, activator of cystine, dibasic and neutral amino acid transport), member 1 (SLC3A1), mRNA. [Source:RefSeq mRNA;Acc:NM_001123042]
ENSSSCG00000014843	3.07291	16.122	2.89745	0.000146705	0.000784173	Up	chordin-like 2 [Source:HGNC Symbol;Acc:HGNC:24168]
ENSSSCG00000022980	3.07291	16.122	2.89745	0.000146705	0.000784173	Up	Sus scrofa T-box 4 (TBX4), mRNA. [Source:RefSeq mRNA;Acc:NM_001246249]
ENSSSCG00000000508	86.0415	28.4507	-1.09047	0.00015165	0.000808954	Down	Uncharacterized protein [Source:UniProtKB/TrEMBL;Acc:F1SH36]
ENSSSCG00000016378	46.0937	10.4319	-1.63747	0.000152406	0.000812438	Down	PAS domain containing serine/threonine kinase [Source:HGNC Symbol;Acc:HGNC:17270]
ENSSSCG00000026117	10.243	26.554	1.88038	0.000162242	0.000860498	Up	von Willebrand factor A domain containing 7 [Source:HGNC Symbol;Acc:HGNC:13939]
ENSSSCG00000011903	65.5554	18.9671	-1.28312	0.000167773	0.000888032	Down	Uncharacterized protein [Source:UniProtKB/TrEMBL;Acc:F1SPA3]
ENSSSCG00000013509	67.6041	19.9155	-1.25712	0.000169236	0.000894872	Down	chromatin assembly factor 1, subunit A (p150) [Source:HGNC Symbol;Acc:HGNC:1910]
ENSSSCG00000008768	20.4861	38.8826	1.43058	0.000174309	0.000920769	Up	ArfGAP with RhoGAP domain, ankyrin repeat and PH domain 2 [Source:HGNC Symbol;Acc:HGNC:16924]
ENSSSCG00000003739	50.1909	12.3286	-1.51932	0.000182162	0.000959995	Down	-
ENSSSCG00000013839	21.5104	1.89671	-2.99737	0.000182988	0.000963702	Down	RAS protein activator like 3 [Source:HGNC Symbol;Acc:HGNC:26129]

## Sheet: Bf36-vs-Sol36
Table S8. DEGs for Bf36 vs Sol36 from DEGseq method
GeneID	Bf36	Sol36	log2Fold	pvalue	qvalue	Diff	Description
ENSSSCG00000002029	16669	60849	2.14025	0	0	Up	Sus scrofa myosin, heavy chain 7, cardiac muscle, beta (MYH7), mRNA. [Source:RefSeq mRNA;Acc:NM_213855]
ENSSSCG00000009830	11293.3	47090.1	2.33215	0	0	Up	Sus scrofa myosin light chain 2V (MLC2V), mRNA. [Source:RefSeq mRNA;Acc:NM_213791]
ENSSSCG00000006141	18564.6	54854.7	1.83525	0	0	Up	Sus scrofa carbonic anhydrase III, muscle specific (CA3), mRNA. [Source:RefSeq mRNA;Acc:NM_001008688]
ENSSSCG00000011441	7313	29981.9	2.30775	0	0	Up	Sus scrofa troponin C type 1 (slow) (TNNC1), mRNA. [Source:RefSeq mRNA;Acc:NM_001130243]
ENSSSCG00000025353	8026.77	29680.7	2.15882	0	0	Up	Sus scrofa troponin T type 1 (skeletal, slow) (TNNT1), mRNA. [Source:RefSeq mRNA;Acc:NM_213748]
ENSSSCG00000024061	5322.33	24780.2	2.49124	0	0	Up	Sus scrofa troponin I type 1 (skeletal, slow) (TNNI1), mRNA. [Source:RefSeq mRNA;Acc:NM_213912]
ENSSSCG00000030368	19368.1	42581.2	1.40872	0	0	Up	Sus scrofa heat shock protein 70.2 (HSP70.2), mRNA. [Source:RefSeq mRNA;Acc:NM_213766]
ENSSSCG00000011325	3676.8	15442.8	2.3426	0	0	Up	Sus scrofa myosin, light chain 3, alkali; ventricular, skeletal, slow (MYL3), mRNA. [Source:RefSeq mRNA;Acc:NM_001278773]
ENSSSCG00000002383	2957.68	13225.4	2.43295	0	0	Up	Sus scrofa FBJ murine osteosarcoma viral oncogene homolog (FOS), mRNA. [Source:RefSeq mRNA;Acc:NM_001123113]
ENSSSCG00000006556	5670.67	16461.5	1.80969	0	0	Up	Sus scrofa tropomyosin 3 (TPM3), mRNA. [Source:RefSeq mRNA;Acc:NM_001001632]
ENSSSCG00000010554	10611.5	1076.33	-3.02926	0	0	Down	Sus scrofa stearoyl-CoA desaturase (delta-9-desaturase) (SCD), mRNA. [Source:RefSeq mRNA;Acc:NM_213781]
ENSSSCG00000011076	401.766	4318.67	3.69835	0	0	Up	-
ENSSSCG00000003088	7956.25	1269.59	-2.37553	0	0	Down	Sus scrofa apolipoprotein E (APOE), mRNA. [Source:RefSeq mRNA;Acc:NM_214308]
ENSSSCG00000010461	3626.58	46.2605	-6.0205	0	0	Down	Sus scrofa cardiac ankyrin repeat protein (CARP), mRNA. [Source:RefSeq mRNA;Acc:NM_213922]
ENSSSCG00000015025	7473.28	13747.6	1.15155	0	0	Up	Alpha-crystallin B chain [Source:UniProtKB/Swiss-Prot;Acc:Q7M2W6]
ENSSSCG00000015326	17450.1	6850.66	-1.07673	0	0	Down	Sus scrofa collagen, type I, alpha 2 (COL1A2), mRNA. [Source:RefSeq mRNA;Acc:NM_001243655]
ENSSSCG00000028322	3062.4	7322.52	1.52987	0	0	Up	Sus scrofa BTG family, member 2 (BTG2), mRNA. [Source:RefSeq mRNA;Acc:NM_001097505]
ENSSSCG00000000138	5115.04	861.473	-2.29768	0	0	Down	parvalbumin [Source:HGNC Symbol;Acc:HGNC:9704]
ENSSSCG00000001844	6226.31	1343.61	-1.94008	0	0	Down	Sus scrofa perilipin 1 (PLIN1), mRNA. [Source:RefSeq mRNA;Acc:NM_001038638]
ENSSSCG00000015334	2429.83	6354.14	1.65903	0	0	Up	Sus scrofa pyruvate dehydrogenase kinase, isozyme 4 (PDK4), mRNA. [Source:RefSeq mRNA;Acc:NM_001159306]
ENSSSCG00000006036	2047.3	5783.59	1.77043	0	0	Up	Sus scrofa actin-binding Rho activating protein (ABRA), mRNA. [Source:RefSeq mRNA;Acc:NM_001135960]
ENSSSCG00000024853	7008.47	12055.5	1.05471	0	0	Up	ssc-mir-4332 [Source:miRBase;Acc:MI0015917]
ENSSSCG00000016991	4137.34	8466.7	1.30528	0	0	Up	Sus scrofa dual specificity phosphatase 1 (DUSP1), mRNA. [Source:RefSeq mRNA;Acc:NM_001256075]
ENSSSCG00000012926	5870.49	1362.12	-1.83544	0	0	Down	Sus scrofa pyruvate carboxylase (PC), mRNA. [Source:RefSeq mRNA;Acc:NM_214349]
ENSSSCG00000015595	1847.48	5028	1.71661	0	0	Up	activating transcription factor 3 [Source:HGNC Symbol;Acc:HGNC:785]
ENSSSCG00000025822	3239.77	569.518	-2.23589	0	0	Down	secreted frizzled-related protein 1 [Source:HGNC Symbol;Acc:HGNC:10776]
ENSSSCG00000013354	1784.44	4234.38	1.51887	0	0	Up	Sus scrofa cysteine and glycine-rich protein 3 (cardiac LIM protein) (CSRP3), mRNA. [Source:RefSeq mRNA;Acc:NM_001172368]
ENSSSCG00000009361	2738.64	461.577	-2.29663	0	0	Down	Sus scrofa periostin, osteoblast specific factor (POSTN), transcript variant 1, mRNA. [Source:RefSeq mRNA;Acc:NM_001206347]
ENSSSCG00000015871	402.835	1911.07	2.51831	5.74606e-294	1.74271e-291	Up	Sus scrofa nuclear receptor subfamily 4, group A, member 2 (NR4A2), mRNA. [Source:RefSeq mRNA;Acc:NM_001190276]
ENSSSCG00000014569	1833.59	3846.82	1.34118	1.01463e-252	2.90942e-250	Up	-
ENSSSCG00000008237	3557.13	998.199	-1.56113	5.238e-243	1.47515e-240	Down	All-trans-retinol 13,14-reductase [Source:UniProtKB/TrEMBL;Acc:F1SVB2]
ENSSSCG00000017759	2396.71	488.305	-2.02301	2.4278e-234	6.48965e-232	Down	Sus scrofa aldolase C, fructose-bisphosphate (ALDOC), mRNA. [Source:RefSeq mRNA;Acc:NM_001243928]
ENSSSCG00000029944	2882.89	730.916	-1.70755	4.01153e-224	1.03715e-221	Down	Sus scrofa fatty acid synthase (FASN), mRNA. [Source:RefSeq mRNA;Acc:NM_001099930]
ENSSSCG00000028808	333.38	1476.22	2.41886	2.11711e-217	5.29983e-215	Up	Uncharacterized protein [Source:UniProtKB/TrEMBL;Acc:F1SLZ3]
ENSSSCG00000012925	2490.74	582.882	-1.82311	3.55429e-212	8.6238e-210	Down	Uncharacterized protein [Source:UniProtKB/TrEMBL;Acc:F1RUV6]
ENSSSCG00000004248	564.182	1829.86	1.96969	7.06519e-209	1.68826e-206	Up	Sus scrofa phospholamban (PLN), mRNA. [Source:RefSeq mRNA;Acc:NM_214213]
ENSSSCG00000017581	4556.2	1642.76	-1.19952	1.29038e-208	3.0374e-206	Down	Collagen type I alpha 1 [Source:UniProtKB/TrEMBL;Acc:Q6H2X9]
ENSSSCG00000030134	4689.77	1725	-1.17073	1.27575e-206	2.9588e-204	Down	immunoglobulin-like and fibronectin type III domain containing 1 [Source:HGNC Symbol;Acc:HGNC:24607]
ENSSSCG00000017983	2693.76	4570.54	1.03493	2.80054e-199	6.13436e-197	Up	period circadian clock 1 [Source:HGNC Symbol;Acc:HGNC:8845]
ENSSSCG00000003018	3077.36	913.902	-1.47939	1.22437e-194	2.50772e-192	Down	Sus scrofa lipase, hormone-sensitive (LIPE), mRNA. [Source:RefSeq mRNA;Acc:NM_214315]
ENSSSCG00000023044	2231.08	515.034	-1.84282	4.69249e-193	9.48786e-191	Down	Uncharacterized protein [Source:UniProtKB/TrEMBL;Acc:I3LCW1]
ENSSSCG00000011557	1630.57	269.339	-2.3257	4.05492e-190	8.09495e-188	Down	Sus scrofa cell death-inducing DFFA-like effector c (CIDEC), mRNA. [Source:RefSeq mRNA;Acc:NM_001112689]
ENSSSCG00000014156	984.113	2354.14	1.53049	3.96712e-189	7.82067e-187	Up	arrestin domain containing 3 [Source:HGNC Symbol;Acc:HGNC:29263]
ENSSSCG00000012050	776.819	2034.43	1.66116	4.53262e-184	8.71756e-182	Up	regulator of calcineurin 1 [Source:HGNC Symbol;Acc:HGNC:3040]
ENSSSCG00000004012	3019.66	968.386	-1.36854	4.18591e-170	7.58805e-168	Down	thrombospondin 2 [Source:HGNC Symbol;Acc:HGNC:11786]
ENSSSCG00000010044	147.457	909.79	2.89743	2.22625e-163	3.94497e-161	Up	Ig lambda chain C region [Source:UniProtKB/Swiss-Prot;Acc:P01846]
ENSSSCG00000021650	4757.08	1966.59	-1.0022	2.88205e-163	5.05031e-161	Down	Uncharacterized protein [Source:UniProtKB/TrEMBL;Acc:I3LUI1]
ENSSSCG00000010529	1475.64	291.955	-2.06533	6.00035e-149	9.75583e-147	Down	Sus scrofa secreted frizzled-related protein 5 (SFRP5), mRNA. [Source:RefSeq mRNA;Acc:NM_001243406]
ENSSSCG00000021591	1881.68	474.941	-1.71401	9.05243e-148	1.44208e-145	Down	-
ENSSSCG00000016792	630.431	1626.31	1.63938	7.80198e-145	1.21827e-142	Up	family with sequence similarity 134, member B [Source:HGNC Symbol;Acc:HGNC:25964]
ENSSSCG00000017492	2812.36	966.33	-1.26901	2.38919e-141	3.48888e-139	Down	Uncharacterized protein [Source:UniProtKB/TrEMBL;Acc:F2Z548]
ENSSSCG00000011646	667.829	1628.37	1.55806	7.15021e-135	1.01591e-132	Up	kyphoscoliosis peptidase [Source:HGNC Symbol;Acc:HGNC:26576]
ENSSSCG00000013427	2955.55	1115.39	-1.13369	1.72691e-124	2.32779e-122	Down	cold inducible RNA binding protein [Source:HGNC Symbol;Acc:HGNC:1982]
ENSSSCG00000002866	1345.28	294.011	-1.92177	6.59731e-124	8.81748e-122	Down	Uncharacterized protein [Source:UniProtKB/TrEMBL;Acc:F1RNW6]
ENSSSCG00000006245	884.74	114.109	-2.68265	5.18668e-122	6.87388e-120	Down	Sus scrofa short chain dehydrogenase/reductase family 16C, member 5 (SDR16C5), mRNA. [Source:RefSeq mRNA;Acc:NM_001195368]
ENSSSCG00000030165	442.37	1236.7	1.75535	1.28564e-121	1.67568e-119	Up	v-maf avian musculoaponeurotic fibrosarcoma oncogene homolog F [Source:HGNC Symbol;Acc:HGNC:6780]
ENSSSCG00000017498	1156.15	230.274	-2.05571	1.92962e-116	2.47415e-114	Down	protein phosphatase 1, regulatory (inhibitor) subunit 1B [Source:HGNC Symbol;Acc:HGNC:9287]
ENSSSCG00000007288	568.456	1382.67	1.55453	1.90662e-114	2.36766e-112	Up	myosin, heavy chain 7B, cardiac muscle, beta [Source:HGNC Symbol;Acc:HGNC:15906]
ENSSSCG00000003155	1409.39	2428.16	1.05698	1.7556e-110	2.08177e-108	Up	protein phosphatase 1, regulatory subunit 15A [Source:HGNC Symbol;Acc:HGNC:14375]
ENSSSCG00000001435	2406.32	881.005	-1.17742	6.05156e-108	6.96636e-106	Down	Sus scrofa 1-acylglycerol-3-phosphate O-acyltransferase 1 (lysophosphatidic acid acyltransferase, alpha) (AGPAT1), mRNA. [Source:RefSeq mRNA;Acc:NM_001033008]
ENSSSCG00000014834	2049.43	698.019	-1.2817	4.00674e-105	4.45003e-103	Down	Sus scrofa uncoupling protein 3 (mitochondrial, proton carrier) (UCP3), mRNA. [Source:RefSeq mRNA;Acc:NM_214049]
ENSSSCG00000028326	1393.36	2352.09	1.02756	2.50006e-102	2.73809e-100	Up	nuclear receptor subfamily 4, group A, member 1 [Source:HGNC Symbol;Acc:HGNC:7980]
ENSSSCG00000023595	2088.97	759.7	-1.1871	3.60845e-95	3.67154e-93	Down	adenylate kinase 3 [Source:HGNC Symbol;Acc:HGNC:17376]
ENSSSCG00000010184	2230.02	851.193	-1.11731	2.89988e-92	2.87635e-90	Down	angiotensinogen (serpin peptidase inhibitor, clade A, member 8) [Source:HGNC Symbol;Acc:HGNC:333]
ENSSSCG00000006491	1087.76	264.199	-1.76948	4.41788e-90	4.2745e-88	Down	Sus scrofa progestin and adipoQ receptor family member VI (PAQR6), mRNA. [Source:RefSeq mRNA;Acc:NM_001243668]
ENSSSCG00000006630	749.037	1477.25	1.25199	1.58092e-88	1.51107e-86	Up	vacuolar protein sorting 72 homolog (S. cerevisiae) [Source:HGNC Symbol;Acc:HGNC:11644]
ENSSSCG00000021408	1807.95	636.339	-1.2343	9.42121e-88	8.95072e-86	Down	Sus scrofa transketolase (TKT), mRNA. [Source:RefSeq mRNA;Acc:NM_001112681]
ENSSSCG00000013784	1078.14	1876.12	1.07139	1.13159e-87	1.06864e-85	Up	Sus scrofa DnaJ (Hsp40) homolog, subfamily B, member 1 (DNAJB1), mRNA. [Source:RefSeq mRNA;Acc:NM_001244430]
ENSSSCG00000002279	397.492	7.19608	-5.51538	2.28362e-87	2.14375e-85	Down	Sus scrofa glutathione peroxidase 2 (gastrointestinal) (GPX2), mRNA. [Source:RefSeq mRNA;Acc:NM_001115136]
ENSSSCG00000010340	1249.11	355.692	-1.54001	5.96082e-85	5.49755e-83	Down	family with sequence similarity 213, member A [Source:HGNC Symbol;Acc:HGNC:28651]
ENSSSCG00000000033	1373.06	427.653	-1.41069	5.13551e-82	4.65472e-80	Down	translocator protein (18kDa) [Source:HGNC Symbol;Acc:HGNC:1158]
ENSSSCG00000017383	1903.05	716.524	-1.13704	3.23207e-81	2.86365e-79	Down	amine oxidase, copper containing 3 [Source:HGNC Symbol;Acc:HGNC:550]
ENSSSCG00000000757	1904.12	718.58	-1.13371	6.87534e-81	6.02394e-79	Down	Sus scrofa adiponectin receptor 2 (ADIPOR2), mRNA. [Source:RefSeq mRNA;Acc:NM_001007192]
ENSSSCG00000004682	934.961	222.05	-1.80183	1.29398e-79	1.12129e-77	Down	Sus scrofa beta-2-microglobulin (B2M), mRNA. [Source:RefSeq mRNA;Acc:NM_213978]
ENSSSCG00000024644	788.573	158.314	-2.04427	1.79704e-79	1.5487e-77	Down	Sus scrofa cell death-inducing DFFA-like effector a (CIDEA), mRNA. [Source:RefSeq mRNA;Acc:NM_001112696]
ENSSSCG00000009966	874.055	1557.44	1.10556	8.00772e-77	6.75346e-75	Up	meningioma (disrupted in balanced translocation) 1 [Source:HGNC Symbol;Acc:HGNC:7180]
ENSSSCG00000028058	1317.49	425.597	-1.35805	1.875e-74	1.53215e-72	Down	coiled-coil domain containing 69 [Source:HGNC Symbol;Acc:HGNC:24487]
ENSSSCG00000026923	1455.33	499.613	-1.27028	3.47327e-74	2.82355e-72	Down	Uncharacterized protein [Source:UniProtKB/TrEMBL;Acc:F1SEN4]
ENSSSCG00000011250	1296.12	423.541	-1.34144	6.0823e-72	4.7962e-70	Down	Uncharacterized protein [Source:UniProtKB/TrEMBL;Acc:F1RRB7]
ENSSSCG00000003894	597.307	106.913	-2.20985	1.00271e-66	7.49468e-65	Down	cytochrome P450, family 4, subfamily B, polypeptide 1 [Source:HGNC Symbol;Acc:HGNC:2644]
ENSSSCG00000026981	328.038	796.708	1.55238	1.28567e-66	9.56429e-65	Up	mitochondrial ribosomal protein S6 [Source:HGNC Symbol;Acc:HGNC:14051]
ENSSSCG00000010925	789.641	1385.76	1.08359	2.00483e-66	1.48442e-64	Up	protein phosphatase 1, regulatory subunit 12B [Source:HGNC Symbol;Acc:HGNC:7619]
ENSSSCG00000015541	283.16	727.832	1.63418	1.38567e-65	1.00245e-63	Up	-
ENSSSCG00000011579	754.38	177.846	-1.81248	4.16714e-65	2.98727e-63	Down	Sus scrofa peroxisome proliferator-activated receptor gamma (PPARG), mRNA. [Source:RefSeq mRNA;Acc:NM_214379]
ENSSSCG00000014347	879.398	1466.97	1.01044	8.12371e-63	5.7196e-61	Up	proline-rich basic protein 1 [Source:HGNC Symbol;Acc:HGNC:41906]
ENSSSCG00000011106	260.721	679.515	1.65419	2.13077e-62	1.49353e-60	Up	Uncharacterized protein [Source:UniProtKB/TrEMBL;Acc:K7GMB5]
ENSSSCG00000007043	721.256	173.734	-1.78144	6.60661e-61	4.54991e-59	Down	glycerophosphocholine phosphodiesterase 1 [Source:HGNC Symbol;Acc:HGNC:26957]
ENSSSCG00000013056	423.137	55.5126	-2.65805	8.99393e-59	6.03588e-57	Down	Sus scrofa lectin, galactoside-binding, soluble, 12 (LGALS12), mRNA. [Source:RefSeq mRNA;Acc:NM_001142844]
ENSSSCG00000022961	913.591	274.479	-1.46267	3.61347e-58	2.39445e-56	Down	CXADR-like membrane protein [Source:HGNC Symbol;Acc:HGNC:24039]
ENSSSCG00000012126	820.629	232.331	-1.54836	7.03105e-57	4.50759e-55	Down	glycoprotein M6B [Source:HGNC Symbol;Acc:HGNC:4461]
ENSSSCG00000010522	451.987	878.949	1.23169	4.11746e-52	2.48798e-50	Up	Uncharacterized protein [Source:UniProtKB/TrEMBL;Acc:F1S8Y0]
ENSSSCG00000009004	698.817	189.154	-1.61317	1.39827e-51	8.41684e-50	Down	Sus scrofa secreted frizzled-related protein 2 (SFRP2), mRNA. [Source:RefSeq mRNA;Acc:NM_001244395]
ENSSSCG00000028777	73.7284	329.991	2.43432	1.96547e-50	1.16971e-48	Up	myosin light chain kinase family, member 4 [Source:HGNC Symbol;Acc:HGNC:27972]
ENSSSCG00000017801	438.096	79.1569	-2.19627	4.62757e-49	2.68314e-47	Down	Sus scrofa tumor suppressor candidate 5 (TUSC5), mRNA. [Source:RefSeq mRNA;Acc:NM_001110058]
ENSSSCG00000007170	1115.54	418.401	-1.1426	9.92928e-49	5.71513e-47	Down	carboxypeptidase X (M14 family), member 1 [Source:HGNC Symbol;Acc:HGNC:15771]
ENSSSCG00000021602	331.243	40.0924	-2.7743	1.8177e-48	1.03865e-46	Down	tetratricopeptide repeat domain 36 [Source:HGNC Symbol;Acc:HGNC:33708]
ENSSSCG00000029571	203.02	519.146	1.6267	5.3413e-47	2.96612e-45	Up	advillin [Source:HGNC Symbol;Acc:HGNC:14188]
ENSSSCG00000028814	722.324	219.994	-1.44299	1.80316e-45	9.80607e-44	Down	superoxide dismutase 3, extracellular [Source:HGNC Symbol;Acc:HGNC:11181]
ENSSSCG00000006229	678.515	200.462	-1.48686	1.0726e-44	5.75375e-43	Down	-
ENSSSCG00000022913	583.416	156.258	-1.62841	6.37889e-44	3.35338e-42	Down	Sus scrofa secretory leukocyte peptidase inhibitor (SLPI), mRNA. [Source:RefSeq mRNA;Acc:NM_213870]
ENSSSCG00000002826	331.243	48.3165	-2.50512	1.44288e-43	7.53497e-42	Down	Uncharacterized protein [Source:UniProtKB/TrEMBL;Acc:F1RF14]
ENSSSCG00000006001	694.543	212.798	-1.43439	2.05609e-43	1.07018e-41	Down	ectonucleotide pyrophosphatase/phosphodiesterase 2 [Source:HGNC Symbol;Acc:HGNC:3357]
ENSSSCG00000025409	1154.01	465.689	-1.03703	2.81298e-43	1.45454e-41	Down	nicotinamide riboside kinase 2 [Source:HGNC Symbol;Acc:HGNC:17871]
ENSSSCG00000029606	602.649	168.594	-1.56558	6.67833e-43	3.39755e-41	Down	aldehyde oxidase 1 [Source:HGNC Symbol;Acc:HGNC:553]
ENSSSCG00000009110	70.5228	292.983	2.32684	9.64821e-43	4.89267e-41	Up	myozenin 2 [Source:HGNC Symbol;Acc:HGNC:1330]
ENSSSCG00000022000	836.657	292.983	-1.24163	5.92016e-42	2.93606e-40	Down	Uncharacterized protein [Source:UniProtKB/TrEMBL;Acc:I3L781]
ENSSSCG00000005278	481.906	847.081	1.08594	1.94801e-41	9.54099e-40	Up	prune homolog 2 (Drosophila) [Source:HGNC Symbol;Acc:HGNC:25209]
ENSSSCG00000015135	785.367	268.311	-1.27727	3.3856e-41	1.65308e-39	Down	Uncharacterized protein [Source:UniProtKB/TrEMBL;Acc:F1S9R6]
ENSSSCG00000000864	1014.03	396.812	-1.08139	8.0113e-41	3.87565e-39	Down	choline phosphotransferase 1 [Source:HGNC Symbol;Acc:HGNC:17852]
ENSSSCG00000009616	565.251	940.63	1.00692	1.08252e-40	5.20501e-39	Up	protein hairless [Source:RefSeq peptide;Acc:NP_001077399]
ENSSSCG00000002831	445.576	101.773	-1.85813	1.77928e-40	8.50335e-39	Down	iroquois homeobox 3 [Source:HGNC Symbol;Acc:HGNC:14360]
ENSSSCG00000010992	511.824	135.697	-1.64307	3.18046e-39	1.47526e-37	Down	Sus scrofa aquaporin 7 (AQP7), mRNA. [Source:RefSeq mRNA;Acc:NM_001113438]
ENSSSCG00000011133	260.721	548.958	1.34638	7.17297e-38	3.25072e-36	Up	6-phosphofructo-2-kinase/fructose-2,6-biphosphatase 3 [Source:HGNC Symbol;Acc:HGNC:8874]
ENSSSCG00000010429	144.251	388.588	1.70185	7.2431e-38	3.27309e-36	Up	cGMP-dependent protein kinase 1 [Source:RefSeq peptide;Acc:NP_001038039]
ENSSSCG00000001849	570.593	169.622	-1.47795	1.52901e-37	6.8701e-36	Down	Sus scrofa alanyl (membrane) aminopeptidase (ANPEP), mRNA. [Source:RefSeq mRNA;Acc:NM_214277]
ENSSSCG00000011630	370.779	78.1288	-1.97444	1.07238e-36	4.72415e-35	Down	C-C chemokine receptor type 11 [Source:RefSeq peptide;Acc:NP_001090899]
ENSSSCG00000009666	687.063	233.358	-1.28571	1.30289e-36	5.70773e-35	Down	epoxide hydrolase 2, cytoplasmic [Source:HGNC Symbol;Acc:HGNC:3402]
ENSSSCG00000027179	0.001	159.342	8.58817	2.01272e-36	8.7445e-35	Up	single-minded family bHLH transcription factor 2 [Source:HGNC Symbol;Acc:HGNC:10883]
ENSSSCG00000005287	400.698	94.577	-1.81077	2.29048e-35	9.763e-34	Down	phosphoserine aminotransferase 1 [Source:HGNC Symbol;Acc:HGNC:19129]
ENSSSCG00000024149	459.467	122.333	-1.63696	3.29992e-35	1.39901e-33	Down	ELOVL fatty acid elongase 5 [Source:HGNC Symbol;Acc:HGNC:21308]
ENSSSCG00000010479	361.162	78.1288	-1.93653	6.31505e-35	2.64177e-33	Down	Sus scrofa retinol binding protein 4, plasma (RBP4), mRNA. [Source:RefSeq mRNA;Acc:NM_214057]
ENSSSCG00000024365	9.61674	138.781	4.12331	1.84806e-34	7.6498e-33	Up	Uncharacterized protein [Source:UniProtKB/TrEMBL;Acc:I3LUC7]
ENSSSCG00000024681	22.4391	167.566	3.17283	2.94048e-34	1.21399e-32	Up	trans-2,3-enoyl-CoA reductase-like [Source:HGNC Symbol;Acc:HGNC:27365]
ENSSSCG00000027519	47.0152	213.826	2.45743	1.23139e-33	4.9668e-32	Up	myomesin 3 [Source:HGNC Symbol;Acc:HGNC:26679]
ENSSSCG00000021418	453.055	124.389	-1.59264	1.84836e-33	7.39858e-32	Down	lanosterol synthase (2,3-oxidosqualene-lanosterol cyclase) [Source:HGNC Symbol;Acc:HGNC:6708]
ENSSSCG00000006155	418.863	716.524	1.04672	2.32914e-33	9.29946e-32	Up	zinc finger and BTB domain containing 10 [Source:HGNC Symbol;Acc:HGNC:30953]
ENSSSCG00000016192	414.588	711.384	1.05113	2.3839e-33	9.49405e-32	Up	Sus scrofa phospholipase C, delta 4 (PLCD4), mRNA. [Source:RefSeq mRNA;Acc:NM_214052]
ENSSSCG00000006003	301.325	58.5966	-2.09024	2.54634e-32	9.91563e-31	Down	Sus scrofa mal, T-cell differentiation protein 2 (MAL2), mRNA. [Source:RefSeq mRNA;Acc:NM_001161639]
ENSSSCG00000017694	712.707	265.227	-1.1539	3.11262e-32	1.20612e-30	Down	acetyl-CoA carboxylase alpha [Source:HGNC Symbol;Acc:HGNC:84]
ENSSSCG00000020149	818.492	327.935	-1.04737	1.12295e-31	4.27777e-30	Down	5.8S ribosomal RNA [Source:RFAM;Acc:RF00002]
ENSSSCG00000027130	871.918	359.804	-1.0048	1.58518e-31	6.0096e-30	Down	Sus scrofa tumor necrosis factor receptor superfamily, member 12A (TNFRSF12A), mRNA. [Source:RefSeq mRNA;Acc:NM_001142839]
ENSSSCG00000006328	253.241	501.669	1.25841	1.80183e-31	6.81453e-30	Up	Sus scrofa retinoid X receptor, gamma (RXRG), mRNA. [Source:RefSeq mRNA;Acc:NM_001130213]
ENSSSCG00000004281	189.129	417.373	1.41415	2.46667e-31	9.24034e-30	Up	Uncharacterized protein [Source:UniProtKB/TrEMBL;Acc:F1RTS6]
ENSSSCG00000009157	785.367	311.487	-1.06201	4.01724e-31	1.49073e-29	Down	tet methylcytosine dioxygenase 2 [Source:HGNC Symbol;Acc:HGNC:25941]
ENSSSCG00000014232	796.053	321.767	-1.03466	2.8245e-30	1.04078e-28	Down	lysyl oxidase precursor [Source:RefSeq peptide;Acc:NP_001193332]
ENSSSCG00000010991	559.908	191.21	-1.27785	7.04861e-30	2.55548e-28	Down	Sus scrofa aquaporin 3 (Gill blood group) (AQP3), mRNA. [Source:RefSeq mRNA;Acc:NM_001110172]
ENSSSCG00000030999	43.8096	190.182	2.39025	3.3377e-29	1.2018e-27	Up	myosin, heavy chain 6, cardiac muscle, alpha [Source:HGNC Symbol;Acc:HGNC:7576]
ENSSSCG00000004484	625.088	230.274	-1.16852	5.07605e-29	1.81529e-27	Down	collagen, type XII, alpha 1 [Source:HGNC Symbol;Acc:HGNC:2188]
ENSSSCG00000001494	80.1395	247.751	1.90049	1.53821e-28	5.3909e-27	Up	Uncharacterized protein [Source:UniProtKB/TrEMBL;Acc:F1RZV1]
ENSSSCG00000015802	383.601	105.885	-1.58492	2.12928e-28	7.42941e-27	Down	family with sequence similarity 149, member A [Source:HGNC Symbol;Acc:HGNC:24527]
ENSSSCG00000012663	94.0304	268.311	1.78489	2.18924e-28	7.60495e-27	Up	ecto-NOX disulfide-thiol exchanger 2 [Source:HGNC Symbol;Acc:HGNC:2259]
ENSSSCG00000027344	106.853	286.815	1.69668	2.81652e-28	9.69854e-27	Up	ATPase, Ca++ transporting, cardiac muscle, slow twitch 2 [Source:HGNC Symbol;Acc:HGNC:812]
ENSSSCG00000012141	266.063	53.4566	-2.04314	5.93021e-28	2.02875e-26	Down	carbonic anhydrase VB, mitochondrial [Source:HGNC Symbol;Acc:HGNC:1378]
ENSSSCG00000026453	158.142	348.496	1.41211	2.20418e-26	7.25722e-25	Up	acyl-CoA synthetase medium-chain family member 5 [Source:HGNC Symbol;Acc:HGNC:26060]
ENSSSCG00000007205	421	131.585	-1.40563	3.20762e-26	1.04953e-24	Down	TBC1 domain family, member 20 [Source:HGNC Symbol;Acc:HGNC:16133]
ENSSSCG00000008203	151.731	338.216	1.42862	4.45258e-26	1.45086e-24	Up	-
ENSSSCG00000011723	397.492	120.277	-1.45237	5.1019e-26	1.65901e-24	Down	Neprilysin [Source:UniProtKB/TrEMBL;Acc:F1SJM4]
ENSSSCG00000023333	529.989	191.21	-1.19862	8.17111e-26	2.65158e-24	Down	Sus scrofa ficolin (collagen/fibrinogen domain containing lectin) 2 (hucolin) (FCN2), mRNA. [Source:RefSeq mRNA;Acc:NM_213868]
ENSSSCG00000020731	27.7817	145.978	2.66573	1.47011e-25	4.72201e-24	Up	Uncharacterized protein [Source:UniProtKB/TrEMBL;Acc:I3LPM7]
ENSSSCG00000013400	45.9467	178.874	2.2331	1.55385e-25	4.98085e-24	Up	Uncharacterized protein [Source:UniProtKB/TrEMBL;Acc:F1S6W8]
ENSSSCG00000015239	1.06853	93.549	6.72421	1.55847e-25	4.98553e-24	Up	BARX homeobox 2 [Source:HGNC Symbol;Acc:HGNC:956]
ENSSSCG00000025875	5.34263	96.633	4.44908	2.06171e-25	6.5555e-24	Up	Sus scrofa proteasome (prosome, macropain) inhibitor subunit 1 (PI31) (PSMF1), mRNA. [Source:RefSeq mRNA;Acc:NM_001243340]
ENSSSCG00000009438	21.3705	132.613	2.90572	2.13347e-25	6.75643e-24	Up	kelch repeat and BTB (POZ) domain containing 6 [Source:HGNC Symbol;Acc:HGNC:25340]
ENSSSCG00000006289	193.403	30.8403	-2.37654	1.07509e-24	3.35749e-23	Down	coagulation factor V (proaccelerin, labile factor) [Source:HGNC Symbol;Acc:HGNC:3542]
ENSSSCG00000004602	189.129	376.252	1.26451	3.47897e-24	1.07162e-22	Up	Sus scrofa testis expressed 9 (TEX9), mRNA. [Source:RefSeq mRNA;Acc:NM_001244599]
ENSSSCG00000003808	285.297	71.9608	-1.71499	6.49398e-24	1.98098e-22	Down	Sus scrofa adenylate kinase 3-like 1 (AK3L1), mRNA. [Source:RefSeq mRNA;Acc:NM_001044597]
ENSSSCG00000015407	504.345	185.042	-1.17437	6.57632e-24	2.00222e-22	Down	guanine nucleotide binding protein (G protein), alpha inhibiting activity polypeptide 1 [Source:HGNC Symbol;Acc:HGNC:4384]
ENSSSCG00000002993	101.51	1.02801	-6.35344	1.96195e-23	5.92757e-22	Down	Uncharacterized protein [Source:UniProtKB/TrEMBL;Acc:F1RHC1]
ENSSSCG00000024247	26.7132	135.697	2.61696	1.9681e-23	5.93479e-22	Up	SH3 domain binding kinase family, member 2 [Source:HGNC Symbol;Acc:HGNC:34416]
ENSSSCG00000012792	617.609	251.863	-1.02187	2.08571e-23	6.27744e-22	Down	Sus scrofa renin binding protein (RENBP), mRNA. [Source:RefSeq mRNA;Acc:NM_213900]
ENSSSCG00000000072	318.421	89.437	-1.55981	2.43331e-23	7.29577e-22	Down	solute carrier family 25 (mitochondrial carrier; peroxisomal membrane protein, 34kDa), member 17 [Source:HGNC Symbol;Acc:HGNC:10987]
ENSSSCG00000022427	96.1674	246.723	1.63146	2.61669e-23	7.8307e-22	Up	regulator of G-protein signaling 1 [Source:HGNC Symbol;Acc:HGNC:9991]
ENSSSCG00000000259	284.228	74.0168	-1.66894	5.42851e-23	1.60324e-21	Down	cysteine sulfinic acid decarboxylase [Source:HGNC Symbol;Acc:HGNC:18966]
ENSSSCG00000011233	602.649	245.695	-1.02227	6.8169e-23	2.00952e-21	Down	dynein, cytoplasmic 1, light intermediate chain 1 [Source:HGNC Symbol;Acc:HGNC:18745]
ENSSSCG00000013292	248.967	60.6527	-1.76512	7.13594e-22	2.03879e-20	Down	proline rich 5 like [Source:HGNC Symbol;Acc:HGNC:25878]
ENSSSCG00000009526	573.799	234.387	-1.01947	8.78956e-22	2.49317e-20	Down	integrin, beta-like 1 (with EGF-like repeat domains) [Source:HGNC Symbol;Acc:HGNC:6164]
ENSSSCG00000006717	259.652	67.8487	-1.664	4.64041e-21	1.28845e-19	Down	Sus scrofa phosphoglycerate dehydrogenase (PHGDH), mRNA. [Source:RefSeq mRNA;Acc:NM_001123162]
ENSSSCG00000013978	429.548	156.258	-1.1867	6.42038e-21	1.77331e-19	Down	zinc finger protein 672 [Source:HGNC Symbol;Acc:HGNC:26179]
ENSSSCG00000022808	107.921	8.22409	-3.44179	2.75658e-20	7.43146e-19	Down	Uncharacterized protein [Source:UniProtKB/TrEMBL;Acc:I3L6F5]
ENSSSCG00000004302	100.442	6.16807	-3.75321	3.64657e-20	9.78062e-19	Down	Uncharacterized protein [Source:UniProtKB/TrEMBL;Acc:F1S0G3]
ENSSSCG00000005465	123.949	268.311	1.38634	3.69984e-20	9.90664e-19	Up	sushi domain containing 1 [Source:HGNC Symbol;Acc:HGNC:25413]
ENSSSCG00000008939	172.033	328.964	1.20743	5.79391e-20	1.54091e-18	Up	joining chain of multimeric IgA and IgM [Source:HGNC Symbol;Acc:HGNC:5713]
ENSSSCG00000029666	0.001	75.0448	7.50187	7.47977e-20	1.98258e-18	Up	homeobox protein Hox-A13 [Source:RefSeq peptide;Acc:NP_001182271]
ENSSSCG00000000151	136.771	18.5042	-2.61365	8.52597e-20	2.25231e-18	Down	apolipoprotein L, 6 [Source:HGNC Symbol;Acc:HGNC:14870]
ENSSSCG00000021006	36.3299	136.726	2.18424	2.10774e-19	5.53098e-18	Up	Uncharacterized protein [Source:UniProtKB/TrEMBL;Acc:I3LFH1]
ENSSSCG00000001573	92.9618	219.994	1.51494	5.62284e-19	1.45612e-17	Up	Pim-1 proto-oncogene, serine/threonine kinase [Source:HGNC Symbol;Acc:HGNC:8986]
ENSSSCG00000021819	227.596	58.5966	-1.6854	5.74191e-19	1.48452e-17	Down	Uncharacterized protein [Source:UniProtKB/TrEMBL;Acc:I3LEV2]
ENSSSCG00000030325	403.903	152.146	-1.13637	1.51061e-18	3.855e-17	Down	Sus scrofa C1q and tumor necrosis factor related protein 6 (C1QTNF6), mRNA. [Source:RefSeq mRNA;Acc:NM_001142830]
ENSSSCG00000009630	344.066	120.277	-1.24413	2.86448e-18	7.20507e-17	Down	Uncharacterized protein [Source:UniProtKB/TrEMBL;Acc:F1RMA1]
ENSSSCG00000027052	313.078	103.829	-1.32013	3.11017e-18	7.79818e-17	Down	peroxisomal biogenesis factor 11 alpha [Source:HGNC Symbol;Acc:HGNC:8852]
ENSSSCG00000009874	186.992	42.1484	-1.87724	3.67067e-18	9.17436e-17	Down	RAS protein activator like 1 (GAP1 like) [Source:HGNC Symbol;Acc:HGNC:9873]
ENSSSCG00000030626	139.977	22.6162	-2.35757	3.72755e-18	9.28709e-17	Down	aldehyde dehydrogenase 1 family, member L1 [Source:RefSeq peptide;Acc:NP_001231576]
ENSSSCG00000022846	42.7411	141.865	2.00302	3.87393e-18	9.63656e-17	Up	solute carrier family 4 (anion exchanger), member 3 [Source:HGNC Symbol;Acc:HGNC:11029]
ENSSSCG00000025578	126.086	259.059	1.31106	4.80239e-18	1.18712e-16	Up	aldehyde dehydrogenase 1 family, member A2 [Source:HGNC Symbol;Acc:HGNC:15472]
ENSSSCG00000016588	100.442	9.2521	-3.16824	8.49043e-18	2.08896e-16	Down	Sus scrofa leptin (LEP), mRNA. [Source:RefSeq mRNA;Acc:NM_213840]
ENSSSCG00000024824	1.06853	61.6807	6.12331	1.0323e-17	2.53195e-16	Up	Uncharacterized protein [Source:UniProtKB/TrEMBL;Acc:I3LDH8]
ENSSSCG00000016698	50.2208	151.118	1.8615	1.40479e-17	3.43488e-16	Up	Uncharacterized protein [Source:UniProtKB/TrEMBL;Acc:F1SHT7]
ENSSSCG00000024325	157.073	30.8403	-2.07636	1.75245e-17	4.2651e-16	Down	serum/glucocorticoid regulated kinase 2 [Source:HGNC Symbol;Acc:HGNC:13900]
ENSSSCG00000000997	79.071	192.238	1.55386	2.34532e-17	5.69924e-16	Up	protein phosphatase 1, regulatory subunit 3G [Source:HGNC Symbol;Acc:HGNC:14945]
ENSSSCG00000007317	214.774	57.5686	-1.62728	3.48375e-17	8.37535e-16	Down	discs, large (Drosophila) homolog-associated protein 4 [Source:HGNC Symbol;Acc:HGNC:24476]
ENSSSCG00000029507	79.071	189.154	1.53053	9.22801e-17	2.18849e-15	Up	ras-GEF domain-containing family member 1B [Source:RefSeq peptide;Acc:NP_001182296]
ENSSSCG00000002825	107.921	13.3641	-2.74135	1.05382e-16	2.48799e-15	Down	Sus scrofa carboxylesterase 1 (CES1), mRNA. [Source:RefSeq mRNA;Acc:NM_214246]
ENSSSCG00000026054	147.457	28.7843	-2.08475	1.38751e-16	3.26116e-15	Down	Uncharacterized protein [Source:UniProtKB/TrEMBL;Acc:I3LSW7]
ENSSSCG00000012647	78.0025	4.11204	-3.97341	1.45676e-16	3.41883e-15	Down	proline rich 32 [Source:HGNC Symbol;Acc:HGNC:34498]
ENSSSCG00000011451	210.5	57.5686	-1.59828	1.76036e-16	4.1069e-15	Down	Sus scrofa inter-alpha-trypsin inhibitor heavy chain 3 (ITIH3), mRNA. [Source:RefSeq mRNA;Acc:NM_001206349]
ENSSSCG00000003590	320.558	115.137	-1.20504	2.31181e-16	5.36169e-15	Down	protein tyrosine phosphatase, receptor type, U [Source:HGNC Symbol;Acc:HGNC:9683]
ENSSSCG00000006919	47.0152	137.754	1.82308	9.45582e-16	2.11829e-14	Up	Uncharacterized protein [Source:UniProtKB/TrEMBL;Acc:F1S4E0]
ENSSSCG00000005203	390.012	157.286	-1.03795	1.02282e-15	2.28806e-14	Down	interleukin 33 [Source:HGNC Symbol;Acc:HGNC:16028]
ENSSSCG00000022111	385.738	155.23	-1.04103	1.24984e-15	2.77622e-14	Down	Uncharacterized protein [Source:UniProtKB/TrEMBL;Acc:I3LK35]
ENSSSCG00000029515	174.17	43.1765	-1.73999	1.72913e-15	3.82471e-14	Down	Uncharacterized protein [Source:UniProtKB/TrEMBL;Acc:I3LBG8]
ENSSSCG00000021094	69.4543	3.08403	-4.22099	2.15292e-15	4.70926e-14	Down	Uncharacterized protein [Source:UniProtKB/TrEMBL;Acc:I3LPU1]
ENSSSCG00000010814	68.3857	166.538	1.55627	2.84893e-15	6.19731e-14	Up	estrogen-related receptor gamma [Source:HGNC Symbol;Acc:HGNC:3474]
ENSSSCG00000022138	12.8223	77.1008	2.86028	3.31502e-15	7.17163e-14	Up	Uncharacterized protein [Source:UniProtKB/TrEMBL;Acc:I3LGR7]
ENSSSCG00000009721	92.9618	199.434	1.37339	3.48414e-15	7.50661e-14	Up	Uncharacterized protein [Source:UniProtKB/TrEMBL;Acc:F1RIW3]
ENSSSCG00000007056	139.977	259.059	1.16028	3.68825e-15	7.92471e-14	Up	Phosphoinositide phospholipase C [Source:UniProtKB/TrEMBL;Acc:F1SBL1]
ENSSSCG00000022585	243.624	79.1569	-1.34968	5.58905e-15	1.19115e-13	Down	chromosome 1 open reading frame 54 [Source:HGNC Symbol;Acc:HGNC:26258]
ENSSSCG00000023084	297.05	107.941	-1.18828	5.67909e-15	1.2087e-13	Down	Calcium-transporting ATPase [Source:UniProtKB/TrEMBL;Acc:F1S2B2]
ENSSSCG00000011664	114.332	19.5322	-2.27712	1.47833e-14	3.09214e-13	Down	retinol binding protein 1, cellular [Source:HGNC Symbol;Acc:HGNC:9919]
ENSSSCG00000022069	188.061	52.4286	-1.57059	1.4962e-14	3.11711e-13	Down	phosphatidylinositol glycan anchor biosynthesis, class H [Source:HGNC Symbol;Acc:HGNC:8964]
ENSSSCG00000027404	183.787	50.3725	-1.59514	1.51787e-14	3.1581e-13	Down	Uncharacterized protein [Source:UniProtKB/TrEMBL;Acc:I3LLF0]
ENSSSCG00000023922	1.06853	49.3445	5.80138	1.60153e-14	3.32339e-13	Up	Uncharacterized protein [Source:UniProtKB/TrEMBL;Acc:I3LQL8]
ENSSSCG00000025541	116.469	21.5882	-2.15945	5.84599e-14	1.18811e-12	Down	ELOVL fatty acid elongase 6 [Source:HGNC Symbol;Acc:HGNC:15829]
ENSSSCG00000017909	9.61674	65.7927	3.04649	6.12124e-14	1.24085e-12	Up	cholinergic receptor, nicotinic, epsilon (muscle) [Source:HGNC Symbol;Acc:HGNC:1966]
ENSSSCG00000007849	139.977	31.8683	-1.86281	7.53358e-14	1.5174e-12	Down	crystallin, mu [Source:HGNC Symbol;Acc:HGNC:2418]
ENSSSCG00000015664	34.1929	108.969	1.94434	8.51845e-14	1.71358e-12	Up	CD55 molecule, decay accelerating factor for complement (Cromer blood group) [Source:HGNC Symbol;Acc:HGNC:2665]
ENSSSCG00000017473	165.622	44.2045	-1.63344	1.15292e-13	2.29579e-12	Down	Sus scrofa topoisomersae II (TOPOII), mRNA. [Source:RefSeq mRNA;Acc:NM_213884]
ENSSSCG00000022304	121.812	24.6723	-2.03151	1.4824e-13	2.92603e-12	Down	Uncharacterized protein [Source:UniProtKB/TrEMBL;Acc:F1RSD4]
ENSSSCG00000026427	71.5913	161.398	1.44495	1.85276e-13	3.64793e-12	Up	RAR-related orphan receptor C [Source:HGNC Symbol;Acc:HGNC:10260]
ENSSSCG00000007826	260.721	94.577	-1.19076	2.30529e-13	4.53327e-12	Down	Uncharacterized protein [Source:UniProtKB/TrEMBL;Acc:F1RFE3]
ENSSSCG00000024306	51.2893	132.613	1.64268	2.33651e-13	4.58892e-12	Up	Sus scrofa ubiquitin-conjugating enzyme E2D 2 (UBE2D2), mRNA. [Source:RefSeq mRNA;Acc:NM_001078673]
ENSSSCG00000029990	30.9873	101.773	1.9878	2.52976e-13	4.94998e-12	Up	Sus scrofa beta-defensin 2 (PBD-2), mRNA. [Source:RefSeq mRNA;Acc:NM_214442]
ENSSSCG00000009529	6.41116	56.5406	3.41282	2.57433e-13	5.02472e-12	Up	Uncharacterized protein [Source:UniProtKB/TrEMBL;Acc:F1RLQ8]
ENSSSCG00000020935	94.0304	14.3922	-2.43566	3.96581e-13	7.64606e-12	Down	3-hydroxyacyl-CoA dehydratase 2 [Source:HGNC Symbol;Acc:HGNC:9640]
ENSSSCG00000000551	52.3578	1.02801	-5.39829	6.84417e-13	1.30677e-11	Down	aryl hydrocarbon receptor nuclear translocator-like 2 [Source:HGNC Symbol;Acc:HGNC:18984]
ENSSSCG00000000591	125.018	27.7563	-1.89906	8.08252e-13	1.53393e-11	Down	phosphatidylinositol-4-phosphate 3-kinase, catalytic subunit type 2 gamma [Source:HGNC Symbol;Acc:HGNC:8973]
ENSSSCG00000025021	324.832	133.641	-1.00914	8.34631e-13	1.58019e-11	Down	Sus scrofa mal, T-cell differentiation protein-like (MALL), mRNA. [Source:RefSeq mRNA;Acc:NM_001243633]
ENSSSCG00000010966	241.487	86.3529	-1.21144	8.6082e-13	1.62782e-11	Down	Sus scrofa chemokine (C-C motif) ligand 19 (CCL19), mRNA. [Source:RefSeq mRNA;Acc:NM_001170516]
ENSSSCG00000011524	164.553	46.2605	-1.55851	8.61516e-13	1.62718e-11	Down	cell adhesion molecule L1-like [Source:HGNC Symbol;Acc:HGNC:1939]
ENSSSCG00000017723	264.995	99.7171	-1.13786	1.03029e-12	1.93668e-11	Down	Sus scrofa chemokine (C-C motif) ligand 2 (CCL2), mRNA. [Source:RefSeq mRNA;Acc:NM_214214]
ENSSSCG00000008901	274.611	106.913	-1.08877	2.54435e-12	4.69871e-11	Down	phosphoribosylaminoimidazole carboxylase, phosphoribosylaminoimidazole succinocarboxamide synthetase [Source:HGNC Symbol;Acc:HGNC:8587]
ENSSSCG00000022258	55.5634	3.08403	-3.89906	4.21847e-12	7.67353e-11	Down	Uncharacterized protein [Source:UniProtKB/TrEMBL;Acc:I3LS74]
ENSSSCG00000016437	67.3172	7.19608	-2.95351	1.00056e-11	1.75527e-10	Down	WD repeat domain 86 [Source:HGNC Symbol;Acc:HGNC:28020]
ENSSSCG00000008683	64.1116	6.16807	-3.10551	1.02694e-11	1.79754e-10	Down	N-acetyltransferase 8-like (GCN5-related, putative) [Source:HGNC Symbol;Acc:HGNC:26742]
ENSSSCG00000030597	116.469	26.7283	-1.85132	1.0991e-11	1.91324e-10	Down	hyaluronan and proteoglycan link protein 3 [Source:HGNC Symbol;Acc:HGNC:21446]
ENSSSCG00000024428	3.20558	43.1765	4.02377	1.20595e-11	2.09461e-10	Up	cholinergic receptor, nicotinic, alpha 9 (neuronal) [Source:HGNC Symbol;Acc:HGNC:14079]
ENSSSCG00000007710	272.474	108.969	-1.05001	1.28205e-11	2.22434e-10	Down	Uncharacterized protein [Source:UniProtKB/TrEMBL;Acc:F1RJN3]
ENSSSCG00000021347	184.855	60.6527	-1.33557	1.46914e-11	2.54054e-10	Down	Uncharacterized protein [Source:UniProtKB/TrEMBL;Acc:I3LD13]
ENSSSCG00000011574	162.416	49.3445	-1.44655	1.77779e-11	3.05419e-10	Down	Uncharacterized protein [Source:UniProtKB/TrEMBL;Acc:F1SQA7]
ENSSSCG00000004434	3.20558	42.1484	3.98901	2.38041e-11	4.05415e-10	Up	fyn-related Src family tyrosine kinase [Source:HGNC Symbol;Acc:HGNC:3955]
ENSSSCG00000025433	206.226	72.9888	-1.22629	2.51961e-11	4.26817e-10	Down	Uncharacterized protein [Source:UniProtKB/TrEMBL;Acc:I3LE32]
ENSSSCG00000025394	207.294	74.0168	-1.21357	3.25176e-11	5.49662e-10	Down	Uncharacterized protein [Source:UniProtKB/TrEMBL;Acc:I3LQ91]
ENSSSCG00000002294	200.883	70.9328	-1.22965	4.12816e-11	6.91138e-10	Down	arginase 2 [Source:HGNC Symbol;Acc:HGNC:664]
ENSSSCG00000015352	204.089	72.9888	-1.21126	4.92088e-11	8.19506e-10	Down	ADP-ribosylation factor-like 4A [Source:HGNC Symbol;Acc:HGNC:695]
ENSSSCG00000030247	163.485	51.4006	-1.39711	5.00409e-11	8.30731e-10	Down	EPM2A (laforin) interacting protein 1 [Source:HGNC Symbol;Acc:HGNC:19735]
ENSSSCG00000015603	260.721	105.885	-1.02782	7.61632e-11	1.24862e-09	Down	lysophosphatidylglycerol acyltransferase 1 [Source:HGNC Symbol;Acc:HGNC:28985]
ENSSSCG00000028299	85.4822	15.4202	-2.19862	7.63919e-11	1.24977e-09	Down	Uncharacterized protein [Source:UniProtKB/TrEMBL;Acc:I3LPY7]
ENSSSCG00000026007	211.568	78.1288	-1.16501	8.64544e-11	1.40855e-09	Down	sortilin-related receptor, L(DLR class) A repeats containing [Source:HGNC Symbol;Acc:HGNC:11185]
ENSSSCG00000009873	175.238	58.5966	-1.30824	9.86196e-11	1.59685e-09	Down	deltex 1, E3 ubiquitin ligase [Source:HGNC Symbol;Acc:HGNC:3060]
ENSSSCG00000006694	169.896	56.5406	-1.3151	1.60049e-10	2.52919e-09	Down	Uncharacterized protein [Source:UniProtKB/TrEMBL;Acc:F1SDD4]
ENSSSCG00000030868	3.20558	39.0644	3.87938	1.83313e-10	2.89103e-09	Up	Sus scrofa immunoglobulin lambda-like polypeptide 5 (LOC100152327), mRNA. [Source:RefSeq mRNA;Acc:NM_001243319]
ENSSSCG00000021391	108.99	26.7283	-1.75557	2.36541e-10	3.70824e-09	Down	Gamma-synuclein [Source:UniProtKB/TrEMBL;Acc:A7YX24]
ENSSSCG00000000975	35.2614	94.577	1.69559	2.46e-10	3.85269e-09	Up	pannexin 2 [Source:HGNC Symbol;Acc:HGNC:8600]
ENSSSCG00000015811	113.264	28.7843	-1.70415	2.52411e-10	3.94918e-09	Down	pleckstrin homology domain containing, family A (phosphoinositide binding specific) member 2 [Source:HGNC Symbol;Acc:HGNC:14336]
ENSSSCG00000023085	32.0558	89.437	1.75247	2.99247e-10	4.64968e-09	Up	SH3 and cysteine rich domain [Source:HGNC Symbol;Acc:HGNC:11353]
ENSSSCG00000002456	40.604	1.02801	-5.03151	3.33709e-10	5.16987e-09	Down	Sus scrofa chromogranin A (parathyroid secretory protein 1) (CHGA), mRNA. [Source:RefSeq mRNA;Acc:NM_001164005]
ENSSSCG00000026996	85.4822	159.342	1.17062	5.22604e-10	7.94792e-09	Up	Uncharacterized protein [Source:UniProtKB/TrEMBL;Acc:I3L955]
ENSSSCG00000028135	172.033	59.6246	-1.25652	5.2444e-10	7.96432e-09	Down	Uncharacterized protein [Source:UniProtKB/TrEMBL;Acc:I3LDD5]
ENSSSCG00000028960	172.033	59.6246	-1.25652	5.2444e-10	7.96432e-09	Down	Uncharacterized protein [Source:UniProtKB/TrEMBL;Acc:I3L7C2]
ENSSSCG00000013248	106.853	185.042	1.06442	5.64047e-10	8.52884e-09	Up	low density lipoprotein receptor-related protein 4 [Source:HGNC Symbol;Acc:HGNC:6696]
ENSSSCG00000011046	79.071	151.118	1.20664	5.75196e-10	8.68078e-09	Up	integrin, alpha 8 [Source:HGNC Symbol;Acc:HGNC:6144]
ENSSSCG00000017559	83.3451	16.4482	-2.06898	6.24261e-10	9.3764e-09	Down	Uncharacterized protein [Source:UniProtKB/TrEMBL;Acc:F1RTB3]
ENSSSCG00000013263	223.322	89.437	-1.048	9.35916e-10	1.38725e-08	Down	cAMP responsive element binding protein 3-like 1 [Source:HGNC Symbol;Acc:HGNC:18856]
ENSSSCG00000005233	142.114	45.2325	-1.37943	1.30042e-09	1.91493e-08	Down	doublesex and mab-3 related transcription factor 2 [Source:HGNC Symbol;Acc:HGNC:2935]
ENSSSCG00000029120	88.6877	160.37	1.12678	1.49832e-09	2.19405e-08	Up	Uncharacterized protein [Source:UniProtKB/TrEMBL;Acc:I3LNH7]
ENSSSCG00000011414	26.7132	78.1288	1.82049	1.50025e-09	2.19485e-08	Up	Uncharacterized protein [Source:UniProtKB/TrEMBL;Acc:F1SJ17]
ENSSSCG00000015022	159.21	54.4846	-1.27483	1.50788e-09	2.20396e-08	Down	layilin [Source:HGNC Symbol;Acc:HGNC:29471]
ENSSSCG00000016030	48.0837	4.11204	-3.27543	1.606e-09	2.33871e-08	Down	zinc finger, SWIM-type containing 2 [Source:HGNC Symbol;Acc:HGNC:30990]
ENSSSCG00000021328	87.6192	158.314	1.12565	1.96307e-09	2.82994e-08	Up	proprotein convertase subtilisin/kexin type 1 inhibitor [Source:HGNC Symbol;Acc:HGNC:17301]
ENSSSCG00000015803	193.403	74.0168	-1.1135	2.19107e-09	3.14425e-08	Down	cytochrome P450, family 4, subfamily V, polypeptide 2 [Source:HGNC Symbol;Acc:HGNC:23198]
ENSSSCG00000027266	43.8096	3.08403	-3.55617	2.59022e-09	3.69687e-08	Down	patatin-like phospholipase domain containing 3 [Source:HGNC Symbol;Acc:HGNC:18590]
ENSSSCG00000021777	8.54822	46.2605	2.70827	2.98318e-09	4.22711e-08	Up	Uncharacterized protein [Source:UniProtKB/TrEMBL;Acc:I3LE90]
ENSSSCG00000003744	104.716	27.7563	-1.6434	3.07794e-09	4.35747e-08	Down	molybdenum cofactor sulfurase [Source:HGNC Symbol;Acc:HGNC:18234]
ENSSSCG00000013909	143.183	47.2885	-1.32611	3.44109e-09	4.84549e-08	Down	cytokine receptor-like factor 1 [Source:HGNC Symbol;Acc:HGNC:2364]
ENSSSCG00000011692	2.13705	31.8683	4.17062	3.97312e-09	5.54514e-08	Up	Zic family member 1 [Source:HGNC Symbol;Acc:HGNC:12872]
ENSSSCG00000006941	5.34263	39.0644	3.14242	4.43475e-09	6.13512e-08	Up	dimethylarginine dimethylaminohydrolase 1 [Source:HGNC Symbol;Acc:HGNC:2715]
ENSSSCG00000010662	166.69	60.6527	-1.18634	5.11032e-09	7.03885e-08	Down	heat shock 70kDa protein 12A [Source:HGNC Symbol;Acc:HGNC:19022]
ENSSSCG00000010478	75.8654	15.4202	-2.02644	5.82877e-09	7.97965e-08	Down	Sus scrofa omega-3 fatty acid receptor 1 (O3FAR1), mRNA. [Source:RefSeq mRNA;Acc:NM_001204766]
ENSSSCG00000013401	63.0431	124.389	1.25264	7.0223e-09	9.53087e-08	Up	Sus scrofa dickkopf 3 homolog (Xenopus laevis) (DKK3), mRNA. [Source:RefSeq mRNA;Acc:NM_001039749]
ENSSSCG00000008768	18.165	61.6807	2.03585	7.21489e-09	9.78383e-08	Up	ArfGAP with RhoGAP domain, ankyrin repeat and PH domain 2 [Source:HGNC Symbol;Acc:HGNC:16924]
ENSSSCG00000023287	2.13705	30.8403	4.12331	7.87785e-09	1.06462e-07	Up	Uncharacterized protein [Source:UniProtKB/TrEMBL;Acc:F1SLZ3]
ENSSSCG00000011324	7.47969	42.1484	2.76662	1.02512e-08	1.36087e-07	Up	Uncharacterized protein [Source:UniProtKB/TrEMBL;Acc:F1SNW5]
ENSSSCG00000015175	198.746	80.1849	-1.03734	1.03277e-08	1.36873e-07	Down	von Willebrand factor A domain containing 5A [Source:HGNC Symbol;Acc:HGNC:6658]
ENSSSCG00000015584	63.0431	123.361	1.24067	1.0456e-08	1.38457e-07	Up	prospero homeobox 1 [Source:HGNC Symbol;Acc:HGNC:9459]
ENSSSCG00000002864	44.8781	99.7171	1.42401	1.05735e-08	1.3966e-07	Up	solute carrier family 7 (neutral amino acid transporter light chain, asc system), member 10 [Source:HGNC Symbol;Acc:HGNC:11058]
ENSSSCG00000015211	37.3984	2.05602	-3.91286	1.25797e-08	1.64506e-07	Down	Uncharacterized protein [Source:UniProtKB/TrEMBL;Acc:F1S778]
ENSSSCG00000010481	20.302	63.7367	1.92269	1.47395e-08	1.91638e-07	Up	leucine-rich, glioma inactivated 1 [Source:HGNC Symbol;Acc:HGNC:6572]
ENSSSCG00000023181	16.0279	56.5406	2.09089	1.74769e-08	2.24453e-07	Up	zinc finger protein 385B [Source:HGNC Symbol;Acc:HGNC:26332]
ENSSSCG00000021409	30.9873	79.1569	1.62523	1.92808e-08	2.46816e-07	Up	tribbles pseudokinase 1 [Source:HGNC Symbol;Acc:HGNC:16891]
ENSSSCG00000017789	147.457	52.4286	-1.21968	1.93197e-08	2.47114e-07	Down	abhydrolase domain containing 15 [Source:HGNC Symbol;Acc:HGNC:26971]
ENSSSCG00000011624	107.921	31.8683	-1.4876	2.19355e-08	2.79551e-07	Down	minichromosome maintenance complex component 2 [Source:HGNC Symbol;Acc:HGNC:6944]
ENSSSCG00000017533	107.921	31.8683	-1.4876	2.19355e-08	2.79551e-07	Down	homeobox B2 [Source:HGNC Symbol;Acc:HGNC:5113]
ENSSSCG00000019556	63.0431	121.305	1.21642	2.2999e-08	2.92043e-07	Up	7SK RNA [Source:RFAM;Acc:RF00100]
ENSSSCG00000025711	101.51	28.7843	-1.54608	2.35406e-08	2.9868e-07	Down	Uncharacterized protein [Source:UniProtKB/TrEMBL;Acc:I3L8J5]
ENSSSCG00000007857	17.0964	57.5686	2.02377	2.57463e-08	3.25357e-07	Up	acyl-CoA synthetase medium-chain family member 3 [Source:HGNC Symbol;Acc:HGNC:10522]
ENSSSCG00000023633	138.909	48.3165	-1.25136	2.64092e-08	3.33467e-07	Down	Uncharacterized protein [Source:UniProtKB/TrEMBL;Acc:I3L5A2]
ENSSSCG00000004911	45.9467	5.14006	-2.88792	2.67982e-08	3.37838e-07	Down	Uncharacterized protein [Source:UniProtKB/TrEMBL;Acc:F1SMS5]
ENSSSCG00000004544	198.746	82.2409	-1.00081	2.71734e-08	3.4202e-07	Down	Sus scrofa spastic paraplegia 21 (autosomal recessive, Mast syndrome) (SPG21), mRNA. [Source:RefSeq mRNA;Acc:NM_001244929]
ENSSSCG00000025269	182.718	72.9888	-1.05169	2.82973e-08	3.55599e-07	Down	Sus scrofa S100 calcium binding protein A11 (S100A11), mRNA. [Source:RefSeq mRNA;Acc:NM_001004045]
ENSSSCG00000021906	196.609	81.2129	-1.00336	3.01759e-08	3.78603e-07	Down	synaptotagmin VII [Source:HGNC Symbol;Acc:HGNC:11514]
ENSSSCG00000012138	69.4543	14.3922	-1.99859	3.38575e-08	4.22776e-07	Down	angiotensin-converting enzyme 2 precursor [Source:RefSeq peptide;Acc:NP_001116542]
ENSSSCG00000011072	87.6192	22.6162	-1.6817	3.55534e-08	4.42552e-07	Down	Uncharacterized protein [Source:UniProtKB/TrEMBL;Acc:F1RVJ5]
ENSSSCG00000006025	23.5076	66.8207	1.77936	3.74218e-08	4.65441e-07	Up	polycystic kidney and hepatic disease 1 (autosomal recessive)-like 1 [Source:HGNC Symbol;Acc:HGNC:20313]
ENSSSCG00000030223	35.2614	2.05602	-3.82797	4.09073e-08	5.07193e-07	Down	Uncharacterized protein [Source:UniProtKB/TrEMBL;Acc:F1RZL9]
ENSSSCG00000021588	133.566	46.2605	-1.25751	4.33445e-08	5.36988e-07	Down	Sus scrofa death-associated protein kinase 2 (DAPK2), mRNA. [Source:RefSeq mRNA;Acc:NM_001243563]
ENSSSCG00000021149	88.6877	23.6442	-1.63506	5.47698e-08	6.68556e-07	Down	ring finger protein 217 [Source:HGNC Symbol;Acc:HGNC:21487]
ENSSSCG00000011747	10.6853	45.2325	2.35392	5.90709e-08	7.17726e-07	Up	Sus scrofa claudin 11 (CLDN11), mRNA. [Source:RefSeq mRNA;Acc:NM_001161641]
ENSSSCG00000024685	34.1929	2.05602	-3.78358	7.37875e-08	8.88323e-07	Down	Uncharacterized protein [Source:UniProtKB/TrEMBL;Acc:I3LHM1]
ENSSSCG00000023835	81.2081	20.5602	-1.70958	7.95624e-08	9.54931e-07	Down	Uncharacterized protein [Source:UniProtKB/TrEMBL;Acc:I3LKK5]
ENSSSCG00000003080	3.20558	29.8123	3.48944	8.35542e-08	9.98283e-07	Up	immunoglobulin superfamily, member 23 [Source:HGNC Symbol;Acc:HGNC:40040]
ENSSSCG00000001660	146.388	54.4846	-1.15369	8.52522e-08	1.01703e-06	Down	protein tyrosine kinase 7 (inactive) [Source:HGNC Symbol;Acc:HGNC:9618]
ENSSSCG00000010948	110.058	34.9524	-1.38262	8.8556e-08	1.05405e-06	Down	cathepsin L [Source:HGNC Symbol;Acc:HGNC:2537]
ENSSSCG00000017356	42.7411	91.493	1.37022	1.02277e-07	1.20284e-06	Up	family with sequence similarity 171, member A2 [Source:HGNC Symbol;Acc:HGNC:30480]
ENSSSCG00000009255	29.9187	74.0168	1.57899	1.03334e-07	1.21347e-06	Up	PR domain containing 8 [Source:HGNC Symbol;Acc:HGNC:13993]
ENSSSCG00000005422	101.51	30.8403	-1.44655	1.06569e-07	1.24867e-06	Down	nipsnap homolog 3A (C. elegans) [Source:HGNC Symbol;Acc:HGNC:23619]
ENSSSCG00000017810	139.977	51.4006	-1.17315	1.11174e-07	1.29973e-06	Down	Uncharacterized protein [Source:UniProtKB/TrEMBL;Acc:F1RHJ6]
ENSSSCG00000006589	64.1116	13.3641	-1.99003	1.23137e-07	1.43268e-06	Down	Sus scrofa S100 calcium binding protein A12 (S100A12), mRNA. [Source:RefSeq mRNA;Acc:NM_001160272]
ENSSSCG00000026332	64.1116	13.3641	-1.99003	1.23137e-07	1.43268e-06	Down	Uncharacterized protein [Source:UniProtKB/TrEMBL;Acc:F1SUA0]
ENSSSCG00000009278	6.41116	35.9804	2.76074	1.2565e-07	1.4603e-06	Up	Sus scrofa fibroblast growth factor 9 (glia-activating factor) (FGF9), mRNA. [Source:RefSeq mRNA;Acc:NM_213801]
ENSSSCG00000014063	166.69	66.8207	-1.04662	1.28028e-07	1.48575e-06	Down	Sus scrofa sideroflexin 1 (SFXN1), mRNA. [Source:RefSeq mRNA;Acc:NM_001098602]
ENSSSCG00000016093	51.2893	8.22409	-2.36854	1.3441e-07	1.55295e-06	Down	Uncharacterized protein [Source:UniProtKB/TrEMBL;Acc:F1SI66]
ENSSSCG00000000672	126.086	44.2045	-1.23996	1.41873e-07	1.6332e-06	Down	-
ENSSSCG00000011186	48.0837	7.19608	-2.46808	1.70548e-07	1.94203e-06	Down	collagen, type VI, alpha 5 [Source:HGNC Symbol;Acc:HGNC:26674]
ENSSSCG00000021430	56.6319	107.941	1.20274	1.74995e-07	1.98837e-06	Up	Uncharacterized protein [Source:UniProtKB/TrEMBL;Acc:I3LF20]
ENSSSCG00000010746	91.8933	26.7283	-1.50941	1.79211e-07	2.03333e-06	Down	ADAM metallopeptidase domain 12 [Source:HGNC Symbol;Acc:HGNC:190]
ENSSSCG00000009216	174.17	71.9608	-1.00303	1.85585e-07	2.10113e-06	Down	Sus scrofa secreted phosphoprotein 1 (SPP1), mRNA. [Source:RefSeq mRNA;Acc:NM_214023]
ENSSSCG00000025631	117.538	40.0924	-1.27954	1.9127e-07	2.15929e-06	Down	Uncharacterized protein [Source:UniProtKB/TrEMBL;Acc:I3LG75]
ENSSSCG00000000029	28.8502	70.9328	1.57006	2.13381e-07	2.4003e-06	Up	signal peptide, CUB domain, EGF-like 1 [Source:HGNC Symbol;Acc:HGNC:13441]
ENSSSCG00000010452	106.853	34.9524	-1.33997	2.6663e-07	2.96128e-06	Down	Sus scrofa interferon-induced protein with tetratricopeptide repeats 3 (IFIT3), mRNA. [Source:RefSeq mRNA;Acc:NM_001204395]
ENSSSCG00000011771	26.7132	0.001	-5.46729	2.83371e-07	3.13837e-06	Down	Sus scrofa SRY (sex determining region Y)-box 2 (SOX2), mRNA. [Source:RefSeq mRNA;Acc:NM_001123197]
ENSSSCG00000000577	54.4949	10.2801	-2.13408	3.39569e-07	3.72935e-06	Down	glycogen synthase 2 (liver) [Source:HGNC Symbol;Acc:HGNC:4707]
ENSSSCG00000000938	64.1116	14.3922	-1.88312	3.42862e-07	3.76289e-06	Down	lin-7 homolog A (C. elegans) [Source:HGNC Symbol;Acc:HGNC:17787]
ENSSSCG00000014880	145.32	56.5406	-1.08968	3.46492e-07	3.80009e-06	Down	aquaporin 11 [Source:HGNC Symbol;Acc:HGNC:19940]
ENSSSCG00000006877	156.005	62.7087	-1.04267	3.51015e-07	3.84168e-06	Down	Uncharacterized protein [Source:UniProtKB/TrEMBL;Acc:F1S551]
ENSSSCG00000013869	9.61674	40.0924	2.3319	3.858e-07	4.19328e-06	Up	C3 and PZP-like, alpha-2-macroglobulin domain containing 8 [Source:HGNC Symbol;Acc:HGNC:23228]
ENSSSCG00000009495	60.906	111.025	1.13842	3.95612e-07	4.29401e-06	Up	Uncharacterized protein [Source:UniProtKB/TrEMBL;Acc:F1RP57]
ENSSSCG00000010524	72.6598	18.5042	-1.70112	4.19231e-07	4.52546e-06	Down	MORN repeat containing 4 [Source:HGNC Symbol;Acc:HGNC:24001]
ENSSSCG00000008491	101.51	32.8963	-1.35344	4.32831e-07	4.66587e-06	Down	Uncharacterized protein [Source:UniProtKB/TrEMBL;Acc:F1S4Q8]
ENSSSCG00000016516	45.9467	7.19608	-2.40249	4.84393e-07	5.17923e-06	Down	ATPase, H+ transporting, lysosomal V0 subunit a4 [Source:HGNC Symbol;Acc:HGNC:866]
ENSSSCG00000008835	18.165	53.4566	1.8294	5.26481e-07	5.59887e-06	Up	RAS-like, family 11, member B [Source:HGNC Symbol;Acc:HGNC:23804]
ENSSSCG00000029173	139.977	54.4846	-1.08908	5.75009e-07	6.08622e-06	Down	transmembrane protein 167A [Source:HGNC Symbol;Acc:HGNC:28330]
ENSSSCG00000013757	145.32	57.5686	-1.06369	5.81958e-07	6.15564e-06	Down	chromosome 19 open reading frame 53 [Source:HGNC Symbol;Acc:HGNC:24991]
ENSSSCG00000017557	143.183	56.5406	-1.06831	6.43136e-07	6.76645e-06	Down	WAP, follistatin/kazal, immunoglobulin, kunitz and netrin domain containing 2 [Source:HGNC Symbol;Acc:HGNC:30916]
ENSSSCG00000021820	135.703	52.4286	-1.09984	6.98179e-07	7.32113e-06	Down	Uncharacterized protein [Source:UniProtKB/TrEMBL;Acc:I3L9P7]
ENSSSCG00000001620	50.2208	9.2521	-2.16824	7.61508e-07	7.93245e-06	Down	MyoD family inhibitor [Source:HGNC Symbol;Acc:HGNC:6967]
ENSSSCG00000005361	83.3451	24.6723	-1.48402	9.15677e-07	9.44483e-06	Down	aldehyde dehydrogenase 1 family, member B1 [Source:HGNC Symbol;Acc:HGNC:407]
ENSSSCG00000028000	72.6598	19.5322	-1.62312	9.89607e-07	1.01411e-05	Down	zinc finger protein 677 [Source:HGNC Symbol;Acc:HGNC:28730]
ENSSSCG00000008601	95.0989	30.8403	-1.35242	1.01393e-06	1.03701e-05	Down	Sus scrofa syndecan 1 (SDC1), mRNA. [Source:RefSeq mRNA;Acc:NM_001243190]
ENSSSCG00000016933	88.6877	27.7563	-1.40373	1.19188e-06	1.20881e-05	Down	ELOVL fatty acid elongase 7 [Source:HGNC Symbol;Acc:HGNC:26292]
ENSSSCG00000014326	49.1522	9.2521	-2.13722	1.24659e-06	1.26268e-05	Down	kinesin family member 20A [Source:HGNC Symbol;Acc:HGNC:9787]
ENSSSCG00000022945	53.4263	98.6891	1.15753	1.26474e-06	1.27778e-05	Up	ubiquitin carboxyl-terminal esterase L1 (ubiquitin thiolesterase) [Source:HGNC Symbol;Acc:HGNC:12513]
ENSSSCG00000015961	28.8502	2.05602	-3.53847	1.40883e-06	1.41071e-05	Down	cell division cycle associated 7 [Source:HGNC Symbol;Acc:HGNC:14628]
ENSSSCG00000001523	18.165	51.4006	1.77281	1.48078e-06	1.4762e-05	Up	Uncharacterized protein [Source:UniProtKB/TrEMBL;Acc:F1RZ33]
ENSSSCG00000005431	32.0558	70.9328	1.41805	1.50831e-06	1.49985e-05	Up	Uncharacterized protein [Source:UniProtKB/TrEMBL;Acc:F1SP47]
ENSSSCG00000026527	7.47969	33.9244	2.45346	1.50864e-06	1.49829e-05	Up	hyperpolarization activated cyclic nucleotide gated potassium channel 1 [Source:HGNC Symbol;Acc:HGNC:4845]
ENSSSCG00000024528	33.1243	71.9608	1.39151	1.78742e-06	1.75964e-05	Up	zinc finger, DHHC-type containing 14 [Source:HGNC Symbol;Acc:HGNC:20341]
ENSSSCG00000030217	36.3299	76.0728	1.33841	1.87056e-06	1.8369e-05	Up	collagen beta(1-O)galactosyltransferase 2 [Source:HGNC Symbol;Acc:HGNC:16790]
ENSSSCG00000031004	67.3172	114.109	1.03355	2.00375e-06	1.95916e-05	Up	-
ENSSSCG00000021298	51.2893	94.577	1.15502	2.19072e-06	2.12614e-05	Up	-
ENSSSCG00000007505	27.7817	2.05602	-3.48402	2.5396e-06	2.43477e-05	Down	Sus scrofa CCCTC-binding factor (zinc finger protein)-like (CTCFL), mRNA. [Source:RefSeq mRNA;Acc:NM_001110174]
ENSSSCG00000005911	33.1243	70.9328	1.37075	2.75969e-06	2.62503e-05	Up	-
ENSSSCG00000006733	54.4949	12.3361	-1.87104	2.86915e-06	2.71931e-05	Down	transcription termination factor, RNA polymerase II [Source:HGNC Symbol;Acc:HGNC:12398]
ENSSSCG00000021595	58.769	102.801	1.07892	2.97535e-06	2.81489e-05	Up	Ras-related associated with diabetes [Source:HGNC Symbol;Acc:HGNC:10446]
ENSSSCG00000010404	51.2893	93.549	1.13925	3.19912e-06	3.01394e-05	Up	arachidonate 5-lipoxygenase [Source:HGNC Symbol;Acc:HGNC:435]
ENSSSCG00000016373	89.7563	29.8123	-1.31792	3.22139e-06	3.03129e-05	Down	BCL2-related ovarian killer [Source:HGNC Symbol;Acc:HGNC:1087]
ENSSSCG00000000362	67.3172	18.5042	-1.59094	3.43764e-06	3.22133e-05	Down	retinol dehydrogenase 5 (11-cis/9-cis) [Source:HGNC Symbol;Acc:HGNC:9940]
ENSSSCG00000007437	23.5076	1.02801	-4.24301	3.816e-06	3.55897e-05	Down	solute carrier family 12 (potassium/chloride transporter), member 5 [Source:HGNC Symbol;Acc:HGNC:13818]
ENSSSCG00000017837	29.9187	65.7927	1.40906	4.01925e-06	3.74189e-05	Up	RAP1 GTPase activating protein 2 [Source:HGNC Symbol;Acc:HGNC:29176]
ENSSSCG00000009355	26.7132	2.05602	-3.42744	4.57584e-06	4.20668e-05	Down	serine-rich and transmembrane domain containing 1 [Source:HGNC Symbol;Acc:HGNC:33792]
ENSSSCG00000025005	26.7132	2.05602	-3.42744	4.57584e-06	4.20668e-05	Down	UDP-Gal:betaGlcNAc beta 1,4- galactosyltransferase, polypeptide 6 [Source:HGNC Symbol;Acc:HGNC:929]
ENSSSCG00000027764	57.7004	14.3922	-1.73111	4.99828e-06	4.56444e-05	Down	Uncharacterized protein [Source:UniProtKB/TrEMBL;Acc:I3LD66]
ENSSSCG00000012446	0.001	17.4762	5.39951	5.11061e-06	4.65892e-05	Up	Sus scrofa purinergic receptor P2Y, G-protein coupled, 10 (P2RY10), mRNA. [Source:RefSeq mRNA;Acc:NM_001243677]
ENSSSCG00000000620	59.8375	15.4202	-1.68405	5.13322e-06	4.67684e-05	Down	Heme-binding protein 1 [Source:UniProtKB/Swiss-Prot;Acc:Q5ISC6]
ENSSSCG00000023665	101.51	37.0084	-1.18351	5.32737e-06	4.84812e-05	Down	F-box protein 25 [Source:HGNC Symbol;Acc:HGNC:13596]
ENSSSCG00000017534	119.675	47.2885	-1.06737	5.42603e-06	4.92937e-05	Down	homeobox B3 [Source:HGNC Symbol;Acc:HGNC:5114]
ENSSSCG00000003777	6.41116	29.8123	2.48944	5.44569e-06	4.94154e-05	Up	solute carrier family 44, member 5 [Source:HGNC Symbol;Acc:HGNC:28524]
ENSSSCG00000008481	106.853	40.0924	-1.14203	5.66411e-06	5.11619e-05	Down	Uncharacterized protein [Source:UniProtKB/TrEMBL;Acc:F1S4S7]
ENSSSCG00000000414	99.373	35.9804	-1.19346	5.80637e-06	5.2327e-05	Down	Uncharacterized protein [Source:UniProtKB/TrEMBL;Acc:F1SL81]
ENSSSCG00000010568	75.8654	23.6442	-1.40977	6.58223e-06	5.88149e-05	Down	nucleophosmin/nucleoplasmin 3 [Source:HGNC Symbol;Acc:HGNC:7931]
ENSSSCG00000025423	52.3578	12.3361	-1.81333	7.10649e-06	6.31061e-05	Down	potassium channel, two pore domain subfamily K, member 5 [Source:HGNC Symbol;Acc:HGNC:6280]
ENSSSCG00000025560	42.7411	8.22409	-2.10551	7.523e-06	6.66546e-05	Down	Sus scrofa peptidoglycan recognition protein 2 (PGLYRP2), mRNA. [Source:RefSeq mRNA;Acc:NM_213738]
ENSSSCG00000015426	44.8781	83.2689	1.16395	7.80948e-06	6.89604e-05	Up	reelin [Source:HGNC Symbol;Acc:HGNC:9957]
ENSSSCG00000024572	63.0431	17.4762	-1.57876	7.89545e-06	6.96416e-05	Down	-
ENSSSCG00000022685	37.3984	6.16807	-2.3279	8.33218e-06	7.32888e-05	Down	retinal outer segment membrane protein 1 [Source:HGNC Symbol;Acc:HGNC:10254]
ENSSSCG00000004520	7.47969	30.8403	2.31596	9.26737e-06	8.09279e-05	Up	mitogen-activated protein kinase 4 [Source:HGNC Symbol;Acc:HGNC:6878]
ENSSSCG00000003747	74.7969	23.6442	-1.3893	9.61628e-06	8.36735e-05	Down	-
ENSSSCG00000016131	74.7969	23.6442	-1.3893	9.61628e-06	8.36735e-05	Down	ADAM metallopeptidase domain 23 [Source:HGNC Symbol;Acc:HGNC:202]
ENSSSCG00000013594	41.6726	8.22409	-2.06898	1.22622e-05	0.000105102	Down	-
ENSSSCG00000004219	21.3705	1.02801	-4.10551	1.26474e-05	0.000108226	Down	centromere protein W [Source:HGNC Symbol;Acc:HGNC:21488]
ENSSSCG00000004250	9.61674	33.9244	2.09089	1.27082e-05	0.0001086	Up	solute carrier family 35, member F1 [Source:HGNC Symbol;Acc:HGNC:21483]
ENSSSCG00000009500	9.61674	33.9244	2.09089	1.27082e-05	0.0001086	Up	claudin 10 [Source:HGNC Symbol;Acc:HGNC:2033]
ENSSSCG00000009283	32.0558	65.7927	1.30953	1.30507e-05	0.000111255	Up	tumor necrosis factor receptor superfamily, member 19 [Source:HGNC Symbol;Acc:HGNC:11915]
ENSSSCG00000029668	14.9594	42.1484	1.76662	1.37058e-05	0.00011615	Up	Uncharacterized protein [Source:UniProtKB/TrEMBL;Acc:I3LDB6]
ENSSSCG00000008101	27.7817	3.08403	-2.89906	1.47338e-05	0.00012426	Down	Uncharacterized protein [Source:UniProtKB/TrEMBL;Acc:F1SUA0]
ENSSSCG00000020843	71.5913	22.6162	-1.39024	1.47782e-05	0.000124502	Down	-
ENSSSCG00000029347	24.5761	2.05602	-3.30714	1.48263e-05	0.000124841	Down	zinc finger protein 791 [Source:HGNC Symbol;Acc:HGNC:26895]
ENSSSCG00000015770	103.647	40.0924	-1.09809	1.48559e-05	0.000124956	Down	vascular endothelial growth factor C [Source:HGNC Symbol;Acc:HGNC:12682]
ENSSSCG00000015102	96.1674	35.9804	-1.14615	1.57387e-05	0.000131889	Down	coiled-coil domain containing 84 [Source:HGNC Symbol;Acc:HGNC:30460]
ENSSSCG00000017415	79.071	26.7283	-1.29259	1.66896e-05	0.000139339	Down	tetratricopeptide repeat domain 25 [Source:HGNC Symbol;Acc:HGNC:25280]
ENSSSCG00000010896	38.467	7.19608	-2.14615	1.70697e-05	0.000142287	Down	Uncharacterized protein [Source:UniProtKB/TrEMBL;Acc:F1S640]
ENSSSCG00000007991	54.4949	14.3922	-1.64865	1.8214e-05	0.000150947	Down	WD repeat domain 90 [Source:HGNC Symbol;Acc:HGNC:26960]
ENSSSCG00000016652	84.4136	29.8123	-1.22938	1.89218e-05	0.000156157	Down	leucine rich repeat neuronal 3 [Source:HGNC Symbol;Acc:HGNC:17200]
ENSSSCG00000005002	0.001	15.4202	5.21893	1.93809e-05	0.000159362	Up	MAM domain containing glycosylphosphatidylinositol anchor 2 [Source:HGNC Symbol;Acc:HGNC:19835]
ENSSSCG00000022268	4.27411	23.6442	2.73998	1.97744e-05	0.000162175	Up	Uncharacterized protein [Source:UniProtKB/TrEMBL;Acc:I3LIY8]
ENSSSCG00000030337	56.6319	94.577	1.01206	2.10931e-05	0.000171917	Up	neuronal tyrosine-phosphorylated phosphoinositide-3-kinase adaptor 1 [Source:HGNC Symbol;Acc:HGNC:22009]
ENSSSCG00000007047	80.1395	27.7563	-1.25751	2.21349e-05	0.000179573	Down	minichromosome maintenance complex component 8 [Source:HGNC Symbol;Acc:HGNC:16147]
ENSSSCG00000027288	42.7411	9.2521	-1.93558	2.23587e-05	0.000181109	Down	diacylglycerol lipase, beta [Source:HGNC Symbol;Acc:HGNC:28923]
ENSSSCG00000006719	29.9187	4.11204	-2.59094	2.24822e-05	0.000181829	Down	3 beta-hydroxysteroid dehydrogenase/Delta 5-->4-isomerase 3-beta-hydroxy-Delta(5)-steroid dehydrogenase Steroid Delta-isomerase [Source:UniProtKB/Swiss-Prot;Acc:Q9N119]
ENSSSCG00000003757	92.9618	34.9524	-1.13906	2.39541e-05	0.000192942	Down	synovial sarcoma, X breakpoint 2 interacting protein [Source:HGNC Symbol;Acc:HGNC:16509]
ENSSSCG00000015860	98.3045	38.0364	-1.09769	2.48158e-05	0.000199272	Down	SFT2 domain containing 3 [Source:HGNC Symbol;Acc:HGNC:28767]
ENSSSCG00000000216	27.7817	58.5966	1.34887	2.5678e-05	0.000205672	Up	Uncharacterized protein [Source:UniProtKB/TrEMBL;Acc:F1SH99]
ENSSSCG00000006333	34.1929	66.8207	1.23879	2.58652e-05	0.000206856	Up	NUF2, NDC80 kinetochore complex component [Source:HGNC Symbol;Acc:HGNC:14621]
ENSSSCG00000028895	23.5076	2.05602	-3.24301	2.66533e-05	0.000212297	Down	leucine rich repeat containing 45 [Source:HGNC Symbol;Acc:HGNC:28302]
ENSSSCG00000004969	57.7004	16.4482	-1.53847	2.73379e-05	0.000216656	Down	kinesin family member 23 [Source:HGNC Symbol;Acc:HGNC:6392]
ENSSSCG00000010256	55.5634	15.4202	-1.57713	2.77196e-05	0.000219351	Down	collagen, type XIII, alpha 1 [Source:HGNC Symbol;Acc:HGNC:2190]
ENSSSCG00000025544	20.302	48.3165	1.52308	2.82613e-05	0.000223189	Up	Uncharacterized protein [Source:UniProtKB/TrEMBL;Acc:I3LIT7]
ENSSSCG00000012452	13.8909	39.0644	1.76391	2.89019e-05	0.000227906	Up	SH3 domain binding glutamate-rich protein like [Source:HGNC Symbol;Acc:HGNC:10823]
ENSSSCG00000026624	71.5913	23.6442	-1.32611	2.93676e-05	0.000231463	Down	transmembrane protein 135 [Source:HGNC Symbol;Acc:HGNC:26167]
ENSSSCG00000015893	16.0279	42.1484	1.66708	2.98106e-05	0.00023472	Up	solute carrier family 4, sodium bicarbonate transporter, member 10 [Source:HGNC Symbol;Acc:HGNC:13811]
ENSSSCG00000016086	28.8502	59.6246	1.31951	2.98908e-05	0.000235234	Up	Uncharacterized protein [Source:UniProtKB/TrEMBL;Acc:F1SI73]
ENSSSCG00000011259	2.13705	18.5042	3.38634	3.02784e-05	0.000237987	Up	sodium channel, voltage gated, type V alpha subunit [Source:HGNC Symbol;Acc:HGNC:10593]
ENSSSCG00000028283	2.13705	18.5042	3.38634	3.02784e-05	0.000237987	Up	Uncharacterized protein [Source:UniProtKB/TrEMBL;Acc:I3LTZ5]
ENSSSCG00000013517	104.716	42.1484	-1.04074	3.08732e-05	0.000242119	Down	ubiquitin-like with PHD and ring finger domains 1 [Source:HGNC Symbol;Acc:HGNC:12556]
ENSSSCG00000000492	79.071	27.7563	-1.23815	3.14275e-05	0.000245855	Down	Sus scrofa lysozyme (LYZ), mRNA. [Source:RefSeq mRNA;Acc:NM_214392]
ENSSSCG00000016343	63.0431	19.5322	-1.4183	3.67443e-05	0.000285185	Down	twist family bHLH transcription factor 2 [Source:HGNC Symbol;Acc:HGNC:20670]
ENSSSCG00000023338	5.34263	24.6723	2.47945	3.67709e-05	0.00028525	Up	cholinergic receptor, nicotinic, alpha 6 (neuronal) [Source:HGNC Symbol;Acc:HGNC:15963]
ENSSSCG00000028699	95.0989	37.0084	-1.08939	3.7606e-05	0.000291442	Down	nei-like DNA glycosylase 2 [Source:HGNC Symbol;Acc:HGNC:18956]
ENSSSCG00000025335	43.8096	10.2801	-1.8192	3.84342e-05	0.000297276	Down	zinc finger and SCAN domain containing 31 [Source:HGNC Symbol;Acc:HGNC:14097]
ENSSSCG00000011914	9.61674	31.8683	2.00069	3.92259e-05	0.000302806	Up	zinc finger, DHHC-type containing 23 [Source:HGNC Symbol;Acc:HGNC:28654]
ENSSSCG00000027762	30.9873	61.6807	1.26533	3.96134e-05	0.000304753	Up	Tumor necrosis factor receptor superfamily member 11B [Source:UniProtKB/TrEMBL;Acc:F1S278]
ENSSSCG00000004708	98.3045	39.0644	-1.05922	4.20536e-05	0.00032102	Down	tubulin, gamma complex associated protein 4 [Source:HGNC Symbol;Acc:HGNC:16691]
ENSSSCG00000006069	52.3578	14.3922	-1.59094	4.23006e-05	0.000322594	Down	regulator of G-protein signaling 22 [Source:HGNC Symbol;Acc:HGNC:24499]
ENSSSCG00000006238	22.4391	2.05602	-3.1759	4.78602e-05	0.000360288	Down	cytochrome P450, family 7, subfamily A, polypeptide 1 [Source:HGNC Symbol;Acc:HGNC:2651]
ENSSSCG00000016878	66.2487	21.5882	-1.34546	4.81589e-05	0.00036219	Down	Fibroblast growth factor [Source:UniProtKB/TrEMBL;Acc:F1SMG2]
ENSSSCG00000000724	16.0279	41.1204	1.63146	4.89571e-05	0.00036758	Up	fibroblast growth factor 6 [Source:HGNC Symbol;Acc:HGNC:3684]
ENSSSCG00000004632	16.0279	41.1204	1.63146	4.89571e-05	0.00036758	Up	gliomedin [Source:HGNC Symbol;Acc:HGNC:29514]
ENSSSCG00000006590	17.0964	0.001	-4.82344	5.09212e-05	0.00038151	Down	Sus scrofa S100 calcium binding protein A8 (S100A8), mRNA. [Source:RefSeq mRNA;Acc:NM_001160271]
ENSSSCG00000009605	71.5913	24.6723	-1.26471	5.63781e-05	0.000418615	Down	GDNF family receptor alpha 2 [Source:HGNC Symbol;Acc:HGNC:4244]
ENSSSCG00000007346	59.8375	18.5042	-1.42101	5.65992e-05	0.000419862	Down	Sus scrofa small adipocyte factor 1 (SMAF1), mRNA. [Source:RefSeq mRNA;Acc:NM_001037276]
ENSSSCG00000024810	69.4543	23.6442	-1.28239	6.07031e-05	0.000447568	Down	PML-RARA regulated adaptor molecule 1 [Source:HGNC Symbol;Acc:HGNC:30091]
ENSSSCG00000015403	100.442	41.1204	-1.01624	6.28371e-05	0.00046029	Down	hepatocyte growth factor (hepapoietin A; scatter factor) [Source:HGNC Symbol;Acc:HGNC:4893]
ENSSSCG00000021159	51.2893	14.3922	-1.56119	6.40632e-05	0.000467967	Down	Sus scrofa synuclein, gamma (breast cancer-specific protein 1) (SNCG), mRNA. [Source:RefSeq mRNA;Acc:NM_001103211]
ENSSSCG00000013865	3.20558	19.5322	2.87938	6.92976e-05	0.00050271	Up	NACHT and WD repeat domain containing 1 [Source:HGNC Symbol;Acc:HGNC:27619]
ENSSSCG00000003843	44.8781	77.1008	1.05292	7.28302e-05	0.000526159	Up	prolyl-tRNA synthetase 2, mitochondrial (putative) [Source:HGNC Symbol;Acc:HGNC:30563]
ENSSSCG00000000764	40.604	71.9608	1.09778	7.35014e-05	0.000530279	Up	Uncharacterized protein [Source:UniProtKB/TrEMBL;Acc:F1SHR6]
ENSSSCG00000009748	35.2614	7.19608	-2.02062	7.44826e-05	0.000536621	Down	RIMS binding protein 2 [Source:HGNC Symbol;Acc:HGNC:30339]
ENSSSCG00000024024	18.165	1.02801	-3.87104	7.72228e-05	0.000554086	Down	chemokine (C-X3-C motif) receptor 1 [Source:HGNC Symbol;Acc:HGNC:2558]
ENSSSCG00000023421	90.8248	35.9804	-1.06369	7.79697e-05	0.000558682	Down	Uncharacterized protein [Source:UniProtKB/TrEMBL;Acc:I3LIX4]
ENSSSCG00000012594	70.5228	24.6723	-1.24301	8.02883e-05	0.000572953	Down	interleukin 13 receptor, alpha 2 [Source:HGNC Symbol;Acc:HGNC:5975]
ENSSSCG00000024640	37.3984	8.22409	-1.91286	8.31965e-05	0.000592902	Down	DNA polymerase [Source:UniProtKB/TrEMBL;Acc:I3LIH4]
ENSSSCG00000000206	34.1929	63.7367	1.17062	8.53334e-05	0.000606213	Up	Fas apoptotic inhibitory molecule 2 [Source:HGNC Symbol;Acc:HGNC:17067]
ENSSSCG00000011050	21.3705	2.05602	-3.10551	8.58247e-05	0.000609292	Down	meiosis/spermiogenesis associated 1 [Source:HGNC Symbol;Acc:HGNC:23429]
ENSSSCG00000027035	21.3705	2.05602	-3.10551	8.58247e-05	0.000609292	Down	-
ENSSSCG00000026023	86.5507	33.9244	-1.07904	9.55054e-05	0.000671818	Down	Uncharacterized protein [Source:UniProtKB/TrEMBL;Acc:I3LBQ0]
ENSSSCG00000004695	91.8933	37.0084	-1.03992	9.58091e-05	0.000673654	Down	WD repeat domain 76 [Source:HGNC Symbol;Acc:HGNC:25773]
ENSSSCG00000013377	7.47969	26.7283	2.1095	9.76113e-05	0.000684799	Up	Usher syndrome 1C [Source:HGNC Symbol;Acc:HGNC:12597]
ENSSSCG00000025097	45.9467	12.3361	-1.62488	9.8386e-05	0.000689927	Down	Sus scrofa transmembrane protein 61 (TMEM61), mRNA. [Source:RefSeq mRNA;Acc:NM_001243365]
ENSSSCG00000010653	32.0558	6.16807	-2.10551	0.000105169	0.000733257	Down	TruB pseudouridine (psi) synthase family member 1 [Source:HGNC Symbol;Acc:HGNC:16060]
ENSSSCG00000015873	26.7132	4.11204	-2.42744	0.000113256	0.000784781	Down	activin A receptor, type IC [Source:HGNC Symbol;Acc:HGNC:18123]
ENSSSCG00000012284	69.4543	24.6723	-1.22099	0.000113898	0.000788538	Down	zinc finger protein 182 [Source:HGNC Symbol;Acc:HGNC:13001]
ENSSSCG00000024712	59.8375	19.5322	-1.34301	0.000114637	0.000792611	Down	adenomatosis polyposis coli down-regulated 1 [Source:HGNC Symbol;Acc:HGNC:15718]
ENSSSCG00000005970	92.9618	38.0364	-1.01707	0.000116873	0.000807711	Down	Sus scrofa squalene epoxidase (SQLE), mRNA. [Source:RefSeq mRNA;Acc:NM_001101026]
ENSSSCG00000014095	34.1929	7.19608	-1.97623	0.000120668	0.000830485	Down	zinc finger, BED-type containing 3 [Source:HGNC Symbol;Acc:HGNC:20711]
ENSSSCG00000026043	34.1929	7.19608	-1.97623	0.000120668	0.000830485	Down	transglutaminase 3 [Source:HGNC Symbol;Acc:HGNC:11779]
ENSSSCG00000006857	5.34263	22.6162	2.35392	0.00012626	0.000865758	Up	collagen, type XI, alpha 1 [Source:HGNC Symbol;Acc:HGNC:2186]
ENSSSCG00000021818	55.5634	17.4762	-1.39656	0.000128398	0.000878509	Down	ecto-NOX disulfide-thiol exchanger 1 [Source:HGNC Symbol;Acc:HGNC:25474]
ENSSSCG00000003788	80.1395	30.8403	-1.10551	0.000128691	0.000879753	Down	Prostaglandin E2 receptor EP3 subtype [Source:UniProtKB/Swiss-Prot;Acc:P50131]
ENSSSCG00000000544	11.7538	32.8963	1.75699	0.000129635	0.000884287	Up	Sus scrofa parathyroid hormone-like hormone (PTHLH), mRNA. [Source:RefSeq mRNA;Acc:NM_213916]
ENSSSCG00000008902	53.4263	16.4482	-1.42744	0.000134706	0.000914528	Down	phosphoribosyl pyrophosphate amidotransferase [Source:HGNC Symbol;Acc:HGNC:9238]
ENSSSCG00000030363	23.5076	3.08403	-2.65805	0.00013899	0.000938765	Down	leucine-rich repeat LGI family, member 3 [Source:HGNC Symbol;Acc:HGNC:18711]
ENSSSCG00000023664	35.2614	63.7367	1.12622	0.000139475	0.000941637	Up	Uncharacterized protein [Source:UniProtKB/TrEMBL;Acc:I3LP98]
ENSSSCG00000007717	17.0964	1.02801	-3.78358	0.000141556	0.000954462	Down	Williams Beuren syndrome chromosome region 27 [Source:HGNC Symbol;Acc:HGNC:19068]
ENSSSCG00000010745	17.0964	1.02801	-3.78358	0.000141556	0.000954462	Down	fibronectin type III and ankyrin repeat domains 1 [Source:HGNC Symbol;Acc:HGNC:23527]
ENSSSCG00000010923	17.0964	1.02801	-3.78358	0.000141556	0.000954462	Down	leucine-rich repeat containing G protein-coupled receptor 6 [Source:HGNC Symbol;Acc:HGNC:19719]
ENSSSCG00000014072	38.467	9.2521	-1.78358	0.000141575	0.000953772	Down	ectodermal-neural cortex 1 (with BTB domain) [Source:HGNC Symbol;Acc:HGNC:3345]
ENSSSCG00000026635	78.0025	29.8123	-1.11542	0.000141867	0.000955331	Down	Uncharacterized protein [Source:UniProtKB/TrEMBL;Acc:I3L5Z2]
ENSSSCG00000000419	88.6877	35.9804	-1.02934	0.00014453	0.000969949	Down	Uncharacterized protein [Source:UniProtKB/TrEMBL;Acc:F1SL76]
ENSSSCG00000015037	70.5228	25.7003	-1.18412	0.000147507	0.000987408	Down	Sus scrofa interleukin 18 (interferon-gamma-inducing factor) (IL18), mRNA. [Source:RefSeq mRNA;Acc:NM_213997]
