# Supplementary material for: Identification of candidate genes associated with porcine meat color traits by genome-wide transcriptome analysis
Source: Sci Rep. 2016 Oct 17;6:35224. doi: 10.1038/srep35224 (PMC5066258; doi:10.1038/srep35224)
Supplement: Dataset 9 [file srep35224-s10.xls]

## Sheet: Title and authours
Title
Identification of candidate genes associated to porcine meat color traits using genome-wide transcriptome analysis
Authors
Bojiang Li, Chao Dong, Pinghua Li, Zhuqing Ren, Han Wang, Fengxiang Yu, Caibo Ning, Kaiqing Liu, Wei Wei, Ruihua Huang, Jie Chen,Wangjun Wu* & Honglin Liu*
*the corresponding author

## Sheet: Table S9
Table S9. DEGs used in heatmap analysis
GeneID	Sol35	Bf35	Sol28	Bf36	Bf28	Sol36
ENSSSCG00000009830	3.78473	2.96756	3.86894	3.08746	3.24519	3.78951
ENSSSCG00000011441	3.67542	2.89561	3.94068	3.0278	3.18422	3.72251
ENSSSCG00000025353	3.44246	2.78299	3.67162	2.83011	2.97413	3.47998
ENSSSCG00000011325	3.23702	2.49312	3.52939	2.61665	2.76568	3.32184
ENSSSCG00000024061	3.3206	2.56014	3.58352	2.63241	2.78177	3.38235
ENSSSCG00000010522	2.26347	1.41158	2.30012	1.51563	1.63131	1.8864
ENSSSCG00000006630	2.02422	1.66915	1.98375	1.61006	1.63235	1.98695
ENSSSCG00000026981	1.92961	1.61769	2.10198	1.49632	1.37315	1.96363
ENSSSCG00000016792	2.07078	1.3933	2.01887	0.932895	1.57738	1.4264
ENSSSCG00000030165	2.04551	1.65817	2.04644	1.17442	1.64578	1.70284
ENSSSCG00000009110	1.82182	1.03511	2.17333	1.19385	1.05104	1.8943
ENSSSCG00000010925	1.78054	1.28673	1.82153	1.34369	1.43307	1.66989
ENSSSCG00000027344	1.62156	1.04361	1.87086	1.14456	1.29842	1.65531
ENSSSCG00000006036	2.97878	2.49355	3.05292	2.04838	2.72602	2.58133
ENSSSCG00000015025	2.85816	2.43524	2.93407	2.41908	2.55164	2.76573
ENSSSCG00000002029	2.97297	2.18473	3.24713	2.30187	2.56362	2.94615
ENSSSCG00000006556	2.9758	2.38701	3.19063	2.45685	2.48193	3.00162
ENSSSCG00000013354	2.38376	1.97514	2.94082	2.14449	1.41512	2.60171
ENSSSCG00000004248	2.364	1.74684	2.62506	1.74579	1.78546	2.33872
ENSSSCG00000028808	2.44571	1.4624	2.62429	1.62258	1.60066	2.35073
ENSSSCG00000000138	2.4253	2.9516	1.60438	2.79149	2.94491	2.09982
ENSSSCG00000003088	1.93032	2.82902	2.05083	2.71859	2.40675	2.00349
ENSSSCG00000000864	1.61424	2.07292	1.49257	1.90045	1.85946	1.57492
ENSSSCG00000011557	1.51731	2.39317	1.46131	1.96047	1.789	1.26037
ENSSSCG00000010554	1.43264	2.67007	1.86285	2.13882	2.50528	1.22692
ENSSSCG00000023044	1.89441	2.85298	1.87413	1.80822	2.2882	1.25347
ENSSSCG00000029944	1.68481	2.73395	1.8256	1.67832	2.24008	1.1643
ENSSSCG00000000362	0.226909	1.36862	0.537706	0.707281	0.968894	0.228349
ENSSSCG00000006003	0.341593	1.26913	0.363574	0.883037	0.744113	0.253822
ENSSSCG00000001849	0.58891	1.24909	0.141544	1.0541	0.621924	0.609189
ENSSSCG00000002826	0.30477	1.42818	0.269303	1.20095	0.646923	0.446832
ENSSSCG00000003894	0.559643	1.47946	0.36851	1.17147	0.840288	0.506248
ENSSSCG00000026054	0.628368	1.39677	0.376212	1.0813	0.743094	0.453731
ENSSSCG00000010529	0.973834	1.70273	0.879446	1.78551	1.21662	1.16378
ENSSSCG00000017801	1.04393	1.83021	0.753369	1.70092	1.19444	1.03977
ENSSSCG00000007043	1.40781	1.86272	1.03514	1.3652	1.38028	0.82893
ENSSSCG00000021602	1.06402	1.92159	0.754822	1.53264	1.18538	0.697491
ENSSSCG00000007346	1.09868	1.71447	0.828789	1.2391	1.30683	0.811334
ENSSSCG00000025541	0.895196	1.75537	0.990081	1.33745	1.46027	0.687386
ENSSSCG00000006245	0.661841	1.68672	0.622753	1.69663	0.942003	0.889072
ENSSSCG00000013056	0.751733	1.52595	0.558553	1.46619	1.04123	0.666031
ENSSSCG00000010991	0.796442	1.25933	0.619427	1.35171	1.22993	0.967038
ENSSSCG00000010479	0.64915	1.46489	0.766152	1.25104	1.07199	0.668088
ENSSSCG00000011630	0.524266	1.24219	0.65761	1.16839	1.00184	0.574031
ENSSSCG00000013400	1.01858	0.701999	0.418914	0.461243	1.30155	1.13348
ENSSSCG00000011646	1.3632	0.829882	1.32462	1.05359	1.67288	1.52262
ENSSSCG00000020731	1.63304	1.23674	1.01915	0.777485	1.84543	1.57995
ENSSSCG00000001494	1.51288	1.06164	1.55162	0.962507	1.1022	1.53461
ENSSSCG00000007288	1.3626	0.841403	1.8036	0.848725	0.918659	1.31668
ENSSSCG00000027519	1.25463	0.587722	1.56095	0.614275	0.525822	1.35403
ENSSSCG00000028777	1.15656	0.771617	1.68497	0.74138	0.227089	1.47418
ENSSSCG00000010429	1.19162	0.471233	1.2546	0.375737	0.678855	0.888039
ENSSSCG00000024681	1.26214	0.0745239	1.46889	0.305824	0.538599	1.26093
ENSSSCG00000002279	0.11401	1.14125	0.0493731	1.31983	0.91269	-0.340464
ENSSSCG00000002993	-0.0191334	1.05976	0.0161555	0.780929	0.612063	-1.13136
ENSSSCG00000000591	-0.323032	0.607594	-0.241088	0.301225	0.119882	-0.27043
ENSSSCG00000012138	-0.277613	1.18188	-0.245346	0.267524	0.370217	-0.334138
ENSSSCG00000022808	0.109646	1.07206	0.171112	0.81982	0.609882	-0.216239
ENSSSCG00000030626	0.24937	1.21217	0.225852	0.669466	0.706052	-0.0402433
ENSSSCG00000022069	0.158242	0.691691	-0.0970729	0.599708	0.350849	0.12691
ENSSSCG00000027404	0.167937	0.960423	-0.0106392	0.748715	0.434345	0.268531
ENSSSCG00000012663	0.66847	0.302699	0.290925	0.141011	0.596641	0.678318
ENSSSCG00000016698	0.648965	0.132132	0.530917	0.215955	0.158453	0.776338
ENSSSCG00000025578	0.850487	0.524578	0.865773	0.534382	0.35526	0.929051
ENSSSCG00000000997	0.873367	0.540292	1.19784	0.561626	0.548439	1.02939
ENSSSCG00000005278	0.87505	0.525472	1.04002	0.613662	0.569596	0.940561
ENSSSCG00000023181	0.962147	0.272862	0.987389	-0.00100003	-0.00744648	0.628409
ENSSSCG00000013401	0.765579	0.0998187	0.961971	0.282396	0.448892	0.659479
ENSSSCG00000030999	0.80896	0.3009	0.998608	-0.031097	0.513164	0.68842
ENSSSCG00000000216	0.278594	-0.0751524	0.0673313	-0.267767	-0.617803	0.138271
ENSSSCG00000022846	0.371474	-0.244735	0.561507	-0.0346572	-0.136083	0.568319
ENSSSCG00000006333	0.532525	0.00616643	0.852462	0.135133	0.015234	0.508031
ENSSSCG00000015584	0.269653	-0.0710923	0.732715	0.163877	0.0186173	0.537366
ENSSSCG00000015893	0.491446	-0.354479	0.639925	-0.503347	0.136435	-0.0015227
ENSSSCG00000009283	0.393558	0.0695201	0.444466	-0.122456	0.105204	0.271772
ENSSSCG00000007857	0.176699	-0.284582	0.484129	-0.326334	0.0728746	0.282894
ENSSSCG00000030217	0.159657	-0.266642	0.252197	-0.211407	-0.200866	0.191479
ENSSSCG00000015211	-3	0.213332	0.312093	0.307432	-0.368049	-0.87031
ENSSSCG00000008768	-0.336393	-0.767004	-0.152119	-0.782516	-1.03527	-0.169604
ENSSSCG00000000577	-0.292685	0.340266	-0.851089	0.120738	-0.100891	-0.521722
ENSSSCG00000016030	-0.851706	0.132196	-1.13371	0.26081	-0.138406	-0.72515
ENSSSCG00000016878	-0.830032	0.0121621	-0.878112	0.0535778	-0.26817	-0.351445
ENSSSCG00000029666	-0.0187252	-3	-0.242832	-3	-1.68194	0.22282
ENSSSCG00000015239	0.390458	-1.19111	1.38194	-1.13549	-1.11238	0.888556
ENSSSCG00000009529	1.21108	-0.758952	1.18064	-0.226726	0.0978124	0.8006
ENSSSCG00000024428	0.584309	-0.373454	1.0819	-0.841035	-0.817585	0.370161
ENSSSCG00000017909	0.643275	-0.0379149	0.820044	-0.329476	-0.114074	0.587576
ENSSSCG00000023287	0.710642	-0.449649	0.826457	-0.570571	-0.245958	0.6707
