# Supplementary material for: Identification of candidate genes associated with porcine meat color traits by genome-wide transcriptome analysis
Source: Sci Rep. 2016 Oct 17;6:35224. doi: 10.1038/srep35224 (PMC5066258; doi:10.1038/srep35224)
Supplement: Dataset 10 [file srep35224-s11.xls]

## Sheet: Title and authours
Title
Identification of candidate genes associated to porcine meat color traits using genome-wide transcriptome analysis
Authors
Bojiang Li, Chao Dong, Pinghua Li, Zhuqing Ren, Han Wang, Fengxiang Yu, Caibo Ning, Kaiqing Liu, Wei Wei, Ruihua Huang, Jie Chen, Wangjun Wu* & Honglin Liu*
*the corresponding author

## Sheet: Bf-vs-Sol
Table S10. Detail information of GO Enrichment of DEGs from DEseq2
Class	GO_ID	Term	DEGs_In_Term	All_Gene_In_Term	Correct_P-Value
CC	GO:0005861	troponin complex	4	7	3.79374e-05
CC	GO:0090534	calcium ion-transporting ATPase complex	2	2	0.0191661
CC	GO:0070062	extracellular vesicular exosome	28	2381	0.0326375
CC	GO:0005892	acetylcholine-gated channel complex	3	21	0.0637046
CC	GO:0016461	unconventional myosin complex	2	5	0.0758442
CC	GO:0005859	muscle myosin complex	2	10	0.27937
CC	GO:0034362	low-density lipoprotein particle	2	11	0.291629
CC	GO:0030018	Z disc	4	99	0.346183
CC	GO:0005779	integral component of peroxisomal membrane	2	14	0.371288
CC	GO:0033017	sarcoplasmic reticulum membrane	2	17	0.494087
CC	GO:0055037	recycling endosome	3	62	0.559778
CC	GO:0005829	cytosol	18	1715	0.608238
CC	GO:0014801	longitudinal sarcoplasmic reticulum	1	2	1
CC	GO:0034363	intermediate-density lipoprotein particle	1	3	1
CC	GO:0035339	SPOTS complex	1	3	1
CC	GO:0031262	Ndc80 complex	1	4	1
CC	GO:0032432	actin filament bundle	1	4	1
CC	GO:0097470	ribbon synapse	1	4	1
CC	GO:0005784	Sec61 translocon complex	1	5	1
CC	GO:0005862	muscle thin filament tropomyosin	1	5	1
CC	GO:0032059	bleb	1	5	1
CC	GO:0000506	glycosylphosphatidylinositol-N-acetylglucosaminyltransferase (GPI-GnT) complex	1	6	1
CC	GO:0001725	stress fiber	2	56	1
CC	GO:0031672	A band	1	7	1
CC	GO:0043025	neuronal cell body	4	232	1
CC	GO:0005942	phosphatidylinositol 3-kinase complex	1	8	1
CC	GO:0031430	M band	1	8	1
CC	GO:0042622	photoreceptor outer segment membrane	1	8	1
CC	GO:0043005	neuron projection	3	143	1
CC	GO:0005815	microtubule organizing center	2	64	1
CC	GO:0005865	striated muscle thin filament	1	9	1
CC	GO:0031985	Golgi cisterna	1	9	1
CC	GO:0032982	myosin filament	1	9	1
CC	GO:0042627	chylomicron	1	9	1
CC	GO:0042629	mast cell granule	1	9	1
CC	GO:0005929	cilium	2	66	1
CC	GO:0031012	extracellular matrix	2	66	1
CC	GO:0005819	spindle	2	67	1
CC	GO:0045211	postsynaptic membrane	3	154	1
CC	GO:0005641	nuclear envelope lumen	1	11	1
CC	GO:0031235	intrinsic component of the cytoplasmic side of the plasma membrane	1	11	1
CC	GO:0005788	endoplasmic reticulum lumen	2	74	1
CC	GO:0072562	blood microparticle	2	75	1
CC	GO:0097225	sperm midpiece	1	12	1
CC	GO:0030054	cell junction	4	281	1
CC	GO:0031674	I band	1	13	1
CC	GO:0034361	very-low-density lipoprotein particle	1	15	1
CC	GO:0034364	high-density lipoprotein particle	1	15	1
CC	GO:0002102	podosome	1	17	1
CC	GO:0005789	endoplasmic reticulum membrane	5	442	1
CC	GO:0016324	apical plasma membrane	3	201	1
CC	GO:0005802	trans-Golgi network	2	101	1
CC	GO:0005719	nuclear euchromatin	1	21	1
CC	GO:0030016	myofibril	1	21	1
CC	GO:0030863	cortical cytoskeleton	1	23	1
CC	GO:0048471	perinuclear region of cytoplasm	5	484	1
CC	GO:0031941	filamentous actin	1	27	1
CC	GO:0005763	mitochondrial small ribosomal subunit	1	29	1
CC	GO:0031982	vesicle	1	29	1
CC	GO:0005634	nucleus	15	2049	1
CC	GO:0014704	intercalated disc	1	32	1
CC	GO:0005769	early endosome	2	135	1
CC	GO:0005905	coated pit	1	34	1
CC	GO:0016459	myosin complex	1	34	1
CC	GO:0005783	endoplasmic reticulum	4	402	1
CC	GO:0015629	actin cytoskeleton	2	140	1
CC	GO:0016323	basolateral plasma membrane	2	140	1
CC	GO:0045121	membrane raft	2	142	1
CC	GO:0005622	intracellular	4	414	1
CC	GO:0031966	mitochondrial membrane	1	39	1
CC	GO:0032154	cleavage furrow	1	40	1
CC	GO:0031965	nuclear membrane	2	150	1
CC	GO:0030173	integral component of Golgi membrane	1	41	1
CC	GO:0043234	protein complex	2	154	1
CC	GO:0005739	mitochondrion	6	734	1
CC	GO:0030139	endocytic vesicle	1	44	1
CC	GO:0030424	axon	2	159	1
CC	GO:0012505	endomembrane system	1	45	1
CC	GO:0043209	myelin sheath	2	163	1
CC	GO:0005886	plasma membrane	12	1746	1
CC	GO:0016021	integral component of membrane	17	2590	1
CC	GO:0030175	filopodium	1	53	1
CC	GO:0009897	external side of plasma membrane	2	178	1
CC	GO:0005903	brush border	1	56	1
CC	GO:0030176	integral component of endoplasmic reticulum membrane	1	57	1
CC	GO:0005604	basement membrane	1	60	1
CC	GO:0005887	integral component of plasma membrane	6	847	1
CC	GO:0032587	ruffle membrane	1	71	1
CC	GO:0015630	microtubule cytoskeleton	1	74	1
CC	GO:0005794	Golgi apparatus	4	540	1
CC	GO:0005925	focal adhesion	3	384	1
CC	GO:0043235	receptor complex	1	83	1
CC	GO:0005737	cytoplasm	14	2291	1
CC	GO:0042470	melanosome	1	85	1
CC	GO:0030426	growth cone	1	86	1
CC	GO:0005615	extracellular space	6	916	1
CC	GO:0005741	mitochondrial outer membrane	1	95	1
CC	GO:0005911	cell-cell junction	1	98	1
CC	GO:0045202	synapse	1	98	1
CC	GO:0005743	mitochondrial inner membrane	2	279	1
CC	GO:0005759	mitochondrial matrix	1	143	1
CC	GO:0005578	proteinaceous extracellular matrix	1	158	1
CC	GO:0009986	cell surface	2	359	1
CC	GO:0005576	extracellular region	2	373	1
CC	GO:0005667	transcription factor complex	1	170	1
CC	GO:0005874	microtubule	1	185	1
CC	GO:0005856	cytoskeleton	1	187	1
CC	GO:0016020	membrane	3	951	1
CC	GO:0005730	nucleolus	1	660	1
CC	GO:0005654	nucleoplasm	4	1679	1
CC	GO:0000015	phosphopyruvate hydratase complex	0	6	1
CC	GO:0000109	nucleotide-excision repair complex	0	2	1
CC	GO:0000110	nucleotide-excision repair factor 1 complex	0	2	1
CC	GO:0000118	histone deacetylase complex	0	26	1
CC	GO:0000120	RNA polymerase I transcription factor complex	0	2	1
CC	GO:0000123	histone acetyltransferase complex	0	16	1
CC	GO:0000124	SAGA complex	0	10	1
CC	GO:0000125	PCAF complex	0	6	1
CC	GO:0000126	transcription factor TFIIIB complex	0	1	1
CC	GO:0000127	transcription factor TFIIIC complex	0	3	1
CC	GO:0000137	Golgi cis cisterna	0	5	1
CC	GO:0000138	Golgi trans cisterna	0	3	1
CC	GO:0000139	Golgi membrane	0	259	1
CC	GO:0000145	exocyst	0	19	1
CC	GO:0000151	ubiquitin ligase complex	0	61	1
CC	GO:0000152	nuclear ubiquitin ligase complex	0	3	1
CC	GO:0000153	cytoplasmic ubiquitin ligase complex	0	1	1
CC	GO:0000159	protein phosphatase type 2A complex	0	19	1
CC	GO:0000164	protein phosphatase type 1 complex	0	11	1
CC	GO:0000172	ribonuclease MRP complex	0	1	1
CC	GO:0000176	nuclear exosome (RNase complex)	0	18	1
CC	GO:0000177	cytoplasmic exosome (RNase complex)	0	17	1
CC	GO:0000178	exosome (RNase complex)	0	3	1
CC	GO:0000214	tRNA-intron endonuclease complex	0	3	1
CC	GO:0000220	vacuolar proton-transporting V-type ATPase, V0 domain	0	4	1
CC	GO:0000221	vacuolar proton-transporting V-type ATPase, V1 domain	0	1	1
CC	GO:0000228	nuclear chromosome	0	13	1
CC	GO:0000235	astral microtubule	0	1	1
CC	GO:0000242	pericentriolar material	0	12	1
CC	GO:0000243	commitment complex	0	6	1
CC	GO:0000275	mitochondrial proton-transporting ATP synthase complex, catalytic core F(1)	0	2	1
CC	GO:0000276	mitochondrial proton-transporting ATP synthase complex, coupling factor F(o)	0	9	1
CC	GO:0000307	cyclin-dependent protein kinase holoenzyme complex	0	15	1
CC	GO:0000308	cytoplasmic cyclin-dependent protein kinase holoenzyme complex	0	3	1
CC	GO:0000322	storage vacuole	0	2	1
CC	GO:0000333	telomerase catalytic core complex	0	1	1
CC	GO:0000346	transcription export complex	0	5	1
CC	GO:0000407	pre-autophagosomal structure	0	24	1
CC	GO:0000408	EKC/KEOPS complex	0	3	1
CC	GO:0000421	autophagic vacuole membrane	0	19	1
CC	GO:0000439	core TFIIH complex	0	5	1
CC	GO:0000444	MIS12/MIND type complex	0	3	1
CC	GO:0000445	THO complex part of transcription export complex	0	5	1
CC	GO:0000502	proteasome complex	0	20	1
CC	GO:0000775	chromosome, centromeric region	0	30	1
CC	GO:0000776	kinetochore	0	47	1
CC	GO:0000777	condensed chromosome kinetochore	0	35	1
CC	GO:0000778	condensed nuclear chromosome kinetochore	0	5	1
CC	GO:0000779	condensed chromosome, centromeric region	0	4	1
CC	GO:0000780	condensed nuclear chromosome, centromeric region	0	8	1
CC	GO:0000781	chromosome, telomeric region	0	22	1
CC	GO:0000783	nuclear telomere cap complex	0	4	1
CC	GO:0000784	nuclear chromosome, telomeric region	0	32	1
CC	GO:0000785	chromatin	0	74	1
CC	GO:0000786	nucleosome	0	38	1
CC	GO:0000788	nuclear nucleosome	0	28	1
CC	GO:0000789	cytoplasmic chromatin	0	1	1
CC	GO:0000790	nuclear chromatin	0	151	1
CC	GO:0000791	euchromatin	0	9	1
CC	GO:0000792	heterochromatin	0	19	1
CC	GO:0000793	condensed chromosome	0	20	1
CC	GO:0000794	condensed nuclear chromosome	0	23	1
CC	GO:0000795	synaptonemal complex	0	11	1
CC	GO:0000796	condensin complex	0	4	1
CC	GO:0000800	lateral element	0	12	1
CC	GO:0000801	central element	0	7	1
CC	GO:0000802	transverse filament	0	1	1
CC	GO:0000805	X chromosome	0	1	1
CC	GO:0000806	Y chromosome	0	1	1
CC	GO:0000811	GINS complex	0	2	1
CC	GO:0000812	Swr1 complex	0	10	1
CC	GO:0000813	ESCRT I complex	0	11	1
CC	GO:0000814	ESCRT II complex	0	2	1
CC	GO:0000815	ESCRT III complex	0	5	1
CC	GO:0000836	Hrd1p ubiquitin ligase complex	0	5	1
CC	GO:0000839	Hrd1p ubiquitin ligase ERAD-L complex	0	1	1
CC	GO:0000922	spindle pole	0	79	1
CC	GO:0000923	equatorial microtubule organizing center	0	4	1
CC	GO:0000930	gamma-tubulin complex	0	10	1
CC	GO:0000932	cytoplasmic mRNA processing body	0	61	1
CC	GO:0000938	GARP complex	0	2	1
CC	GO:0000939	condensed chromosome inner kinetochore	0	2	1
CC	GO:0000940	condensed chromosome outer kinetochore	0	9	1
CC	GO:0000942	condensed nuclear chromosome outer kinetochore	0	5	1
CC	GO:0000974	Prp19 complex	0	15	1
CC	GO:0001401	mitochondrial sorting and assembly machinery complex	0	2	1
CC	GO:0001405	presequence translocase-associated import motor	0	3	1
CC	GO:0001518	voltage-gated sodium channel complex	0	13	1
CC	GO:0001520	outer dense fiber	0	7	1
CC	GO:0001527	microfibril	0	8	1
CC	GO:0001533	cornified envelope	0	11	1
CC	GO:0001650	fibrillar center	0	5	1
CC	GO:0001652	granular component	0	1	1
CC	GO:0001669	acrosomal vesicle	0	44	1
CC	GO:0001673	male germ cell nucleus	0	15	1
CC	GO:0001674	female germ cell nucleus	0	1	1
CC	GO:0001726	ruffle	0	61	1
CC	GO:0001739	sex chromatin	0	10	1
CC	GO:0001740	Barr body	0	6	1
CC	GO:0001741	XY body	0	17	1
CC	GO:0001750	photoreceptor outer segment	0	42	1
CC	GO:0001772	immunological synapse	0	23	1
CC	GO:0001891	phagocytic cup	0	10	1
CC	GO:0001917	photoreceptor inner segment	0	29	1
CC	GO:0001931	uropod	0	11	1
CC	GO:0001939	female pronucleus	0	5	1
CC	GO:0001940	male pronucleus	0	3	1
CC	GO:0002080	acrosomal membrane	0	18	1
CC	GO:0002081	outer acrosomal membrane	0	1	1
CC	GO:0002116	semaphorin receptor complex	0	3	1
CC	GO:0002133	polycystin complex	0	2	1
CC	GO:0002141	stereocilia ankle link	0	2	1
CC	GO:0002142	stereocilia ankle link complex	0	1	1
CC	GO:0002177	manchette	0	4	1
CC	GO:0002178	palmitoyltransferase complex	0	3	1
CC	GO:0002189	ribose phosphate diphosphokinase complex	0	4	1
CC	GO:0002193	MAML1-RBP-Jkappa- ICN1 complex	0	2	1
CC	GO:0002199	zona pellucida receptor complex	0	9	1
CC	GO:0002944	cyclin K-CDK12 complex	0	2	1
CC	GO:0002945	cyclin K-CDK13 complex	0	2	1
CC	GO:0002947	tumor necrosis factor receptor superfamily complex	0	1	1
CC	GO:0005577	fibrinogen complex	0	7	1
CC	GO:0005579	membrane attack complex	0	6	1
CC	GO:0005581	collagen	0	57	1
CC	GO:0005583	fibrillar collagen	0	5	1
CC	GO:0005584	collagen type I	0	8	1
CC	GO:0005585	collagen type II	0	1	1
CC	GO:0005586	collagen type III	0	1	1
CC	GO:0005587	collagen type IV	0	4	1
CC	GO:0005588	collagen type V	0	4	1
CC	GO:0005592	collagen type XI	0	3	1
CC	GO:0005594	collagen type IX	0	1	1
CC	GO:0005605	basal lamina	0	14	1
CC	GO:0005606	laminin-1 complex	0	3	1
CC	GO:0005608	laminin-3 complex	0	1	1
CC	GO:0005610	laminin-5 complex	0	2	1
CC	GO:0005614	interstitial matrix	0	18	1
CC	GO:0005618	cell wall	0	2	1
CC	GO:0005623	cell	0	52	1
CC	GO:0005635	nuclear envelope	0	60	1
CC	GO:0005637	nuclear inner membrane	0	34	1
CC	GO:0005638	lamin filament	0	6	1
CC	GO:0005639	integral component of nuclear inner membrane	0	7	1
CC	GO:0005640	nuclear outer membrane	0	15	1
CC	GO:0005642	annulate lamellae	0	3	1
CC	GO:0005643	nuclear pore	0	38	1
CC	GO:0005652	nuclear lamina	0	3	1
CC	GO:0005655	nucleolar ribonuclease P complex	0	4	1
CC	GO:0005656	nuclear pre-replicative complex	0	1	1
CC	GO:0005657	replication fork	0	18	1
CC	GO:0005658	alpha DNA polymerase:primase complex	0	4	1
CC	GO:0005662	DNA replication factor A complex	0	12	1
CC	GO:0005663	DNA replication factor C complex	0	5	1
CC	GO:0005664	nuclear origin of replication recognition complex	0	9	1
CC	GO:0005665	DNA-directed RNA polymerase II, core complex	0	18	1
CC	GO:0005666	DNA-directed RNA polymerase III complex	0	19	1
CC	GO:0005668	RNA polymerase transcription factor SL1 complex	0	3	1
CC	GO:0005669	transcription factor TFIID complex	0	20	1
CC	GO:0005671	Ada2/Gcn5/Ada3 transcription activator complex	0	15	1
CC	GO:0005672	transcription factor TFIIA complex	0	4	1
CC	GO:0005673	transcription factor TFIIE complex	0	1	1
CC	GO:0005674	transcription factor TFIIF complex	0	2	1
CC	GO:0005675	holo TFIIH complex	0	12	1
CC	GO:0005677	chromatin silencing complex	0	6	1
CC	GO:0005680	anaphase-promoting complex	0	25	1
CC	GO:0005681	spliceosomal complex	0	48	1
CC	GO:0005682	U5 snRNP	0	18	1
CC	GO:0005683	U7 snRNP	0	7	1
CC	GO:0005684	U2-type spliceosomal complex	0	2	1
CC	GO:0005685	U1 snRNP	0	17	1
CC	GO:0005686	U2 snRNP	0	13	1
CC	GO:0005687	U4 snRNP	0	10	1
CC	GO:0005688	U6 snRNP	0	9	1
CC	GO:0005689	U12-type spliceosomal complex	0	32	1
CC	GO:0005690	U4atac snRNP	0	1	1
CC	GO:0005691	U6atac snRNP	0	1	1
CC	GO:0005694	chromosome	0	35	1
CC	GO:0005697	telomerase holoenzyme complex	0	3	1
CC	GO:0005700	polytene chromosome	0	3	1
CC	GO:0005712	chiasma	0	1	1
CC	GO:0005720	nuclear heterochromatin	0	13	1
CC	GO:0005721	centromeric heterochromatin	0	8	1
CC	GO:0005724	nuclear telomeric heterochromatin	0	1	1
CC	GO:0005726	perichromatin fibrils	0	1	1
CC	GO:0005732	small nucleolar ribonucleoprotein complex	0	7	1
CC	GO:0005736	DNA-directed RNA polymerase I complex	0	15	1
CC	GO:0005740	mitochondrial envelope	0	4	1
CC	GO:0005742	mitochondrial outer membrane translocase complex	0	8	1
CC	GO:0005744	mitochondrial inner membrane presequence translocase complex	0	7	1
CC	GO:0005746	mitochondrial respiratory chain	0	6	1
CC	GO:0005747	mitochondrial respiratory chain complex I	0	41	1
CC	GO:0005749	mitochondrial respiratory chain complex II	0	4	1
CC	GO:0005750	mitochondrial respiratory chain complex III	0	6	1
CC	GO:0005751	mitochondrial respiratory chain complex IV	0	9	1
CC	GO:0005753	mitochondrial proton-transporting ATP synthase complex	0	9	1
CC	GO:0005757	mitochondrial permeability transition pore complex	0	3	1
CC	GO:0005758	mitochondrial intermembrane space	0	53	1
CC	GO:0005760	gamma DNA polymerase complex	0	3	1
CC	GO:0005761	mitochondrial ribosome	0	5	1
CC	GO:0005762	mitochondrial large ribosomal subunit	0	28	1
CC	GO:0005764	lysosome	0	135	1
CC	GO:0005765	lysosomal membrane	0	190	1
CC	GO:0005767	secondary lysosome	0	1	1
CC	GO:0005768	endosome	0	128	1
CC	GO:0005770	late endosome	0	77	1
CC	GO:0005771	multivesicular body	0	24	1
CC	GO:0005773	vacuole	0	8	1
CC	GO:0005774	vacuolar membrane	0	15	1
CC	GO:0005775	vacuolar lumen	0	1	1
CC	GO:0005776	autophagic vacuole	0	36	1
CC	GO:0005777	peroxisome	0	47	1
CC	GO:0005778	peroxisomal membrane	0	30	1
CC	GO:0005782	peroxisomal matrix	0	14	1
CC	GO:0005785	signal recognition particle receptor complex	0	2	1
CC	GO:0005786	signal recognition particle, endoplasmic reticulum targeting	0	7	1
CC	GO:0005787	signal peptidase complex	0	3	1
CC	GO:0005790	smooth endoplasmic reticulum	0	17	1
CC	GO:0005791	rough endoplasmic reticulum	0	31	1
CC	GO:0005793	endoplasmic reticulum-Golgi intermediate compartment	0	29	1
CC	GO:0005795	Golgi stack	0	22	1
CC	GO:0005796	Golgi lumen	0	26	1
CC	GO:0005797	Golgi medial cisterna	0	4	1
CC	GO:0005798	Golgi-associated vesicle	0	10	1
CC	GO:0005801	cis-Golgi network	0	24	1
CC	GO:0005811	lipid particle	0	52	1
CC	GO:0005813	centrosome	0	328	1
CC	GO:0005814	centriole	0	67	1
CC	GO:0005816	spindle pole body	0	3	1
CC	GO:0005826	actomyosin contractile ring	0	3	1
CC	GO:0005827	polar microtubule	0	7	1
CC	GO:0005828	kinetochore microtubule	0	3	1
CC	GO:0005832	chaperonin-containing T-complex	0	8	1
CC	GO:0005833	hemoglobin complex	0	6	1
CC	GO:0005834	heterotrimeric G-protein complex	0	35	1
CC	GO:0005838	proteasome regulatory particle	0	6	1
CC	GO:0005839	proteasome core complex	0	14	1
CC	GO:0005840	ribosome	0	51	1
CC	GO:0005844	polysome	0	32	1
CC	GO:0005845	mRNA cap binding complex	0	16	1
CC	GO:0005846	nuclear cap binding complex	0	5	1
CC	GO:0005847	mRNA cleavage and polyadenylation specificity factor complex	0	12	1
CC	GO:0005849	mRNA cleavage factor complex	0	5	1
CC	GO:0005850	eukaryotic translation initiation factor 2 complex	0	2	1
CC	GO:0005851	eukaryotic translation initiation factor 2B complex	0	7	1
CC	GO:0005852	eukaryotic translation initiation factor 3 complex	0	9	1
CC	GO:0005853	eukaryotic translation elongation factor 1 complex	0	4	1
CC	GO:0005854	nascent polypeptide-associated complex	0	1	1
CC	GO:0005858	axonemal dynein complex	0	2	1
CC	GO:0005863	striated muscle myosin thick filament	0	2	1
CC	GO:0005868	cytoplasmic dynein complex	0	11	1
CC	GO:0005869	dynactin complex	0	11	1
CC	GO:0005871	kinesin complex	0	44	1
CC	GO:0005873	plus-end kinesin complex	0	1	1
CC	GO:0005875	microtubule associated complex	0	17	1
CC	GO:0005876	spindle microtubule	0	38	1
CC	GO:0005881	cytoplasmic microtubule	0	39	1
CC	GO:0005882	intermediate filament	0	40	1
CC	GO:0005883	neurofilament	0	8	1
CC	GO:0005884	actin filament	0	40	1
CC	GO:0005885	Arp2/3 protein complex	0	11	1
CC	GO:0005889	hydrogen:potassium-exchanging ATPase complex	0	1	1
CC	GO:0005890	sodium:potassium-exchanging ATPase complex	0	11	1
CC	GO:0005891	voltage-gated calcium channel complex	0	24	1
CC	GO:0005896	interleukin-6 receptor complex	0	3	1
CC	GO:0005899	insulin receptor complex	0	1	1
CC	GO:0005900	oncostatin-M receptor complex	0	2	1
CC	GO:0005901	caveola	0	50	1
CC	GO:0005902	microvillus	0	37	1
CC	GO:0005912	adherens junction	0	16	1
CC	GO:0005913	cell-cell adherens junction	0	32	1
CC	GO:0005914	spot adherens junction	0	4	1
CC	GO:0005915	zonula adherens	0	6	1
CC	GO:0005916	fascia adherens	0	13	1
CC	GO:0005921	gap junction	0	10	1
CC	GO:0005922	connexon complex	0	10	1
CC	GO:0005923	tight junction	0	81	1
CC	GO:0005927	muscle tendon junction	0	3	1
CC	GO:0005930	axoneme	0	48	1
CC	GO:0005938	cell cortex	0	84	1
CC	GO:0005943	1-phosphatidylinositol-4-phosphate 3-kinase, class IA complex	0	3	1
CC	GO:0005944	1-phosphatidylinositol-4-phosphate 3-kinase, class IB complex	0	4	1
CC	GO:0005945	6-phosphofructokinase complex	0	2	1
CC	GO:0005947	mitochondrial alpha-ketoglutarate dehydrogenase complex	0	3	1
CC	GO:0005952	cAMP-dependent protein kinase complex	0	6	1
CC	GO:0005953	CAAX-protein geranylgeranyltransferase complex	0	1	1
CC	GO:0005954	calcium- and calmodulin-dependent protein kinase complex	0	1	1
CC	GO:0005955	calcineurin complex	0	12	1
CC	GO:0005956	protein kinase CK2 complex	0	1	1
CC	GO:0005958	DNA-dependent protein kinase-DNA ligase 4 complex	0	5	1
CC	GO:0005960	glycine cleavage complex	0	2	1
CC	GO:0005964	phosphorylase kinase complex	0	6	1
CC	GO:0005965	protein farnesyltransferase complex	0	2	1
CC	GO:0005967	mitochondrial pyruvate dehydrogenase complex	0	2	1
CC	GO:0005968	Rab-protein geranylgeranyltransferase complex	0	3	1
CC	GO:0005969	serine-pyruvate aminotransferase complex	0	1	1
CC	GO:0005971	ribonucleoside-diphosphate reductase complex	0	4	1
CC	GO:0008021	synaptic vesicle	0	67	1
CC	GO:0008023	transcription elongation factor complex	0	15	1
CC	GO:0008024	positive transcription elongation factor complex b	0	4	1
CC	GO:0008043	intracellular ferritin complex	0	3	1
CC	GO:0008074	guanylate cyclase complex, soluble	0	12	1
CC	GO:0008076	voltage-gated potassium channel complex	0	78	1
CC	GO:0008091	spectrin	0	3	1
CC	GO:0008180	COP9 signalosome	0	21	1
CC	GO:0008250	oligosaccharyltransferase complex	0	11	1
CC	GO:0008274	gamma-tubulin ring complex	0	5	1
CC	GO:0008275	gamma-tubulin small complex	0	3	1
CC	GO:0008278	cohesin complex	0	3	1
CC	GO:0008280	cohesin core heterodimer	0	4	1
CC	GO:0008282	ATP-sensitive potassium channel complex	0	2	1
CC	GO:0008290	F-actin capping protein complex	0	10	1
CC	GO:0008305	integrin complex	0	15	1
CC	GO:0008328	ionotropic glutamate receptor complex	0	5	1
CC	GO:0008352	katanin complex	0	1	1
CC	GO:0008385	IkappaB kinase complex	0	8	1
CC	GO:0008537	proteasome activator complex	0	3	1
CC	GO:0008540	proteasome regulatory particle, base subcomplex	0	15	1
CC	GO:0008541	proteasome regulatory particle, lid subcomplex	0	3	1
CC	GO:0008622	epsilon DNA polymerase complex	0	3	1
CC	GO:0008623	CHRAC	0	1	1
CC	GO:0009279	cell outer membrane	0	3	1
CC	GO:0009295	nucleoid	0	1	1
CC	GO:0009317	acetyl-CoA carboxylase complex	0	1	1
CC	GO:0009328	phenylalanine-tRNA ligase complex	0	3	1
CC	GO:0009330	DNA topoisomerase complex (ATP-hydrolyzing)	0	2	1
CC	GO:0009331	glycerol-3-phosphate dehydrogenase complex	0	3	1
CC	GO:0009346	citrate lyase complex	0	1	1
CC	GO:0009353	mitochondrial oxoglutarate dehydrogenase complex	0	1	1
CC	GO:0009368	endopeptidase Clp complex	0	1	1
CC	GO:0009841	mitochondrial endopeptidase Clp complex	0	1	1
CC	GO:0009898	cytoplasmic side of plasma membrane	0	37	1
CC	GO:0009925	basal plasma membrane	0	35	1
CC	GO:0010008	endosome membrane	0	92	1
CC	GO:0010009	cytoplasmic side of endosome membrane	0	2	1
CC	GO:0010369	chromocenter	0	13	1
CC	GO:0010370	perinucleolar chromocenter	0	2	1
CC	GO:0010494	cytoplasmic stress granule	0	41	1
CC	GO:0012506	vesicle membrane	0	14	1
CC	GO:0012507	ER to Golgi transport vesicle membrane	0	12	1
CC	GO:0014069	postsynaptic density	0	96	1
CC	GO:0014701	junctional sarcoplasmic reticulum membrane	0	7	1
CC	GO:0014731	spectrin-associated cytoskeleton	0	3	1
CC	GO:0014802	terminal cisterna	0	3	1
CC	GO:0014804	terminal cisterna lumen	0	1	1
CC	GO:0015030	Cajal body	0	30	1
CC	GO:0015934	large ribosomal subunit	0	5	1
CC	GO:0015935	small ribosomal subunit	0	3	1
CC	GO:0016010	dystrophin-associated glycoprotein complex	0	10	1
CC	GO:0016011	dystroglycan complex	0	1	1
CC	GO:0016012	sarcoglycan complex	0	9	1
CC	GO:0016013	syntrophin complex	0	3	1
CC	GO:0016023	cytoplasmic membrane-bounded vesicle	0	88	1
CC	GO:0016035	zeta DNA polymerase complex	0	7	1
CC	GO:0016222	procollagen-proline 4-dioxygenase complex	0	2	1
CC	GO:0016234	inclusion body	0	13	1
CC	GO:0016235	aggresome	0	29	1
CC	GO:0016272	prefoldin complex	0	8	1
CC	GO:0016281	eukaryotic translation initiation factor 4F complex	0	5	1
CC	GO:0016282	eukaryotic 43S preinitiation complex	0	10	1
CC	GO:0016327	apicolateral plasma membrane	0	10	1
CC	GO:0016328	lateral plasma membrane	0	46	1
CC	GO:0016342	catenin complex	0	11	1
CC	GO:0016363	nuclear matrix	0	64	1
CC	GO:0016442	RISC complex	0	9	1
CC	GO:0016460	myosin II complex	0	10	1
CC	GO:0016471	vacuolar proton-transporting V-type ATPase complex	0	7	1
CC	GO:0016507	mitochondrial fatty acid beta-oxidation multienzyme complex	0	2	1
CC	GO:0016514	SWI/SNF complex	0	12	1
CC	GO:0016528	sarcoplasm	0	2	1
CC	GO:0016529	sarcoplasmic reticulum	0	23	1
CC	GO:0016533	cyclin-dependent protein kinase 5 holoenzyme complex	0	3	1
CC	GO:0016580	Sin3 complex	0	13	1
CC	GO:0016581	NuRD complex	0	17	1
CC	GO:0016589	NURF complex	0	5	1
CC	GO:0016590	ACF complex	0	1	1
CC	GO:0016591	DNA-directed RNA polymerase II, holoenzyme	0	7	1
CC	GO:0016592	mediator complex	0	34	1
CC	GO:0016593	Cdc73/Paf1 complex	0	8	1
CC	GO:0016600	flotillin complex	0	10	1
CC	GO:0016602	CCAAT-binding factor complex	0	6	1
CC	GO:0016604	nuclear body	0	23	1
CC	GO:0016605	PML body	0	72	1
CC	GO:0016607	nuclear speck	0	144	1
CC	GO:0016939	kinesin II complex	0	1	1
CC	GO:0017053	transcriptional repressor complex	0	42	1
CC	GO:0017059	serine C-palmitoyltransferase complex	0	3	1
CC	GO:0017071	intracellular cyclic nucleotide activated cation channel complex	0	1	1
CC	GO:0017101	aminoacyl-tRNA synthetase multienzyme complex	0	1	1
CC	GO:0017109	glutamate-cysteine ligase complex	0	2	1
CC	GO:0017119	Golgi transport complex	0	9	1
CC	GO:0017146	N-methyl-D-aspartate selective glutamate receptor complex	0	8	1
CC	GO:0017177	glucosidase II complex	0	1	1
CC	GO:0018444	translation release factor complex	0	1	1
CC	GO:0019005	SCF ubiquitin ligase complex	0	33	1
CC	GO:0019008	molybdopterin synthase complex	0	2	1
CC	GO:0019012	virion	0	1	1
CC	GO:0019013	viral nucleocapsid	0	47	1
CC	GO:0019028	viral capsid	0	24	1
CC	GO:0019031	viral envelope	0	15	1
CC	GO:0019773	proteasome core complex, alpha-subunit complex	0	8	1
CC	GO:0019815	B cell receptor complex	0	3	1
CC	GO:0019867	outer membrane	0	1	1
CC	GO:0019897	extrinsic component of plasma membrane	0	18	1
CC	GO:0019898	extrinsic component of membrane	0	67	1
CC	GO:0019907	cyclin-dependent protein kinase activating kinase holoenzyme complex	0	5	1
CC	GO:0019908	nuclear cyclin-dependent protein kinase holoenzyme complex	0	3	1
CC	GO:0020018	ciliary pocket membrane	0	4	1
CC	GO:0022625	cytosolic large ribosomal subunit	0	84	1
CC	GO:0022626	cytosolic ribosome	0	4	1
CC	GO:0022627	cytosolic small ribosomal subunit	0	66	1
CC	GO:0030008	TRAPP complex	0	5	1
CC	GO:0030014	CCR4-NOT complex	0	13	1
CC	GO:0030015	CCR4-NOT core complex	0	5	1
CC	GO:0030017	sarcomere	0	14	1
CC	GO:0030027	lamellipodium	0	124	1
CC	GO:0030055	cell-substrate junction	0	2	1
CC	GO:0030056	hemidesmosome	0	8	1
CC	GO:0030057	desmosome	0	18	1
CC	GO:0030061	mitochondrial crista	0	7	1
CC	GO:0030112	glycocalyx	0	1	1
CC	GO:0030117	membrane coat	0	9	1
CC	GO:0030118	clathrin coat	0	1	1
CC	GO:0030119	AP-type membrane coat adaptor complex	0	3	1
CC	GO:0030120	vesicle coat	0	2	1
CC	GO:0030121	AP-1 adaptor complex	0	4	1
CC	GO:0030122	AP-2 adaptor complex	0	11	1
CC	GO:0030123	AP-3 adaptor complex	0	6	1
CC	GO:0030125	clathrin vesicle coat	0	1	1
CC	GO:0030126	COPI vesicle coat	0	15	1
CC	GO:0030127	COPII vesicle coat	0	9	1
CC	GO:0030130	clathrin coat of trans-Golgi network vesicle	0	4	1
CC	GO:0030131	clathrin adaptor complex	0	8	1
CC	GO:0030132	clathrin coat of coated pit	0	3	1
CC	GO:0030133	transport vesicle	0	44	1
CC	GO:0030134	ER to Golgi transport vesicle	0	9	1
CC	GO:0030135	coated vesicle	0	1	1
CC	GO:0030136	clathrin-coated vesicle	0	32	1
CC	GO:0030137	COPI-coated vesicle	0	7	1
CC	GO:0030140	trans-Golgi network transport vesicle	0	15	1
CC	GO:0030141	secretory granule	0	50	1
CC	GO:0030285	integral component of synaptic vesicle membrane	0	10	1
CC	GO:0030286	dynein complex	0	10	1
CC	GO:0030289	protein phosphatase 4 complex	0	4	1
CC	GO:0030314	junctional membrane complex	0	6	1
CC	GO:0030315	T-tubule	0	29	1
CC	GO:0030425	dendrite	0	209	1
CC	GO:0030478	actin cap	0	3	1
CC	GO:0030479	actin cortical patch	0	2	1
CC	GO:0030485	smooth muscle contractile fiber	0	4	1
CC	GO:0030486	smooth muscle dense body	0	1	1
CC	GO:0030496	midbody	0	116	1
CC	GO:0030529	ribonucleoprotein complex	0	52	1
CC	GO:0030532	small nuclear ribonucleoprotein complex	0	3	1
CC	GO:0030658	transport vesicle membrane	0	16	1
CC	GO:0030659	cytoplasmic vesicle membrane	0	67	1
CC	GO:0030660	Golgi-associated vesicle membrane	0	8	1
CC	GO:0030663	COPI-coated vesicle membrane	0	1	1
CC	GO:0030665	clathrin-coated vesicle membrane	0	6	1
CC	GO:0030666	endocytic vesicle membrane	0	19	1
CC	GO:0030667	secretory granule membrane	0	15	1
CC	GO:0030669	clathrin-coated endocytic vesicle membrane	0	10	1
CC	GO:0030670	phagocytic vesicle membrane	0	28	1
CC	GO:0030672	synaptic vesicle membrane	0	33	1
CC	GO:0030673	axolemma	0	10	1
CC	GO:0030684	preribosome	0	1	1
CC	GO:0030686	90S preribosome	0	10	1
CC	GO:0030687	preribosome, large subunit precursor	0	8	1
CC	GO:0030688	preribosome, small subunit precursor	0	2	1
CC	GO:0030690	Noc1p-Noc2p complex	0	1	1
CC	GO:0030692	Noc4p-Nop14p complex	0	1	1
CC	GO:0030849	autosome	0	3	1
CC	GO:0030864	cortical actin cytoskeleton	0	34	1
CC	GO:0030867	rough endoplasmic reticulum membrane	0	5	1
CC	GO:0030868	smooth endoplasmic reticulum membrane	0	6	1
CC	GO:0030870	Mre11 complex	0	4	1
CC	GO:0030877	beta-catenin destruction complex	0	8	1
CC	GO:0030891	VCB complex	0	4	1
CC	GO:0030892	mitotic cohesin complex	0	2	1
CC	GO:0030893	meiotic cohesin complex	0	3	1
CC	GO:0030896	checkpoint clamp complex	0	4	1
CC	GO:0030897	HOPS complex	0	9	1
CC	GO:0030904	retromer complex	0	15	1
CC	GO:0030914	STAGA complex	0	13	1
CC	GO:0030915	Smc5-Smc6 complex	0	4	1
CC	GO:0030956	glutamyl-tRNA(Gln) amidotransferase complex	0	4	1
CC	GO:0030981	cortical microtubule cytoskeleton	0	2	1
CC	GO:0030990	intraciliary transport particle	0	3	1
CC	GO:0030991	intraciliary transport particle A	0	6	1
CC	GO:0030992	intraciliary transport particle B	0	17	1
CC	GO:0031011	Ino80 complex	0	17	1
CC	GO:0031045	dense core granule	0	5	1
CC	GO:0031080	nuclear pore outer ring	0	8	1
CC	GO:0031083	BLOC-1 complex	0	16	1
CC	GO:0031084	BLOC-2 complex	0	3	1
CC	GO:0031085	BLOC-3 complex	0	2	1
CC	GO:0031088	platelet dense granule membrane	0	8	1
CC	GO:0031090	organelle membrane	0	5	1
CC	GO:0031091	platelet alpha granule	0	12	1
CC	GO:0031092	platelet alpha granule membrane	0	5	1
CC	GO:0031093	platelet alpha granule lumen	0	14	1
CC	GO:0031094	platelet dense tubular network	0	4	1
CC	GO:0031095	platelet dense tubular network membrane	0	7	1
CC	GO:0031105	septin complex	0	3	1
CC	GO:0031143	pseudopodium	0	12	1
CC	GO:0031201	SNARE complex	0	37	1
CC	GO:0031205	endoplasmic reticulum Sec complex	0	3	1
CC	GO:0031209	SCAR complex	0	9	1
CC	GO:0031213	RSF complex	0	2	1
CC	GO:0031224	intrinsic component of membrane	0	3	1
CC	GO:0031225	anchored component of membrane	0	29	1
CC	GO:0031226	intrinsic component of plasma membrane	0	13	1
CC	GO:0031227	intrinsic component of endoplasmic reticulum membrane	0	4	1
CC	GO:0031228	intrinsic component of Golgi membrane	0	4	1
CC	GO:0031232	extrinsic component of external side of plasma membrane	0	4	1
CC	GO:0031233	intrinsic component of external side of plasma membrane	0	4	1
CC	GO:0031234	extrinsic component of cytoplasmic side of plasma membrane	0	58	1
CC	GO:0031240	external side of cell outer membrane	0	2	1
CC	GO:0031251	PAN complex	0	2	1
CC	GO:0031252	cell leading edge	0	22	1
CC	GO:0031253	cell projection membrane	0	11	1
CC	GO:0031256	leading edge membrane	0	6	1
CC	GO:0031258	lamellipodium membrane	0	15	1
CC	GO:0031259	uropod membrane	0	1	1
CC	GO:0031260	pseudopodium membrane	0	1	1
CC	GO:0031261	DNA replication preinitiation complex	0	1	1
CC	GO:0031264	death-inducing signaling complex	0	3	1
CC	GO:0031265	CD95 death-inducing signaling complex	0	4	1
CC	GO:0031298	replication fork protection complex	0	5	1
CC	GO:0031301	integral component of organelle membrane	0	6	1
CC	GO:0031304	intrinsic component of mitochondrial inner membrane	0	1	1
CC	GO:0031305	integral component of mitochondrial inner membrane	0	11	1
CC	GO:0031307	integral component of mitochondrial outer membrane	0	16	1
CC	GO:0031313	extrinsic component of endosome membrane	0	4	1
CC	GO:0031314	extrinsic component of mitochondrial inner membrane	0	5	1
CC	GO:0031315	extrinsic component of mitochondrial outer membrane	0	7	1
CC	GO:0031362	anchored component of external side of plasma membrane	0	7	1
CC	GO:0031372	UBC13-MMS2 complex	0	2	1
CC	GO:0031380	nuclear RNA-directed RNA polymerase complex	0	1	1
CC	GO:0031389	Rad17 RFC-like complex	0	2	1
CC	GO:0031410	cytoplasmic vesicle	0	93	1
CC	GO:0031415	NatA complex	0	5	1
CC	GO:0031416	NatB complex	0	1	1
CC	GO:0031417	NatC complex	0	2	1
CC	GO:0031428	box C/D snoRNP complex	0	5	1
CC	GO:0031429	box H/ACA snoRNP complex	0	4	1
CC	GO:0031436	BRCA1-BARD1 complex	0	2	1
CC	GO:0031461	cullin-RING ubiquitin ligase complex	0	5	1
CC	GO:0031462	Cul2-RING ubiquitin ligase complex	0	10	1
CC	GO:0031463	Cul3-RING ubiquitin ligase complex	0	27	1
CC	GO:0031464	Cul4A-RING ubiquitin ligase complex	0	8	1
CC	GO:0031465	Cul4B-RING ubiquitin ligase complex	0	6	1
CC	GO:0031466	Cul5-RING ubiquitin ligase complex	0	4	1
CC	GO:0031501	mannosyltransferase complex	0	2	1
CC	GO:0031502	dolichyl-phosphate-mannose-protein mannosyltransferase complex	0	2	1
CC	GO:0031510	SUMO activating enzyme complex	0	2	1
CC	GO:0031512	motile primary cilium	0	10	1
CC	GO:0031513	nonmotile primary cilium	0	14	1
CC	GO:0031514	motile cilium	0	24	1
CC	GO:0031515	tRNA (m1A) methyltransferase complex	0	2	1
CC	GO:0031519	PcG protein complex	0	17	1
CC	GO:0031523	Myb complex	0	2	1
CC	GO:0031526	brush border membrane	0	30	1
CC	GO:0031527	filopodium membrane	0	18	1
CC	GO:0031528	microvillus membrane	0	10	1
CC	GO:0031588	AMP-activated protein kinase complex	0	12	1
CC	GO:0031592	centrosomal corona	0	1	1
CC	GO:0031594	neuromuscular junction	0	47	1
CC	GO:0031595	nuclear proteasome complex	0	7	1
CC	GO:0031597	cytosolic proteasome complex	0	9	1
CC	GO:0031616	spindle pole centrosome	0	7	1
CC	GO:0031618	nuclear centromeric heterochromatin	0	3	1
CC	GO:0031673	H zone	0	2	1
CC	GO:0031901	early endosome membrane	0	57	1
CC	GO:0031902	late endosome membrane	0	47	1
CC	GO:0031904	endosome lumen	0	2	1
CC	GO:0031905	early endosome lumen	0	1	1
CC	GO:0031931	TORC1 complex	0	6	1
CC	GO:0031932	TORC2 complex	0	9	1
CC	GO:0031981	nuclear lumen	0	11	1
CC	GO:0031988	membrane-bounded vesicle	0	10	1
CC	GO:0032009	early phagosome	0	6	1
CC	GO:0032010	phagolysosome	0	1	1
CC	GO:0032021	NELF complex	0	4	1
CC	GO:0032039	integrator complex	0	13	1
CC	GO:0032040	small-subunit processome	0	28	1
CC	GO:0032044	DSIF complex	0	2	1
CC	GO:0032045	guanyl-nucleotide exchange factor complex	0	3	1
CC	GO:0032116	SMC loading complex	0	2	1
CC	GO:0032127	dense core granule membrane	0	1	1
CC	GO:0032133	chromosome passenger complex	0	3	1
CC	GO:0032144	4-aminobutyrate transaminase complex	0	1	1
CC	GO:0032279	asymmetric synapse	0	7	1
CC	GO:0032281	alpha-amino-3-hydroxy-5-methyl-4-isoxazolepropionic acid selective glutamate receptor complex	0	31	1
CC	GO:0032299	ribonuclease H2 complex	0	3	1
CC	GO:0032301	MutSalpha complex	0	4	1
CC	GO:0032302	MutSbeta complex	0	2	1
CC	GO:0032311	angiogenin-PRI complex	0	1	1
CC	GO:0032389	MutLalpha complex	0	4	1
CC	GO:0032391	photoreceptor connecting cilium	0	26	1
CC	GO:0032419	extrinsic component of lysosome membrane	0	1	1
CC	GO:0032420	stereocilium	0	21	1
CC	GO:0032421	stereocilium bundle	0	3	1
CC	GO:0032426	stereocilium bundle tip	0	9	1
CC	GO:0032433	filopodium tip	0	8	1
CC	GO:0032437	cuticular plate	0	1	1
CC	GO:0032444	activin responsive factor complex	0	3	1
CC	GO:0032473	cytoplasmic side of mitochondrial outer membrane	0	1	1
CC	GO:0032541	cortical endoplasmic reticulum	0	4	1
CC	GO:0032545	CURI complex	0	1	1
CC	GO:0032580	Golgi cisterna membrane	0	45	1
CC	GO:0032584	growth cone membrane	0	6	1
CC	GO:0032585	multivesicular body membrane	0	4	1
CC	GO:0032588	trans-Golgi network membrane	0	28	1
CC	GO:0032590	dendrite membrane	0	13	1
CC	GO:0032591	dendritic spine membrane	0	5	1
CC	GO:0032592	integral component of mitochondrial membrane	0	8	1
CC	GO:0032593	insulin-responsive compartment	0	7	1
CC	GO:0032777	Piccolo NuA4 histone acetyltransferase complex	0	4	1
CC	GO:0032783	ELL-EAF complex	0	2	1
CC	GO:0032797	SMN complex	0	11	1
CC	GO:0032798	Swi5-Sfr1 complex	0	1	1
CC	GO:0032807	DNA ligase IV complex	0	2	1
CC	GO:0032809	neuronal cell body membrane	0	13	1
CC	GO:0032838	cell projection cytoplasm	0	1	1
CC	GO:0032839	dendrite cytoplasm	0	17	1
CC	GO:0032937	SREBP-SCAP-Insig complex	0	2	1
CC	GO:0032983	kainate selective glutamate receptor complex	0	11	1
CC	GO:0032991	macromolecular complex	0	1	1
CC	GO:0032993	protein-DNA complex	0	20	1
CC	GO:0032994	protein-lipid complex	0	1	1
CC	GO:0032996	Bcl3-Bcl10 complex	0	1	1
CC	GO:0032998	Fc-epsilon receptor I complex	0	2	1
CC	GO:0033010	paranodal junction	0	5	1
CC	GO:0033011	perinuclear theca	0	1	1
CC	GO:0033018	sarcoplasmic reticulum lumen	0	3	1
CC	GO:0033063	Rad51B-Rad51C-Rad51D-XRCC2 complex	0	6	1
CC	GO:0033065	Rad51C-XRCC3 complex	0	2	1
CC	GO:0033093	Weibel-Palade body	0	2	1
CC	GO:0033116	endoplasmic reticulum-Golgi intermediate compartment membrane	0	20	1
CC	GO:0033150	cytoskeletal calyx	0	1	1
CC	GO:0033162	melanosome membrane	0	6	1
CC	GO:0033165	interphotoreceptor matrix	0	1	1
CC	GO:0033176	proton-transporting V-type ATPase complex	0	1	1
CC	GO:0033178	proton-transporting two-sector ATPase complex, catalytic domain	0	2	1
CC	GO:0033179	proton-transporting V-type ATPase, V0 domain	0	3	1
CC	GO:0033180	proton-transporting V-type ATPase, V1 domain	0	7	1
CC	GO:0033185	dolichol-phosphate-mannose synthase complex	0	3	1
CC	GO:0033186	CAF-1 complex	0	3	1
CC	GO:0033193	Lsd1/2 complex	0	1	1
CC	GO:0033256	I-kappaB/NF-kappaB complex	0	5	1
CC	GO:0033257	Bcl3/NF-kappaB2 complex	0	2	1
CC	GO:0033263	CORVET complex	0	1	1
CC	GO:0033268	node of Ranvier	0	10	1
CC	GO:0033269	internode region of axon	0	3	1
CC	GO:0033270	paranode region of axon	0	7	1
CC	GO:0033276	transcription factor TFTC complex	0	10	1
CC	GO:0033290	eukaryotic 48S preinitiation complex	0	11	1
CC	GO:0033291	eukaryotic 80S initiation complex	0	1	1
CC	GO:0033391	chromatoid body	0	14	1
CC	GO:0033503	HULC complex	0	6	1
CC	GO:0033553	rDNA heterochromatin	0	1	1
CC	GO:0033588	Elongator holoenzyme complex	0	7	1
CC	GO:0033593	BRCA2-MAGE-D1 complex	0	1	1
CC	GO:0033596	TSC1-TSC2 complex	0	4	1
CC	GO:0033768	SUMO-targeted ubiquitin ligase complex	0	2	1
CC	GO:0034045	pre-autophagosomal structure membrane	0	11	1
CC	GO:0034066	Ric1p-Rgp1p complex	0	4	1
CC	GO:0034098	Cdc48p-Npl4p-Ufd1p AAA ATPase complex	0	12	1
CC	GO:0034271	phosphatidylinositol 3-kinase complex I	0	5	1
CC	GO:0034272	phosphatidylinositol 3-kinase complex II	0	5	1
CC	GO:0034274	Atg12-Atg5-Atg16 complex	0	3	1
CC	GO:0034365	discoidal high-density lipoprotein particle	0	1	1
CC	GO:0034366	spherical high-density lipoprotein particle	0	7	1
CC	GO:0034388	Pwp2p-containing subcomplex of 90S preribosome	0	1	1
CC	GO:0034399	nuclear periphery	0	9	1
CC	GO:0034423	autophagic vacuole lumen	0	1	1
CC	GO:0034448	EGO complex	0	4	1
CC	GO:0034451	centriolar satellite	0	15	1
CC	GO:0034455	t-UTP complex	0	3	1
CC	GO:0034456	UTP-C complex	0	1	1
CC	GO:0034457	Mpp10 complex	0	3	1
CC	GO:0034464	BBSome	0	8	1
CC	GO:0034466	chromaffin granule lumen	0	1	1
CC	GO:0034515	proteasome storage granule	0	3	1
CC	GO:0034592	synaptic vesicle lumen	0	3	1
CC	GO:0034663	endoplasmic reticulum chaperone complex	0	9	1
CC	GO:0034665	alpha1-beta1 integrin complex	0	2	1
CC	GO:0034666	alpha2-beta1 integrin complex	0	2	1
CC	GO:0034667	alpha3-beta1 integrin complex	0	2	1
CC	GO:0034669	alpha4-beta7 integrin complex	0	2	1
CC	GO:0034673	inhibin-betaglycan-ActRII complex	0	4	1
CC	GO:0034677	alpha7-beta1 integrin complex	0	1	1
CC	GO:0034680	alpha10-beta1 integrin complex	0	1	1
CC	GO:0034681	alpha11-beta1 integrin complex	0	1	1
CC	GO:0034683	alphav-beta3 integrin complex	0	2	1
CC	GO:0034684	alphav-beta5 integrin complex	0	3	1
CC	GO:0034686	alphav-beta8 integrin complex	0	2	1
CC	GO:0034687	alphaL-beta2 integrin complex	0	2	1
CC	GO:0034693	U11/U12 snRNP	0	1	1
CC	GO:0034702	ion channel complex	0	1	1
CC	GO:0034704	calcium channel complex	0	13	1
CC	GO:0034705	potassium channel complex	0	1	1
CC	GO:0034706	sodium channel complex	0	4	1
CC	GO:0034707	chloride channel complex	0	24	1
CC	GO:0034709	methylosome	0	11	1
CC	GO:0034715	pICln-Sm protein complex	0	6	1
CC	GO:0034719	SMN-Sm protein complex	0	17	1
CC	GO:0034750	Scrib-APC-beta-catenin complex	0	2	1
CC	GO:0034751	aryl hydrocarbon receptor complex	0	1	1
CC	GO:0034753	nuclear aryl hydrocarbon receptor complex	0	2	1
CC	GO:0034774	secretory granule lumen	0	2	1
CC	GO:0034991	nuclear meiotic cohesin complex	0	6	1
CC	GO:0034993	SUN-KASH complex	0	8	1
CC	GO:0035003	subapical complex	0	1	1
CC	GO:0035032	phosphatidylinositol 3-kinase complex, class III	0	2	1
CC	GO:0035068	micro-ribonucleoprotein complex	0	5	1
CC	GO:0035097	histone methyltransferase complex	0	12	1
CC	GO:0035098	ESC/E(Z) complex	0	16	1
CC	GO:0035101	FACT complex	0	4	1
CC	GO:0035102	PRC1 complex	0	14	1
CC	GO:0035145	exon-exon junction complex	0	15	1
CC	GO:0035189	Rb-E2F complex	0	3	1
CC	GO:0035253	ciliary rootlet	0	10	1
CC	GO:0035267	NuA4 histone acetyltransferase complex	0	21	1
CC	GO:0035327	transcriptionally active chromatin	0	18	1
CC	GO:0035354	Toll-like receptor 1-Toll-like receptor 2 protein complex	0	2	1
CC	GO:0035355	Toll-like receptor 2-Toll-like receptor 6 protein complex	0	2	1
CC	GO:0035363	histone locus body	0	4	1
CC	GO:0035370	UBC13-UEV1A complex	0	2	1
CC	GO:0035371	microtubule plus-end	0	12	1
CC	GO:0035517	PR-DUB complex	0	1	1
CC	GO:0035577	azurophil granule membrane	0	2	1
CC	GO:0035579	specific granule membrane	0	1	1
CC	GO:0035631	CD40 receptor complex	0	9	1
CC	GO:0035686	sperm fibrous sheath	0	7	1
CC	GO:0035692	macrophage migration inhibitory factor receptor complex	0	1	1
CC	GO:0035748	myelin sheath abaxonal region	0	4	1
CC	GO:0035749	myelin sheath adaxonal region	0	7	1
CC	GO:0035770	ribonucleoprotein granule	0	2	1
CC	GO:0035805	egg coat	0	1	1
CC	GO:0035838	growing cell tip	0	1	1
CC	GO:0035841	new growing cell tip	0	1	1
CC	GO:0035861	site of double-strand break	0	18	1
CC	GO:0035867	alphav-beta3 integrin-IGF-1-IGF1R complex	0	2	1
CC	GO:0035869	ciliary transition zone	0	12	1
CC	GO:0035976	AP1 complex	0	1	1
CC	GO:0035985	senescence-associated heterochromatin focus	0	5	1
CC	GO:0036021	endolysosome lumen	0	1	1
CC	GO:0036024	protein C inhibitor-TMPRSS7 complex	0	1	1
CC	GO:0036025	protein C inhibitor-TMPRSS11E complex	0	1	1
CC	GO:0036026	protein C inhibitor-PLAT complex	0	1	1
CC	GO:0036027	protein C inhibitor-PLAU complex	0	1	1
CC	GO:0036028	protein C inhibitor-thrombin complex	0	1	1
CC	GO:0036029	protein C inhibitor-KLK3 complex	0	1	1
CC	GO:0036030	protein C inhibitor-plasma kallikrein complex	0	1	1
CC	GO:0036038	TCTN-B9D complex	0	7	1
CC	GO:0036053	glomerular endothelium fenestra	0	1	1
CC	GO:0036057	slit diaphragm	0	6	1
CC	GO:0036064	ciliary basal body	0	68	1
CC	GO:0036117	hyaluranon cable	0	1	1
CC	GO:0036126	sperm flagellum	0	13	1
CC	GO:0036128	CatSper complex	0	6	1
CC	GO:0036157	outer dynein arm	0	3	1
CC	GO:0036266	Cdc48p-Npl4p-Vms1p AAA ATPase complex	0	1	1
CC	GO:0036396	MIS complex	0	3	1
CC	GO:0036398	TCR signalosome	0	3	1
CC	GO:0036449	microtubule minus-end	0	1	1
CC	GO:0038038	G-protein coupled receptor homodimeric complex	0	2	1
CC	GO:0038039	G-protein coupled receptor heterodimeric complex	0	7	1
CC	GO:0042022	interleukin-12 receptor complex	0	2	1
CC	GO:0042025	host cell nucleus	0	1	1
CC	GO:0042101	T cell receptor complex	0	9	1
CC	GO:0042105	alpha-beta T cell receptor complex	0	5	1
CC	GO:0042175	nuclear outer membrane-endoplasmic reticulum membrane network	0	1	1
CC	GO:0042272	nuclear RNA export factor complex	0	1	1
CC	GO:0042382	paraspeckles	0	5	1
CC	GO:0042383	sarcolemma	0	67	1
CC	GO:0042405	nuclear inclusion body	0	8	1
CC	GO:0042406	extrinsic component of endoplasmic reticulum membrane	0	1	1
CC	GO:0042555	MCM complex	0	10	1
CC	GO:0042564	NLS-dependent protein nuclear import complex	0	1	1
CC	GO:0042565	RNA nuclear export complex	0	2	1
CC	GO:0042567	insulin-like growth factor ternary complex	0	4	1
CC	GO:0042581	specific granule	0	11	1
CC	GO:0042582	azurophil granule	0	7	1
CC	GO:0042583	chromaffin granule	0	3	1
CC	GO:0042584	chromaffin granule membrane	0	10	1
CC	GO:0042585	germinal vesicle	0	3	1
CC	GO:0042587	glycogen granule	0	4	1
CC	GO:0042588	zymogen granule	0	3	1
CC	GO:0042589	zymogen granule membrane	0	5	1
CC	GO:0042612	MHC class I protein complex	0	15	1
CC	GO:0042613	MHC class II protein complex	0	13	1
CC	GO:0042641	actomyosin	0	3	1
CC	GO:0042643	actomyosin, actin portion	0	2	1
CC	GO:0042645	mitochondrial nucleoid	0	44	1
CC	GO:0042719	mitochondrial intermembrane space protein transporter complex	0	3	1
CC	GO:0042720	mitochondrial inner membrane peptidase complex	0	1	1
CC	GO:0042734	presynaptic membrane	0	44	1
CC	GO:0042765	GPI-anchor transamidase complex	0	5	1
CC	GO:0042788	polysomal ribosome	0	6	1
CC	GO:0042824	MHC class I peptide loading complex	0	1	1
CC	GO:0042825	TAP complex	0	2	1
CC	GO:0042827	platelet dense granule	0	1	1
CC	GO:0042995	cell projection	0	24	1
CC	GO:0043020	NADPH oxidase complex	0	5	1
CC	GO:0043034	costamere	0	18	1
CC	GO:0043083	synaptic cleft	0	2	1
CC	GO:0043159	acrosomal matrix	0	2	1
CC	GO:0043186	P granule	0	3	1
CC	GO:0043190	ATP-binding cassette (ABC) transporter complex	0	1	1
CC	GO:0043194	axon initial segment	0	8	1
CC	GO:0043195	terminal bouton	0	54	1
CC	GO:0043196	varicosity	0	4	1
CC	GO:0043197	dendritic spine	0	80	1
CC	GO:0043198	dendritic shaft	0	31	1
CC	GO:0043202	lysosomal lumen	0	24	1
CC	GO:0043203	axon hillock	0	7	1
CC	GO:0043204	perikaryon	0	62	1
CC	GO:0043205	fibril	0	3	1
CC	GO:0043218	compact myelin	0	1	1
CC	GO:0043219	lateral loop	0	4	1
CC	GO:0043220	Schmidt-Lanterman incisure	0	11	1
CC	GO:0043226	organelle	0	4	1
CC	GO:0043227	membrane-bounded organelle	0	12	1
CC	GO:0043229	intracellular organelle	0	14	1
CC	GO:0043231	intracellular membrane-bounded organelle	0	96	1
CC	GO:0043232	intracellular non-membrane-bounded organelle	0	4	1
CC	GO:0043240	Fanconi anaemia nuclear complex	0	7	1
CC	GO:0043259	laminin-10 complex	0	2	1
CC	GO:0043260	laminin-11 complex	0	1	1
CC	GO:0043292	contractile fiber	0	3	1
CC	GO:0043293	apoptosome	0	2	1
CC	GO:0043296	apical junction complex	0	10	1
CC	GO:0043509	activin A complex	0	1	1
CC	GO:0043512	inhibin A complex	0	2	1
CC	GO:0043514	interleukin-12 complex	0	2	1
CC	GO:0043540	6-phosphofructo-2-kinase/fructose-2,6-biphosphatase 1 complex	0	1	1
CC	GO:0043541	UDP-N-acetylglucosamine transferase complex	0	2	1
CC	GO:0043564	Ku70:Ku80 complex	0	2	1
CC	GO:0043596	nuclear replication fork	0	10	1
CC	GO:0043614	multi-eIF complex	0	2	1
CC	GO:0043625	delta DNA polymerase complex	0	3	1
CC	GO:0043626	PCNA complex	0	1	1
CC	GO:0043657	host cell	0	4	1
CC	GO:0043679	axon terminus	0	31	1
CC	GO:0044194	cytolytic granule	0	4	1
CC	GO:0044207	translation initiation ternary complex	0	1	1
CC	GO:0044214	fully spanning plasma membrane	0	1	1
CC	GO:0044216	other organism cell	0	3	1
CC	GO:0044220	host cell perinuclear region of cytoplasm	0	1	1
CC	GO:0044224	juxtaparanode region of axon	0	10	1
CC	GO:0044228	host cell surface	0	1	1
CC	GO:0044231	host cell presynaptic membrane	0	1	1
CC	GO:0044232	organelle membrane contact site	0	2	1
CC	GO:0044233	ER-mitochondrion membrane contact site	0	7	1
CC	GO:0044284	mitochondrial crista junction	0	1	1
CC	GO:0044291	cell-cell contact zone	0	12	1
CC	GO:0044292	dendrite terminus	0	6	1
CC	GO:0044294	dendritic growth cone	0	3	1
CC	GO:0044295	axonal growth cone	0	15	1
CC	GO:0044297	cell body	0	42	1
CC	GO:0044299	C-fiber	0	2	1
CC	GO:0044300	cerebellar mossy fiber	0	4	1
CC	GO:0044301	climbing fiber	0	1	1
CC	GO:0044302	dentate gyrus mossy fiber	0	1	1
CC	GO:0044305	calyx of Held	0	1	1
CC	GO:0044306	neuron projection terminus	0	8	1
CC	GO:0044308	axonal spine	0	3	1
CC	GO:0044316	cone cell pedicle	0	4	1
CC	GO:0044317	rod spherule	0	1	1
CC	GO:0044322	endoplasmic reticulum quality control compartment	0	2	1
CC	GO:0044326	dendritic spine neck	0	1	1
CC	GO:0044327	dendritic spine head	0	4	1
CC	GO:0044354	macropinosome	0	5	1
CC	GO:0044393	microspike	0	3	1
CC	GO:0044420	extracellular matrix part	0	1	1
CC	GO:0044421	extracellular region part	0	16	1
CC	GO:0044423	virion part	0	1	1
CC	GO:0044424	intracellular part	0	27	1
CC	GO:0044425	membrane part	0	19	1
CC	GO:0044428	nuclear part	0	4	1
CC	GO:0044430	cytoskeletal part	0	2	1
CC	GO:0044432	endoplasmic reticulum part	0	1	1
CC	GO:0044444	cytoplasmic part	0	18	1
CC	GO:0044446	intracellular organelle part	0	12	1
CC	GO:0044451	nucleoplasm part	0	1	1
CC	GO:0044454	nuclear chromosome part	0	2	1
CC	GO:0044456	synapse part	0	2	1
CC	GO:0044459	plasma membrane part	0	9	1
CC	GO:0044463	cell projection part	0	1	1
CC	GO:0044464	cell part	0	17	1
CC	GO:0044530	supraspliceosomal complex	0	2	1
CC	GO:0044545	NSL complex	0	2	1
CC	GO:0044609	DBIRD complex	0	1	1
CC	GO:0044613	nuclear pore central transport channel	0	2	1
CC	GO:0044614	nuclear pore cytoplasmic filaments	0	1	1
CC	GO:0044615	nuclear pore nuclear basket	0	2	1
CC	GO:0044732	mitotic spindle pole body	0	1	1
CC	GO:0044798	nuclear transcription factor complex	0	13	1
CC	GO:0045025	mitochondrial degradosome	0	3	1
CC	GO:0045095	keratin filament	0	35	1
CC	GO:0045098	type III intermediate filament	0	3	1
CC	GO:0045111	intermediate filament cytoskeleton	0	50	1
CC	GO:0045120	pronucleus	0	10	1
CC	GO:0045171	intercellular bridge	0	39	1
CC	GO:0045177	apical part of cell	0	66	1
CC	GO:0045178	basal part of cell	0	7	1
CC	GO:0045179	apical cortex	0	6	1
CC	GO:0045180	basal cortex	0	5	1
CC	GO:0045239	tricarboxylic acid cycle enzyme complex	0	1	1
CC	GO:0045252	oxoglutarate dehydrogenase complex	0	4	1
CC	GO:0045254	pyruvate dehydrogenase complex	0	7	1
CC	GO:0045261	proton-transporting ATP synthase complex, catalytic core F(1)	0	2	1
CC	GO:0045263	proton-transporting ATP synthase complex, coupling factor F(o)	0	7	1
CC	GO:0045272	plasma membrane respiratory chain complex I	0	1	1
CC	GO:0045275	respiratory chain complex III	0	1	1
CC	GO:0045277	respiratory chain complex IV	0	8	1
CC	GO:0045298	tubulin complex	0	5	1
CC	GO:0045323	interleukin-1 receptor complex	0	1	1
CC	GO:0045334	clathrin-coated endocytic vesicle	0	5	1
CC	GO:0045335	phagocytic vesicle	0	23	1
CC	GO:0046540	U4/U6 x U5 tri-snRNP complex	0	23	1
CC	GO:0046581	intercellular canaliculus	0	6	1
CC	GO:0046658	anchored component of plasma membrane	0	12	1
CC	GO:0046696	lipopolysaccharide receptor complex	0	8	1
CC	GO:0046930	pore complex	0	8	1
CC	GO:0048179	activin receptor complex	0	4	1
CC	GO:0048188	Set1C/COMPASS complex	0	11	1
CC	GO:0048269	methionine adenosyltransferase complex	0	2	1
CC	GO:0048476	Holliday junction resolvase complex	0	1	1
CC	GO:0048786	presynaptic active zone	0	16	1
CC	GO:0048787	presynaptic active zone membrane	0	1	1
CC	GO:0051233	spindle midzone	0	20	1
CC	GO:0051286	cell tip	0	3	1
CC	GO:0052718	tRNA-specific adenosine-34 deaminase complex	0	1	1
CC	GO:0055038	recycling endosome membrane	0	36	1
CC	GO:0055087	Ski complex	0	5	1
CC	GO:0060053	neurofilament cytoskeleton	0	4	1
CC	GO:0060076	excitatory synapse	0	26	1
CC	GO:0060077	inhibitory synapse	0	9	1
CC	GO:0060091	kinocilium	0	1	1
CC	GO:0060170	ciliary membrane	0	22	1
CC	GO:0060187	cell pole	0	4	1
CC	GO:0060201	clathrin-sculpted acetylcholine transport vesicle membrane	0	2	1
CC	GO:0060203	clathrin-sculpted glutamate transport vesicle membrane	0	2	1
CC	GO:0060205	cytoplasmic membrane-bounded vesicle lumen	0	2	1
CC	GO:0060342	photoreceptor inner segment membrane	0	1	1
CC	GO:0060987	lipid tube	0	1	1
CC	GO:0061202	clathrin-sculpted gamma-aminobutyric acid transport vesicle membrane	0	4	1
CC	GO:0061474	phagolysosome membrane	0	1	1
CC	GO:0061574	ASAP complex	0	2	1
CC	GO:0065010	extracellular membrane-bounded organelle	0	2	1
CC	GO:0070022	transforming growth factor beta receptor homodimeric complex	0	2	1
CC	GO:0070032	synaptobrevin 2-SNAP-25-syntaxin-1a-complexin I complex	0	3	1
CC	GO:0070033	synaptobrevin 2-SNAP-25-syntaxin-1a-complexin II complex	0	2	1
CC	GO:0070044	synaptobrevin 2-SNAP-25-syntaxin-1a complex	0	4	1
CC	GO:0070069	cytochrome complex	0	3	1
CC	GO:0070083	clathrin-sculpted monoamine transport vesicle membrane	0	2	1
CC	GO:0070110	ciliary neurotrophic factor receptor complex	0	3	1
CC	GO:0070176	DRM complex	0	1	1
CC	GO:0070187	telosome	0	1	1
CC	GO:0070188	Stn1-Ten1 complex	0	3	1
CC	GO:0070369	beta-catenin-TCF7L2 complex	0	2	1
CC	GO:0070381	endosome to plasma membrane transport vesicle	0	1	1
CC	GO:0070382	exocytic vesicle	0	8	1
CC	GO:0070390	transcription export complex 2	0	3	1
CC	GO:0070418	DNA-dependent protein kinase complex	0	2	1
CC	GO:0070419	nonhomologous end joining complex	0	2	1
CC	GO:0070421	DNA ligase III-XRCC1 complex	0	1	1
CC	GO:0070436	Grb2-EGFR complex	0	2	1
CC	GO:0070449	elongin complex	0	3	1
CC	GO:0070461	SAGA-type complex	0	2	1
CC	GO:0070469	respiratory chain	0	16	1
CC	GO:0070522	ERCC4-ERCC1 complex	0	2	1
CC	GO:0070531	BRCA1-A complex	0	8	1
CC	GO:0070545	PeBoW complex	0	3	1
CC	GO:0070552	BRISC complex	0	5	1
CC	GO:0070557	PCNA-p21 complex	0	3	1
CC	GO:0070578	RISC-loading complex	0	4	1
CC	GO:0070603	SWI/SNF superfamily-type complex	0	1	1
CC	GO:0070618	Grb2-Sos complex	0	1	1
CC	GO:0070652	HAUS complex	0	6	1
CC	GO:0070685	macropinocytic cup	0	1	1
CC	GO:0070688	MLL5-L complex	0	8	1
CC	GO:0070695	FHF complex	0	3	1
CC	GO:0070722	Tle3-Aes complex	0	2	1
CC	GO:0070724	BMP receptor complex	0	1	1
CC	GO:0070743	interleukin-23 complex	0	1	1
CC	GO:0070761	pre-snoRNP complex	0	4	1
CC	GO:0070765	gamma-secretase complex	0	4	1
CC	GO:0070772	PAS complex	0	1	1
CC	GO:0070776	MOZ/MORF histone acetyltransferase complex	0	4	1
CC	GO:0070820	tertiary granule	0	3	1
CC	GO:0070821	tertiary granule membrane	0	3	1
CC	GO:0070822	Sin3-type complex	0	2	1
CC	GO:0070847	core mediator complex	0	6	1
CC	GO:0070852	cell body fiber	0	3	1
CC	GO:0070860	RNA polymerase I core factor complex	0	2	1
CC	GO:0070876	SOSS complex	0	4	1
CC	GO:0070877	microprocessor complex	0	2	1
CC	GO:0070937	CRD-mediated mRNA stability complex	0	11	1
CC	GO:0070938	contractile ring	0	7	1
CC	GO:0070939	Dsl1p complex	0	2	1
CC	GO:0070971	endoplasmic reticulum exit site	0	9	1
CC	GO:0070985	TFIIK complex	0	1	1
CC	GO:0070993	translation preinitiation complex	0	2	1
CC	GO:0071001	U4/U6 snRNP	0	4	1
CC	GO:0071002	U4atac/U6atac snRNP	0	1	1
CC	GO:0071004	U2-type prespliceosome	0	15	1
CC	GO:0071006	U2-type catalytic step 1 spliceosome	0	3	1
CC	GO:0071007	U2-type catalytic step 2 spliceosome	0	1	1
CC	GO:0071008	U2-type post-mRNA release spliceosomal complex	0	2	1
CC	GO:0071010	prespliceosome	0	3	1
CC	GO:0071011	precatalytic spliceosome	0	25	1
CC	GO:0071012	catalytic step 1 spliceosome	0	5	1
CC	GO:0071013	catalytic step 2 spliceosome	0	91	1
CC	GO:0071014	post-mRNA release spliceosomal complex	0	3	1
CC	GO:0071020	post-spliceosomal complex	0	2	1
CC	GO:0071065	alpha9-beta1 integrin-vascular cell adhesion molecule-1 complex	0	2	1
CC	GO:0071133	alpha9-beta1 integrin-ADAM8 complex	0	1	1
CC	GO:0071141	SMAD protein complex	0	7	1
CC	GO:0071144	SMAD2-SMAD3 protein complex	0	2	1
CC	GO:0071146	SMAD3-SMAD4 protein complex	0	1	1
CC	GO:0071159	NF-kappaB complex	0	3	1
CC	GO:0071203	WASH complex	0	8	1
CC	GO:0071204	histone pre-mRNA 3'end processing complex	0	8	1
CC	GO:0071339	MLL1 complex	0	27	1
CC	GO:0071437	invadopodium	0	5	1
CC	GO:0071438	invadopodium membrane	0	5	1
CC	GO:0071439	clathrin complex	0	4	1
CC	GO:0071458	integral component of cytoplasmic side of endoplasmic reticulum membrane	0	3	1
CC	GO:0071541	eukaryotic translation initiation factor 3 complex, eIF3m	0	5	1
CC	GO:0071546	pi-body	0	11	1
CC	GO:0071547	piP-body	0	7	1
CC	GO:0071556	integral component of lumenal side of endoplasmic reticulum membrane	0	4	1
CC	GO:0071561	nucleus-vacuole junction	0	2	1
CC	GO:0071564	npBAF complex	0	11	1
CC	GO:0071565	nBAF complex	0	13	1
CC	GO:0071595	Nem1-Spo7 phosphatase complex	0	2	1
CC	GO:0071598	neuronal ribonucleoprotein granule	0	10	1
CC	GO:0071665	gamma-catenin-TCF7L2 complex	0	1	1
CC	GO:0071682	endocytic vesicle lumen	0	3	1
CC	GO:0071748	monomeric IgA immunoglobulin complex	0	1	1
CC	GO:0071752	secretory dimeric IgA immunoglobulin complex	0	1	1
CC	GO:0071756	pentameric IgM immunoglobulin complex	0	1	1
CC	GO:0071782	endoplasmic reticulum tubular network	0	7	1
CC	GO:0071797	LUBAC complex	0	4	1
CC	GO:0071817	MMXD complex	0	4	1
CC	GO:0071818	BAT3 complex	0	4	1
CC	GO:0071819	DUBm complex	0	4	1
CC	GO:0071821	FANCM-MHF complex	0	1	1
CC	GO:0071914	prominosome	0	1	1
CC	GO:0071920	cleavage body	0	3	1
CC	GO:0071942	XPC complex	0	2	1
CC	GO:0071944	cell periphery	0	16	1
CC	GO:0071953	elastic fiber	0	3	1
CC	GO:0071986	Ragulator complex	0	8	1
CC	GO:0072357	PTW/PP1 phosphatase complex	0	7	1
CC	GO:0072372	primary cilium	0	36	1
CC	GO:0072487	MSL complex	0	4	1
CC	GO:0072517	host cell viral assembly compartment	0	2	1
CC	GO:0072534	perineuronal net	0	2	1
CC	GO:0072536	interleukin-23 receptor complex	0	2	1
CC	GO:0072546	ER membrane protein complex	0	10	1
CC	GO:0072557	IPAF inflammasome complex	0	3	1
CC	GO:0072558	NLRP1 inflammasome complex	0	1	1
CC	GO:0072559	NLRP3 inflammasome complex	0	5	1
CC	GO:0072563	endothelial microparticle	0	2	1
CC	GO:0072589	box H/ACA scaRNP complex	0	3	1
CC	GO:0072669	tRNA-splicing ligase complex	0	7	1
CC	GO:0072686	mitotic spindle	0	34	1
CC	GO:0072687	meiotic spindle	0	5	1
CC	GO:0080008	Cul4-RING ubiquitin ligase complex	0	12	1
CC	GO:0090498	extrinsic component of Golgi membrane	0	3	1
CC	GO:0090533	cation-transporting ATPase complex	0	1	1
CC	GO:0090537	CERF complex	0	1	1
CC	GO:0090543	Flemming body	0	8	1
CC	GO:0090544	BAF-type complex	0	5	1
CC	GO:0097025	MPP7-DLG1-LIN7 complex	0	5	1
CC	GO:0097038	perinuclear endoplasmic reticulum	0	9	1
CC	GO:0097057	TRAF2-GSTP1 complex	0	2	1
CC	GO:0097058	CRLF-CLCF1 complex	0	2	1
CC	GO:0097059	CNTFR-CLCF1 complex	0	2	1
CC	GO:0097060	synaptic membrane	0	10	1
CC	GO:0097136	Bcl-2 family protein complex	0	2	1
CC	GO:0097140	BIM-BCL-xl complex	0	2	1
CC	GO:0097141	BIM-BCL-2 complex	0	2	1
CC	GO:0097144	BAX complex	0	1	1
CC	GO:0097149	centralspindlin complex	0	2	1
CC	GO:0097165	nuclear stress granule	0	2	1
CC	GO:0097169	AIM2 inflammasome complex	0	4	1
CC	GO:0097181	protein C inhibitor-coagulation factor V complex	0	1	1
CC	GO:0097182	protein C inhibitor-coagulation factor Xa complex	0	1	1
CC	GO:0097183	protein C inhibitor-coagulation factor XI complex	0	1	1
CC	GO:0097196	Shu complex	0	1	1
CC	GO:0097197	tetraspanin-enriched microdomain	0	7	1
CC	GO:0097208	alveolar lamellar body	0	4	1
CC	GO:0097224	sperm connecting piece	0	1	1
CC	GO:0097226	sperm mitochondrial sheath	0	1	1
CC	GO:0097227	sperm annulus	0	1	1
CC	GO:0097228	sperm principal piece	0	19	1
CC	GO:0097229	sperm end piece	0	1	1
CC	GO:0097233	alveolar lamellar body membrane	0	2	1
CC	GO:0097249	mitochondrial respiratory chain supercomplex	0	1	1
CC	GO:0097342	ripoptosome	0	8	1
CC	GO:0097361	CIA complex	0	3	1
CC	GO:0097362	MCM8-MCM9 complex	0	2	1
CC	GO:0097381	photoreceptor disc membrane	0	9	1
CC	GO:0097386	glial cell projection	0	1	1
CC	GO:0097418	neurofibrillary tangle	0	4	1
CC	GO:0097422	tubular endosome	0	4	1
CC	GO:0097427	microtubule bundle	0	4	1
CC	GO:0097431	mitotic spindle pole	0	4	1
CC	GO:0097433	dense body	0	7	1
CC	GO:0097440	apical dendrite	0	7	1
CC	GO:0097441	basilar dendrite	0	1	1
CC	GO:0097443	sorting endosome	0	2	1
CC	GO:0097447	dendritic tree	0	2	1
CC	GO:0097449	astrocyte projection	0	6	1
CC	GO:0097450	astrocyte end-foot	0	1	1
CC	GO:0097451	glial limiting end-foot	0	2	1
CC	GO:0097452	GAIT complex	0	6	1
CC	GO:0097453	mesaxon	0	1	1
CC	GO:0097454	Schwann cell microvillus	0	1	1
CC	GO:0097458	neuron part	0	1	1
CC	GO:0097481	neuronal postsynaptic density	0	58	1
CC	GO:0097487	multivesicular body, internal vesicle	0	1	1
CC	GO:0097489	multivesicular body, internal vesicle lumen	0	1	1
CC	GO:0097504	Gemini of coiled bodies	0	7	1
CC	GO:0097505	Rad6-Rad18 complex	0	1	1
CC	GO:0097513	myosin II filament	0	7	1
CC	GO:0097524	sperm plasma membrane	0	1	1
CC	GO:0097526	spliceosomal tri-snRNP complex	0	3	1
CC	GO:0097539	ciliary transition fiber	0	3	1
CC	GO:0097541	axonemal basal plate	0	1	1
CC	GO:0097542	ciliary tip	0	15	1
CC	GO:0097543	ciliary inversin compartment	0	3	1
CC	GO:0097546	ciliary base	0	19	1
CC	GO:0098536	deuterosome	0	2	1
CC	GO:0098554	cytoplasmic side of endoplasmic reticulum membrane	0	2	1
CC	GO:0098556	cytoplasmic side of rough endoplasmic reticulum membrane	0	1	1
CC	GO:0098559	cytoplasmic side of early endosome membrane	0	2	1
CC	GO:0098588	bounding membrane of organelle	0	10	1
CC	GO:0098589	membrane region	0	1	1
CC	GO:0098592	cytoplasmic side of apical plasma membrane	0	2	1
CC	GO:1902494	catalytic complex	0	1	1
CC	GO:1902495	transmembrane transporter complex	0	5	1
CC	GO:1902554	serine/threonine protein kinase complex	0	2	1
CC	GO:1902560	GMP reductase complex	0	2	1
CC	GO:1902636	kinociliary basal body	0	1	1
CC	GO:1902711	GABA-A receptor complex	0	14	1
CC	GO:1990005	granular vesicle	0	1	1
CC	GO:1990008	neurosecretory vesicle	0	1	1
CC	GO:1990023	mitotic spindle midzone	0	4	1
CC	GO:1990031	pinceau fiber	0	2	1
CC	GO:1990032	parallel fiber	0	1	1
CC	GO:1990037	Lewy body core	0	1	1
CC	GO:1990075	periciliary membrane compartment	0	3	1
CC	GO:1990077	primosome complex	0	4	1
CC	GO:1990111	spermatoproteasome complex	0	6	1
CC	GO:1990124	messenger ribonucleoprotein complex	0	11	1
CC	GO:1990130	Iml1 complex	0	4	1
CC	GO:1990131	Gtr1-Gtr2 GTPase complex	0	4	1
CC	GO:1990234	transferase complex	0	6	1
CC	GO:1990246	uniplex complex	0	6	1
BP	GO:0055010	ventricular cardiac muscle tissue morphogenesis	8	25	5.94452e-09
BP	GO:0060048	cardiac muscle contraction	7	28	6.17879e-07
BP	GO:0030049	muscle filament sliding	6	22	5.09735e-06
BP	GO:0014883	transition between fast and slow fiber	5	14	2.01643e-05
BP	GO:0021707	cerebellar granule cell differentiation	3	7	0.00894502
BP	GO:0050808	synapse organization	4	22	0.00894502
BP	GO:0014059	regulation of dopamine secretion	3	10	0.0247554
BP	GO:0001980	regulation of systemic arterial blood pressure by ischemic conditions	2	2	0.0307215
BP	GO:0006942	regulation of striated muscle contraction	2	2	0.0307215
BP	GO:0003009	skeletal muscle contraction	3	14	0.0517299
BP	GO:0045299	otolith mineralization	2	3	0.0751373
BP	GO:0050910	detection of mechanical stimulus involved in sensory perception of sound	3	17	0.0795724
BP	GO:0006996	organelle organization	3	19	0.0866896
BP	GO:0051928	positive regulation of calcium ion transport	3	20	0.0866896
BP	GO:0006564	L-serine biosynthetic process	2	4	0.0866896
BP	GO:0046068	cGMP metabolic process	2	4	0.0866896
BP	GO:0070309	lens fiber cell morphogenesis	2	4	0.0866896
BP	GO:2001137	positive regulation of endocytic recycling	2	4	0.0866896
BP	GO:0007271	synaptic transmission, cholinergic	3	21	0.0919012
BP	GO:1902430	negative regulation of beta-amyloid formation	2	5	0.130255
BP	GO:0045214	sarcomere organization	3	27	0.179396
BP	GO:0006936	muscle contraction	3	30	0.219355
BP	GO:0030522	intracellular receptor signaling pathway	3	30	0.219355
BP	GO:0040011	locomotion	2	7	0.219355
BP	GO:0050810	regulation of steroid biosynthetic process	2	7	0.219355
BP	GO:0055114	oxidation-reduction process	10	536	0.254206
BP	GO:0048706	embryonic skeletal system development	3	33	0.256715
BP	GO:0002021	response to dietary excess	2	9	0.323574
BP	GO:0016024	CDP-diacylglycerol biosynthetic process	2	9	0.323574
BP	GO:0007165	signal transduction	7	290	0.325854
BP	GO:0006898	receptor-mediated endocytosis	4	83	0.325854
BP	GO:0007517	muscle organ development	3	38	0.330159
BP	GO:0006937	regulation of muscle contraction	2	10	0.335853
BP	GO:0042428	serotonin metabolic process	2	10	0.335853
BP	GO:0055009	atrial cardiac muscle tissue morphogenesis	2	10	0.335853
BP	GO:0015793	glycerol transport	2	11	0.387495
BP	GO:0032780	negative regulation of ATPase activity	2	11	0.387495
BP	GO:0033574	response to testosterone	2	12	0.419208
BP	GO:0051480	cytosolic calcium ion homeostasis	2	12	0.419208
BP	GO:0060088	auditory receptor cell stereocilium organization	2	12	0.419208
BP	GO:2000009	negative regulation of protein localization to cell surface	2	12	0.419208
BP	GO:0030308	negative regulation of cell growth	4	97	0.431192
BP	GO:0007548	sex differentiation	2	13	0.46075
BP	GO:0046928	regulation of neurotransmitter secretion	2	13	0.46075
BP	GO:0007519	skeletal muscle tissue development	3	49	0.482735
BP	GO:0002026	regulation of the force of heart contraction	2	14	0.482735
BP	GO:0009992	cellular water homeostasis	2	14	0.482735
BP	GO:0090102	cochlea development	2	14	0.482735
BP	GO:0021702	cerebellar Purkinje cell differentiation	2	16	0.491373
BP	GO:0006654	phosphatidic acid biosynthetic process	2	17	0.491373
BP	GO:0046034	ATP metabolic process	2	18	0.491373
BP	GO:0043401	steroid hormone mediated signaling pathway	3	61	0.491373
BP	GO:0019068	virion assembly	2	19	0.491373
BP	GO:0001519	peptide amidation	1	1	0.491373
BP	GO:0002194	hepatocyte cell migration	1	1	0.491373
BP	GO:0006591	ornithine metabolic process	1	1	0.491373
BP	GO:0006613	cotranslational protein targeting to membrane	1	1	0.491373
BP	GO:0006984	ER-nucleus signaling pathway	1	1	0.491373
BP	GO:0010266	response to vitamin B1	1	1	0.491373
BP	GO:0015798	myo-inositol transport	1	1	0.491373
BP	GO:0019322	pentose biosynthetic process	1	1	0.491373
BP	GO:0019521	D-gluconate metabolic process	1	1	0.491373
BP	GO:0031109	microtubule polymerization or depolymerization	1	1	0.491373
BP	GO:0031444	slow-twitch skeletal muscle fiber contraction	1	1	0.491373
BP	GO:0032374	regulation of cholesterol transport	1	1	0.491373
BP	GO:0032805	positive regulation of low-density lipoprotein particle receptor catabolic process	1	1	0.491373
BP	GO:0033292	T-tubule organization	1	1	0.491373
BP	GO:0035349	coenzyme A transmembrane transport	1	1	0.491373
BP	GO:0035350	FAD transmembrane transport	1	1	0.491373
BP	GO:0042694	muscle cell fate specification	1	1	0.491373
BP	GO:0044794	positive regulation by host of viral process	1	1	0.491373
BP	GO:0045053	protein retention in Golgi apparatus	1	1	0.491373
BP	GO:0045932	negative regulation of muscle contraction	1	1	0.491373
BP	GO:0051651	maintenance of location in cell	1	1	0.491373
BP	GO:0051695	actin filament uncapping	1	1	0.491373
BP	GO:0060649	mammary gland bud elongation	1	1	0.491373
BP	GO:0060659	nipple sheath formation	1	1	0.491373
BP	GO:0061114	branching involved in pancreas morphogenesis	1	1	0.491373
BP	GO:0080121	AMP transport	1	1	0.491373
BP	GO:0086023	adrenergic receptor signaling pathway involved in heart process	1	1	0.491373
BP	GO:0090425	acinar cell differentiation	1	1	0.491373
BP	GO:1901627	negative regulation of postsynaptic membrane organization	1	1	0.491373
BP	GO:1901628	positive regulation of postsynaptic membrane organization	1	1	0.491373
BP	GO:1901630	negative regulation of presynaptic membrane organization	1	1	0.491373
BP	GO:1901631	positive regulation of presynaptic membrane organization	1	1	0.491373
BP	GO:1901877	negative regulation of calcium ion binding	1	1	0.491373
BP	GO:1901895	negative regulation of calcium-transporting ATPase activity	1	1	0.491373
BP	GO:1901978	positive regulation of cell cycle checkpoint	1	1	0.491373
BP	GO:2000287	positive regulation of myotome development	1	1	0.491373
BP	GO:2000366	positive regulation of STAT protein import into nucleus	1	1	0.491373
BP	GO:2000979	positive regulation of forebrain neuron differentiation	1	1	0.491373
BP	GO:0006874	cellular calcium ion homeostasis	3	66	0.503787
BP	GO:0008361	regulation of cell size	2	23	0.606517
BP	GO:0009987	cellular process	2	23	0.606517
BP	GO:0019432	triglyceride biosynthetic process	2	24	0.653203
BP	GO:0030325	adrenal gland development	2	25	0.661999
BP	GO:0035094	response to nicotine	2	25	0.661999
BP	GO:0042391	regulation of membrane potential	3	77	0.661999
BP	GO:0007274	neuromuscular synaptic transmission	2	26	0.661999
BP	GO:0006635	fatty acid beta-oxidation	2	28	0.661999
BP	GO:0009306	protein secretion	2	28	0.661999
BP	GO:0042593	glucose homeostasis	3	83	0.661999
BP	GO:0001834	trophectodermal cell proliferation	1	2	0.661999
BP	GO:0002684	positive regulation of immune system process	1	2	0.661999
BP	GO:0006566	threonine metabolic process	1	2	0.661999
BP	GO:0006663	platelet activating factor biosynthetic process	1	2	0.661999
BP	GO:0007522	visceral muscle development	1	2	0.661999
BP	GO:0008615	pyridoxine biosynthetic process	1	2	0.661999
BP	GO:0009051	pentose-phosphate shunt, oxidative branch	1	2	0.661999
BP	GO:0009448	gamma-aminobutyric acid metabolic process	1	2	0.661999
BP	GO:0010430	fatty acid omega-oxidation	1	2	0.661999
BP	GO:0010611	regulation of cardiac muscle hypertrophy	1	2	0.661999
BP	GO:0010972	negative regulation of G2/M transition of mitotic cell cycle	1	2	0.661999
BP	GO:0015866	ADP transport	1	2	0.661999
BP	GO:0032387	negative regulation of intracellular transport	1	2	0.661999
BP	GO:0032460	negative regulation of protein oligomerization	1	2	0.661999
BP	GO:0032470	positive regulation of endoplasmic reticulum calcium ion concentration	1	2	0.661999
BP	GO:0032972	regulation of muscle filament sliding speed	1	2	0.661999
BP	GO:0036315	cellular response to sterol	1	2	0.661999
BP	GO:0043132	NAD transport	1	2	0.661999
BP	GO:0046619	optic placode formation involved in camera-type eye formation	1	2	0.661999
BP	GO:0046879	hormone secretion	1	2	0.661999
BP	GO:0050912	detection of chemical stimulus involved in sensory perception of taste	1	2	0.661999
BP	GO:0060214	endocardium formation	1	2	0.661999
BP	GO:0060242	contact inhibition	1	2	0.661999
BP	GO:0060849	regulation of transcription involved in lymphatic endothelial cell fate commitment	1	2	0.661999
BP	GO:0060979	vasculogenesis involved in coronary vascular morphogenesis	1	2	0.661999
BP	GO:0061000	negative regulation of dendritic spine development	1	2	0.661999
BP	GO:0070296	sarcoplasmic reticulum calcium ion transport	1	2	0.661999
BP	GO:0086092	regulation of the force of heart contraction by cardiac conduction	1	2	0.661999
BP	GO:0086097	phospholipase C-activating angiotensin-activated signaling pathway	1	2	0.661999
BP	GO:0090110	cargo loading into COPII-coated vesicle	1	2	0.661999
BP	GO:0090156	cellular sphingolipid homeostasis	1	2	0.661999
BP	GO:1900221	regulation of beta-amyloid clearance	1	2	0.661999
BP	GO:1902031	regulation of NADP metabolic process	1	2	0.661999
BP	GO:1902081	negative regulation of calcium ion import into sarcoplasmic reticulum	1	2	0.661999
BP	GO:0043407	negative regulation of MAP kinase activity	2	29	0.661999
BP	GO:0050877	neurological system process	2	29	0.661999
BP	GO:0007399	nervous system development	3	87	0.727809
BP	GO:0048167	regulation of synaptic plasticity	2	31	0.743192
BP	GO:0032868	response to insulin	2	32	0.784903
BP	GO:0007595	lactation	2	35	0.837805
BP	GO:0032526	response to retinoic acid	2	35	0.837805
BP	GO:0001831	trophectodermal cellular morphogenesis	1	3	0.837805
BP	GO:0003065	positive regulation of heart rate by epinephrine	1	3	0.837805
BP	GO:0006020	inositol metabolic process	1	3	0.837805
BP	GO:0007260	tyrosine phosphorylation of STAT protein	1	3	0.837805
BP	GO:0009893	positive regulation of metabolic process	1	3	0.837805
BP	GO:0010940	positive regulation of necrotic cell death	1	3	0.837805
BP	GO:0019530	taurine metabolic process	1	3	0.837805
BP	GO:0034382	chylomicron remnant clearance	1	3	0.837805
BP	GO:0034447	very-low-density lipoprotein particle clearance	1	3	0.837805
BP	GO:0042759	long-chain fatty acid biosynthetic process	1	3	0.837805
BP	GO:0043486	histone exchange	1	3	0.837805
BP	GO:0044375	regulation of peroxisome size	1	3	0.837805
BP	GO:0051612	negative regulation of serotonin uptake	1	3	0.837805
BP	GO:0060298	positive regulation of sarcomere organization	1	3	0.837805
BP	GO:0060414	aorta smooth muscle tissue morphogenesis	1	3	0.837805
BP	GO:0060420	regulation of heart growth	1	3	0.837805
BP	GO:0060421	positive regulation of heart growth	1	3	0.837805
BP	GO:0070093	negative regulation of glucagon secretion	1	3	0.837805
BP	GO:0070858	negative regulation of bile acid biosynthetic process	1	3	0.837805
BP	GO:0097114	N-methyl-D-aspartate receptor clustering	1	3	0.837805
BP	GO:0097286	iron ion import	1	3	0.837805
BP	GO:1901897	regulation of relaxation of cardiac muscle	1	3	0.837805
BP	GO:0050896	response to stimulus	2	40	0.9748
BP	GO:0008203	cholesterol metabolic process	2	41	0.9748
BP	GO:0070588	calcium ion transmembrane transport	3	108	0.9748
BP	GO:0002086	diaphragm contraction	1	4	0.9748
BP	GO:0007021	tubulin complex assembly	1	4	0.9748
BP	GO:0008347	glial cell migration	1	4	0.9748
BP	GO:0010042	response to manganese ion	1	4	0.9748
BP	GO:0010544	negative regulation of platelet activation	1	4	0.9748
BP	GO:0010882	regulation of cardiac muscle contraction by calcium ion signaling	1	4	0.9748
BP	GO:0014910	regulation of smooth muscle cell migration	1	4	0.9748
BP	GO:0015867	ATP transport	1	4	0.9748
BP	GO:0017038	protein import	1	4	0.9748
BP	GO:0018022	peptidyl-lysine methylation	1	4	0.9748
BP	GO:0032411	positive regulation of transporter activity	1	4	0.9748
BP	GO:0032827	negative regulation of natural killer cell differentiation involved in immune response	1	4	0.9748
BP	GO:0034372	very-low-density lipoprotein particle remodeling	1	4	0.9748
BP	GO:0042158	lipoprotein biosynthetic process	1	4	0.9748
BP	GO:0043576	regulation of respiratory gaseous exchange	1	4	0.9748
BP	GO:0044117	growth of symbiont in host	1	4	0.9748
BP	GO:0045541	negative regulation of cholesterol biosynthetic process	1	4	0.9748
BP	GO:0046785	microtubule polymerization	1	4	0.9748
BP	GO:0048845	venous blood vessel morphogenesis	1	4	0.9748
BP	GO:0060084	synaptic transmission involved in micturition	1	4	0.9748
BP	GO:0060561	apoptotic process involved in morphogenesis	1	4	0.9748
BP	GO:0070863	positive regulation of protein exit from endoplasmic reticulum	1	4	0.9748
BP	GO:0006629	lipid metabolic process	2	43	1
BP	GO:0042472	inner ear morphogenesis	2	43	1
BP	GO:0008344	adult locomotory behavior	2	44	1
BP	GO:0001561	fatty acid alpha-oxidation	1	5	1
BP	GO:0006172	ADP biosynthetic process	1	5	1
BP	GO:0008593	regulation of Notch signaling pathway	1	5	1
BP	GO:0009253	peptidoglycan catabolic process	1	5	1
BP	GO:0010459	negative regulation of heart rate	1	5	1
BP	GO:0014807	regulation of somitogenesis	1	5	1
BP	GO:0015909	long-chain fatty acid transport	1	5	1
BP	GO:0016045	detection of bacterium	1	5	1
BP	GO:0021782	glial cell development	1	5	1
BP	GO:0030239	myofibril assembly	1	5	1
BP	GO:0030300	regulation of intestinal cholesterol absorption	1	5	1
BP	GO:0031102	neuron projection regeneration	1	5	1
BP	GO:0032489	regulation of Cdc42 protein signal transduction	1	5	1
BP	GO:0034384	high-density lipoprotein particle clearance	1	5	1
BP	GO:0043268	positive regulation of potassium ion transport	1	5	1
BP	GO:0043462	regulation of ATPase activity	1	5	1
BP	GO:0046726	positive regulation of viral protein levels in host cell	1	5	1
BP	GO:0048505	regulation of timing of cell differentiation	1	5	1
BP	GO:0051893	regulation of focal adhesion assembly	1	5	1
BP	GO:0055005	ventricular cardiac myofibril assembly	1	5	1
BP	GO:0070314	G1 to G0 transition	1	5	1
BP	GO:0071918	urea transmembrane transport	1	5	1
BP	GO:0090370	negative regulation of cholesterol efflux	1	5	1
BP	GO:1901018	positive regulation of potassium ion transmembrane transporter activity	1	5	1
BP	GO:2000189	positive regulation of cholesterol homeostasis	1	5	1
BP	GO:0006805	xenobiotic metabolic process	2	48	1
BP	GO:0050885	neuromuscular process controlling balance	2	49	1
BP	GO:0002221	pattern recognition receptor signaling pathway	1	6	1
BP	GO:0010470	regulation of gastrulation	1	6	1
BP	GO:0010873	positive regulation of cholesterol esterification	1	6	1
BP	GO:0014012	peripheral nervous system axon regeneration	1	6	1
BP	GO:0016254	preassembly of GPI anchor in ER membrane	1	6	1
BP	GO:0019367	fatty acid elongation, saturated fatty acid	1	6	1
BP	GO:0021696	cerebellar cortex morphogenesis	1	6	1
BP	GO:0030035	microspike assembly	1	6	1
BP	GO:0030828	positive regulation of cGMP biosynthetic process	1	6	1
BP	GO:0032099	negative regulation of appetite	1	6	1
BP	GO:0032348	negative regulation of aldosterone biosynthetic process	1	6	1
BP	GO:0042159	lipoprotein catabolic process	1	6	1
BP	GO:0043303	mast cell degranulation	1	6	1
BP	GO:0046033	AMP metabolic process	1	6	1
BP	GO:0048639	positive regulation of developmental growth	1	6	1
BP	GO:0050891	multicellular organismal water homeostasis	1	6	1
BP	GO:0051694	pointed-end actin filament capping	1	6	1
BP	GO:0055013	cardiac muscle cell development	1	6	1
BP	GO:0060253	negative regulation of glial cell proliferation	1	6	1
BP	GO:0070295	renal water absorption	1	6	1
BP	GO:0070886	positive regulation of calcineurin-NFAT signaling cascade	1	6	1
BP	GO:0072574	hepatocyte proliferation	1	6	1
BP	GO:0097113	alpha-amino-3-hydroxy-5-methyl-4-isoxazole propionate selective glutamate receptor clustering	1	6	1
BP	GO:2000065	negative regulation of cortisol biosynthetic process	1	6	1
BP	GO:2001259	positive regulation of cation channel activity	1	6	1
BP	GO:0050796	regulation of insulin secretion	2	53	1
BP	GO:0043433	negative regulation of sequence-specific DNA binding transcription factor activity	2	55	1
BP	GO:0050830	defense response to Gram-positive bacterium	2	55	1
BP	GO:0001946	lymphangiogenesis	1	7	1
BP	GO:0003254	regulation of membrane depolarization	1	7	1
BP	GO:0009308	amine metabolic process	1	7	1
BP	GO:0010827	regulation of glucose transport	1	7	1
BP	GO:0019752	carboxylic acid metabolic process	1	7	1
BP	GO:0019934	cGMP-mediated signaling	1	7	1
BP	GO:0030240	skeletal muscle thin filament assembly	1	7	1
BP	GO:0030277	maintenance of gastrointestinal epithelium	1	7	1
BP	GO:0032927	positive regulation of activin receptor signaling pathway	1	7	1
BP	GO:0034374	low-density lipoprotein particle remodeling	1	7	1
BP	GO:0044829	positive regulation by host of viral genome replication	1	7	1
BP	GO:0045639	positive regulation of myeloid cell differentiation	1	7	1
BP	GO:0045723	positive regulation of fatty acid biosynthetic process	1	7	1
BP	GO:0046039	GTP metabolic process	1	7	1
BP	GO:0046889	positive regulation of lipid biosynthetic process	1	7	1
BP	GO:0048731	system development	1	7	1
BP	GO:0050768	negative regulation of neurogenesis	1	7	1
BP	GO:0051901	positive regulation of mitochondrial depolarization	1	7	1
BP	GO:0060059	embryonic retina morphogenesis in camera-type eye	1	7	1
BP	GO:0060252	positive regulation of glial cell proliferation	1	7	1
BP	GO:0070365	hepatocyte differentiation	1	7	1
BP	GO:0085029	extracellular matrix assembly	1	7	1
BP	GO:0086036	regulation of cardiac muscle cell membrane potential	1	7	1
BP	GO:1902004	positive regulation of beta-amyloid formation	1	7	1
BP	GO:0001570	vasculogenesis	2	57	1
BP	GO:0051260	protein homooligomerization	3	139	1
BP	GO:0050728	negative regulation of inflammatory response	2	60	1
BP	GO:0006111	regulation of gluconeogenesis	1	8	1
BP	GO:0006544	glycine metabolic process	1	8	1
BP	GO:0006940	regulation of smooth muscle contraction	1	8	1
BP	GO:0007263	nitric oxide mediated signal transduction	1	8	1
BP	GO:0009142	nucleoside triphosphate biosynthetic process	1	8	1
BP	GO:0010038	response to metal ion	1	8	1
BP	GO:0030516	regulation of axon extension	1	8	1
BP	GO:0035095	behavioral response to nicotine	1	8	1
BP	GO:0045780	positive regulation of bone resorption	1	8	1
BP	GO:0045822	negative regulation of heart contraction	1	8	1
BP	GO:0050710	negative regulation of cytokine secretion	1	8	1
BP	GO:0051604	protein maturation	1	8	1
BP	GO:0055089	fatty acid homeostasis	1	8	1
BP	GO:0055119	relaxation of cardiac muscle	1	8	1
BP	GO:0061351	neural precursor cell proliferation	1	8	1
BP	GO:1901016	regulation of potassium ion transmembrane transporter activity	1	8	1
BP	GO:0007568	aging	2	63	1
BP	GO:0010468	regulation of gene expression	2	64	1
BP	GO:0034220	ion transmembrane transport	2	64	1
BP	GO:0003214	cardiac left ventricle morphogenesis	1	9	1
BP	GO:0006707	cholesterol catabolic process	1	9	1
BP	GO:0006821	chloride transport	1	9	1
BP	GO:0008343	adult feeding behavior	1	9	1
BP	GO:0014902	myotube differentiation	1	9	1
BP	GO:0015908	fatty acid transport	1	9	1
BP	GO:0021954	central nervous system neuron development	1	9	1
BP	GO:0034380	high-density lipoprotein particle assembly	1	9	1
BP	GO:0043129	surfactant homeostasis	1	9	1
BP	GO:0048739	cardiac muscle fiber development	1	9	1
BP	GO:0055091	phospholipid homeostasis	1	9	1
BP	GO:0071294	cellular response to zinc ion	1	9	1
BP	GO:1901017	negative regulation of potassium ion transmembrane transporter activity	1	9	1
BP	GO:0006108	malate metabolic process	1	10	1
BP	GO:0045598	regulation of fat cell differentiation	1	10	1
BP	GO:0050832	defense response to fungus	1	10	1
BP	GO:0060314	regulation of ryanodine-sensitive calcium-release channel activity	1	10	1
BP	GO:0071476	cellular hypotonic response	1	10	1
BP	GO:2000179	positive regulation of neural precursor cell proliferation	1	10	1
BP	GO:0006501	C-terminal protein lipidation	1	11	1
BP	GO:0006622	protein targeting to lysosome	1	11	1
BP	GO:0006783	heme biosynthetic process	1	11	1
BP	GO:0009888	tissue development	1	11	1
BP	GO:0032006	regulation of TOR signaling	1	11	1
BP	GO:0042311	vasodilation	1	11	1
BP	GO:0046549	retinal cone cell development	1	11	1
BP	GO:0048041	focal adhesion assembly	1	11	1
BP	GO:0060484	lung-associated mesenchyme development	1	11	1
BP	GO:0086004	regulation of cardiac muscle cell contraction	1	11	1
BP	GO:1901216	positive regulation of neuron death	1	11	1
BP	GO:0006979	response to oxidative stress	2	73	1
BP	GO:0001654	eye development	1	12	1
BP	GO:0001675	acrosome assembly	1	12	1
BP	GO:0001819	positive regulation of cytokine production	1	12	1
BP	GO:0006656	phosphatidylcholine biosynthetic process	1	12	1
BP	GO:0010875	positive regulation of cholesterol efflux	1	12	1
BP	GO:0034375	high-density lipoprotein particle remodeling	1	12	1
BP	GO:0042445	hormone metabolic process	1	12	1
BP	GO:0043537	negative regulation of blood vessel endothelial cell migration	1	12	1
BP	GO:0000042	protein targeting to Golgi	1	13	1
BP	GO:0007603	phototransduction, visible light	1	13	1
BP	GO:0016559	peroxisome fission	1	13	1
BP	GO:0030238	male sex determination	1	13	1
BP	GO:0045019	negative regulation of nitric oxide biosynthetic process	1	13	1
BP	GO:0045670	regulation of osteoclast differentiation	1	13	1
BP	GO:0048747	muscle fiber development	1	13	1
BP	GO:0050806	positive regulation of synaptic transmission	1	13	1
BP	GO:0060999	positive regulation of dendritic spine development	1	13	1
BP	GO:0072520	seminiferous tubule development	1	13	1
BP	GO:1901652	response to peptide	1	13	1
BP	GO:2000273	positive regulation of receptor activity	1	13	1
BP	GO:0006672	ceramide metabolic process	1	14	1
BP	GO:0019216	regulation of lipid metabolic process	1	14	1
BP	GO:0019433	triglyceride catabolic process	1	14	1
BP	GO:0030949	positive regulation of vascular endothelial growth factor receptor signaling pathway	1	14	1
BP	GO:0051044	positive regulation of membrane protein ectodomain proteolysis	1	14	1
BP	GO:0055003	cardiac myofibril assembly	1	14	1
BP	GO:0007626	locomotory behavior	2	83	1
BP	GO:0001709	cell fate determination	1	15	1
BP	GO:0010765	positive regulation of sodium ion transport	1	15	1
BP	GO:0010881	regulation of cardiac muscle contraction by regulation of the release of sequestered calcium ion	1	15	1
BP	GO:0036092	phosphatidylinositol-3-phosphate biosynthetic process	1	15	1
BP	GO:0042755	eating behavior	1	15	1
BP	GO:0043691	reverse cholesterol transport	1	15	1
BP	GO:0051000	positive regulation of nitric-oxide synthase activity	1	15	1
BP	GO:0051403	stress-activated MAPK cascade	1	15	1
BP	GO:2000134	negative regulation of G1/S transition of mitotic cell cycle	1	15	1
BP	GO:0007422	peripheral nervous system development	1	16	1
BP	GO:0007512	adult heart development	1	16	1
BP	GO:0021542	dentate gyrus development	1	16	1
BP	GO:0033572	transferrin transport	1	16	1
BP	GO:0034614	cellular response to reactive oxygen species	1	16	1
BP	GO:0042476	odontogenesis	1	16	1
BP	GO:0048266	behavioral response to pain	1	16	1
BP	GO:0048566	embryonic digestive tract development	1	16	1
BP	GO:0070328	triglyceride homeostasis	1	16	1
BP	GO:0071480	cellular response to gamma radiation	1	16	1
BP	GO:0097150	neuronal stem cell maintenance	1	16	1
BP	GO:0001932	regulation of protein phosphorylation	1	17	1
BP	GO:0006883	cellular sodium ion homeostasis	1	17	1
BP	GO:0021915	neural tube development	1	17	1
BP	GO:0034389	lipid particle organization	1	17	1
BP	GO:0051899	membrane depolarization	1	17	1
BP	GO:0006457	protein folding	2	93	1
BP	GO:0006165	nucleoside diphosphate phosphorylation	1	18	1
BP	GO:0006541	glutamine metabolic process	1	18	1
BP	GO:0021510	spinal cord development	1	18	1
BP	GO:0023019	signal transduction involved in regulation of gene expression	1	18	1
BP	GO:0032331	negative regulation of chondrocyte differentiation	1	18	1
BP	GO:0032689	negative regulation of interferon-gamma production	1	18	1
BP	GO:0042572	retinol metabolic process	1	18	1
BP	GO:0046488	phosphatidylinositol metabolic process	1	18	1
BP	GO:0048738	cardiac muscle tissue development	1	18	1
BP	GO:0048844	artery morphogenesis	1	18	1
BP	GO:1902043	positive regulation of extrinsic apoptotic signaling pathway via death domain receptors	1	18	1
BP	GO:0002076	osteoblast development	1	19	1
BP	GO:0007492	endoderm development	1	19	1
BP	GO:0008206	bile acid metabolic process	1	19	1
BP	GO:0030316	osteoclast differentiation	1	19	1
BP	GO:0060045	positive regulation of cardiac muscle cell proliferation	1	19	1
BP	GO:0060412	ventricular septum morphogenesis	1	19	1
BP	GO:1901215	negative regulation of neuron death	1	19	1
BP	GO:2000378	negative regulation of reactive oxygen species metabolic process	1	19	1
BP	GO:0010595	positive regulation of endothelial cell migration	1	20	1
BP	GO:0032956	regulation of actin cytoskeleton organization	1	20	1
BP	GO:0045737	positive regulation of cyclin-dependent protein kinase activity	1	20	1
BP	GO:0090002	establishment of protein localization to plasma membrane	1	20	1
BP	GO:0001892	embryonic placenta development	1	21	1
BP	GO:0002088	lens development in camera-type eye	1	21	1
BP	GO:0010043	response to zinc ion	1	21	1
BP	GO:0030198	extracellular matrix organization	2	104	1
BP	GO:0007601	visual perception	2	105	1
BP	GO:0001502	cartilage condensation	1	22	1
BP	GO:0002227	innate immune response in mucosa	1	22	1
BP	GO:0006833	water transport	1	22	1
BP	GO:0032570	response to progesterone	1	22	1
BP	GO:0045071	negative regulation of viral genome replication	1	22	1
BP	GO:0046580	negative regulation of Ras protein signal transduction	1	22	1
BP	GO:0060612	adipose tissue development	1	22	1
BP	GO:2000379	positive regulation of reactive oxygen species metabolic process	1	22	1
BP	GO:0007265	Ras protein signal transduction	2	106	1
BP	GO:0030178	negative regulation of Wnt signaling pathway	1	23	1
BP	GO:0001578	microtubule bundle formation	1	24	1
BP	GO:0001890	placenta development	1	24	1
BP	GO:0005978	glycogen biosynthetic process	1	24	1
BP	GO:0006892	post-Golgi vesicle-mediated transport	1	24	1
BP	GO:0001937	negative regulation of endothelial cell proliferation	1	26	1
BP	GO:0014065	phosphatidylinositol 3-kinase signaling	1	26	1
BP	GO:0032024	positive regulation of insulin secretion	1	26	1
BP	GO:0045880	positive regulation of smoothened signaling pathway	1	26	1
BP	GO:0051262	protein tetramerization	1	26	1
BP	GO:0042127	regulation of cell proliferation	2	118	1
BP	GO:0009725	response to hormone	1	27	1
BP	GO:0019731	antibacterial humoral response	1	27	1
BP	GO:0045494	photoreceptor cell maintenance	1	27	1
BP	GO:0050873	brown fat cell differentiation	1	27	1
BP	GO:0032720	negative regulation of tumor necrosis factor production	1	28	1
BP	GO:0097193	intrinsic apoptotic signaling pathway	1	28	1
BP	GO:0030819	positive regulation of cAMP biosynthetic process	1	29	1
BP	GO:0002027	regulation of heart rate	1	30	1
BP	GO:0046854	phosphatidylinositol phosphorylation	1	30	1
BP	GO:0001958	endochondral ossification	1	31	1
BP	GO:0006814	sodium ion transport	1	31	1
BP	GO:0007189	adenylate cyclase-activating G-protein coupled receptor signaling pathway	1	32	1
BP	GO:0042542	response to hydrogen peroxide	1	32	1
BP	GO:0045087	innate immune response	3	255	1
BP	GO:0002053	positive regulation of mesenchymal cell proliferation	1	33	1
BP	GO:0032543	mitochondrial translation	1	33	1
BP	GO:0048839	inner ear development	1	33	1
BP	GO:0060326	cell chemotaxis	1	33	1
BP	GO:1900034	regulation of cellular response to heat	1	33	1
BP	GO:0006606	protein import into nucleus	1	35	1
BP	GO:0030326	embryonic limb morphogenesis	1	35	1
BP	GO:0030501	positive regulation of bone mineralization	1	35	1
BP	GO:0048286	lung alveolus development	1	35	1
BP	GO:0050727	regulation of inflammatory response	1	35	1
BP	GO:0071346	cellular response to interferon-gamma	1	35	1
BP	GO:0006626	protein targeting to mitochondrion	1	36	1
BP	GO:0006935	chemotaxis	1	36	1
BP	GO:0008217	regulation of blood pressure	1	36	1
BP	GO:0042752	regulation of circadian rhythm	1	37	1
BP	GO:0002062	chondrocyte differentiation	1	38	1
BP	GO:0060070	canonical Wnt signaling pathway	1	39	1
BP	GO:0032870	cellular response to hormone stimulus	1	40	1
BP	GO:0006869	lipid transport	1	41	1
BP	GO:0050679	positive regulation of epithelial cell proliferation	1	41	1
BP	GO:0051289	protein homotetramerization	1	41	1
BP	GO:0007155	cell adhesion	2	153	1
BP	GO:0051781	positive regulation of cell division	1	42	1
BP	GO:0001558	regulation of cell growth	1	43	1
BP	GO:0021762	substantia nigra development	1	43	1
BP	GO:0032091	negative regulation of protein binding	1	43	1
BP	GO:0000122	negative regulation of transcription from RNA polymerase II promoter	5	582	1
BP	GO:0009749	response to glucose	1	45	1
BP	GO:0009887	organ morphogenesis	1	45	1
BP	GO:0044763	single-organism cellular process	1	46	1
BP	GO:0016485	protein processing	1	47	1
BP	GO:0035019	somatic stem cell maintenance	1	47	1
BP	GO:0042632	cholesterol homeostasis	1	47	1
BP	GO:0035690	cellular response to drug	1	49	1
BP	GO:0001938	positive regulation of endothelial cell proliferation	1	50	1
BP	GO:0006879	cellular iron ion homeostasis	1	50	1
BP	GO:0043154	negative regulation of cysteine-type endopeptidase activity involved in apoptotic process	1	51	1
BP	GO:0048015	phosphatidylinositol-mediated signaling	1	51	1
BP	GO:0030154	cell differentiation	2	175	1
BP	GO:0030307	positive regulation of cell growth	1	52	1
BP	GO:0032355	response to estradiol	1	52	1
BP	GO:0045732	positive regulation of protein catabolic process	1	53	1
BP	GO:0016042	lipid catabolic process	1	54	1
BP	GO:0019827	stem cell maintenance	1	54	1
BP	GO:0030509	BMP signaling pathway	1	54	1
BP	GO:0030855	epithelial cell differentiation	1	54	1
BP	GO:0006954	inflammatory response	2	180	1
BP	GO:0045444	fat cell differentiation	1	56	1
BP	GO:0007030	Golgi organization	1	57	1
BP	GO:0060395	SMAD protein signal transduction	1	58	1
BP	GO:0001822	kidney development	1	59	1
BP	GO:0007204	positive regulation of cytosolic calcium ion concentration	1	59	1
BP	GO:0031175	neuron projection development	1	59	1
BP	GO:0070098	chemokine-mediated signaling pathway	1	61	1
BP	GO:0008584	male gonad development	1	65	1
BP	GO:0035556	intracellular signal transduction	2	204	1
BP	GO:0007608	sensory perception of smell	1	67	1
BP	GO:0010629	negative regulation of gene expression	1	67	1
BP	GO:0071222	cellular response to lipopolysaccharide	1	67	1
BP	GO:0001701	in utero embryonic development	2	206	1
BP	GO:0043547	positive regulation of GTPase activity	3	358	1
BP	GO:0030324	lung development	1	71	1
BP	GO:0030036	actin cytoskeleton organization	1	74	1
BP	GO:0006468	protein phosphorylation	2	220	1
BP	GO:0051726	regulation of cell cycle	1	76	1
BP	GO:0001649	osteoblast differentiation	1	83	1
BP	GO:0002250	adaptive immune response	1	86	1
BP	GO:0007267	cell-cell signaling	1	86	1
BP	GO:0018105	peptidyl-serine phosphorylation	1	86	1
BP	GO:0007156	homophilic cell adhesion	1	87	1
BP	GO:0009791	post-embryonic development	1	87	1
BP	GO:0007411	axon guidance	2	246	1
BP	GO:0000209	protein polyubiquitination	1	96	1
BP	GO:0042981	regulation of apoptotic process	1	99	1
BP	GO:0007596	blood coagulation	1	100	1
BP	GO:0007219	Notch signaling pathway	1	101	1
BP	GO:0002230	positive regulation of defense response to virus by host	1	102	1
BP	GO:0001666	response to hypoxia	1	105	1
BP	GO:0008285	negative regulation of cell proliferation	2	276	1
BP	GO:0030168	platelet activation	1	108	1
BP	GO:0043524	negative regulation of neuron apoptotic process	1	111	1
BP	GO:0090263	positive regulation of canonical Wnt signaling pathway	1	111	1
BP	GO:0006810	transport	1	112	1
BP	GO:0044281	small molecule metabolic process	1	115	1
BP	GO:0007067	mitosis	1	116	1
BP	GO:0045944	positive regulation of transcription from RNA polymerase II promoter	5	846	1
BP	GO:0007420	brain development	1	124	1
BP	GO:0006367	transcription initiation from RNA polymerase II promoter	1	125	1
BP	GO:0008152	metabolic process	3	487	1
BP	GO:0090090	negative regulation of canonical Wnt signaling pathway	1	126	1
BP	GO:0043123	positive regulation of I-kappaB kinase/NF-kappaB signaling	1	130	1
BP	GO:0007166	cell surface receptor signaling pathway	1	133	1
BP	GO:0000186	activation of MAPKK activity	1	134	1
BP	GO:0001525	angiogenesis	1	135	1
BP	GO:0070374	positive regulation of ERK1 and ERK2 cascade	1	140	1
BP	GO:0008543	fibroblast growth factor receptor signaling pathway	1	144	1
BP	GO:0038095	Fc-epsilon receptor signaling pathway	1	145	1
BP	GO:0043065	positive regulation of apoptotic process	1	145	1
BP	GO:0007173	epidermal growth factor receptor signaling pathway	1	147	1
BP	GO:0008286	insulin receptor signaling pathway	1	159	1
BP	GO:0008283	cell proliferation	1	162	1
BP	GO:0042493	response to drug	1	164	1
BP	GO:0007186	G-protein coupled receptor signaling pathway	4	761	1
BP	GO:0006355	regulation of transcription, DNA-templated	3	575	1
BP	GO:0007268	synaptic transmission	1	174	1
BP	GO:0055085	transmembrane transport	1	177	1
BP	GO:0015031	protein transport	1	180	1
BP	GO:0048011	neurotrophin TRK receptor signaling pathway	1	182	1
BP	GO:0045892	negative regulation of transcription, DNA-templated	1	193	1
BP	GO:0045893	positive regulation of transcription, DNA-templated	1	204	1
BP	GO:0008284	positive regulation of cell proliferation	1	267	1
BP	GO:0043066	negative regulation of apoptotic process	1	285	1
BP	GO:0000002	mitochondrial genome maintenance	0	8	1
BP	GO:0000003	reproduction	0	2	1
BP	GO:0000011	vacuole inheritance	0	2	1
BP	GO:0000012	single strand break repair	0	8	1
BP	GO:0000018	regulation of DNA recombination	0	1	1
BP	GO:0000019	regulation of mitotic recombination	0	2	1
BP	GO:0000023	maltose metabolic process	0	1	1
BP	GO:0000027	ribosomal large subunit assembly	0	19	1
BP	GO:0000028	ribosomal small subunit assembly	0	21	1
BP	GO:0000032	cell wall mannoprotein biosynthetic process	0	2	1
BP	GO:0000038	very long-chain fatty acid metabolic process	0	8	1
BP	GO:0000045	autophagic vacuole assembly	0	48	1
BP	GO:0000050	urea cycle	0	11	1
BP	GO:0000052	citrulline metabolic process	0	2	1
BP	GO:0000053	argininosuccinate metabolic process	0	1	1
BP	GO:0000054	ribosomal subunit export from nucleus	0	2	1
BP	GO:0000055	ribosomal large subunit export from nucleus	0	6	1
BP	GO:0000056	ribosomal small subunit export from nucleus	0	4	1
BP	GO:0000060	protein import into nucleus, translocation	0	26	1
BP	GO:0000066	mitochondrial ornithine transport	0	1	1
BP	GO:0000070	mitotic sister chromatid segregation	0	8	1
BP	GO:0000075	cell cycle checkpoint	0	24	1
BP	GO:0000076	DNA replication checkpoint	0	5	1
BP	GO:0000077	DNA damage checkpoint	0	19	1
BP	GO:0000079	regulation of cyclin-dependent protein serine/threonine kinase activity	0	25	1
BP	GO:0000080	mitotic G1 phase	0	10	1
BP	GO:0000082	G1/S transition of mitotic cell cycle	0	69	1
BP	GO:0000083	regulation of transcription involved in G1/S transition of mitotic cell cycle	0	8	1
BP	GO:0000084	mitotic S phase	0	60	1
BP	GO:0000085	mitotic G2 phase	0	1	1
BP	GO:0000086	G2/M transition of mitotic cell cycle	0	76	1
BP	GO:0000087	mitotic M phase	0	3	1
BP	GO:0000088	mitotic prophase	0	24	1
BP	GO:0000090	mitotic anaphase	0	68	1
BP	GO:0000096	sulfur amino acid metabolic process	0	1	1
BP	GO:0000097	sulfur amino acid biosynthetic process	0	1	1
BP	GO:0000098	sulfur amino acid catabolic process	0	2	1
BP	GO:0000103	sulfate assimilation	0	6	1
BP	GO:0000117	regulation of transcription involved in G2/M transition of mitotic cell cycle	0	1	1
BP	GO:0000132	establishment of mitotic spindle orientation	0	23	1
BP	GO:0000147	actin cortical patch assembly	0	2	1
BP	GO:0000154	rRNA modification	0	3	1
BP	GO:0000160	phosphorelay signal transduction system	0	2	1
BP	GO:0000165	MAPK cascade	0	28	1
BP	GO:0000183	chromatin silencing at rDNA	0	13	1
BP	GO:0000184	nuclear-transcribed mRNA catabolic process, nonsense-mediated decay	0	139	1
BP	GO:0000185	activation of MAPKKK activity	0	13	1
BP	GO:0000187	activation of MAPK activity	0	74	1
BP	GO:0000188	inactivation of MAPK activity	0	26	1
BP	GO:0000189	MAPK import into nucleus	0	2	1
BP	GO:0000212	meiotic spindle organization	0	6	1
BP	GO:0000226	microtubule cytoskeleton organization	0	42	1
BP	GO:0000236	mitotic prometaphase	0	27	1
BP	GO:0000237	leptotene	0	1	1
BP	GO:0000244	spliceosomal tri-snRNP complex assembly	0	11	1
BP	GO:0000245	spliceosomal complex assembly	0	23	1
BP	GO:0000255	allantoin metabolic process	0	1	1
BP	GO:0000256	allantoin catabolic process	0	1	1
BP	GO:0000266	mitochondrial fission	0	7	1
BP	GO:0000271	polysaccharide biosynthetic process	0	1	1
BP	GO:0000272	polysaccharide catabolic process	0	2	1
BP	GO:0000278	mitotic cell cycle	0	37	1
BP	GO:0000281	mitotic cytokinesis	0	20	1
BP	GO:0000288	nuclear-transcribed mRNA catabolic process, deadenylation-dependent decay	0	4	1
BP	GO:0000289	nuclear-transcribed mRNA poly(A) tail shortening	0	17	1
BP	GO:0000290	deadenylation-dependent decapping of nuclear-transcribed mRNA	0	9	1
BP	GO:0000291	nuclear-transcribed mRNA catabolic process, exonucleolytic	0	2	1
BP	GO:0000296	spermine transport	0	1	1
BP	GO:0000301	retrograde transport, vesicle recycling within Golgi	0	5	1
BP	GO:0000302	response to reactive oxygen species	0	8	1
BP	GO:0000303	response to superoxide	0	3	1
BP	GO:0000320	re-entry into mitotic cell cycle	0	3	1
BP	GO:0000338	protein deneddylation	0	4	1
BP	GO:0000349	generation of catalytic spliceosome for first transesterification step	0	2	1
BP	GO:0000350	generation of catalytic spliceosome for second transesterification step	0	4	1
BP	GO:0000354	cis assembly of pre-catalytic spliceosome	0	4	1
BP	GO:0000375	RNA splicing, via transesterification reactions	0	2	1
BP	GO:0000379	tRNA-type intron splice site recognition and cleavage	0	2	1
BP	GO:0000380	alternative mRNA splicing, via spliceosome	0	8	1
BP	GO:0000381	regulation of alternative mRNA splicing, via spliceosome	0	27	1
BP	GO:0000387	spliceosomal snRNP assembly	0	26	1
BP	GO:0000389	mRNA 3'-splice site recognition	0	7	1
BP	GO:0000390	spliceosomal complex disassembly	0	1	1
BP	GO:0000395	mRNA 5'-splice site recognition	0	5	1
BP	GO:0000398	mRNA splicing, via spliceosome	0	107	1
BP	GO:0000413	protein peptidyl-prolyl isomerization	0	46	1
BP	GO:0000414	regulation of histone H3-K36 methylation	0	1	1
BP	GO:0000415	negative regulation of histone H3-K36 methylation	0	1	1
BP	GO:0000416	positive regulation of histone H3-K36 methylation	0	2	1
BP	GO:0000422	mitochondrion degradation	0	28	1
BP	GO:0000432	positive regulation of transcription from RNA polymerase II promoter by glucose	0	3	1
BP	GO:0000433	negative regulation of transcription from RNA polymerase II promoter by glucose	0	1	1
BP	GO:0000435	positive regulation of transcription from RNA polymerase II promoter by galactose	0	1	1
BP	GO:0000447	endonucleolytic cleavage in ITS1 to separate SSU-rRNA from 5.8S rRNA and LSU-rRNA from tricistronic rRNA transcript (SSU-rRNA, 5.8S rRNA, LSU-rRNA)	0	11	1
BP	GO:0000448	cleavage in ITS2 between 5.8S rRNA and LSU-rRNA of tricistronic rRNA transcript (SSU-rRNA, 5.8S rRNA, LSU-rRNA)	0	2	1
BP	GO:0000453	enzyme-directed rRNA 2'-O-methylation	0	1	1
BP	GO:0000460	maturation of 5.8S rRNA	0	7	1
BP	GO:0000461	endonucleolytic cleavage to generate mature 3'-end of SSU-rRNA from (SSU-rRNA, 5.8S rRNA, LSU-rRNA)	0	7	1
BP	GO:0000462	maturation of SSU-rRNA from tricistronic rRNA transcript (SSU-rRNA, 5.8S rRNA, LSU-rRNA)	0	24	1
BP	GO:0000463	maturation of LSU-rRNA from tricistronic rRNA transcript (SSU-rRNA, 5.8S rRNA, LSU-rRNA)	0	9	1
BP	GO:0000466	maturation of 5.8S rRNA from tricistronic rRNA transcript (SSU-rRNA, 5.8S rRNA, LSU-rRNA)	0	4	1
BP	GO:0000467	exonucleolytic trimming to generate mature 3'-end of 5.8S rRNA from tricistronic rRNA transcript (SSU-rRNA, 5.8S rRNA, LSU-rRNA)	0	8	1
BP	GO:0000469	cleavage involved in rRNA processing	0	1	1
BP	GO:0000470	maturation of LSU-rRNA	0	1	1
BP	GO:0000472	endonucleolytic cleavage to generate mature 5'-end of SSU-rRNA from (SSU-rRNA, 5.8S rRNA, LSU-rRNA)	0	3	1
BP	GO:0000479	endonucleolytic cleavage of tricistronic rRNA transcript (SSU-rRNA, 5.8S rRNA, LSU-rRNA)	0	3	1
BP	GO:0000480	endonucleolytic cleavage in 5'-ETS of tricistronic rRNA transcript (SSU-rRNA, 5.8S rRNA, LSU-rRNA)	0	3	1
BP	GO:0000481	maturation of 5S rRNA	0	1	1
BP	GO:0000492	box C/D snoRNP assembly	0	1	1
BP	GO:0000495	box H/ACA snoRNA 3'-end processing	0	1	1
BP	GO:0000578	embryonic axis specification	0	5	1
BP	GO:0000707	meiotic DNA recombinase assembly	0	4	1
BP	GO:0000710	meiotic mismatch repair	0	4	1
BP	GO:0000711	meiotic DNA repair synthesis	0	3	1
BP	GO:0000712	resolution of meiotic recombination intermediates	0	8	1
BP	GO:0000715	nucleotide-excision repair, DNA damage recognition	0	4	1
BP	GO:0000717	nucleotide-excision repair, DNA duplex unwinding	0	1	1
BP	GO:0000718	nucleotide-excision repair, DNA damage removal	0	6	1
BP	GO:0000720	pyrimidine dimer repair by nucleotide-excision repair	0	2	1
BP	GO:0000722	telomere maintenance via recombination	0	12	1
BP	GO:0000723	telomere maintenance	0	14	1
BP	GO:0000724	double-strand break repair via homologous recombination	0	49	1
BP	GO:0000725	recombinational repair	0	1	1
BP	GO:0000727	double-strand break repair via break-induced replication	0	4	1
BP	GO:0000729	DNA double-strand break processing	0	9	1
BP	GO:0000730	DNA recombinase assembly	0	4	1
BP	GO:0000731	DNA synthesis involved in DNA repair	0	11	1
BP	GO:0000733	DNA strand renaturation	0	8	1
BP	GO:0000737	DNA catabolic process, endonucleolytic	0	8	1
BP	GO:0000738	DNA catabolic process, exonucleolytic	0	5	1
BP	GO:0000770	peptide pheromone export	0	2	1
BP	GO:0000819	sister chromatid segregation	0	3	1
BP	GO:0000820	regulation of glutamine family amino acid metabolic process	0	1	1
BP	GO:0000821	regulation of arginine metabolic process	0	1	1
BP	GO:0000902	cell morphogenesis	0	40	1
BP	GO:0000904	cell morphogenesis involved in differentiation	0	3	1
BP	GO:0000910	cytokinesis	0	37	1
BP	GO:0000915	actomyosin contractile ring assembly	0	1	1
BP	GO:0000917	barrier septum assembly	0	1	1
BP	GO:0000920	cytokinetic cell separation	0	14	1
BP	GO:0000956	nuclear-transcribed mRNA catabolic process	0	2	1
BP	GO:0000958	mitochondrial mRNA catabolic process	0	3	1
BP	GO:0000961	negative regulation of mitochondrial RNA catabolic process	0	2	1
BP	GO:0000962	positive regulation of mitochondrial RNA catabolic process	0	3	1
BP	GO:0000964	mitochondrial RNA 5'-end processing	0	5	1
BP	GO:0000966	RNA 5'-end processing	0	1	1
BP	GO:0000972	transcription-dependent tethering of RNA polymerase II gene DNA at nuclear periphery	0	1	1
BP	GO:0001101	response to acid	0	2	1
BP	GO:0001172	transcription, RNA-templated	0	3	1
BP	GO:0001189	RNA polymerase I transcriptional preinitiation complex assembly at the promoter for the nuclear large rRNA transcript	0	3	1
BP	GO:0001193	maintenance of transcriptional fidelity during DNA-templated transcription elongation from RNA polymerase II promoter	0	1	1
BP	GO:0001300	chronological cell aging	0	2	1
BP	GO:0001302	replicative cell aging	0	2	1
BP	GO:0001306	age-dependent response to oxidative stress	0	1	1
BP	GO:0001315	age-dependent response to reactive oxygen species	0	1	1
BP	GO:0001501	skeletal system development	0	57	1
BP	GO:0001503	ossification	0	35	1
BP	GO:0001504	neurotransmitter uptake	0	6	1
BP	GO:0001505	regulation of neurotransmitter levels	0	3	1
BP	GO:0001508	action potential	0	7	1
BP	GO:0001510	RNA methylation	0	5	1
BP	GO:0001514	selenocysteine incorporation	0	5	1
BP	GO:0001516	prostaglandin biosynthetic process	0	13	1
BP	GO:0001522	pseudouridine synthesis	0	10	1
BP	GO:0001523	retinoid metabolic process	0	11	1
BP	GO:0001539	ciliary or bacterial-type flagellar motility	0	1	1
BP	GO:0001541	ovarian follicle development	0	30	1
BP	GO:0001542	ovulation from ovarian follicle	0	6	1
BP	GO:0001543	ovarian follicle rupture	0	1	1
BP	GO:0001544	initiation of primordial ovarian follicle growth	0	1	1
[truncated: 11,808 more rows]
