# Supplementary material for: Identification of candidate genes associated with porcine meat color traits by genome-wide transcriptome analysis
Source: Sci Rep. 2016 Oct 17;6:35224. doi: 10.1038/srep35224 (PMC5066258; doi:10.1038/srep35224)
Supplement: Dataset 11 [file srep35224-s12.xls]

## Sheet: Title and authours
Title
Identification of candidate genes associated to porcine meat color traits using genome-wide transcriptome analysis
Authors
Bojiang Li, Chao Dong, Pinghua Li, Zhuqing Ren, Han Wang, Fengxiang Yu, Caibo Ning, Kaiqing Liu, Wei Wei, Ruihua Huang, Jie Chen,Wangjun Wu* & Honglin Liu*
*the corresponding author

## Sheet: Bf28-vs-Sol28
Table S11. Detail information of GO Enrichment of DEGs for Bf28 vs Sol28 from DEGseq
Class	GO_ID	Term	DEGs_In_Term	All_Gene_In_Term	Correct_P-Value
CC	GO:0005859	muscle myosin complex	7	10	3.37092e-06
CC	GO:0032982	myosin filament	6	9	3.9156e-05
CC	GO:0030018	Z disc	15	99	0.000133637
CC	GO:0005861	troponin complex	5	7	0.000166511
CC	GO:0005615	extracellular space	56	916	0.000169771
CC	GO:0031012	extracellular matrix	11	66	0.000952533
CC	GO:0030673	axolemma	5	10	0.000952533
CC	GO:0016323	basolateral plasma membrane	16	140	0.000952533
CC	GO:0005829	cytosol	83	1715	0.00266168
CC	GO:0005737	cytoplasm	102	2291	0.00769023
CC	GO:0005578	proteinaceous extracellular matrix	15	158	0.0118625
CC	GO:0032432	actin filament bundle	3	4	0.0118625
CC	GO:0005925	focal adhesion	26	384	0.0136228
CC	GO:0043034	costamere	5	18	0.0146832
CC	GO:0034362	low-density lipoprotein particle	4	11	0.020243
CC	GO:0070062	extracellular vesicular exosome	102	2381	0.020243
CC	GO:0030016	myofibril	5	21	0.0266244
CC	GO:0005604	basement membrane	8	60	0.0322161
CC	GO:0005964	phosphorylase kinase complex	3	6	0.0357815
CC	GO:0032279	asymmetric synapse	3	7	0.0571692
CC	GO:0090534	calcium ion-transporting ATPase complex	2	2	0.0571692
CC	GO:0009897	external side of plasma membrane	14	178	0.0651468
CC	GO:0031941	filamentous actin	5	27	0.0651468
CC	GO:0015629	actin cytoskeleton	12	140	0.0651468
CC	GO:0001527	microfibril	3	8	0.0715362
CC	GO:0001725	stress fiber	7	56	0.0715362
CC	GO:0005903	brush border	7	56	0.0715362
CC	GO:0005667	transcription factor complex	13	170	0.100211
CC	GO:0005887	integral component of plasma membrane	41	847	0.106934
CC	GO:0008076	voltage-gated potassium channel complex	8	78	0.106934
CC	GO:0055037	recycling endosome	7	62	0.106934
CC	GO:0005592	collagen type XI	2	3	0.106934
CC	GO:0034363	intermediate-density lipoprotein particle	2	3	0.106934
CC	GO:0000124	SAGA complex	3	10	0.109506
CC	GO:0005892	acetylcholine-gated channel complex	4	21	0.12331
CC	GO:0016459	myosin complex	5	34	0.12331
CC	GO:0016324	apical plasma membrane	14	201	0.12331
CC	GO:0005634	nucleus	83	2049	0.153689
CC	GO:0097418	neurofibrillary tangle	2	4	0.177316
CC	GO:0031674	I band	3	13	0.20724
CC	GO:0000118	histone deacetylase complex	4	26	0.23603
CC	GO:0072562	blood microparticle	7	75	0.239871
CC	GO:0030017	sarcomere	3	14	0.239871
CC	GO:0005862	muscle thin filament tropomyosin	2	5	0.24029
CC	GO:0016461	unconventional myosin complex	2	5	0.24029
CC	GO:0032059	bleb	2	5	0.24029
CC	GO:0071438	invadopodium membrane	2	5	0.24029
CC	GO:0043231	intracellular membrane-bounded organelle	8	96	0.241908
CC	GO:0001917	photoreceptor inner segment	4	29	0.286213
CC	GO:0030315	T-tubule	4	29	0.286213
CC	GO:0005856	cytoskeleton	12	187	0.311715
CC	GO:0046581	intercellular canaliculus	2	6	0.319241
CC	GO:0005765	lysosomal membrane	12	190	0.333491
CC	GO:0033017	sarcoplasmic reticulum membrane	3	17	0.333491
CC	GO:0009986	cell surface	19	359	0.340314
CC	GO:0005794	Golgi apparatus	26	540	0.342788
CC	GO:0045177	apical part of cell	6	66	0.342788
CC	GO:0014704	intercalated disc	4	32	0.347814
CC	GO:0005614	interstitial matrix	3	18	0.358137
CC	GO:0034366	spherical high-density lipoprotein particle	2	7	0.373371
CC	GO:0097440	apical dendrite	2	7	0.373371
CC	GO:0031430	M band	2	8	0.472402
CC	GO:0070382	exocytic vesicle	2	8	0.472402
CC	GO:0032420	stereocilium	3	21	0.498653
CC	GO:0005788	endoplasmic reticulum lumen	6	74	0.498653
CC	GO:0005902	microvillus	4	37	0.498653
CC	GO:0030054	cell junction	15	281	0.499707
CC	GO:0014069	postsynaptic density	7	96	0.50039
CC	GO:0043209	myelin sheath	10	163	0.50039
CC	GO:0042627	chylomicron	2	9	0.50039
CC	GO:0005581	collagen	5	57	0.50039
CC	GO:0045121	membrane raft	9	142	0.50039
CC	GO:0031966	mitochondrial membrane	4	39	0.50039
CC	GO:0030118	clathrin coat	1	1	0.50039
CC	GO:0035692	macrophage migration inhibitory factor receptor complex	1	1	0.50039
CC	GO:0036053	glomerular endothelium fenestra	1	1	0.50039
CC	GO:0043509	activin A complex	1	1	0.50039
CC	GO:0090533	cation-transporting ATPase complex	1	1	0.50039
CC	GO:0033276	transcription factor TFTC complex	2	10	0.560338
CC	GO:0044224	juxtaparanode region of axon	2	10	0.560338
CC	GO:0017053	transcriptional repressor complex	4	42	0.597362
CC	GO:0005739	mitochondrion	31	734	0.647603
CC	GO:0016342	catenin complex	2	11	0.647603
CC	GO:0042470	melanosome	6	85	0.679302
CC	GO:0045211	postsynaptic membrane	9	154	0.68911
CC	GO:0031091	platelet alpha granule	2	12	0.710118
CC	GO:0031588	AMP-activated protein kinase complex	2	12	0.710118
CC	GO:0034098	Cdc48p-Npl4p-Ufd1p AAA ATPase complex	2	12	0.710118
CC	GO:0035097	histone methyltransferase complex	2	12	0.710118
CC	GO:0005929	cilium	5	66	0.710118
CC	GO:0005886	plasma membrane	65	1746	0.738698
CC	GO:0031225	anchored component of membrane	3	29	0.763344
CC	GO:0030914	STAGA complex	2	13	0.763344
CC	GO:0044798	nuclear transcription factor complex	2	13	0.763344
CC	GO:0014801	longitudinal sarcoplasmic reticulum	1	2	0.763344
CC	GO:0034667	alpha3-beta1 integrin complex	1	2	0.763344
CC	GO:0034669	alpha4-beta7 integrin complex	1	2	0.763344
CC	GO:0042643	actomyosin, actin portion	1	2	0.763344
CC	GO:0043512	inhibin A complex	1	2	0.763344
CC	GO:0097149	centralspindlin complex	1	2	0.763344
CC	GO:0030141	secretory granule	4	50	0.821671
CC	GO:0005783	endoplasmic reticulum	18	402	0.841307
CC	GO:0008305	integrin complex	2	15	0.898714
CC	GO:0030667	secretory granule membrane	2	15	0.898714
CC	GO:0031258	lamellipodium membrane	2	15	0.898714
CC	GO:0034361	very-low-density lipoprotein particle	2	15	0.898714
CC	GO:0030175	filopodium	4	53	0.918386
CC	GO:0030672	synaptic vesicle membrane	3	33	0.918386
CC	GO:0045202	synapse	6	98	0.918386
CC	GO:0043195	terminal bouton	4	54	0.920218
CC	GO:0005905	coated pit	3	34	0.920218
CC	GO:0030658	transport vesicle membrane	2	16	0.920218
CC	GO:0048786	presynaptic active zone	2	16	0.920218
CC	GO:0030027	lamellipodium	7	124	0.920218
CC	GO:0005896	interleukin-6 receptor complex	1	3	0.920218
CC	GO:0005927	muscle tendon junction	1	3	0.920218
CC	GO:0009331	glycerol-3-phosphate dehydrogenase complex	1	3	0.920218
CC	GO:0032045	guanyl-nucleotide exchange factor complex	1	3	0.920218
CC	GO:0033018	sarcoplasmic reticulum lumen	1	3	0.920218
CC	GO:0042583	chromaffin granule	1	3	0.920218
CC	GO:0043205	fibril	1	3	0.920218
CC	GO:0070110	ciliary neurotrophic factor receptor complex	1	3	0.920218
CC	GO:0071953	elastic fiber	1	3	0.920218
CC	GO:0009925	basal plasma membrane	3	35	0.923494
CC	GO:0002102	podosome	2	17	0.944221
CC	GO:0005790	smooth endoplasmic reticulum	2	17	0.944221
CC	GO:0043025	neuronal cell body	11	232	0.989187
CC	GO:0044444	cytoplasmic part	2	18	1
CC	GO:0005576	extracellular region	16	373	1
CC	GO:0000421	autophagic vacuole membrane	2	19	1
CC	GO:0005938	cell cortex	5	84	1
CC	GO:0005881	cytoplasmic microtubule	3	39	1
CC	GO:0005914	spot adherens junction	1	4	1
CC	GO:0030485	smooth muscle contractile fiber	1	4	1
CC	GO:0031232	extrinsic component of external side of plasma membrane	1	4	1
CC	GO:0031262	Ndc80 complex	1	4	1
CC	GO:0043219	lateral loop	1	4	1
CC	GO:0044327	dendritic spine head	1	4	1
CC	GO:0061202	clathrin-sculpted gamma-aminobutyric acid transport vesicle membrane	1	4	1
CC	GO:0070044	synaptobrevin 2-SNAP-25-syntaxin-1a complex	1	4	1
CC	GO:0097427	microtubule bundle	1	4	1
CC	GO:0097470	ribbon synapse	1	4	1
CC	GO:1990130	Iml1 complex	1	4	1
CC	GO:0005769	early endosome	7	135	1
CC	GO:0005669	transcription factor TFIID complex	2	20	1
CC	GO:0005719	nuclear euchromatin	2	21	1
CC	GO:0044297	cell body	3	42	1
CC	GO:0071437	invadopodium	1	5	1
CC	GO:0097025	MPP7-DLG1-LIN7 complex	1	5	1
CC	GO:0016021	integral component of membrane	88	2590	1
CC	GO:0030659	cytoplasmic vesicle membrane	4	67	1
CC	GO:0001669	acrosomal vesicle	3	44	1
CC	GO:0016529	sarcoplasmic reticulum	2	23	1
CC	GO:0016604	nuclear body	2	23	1
CC	GO:0030863	cortical cytoskeleton	2	23	1
CC	GO:0048471	perinuclear region of cytoplasm	19	484	1
CC	GO:0012505	endomembrane system	3	45	1
CC	GO:0005771	multivesicular body	2	24	1
CC	GO:0043202	lysosomal lumen	2	24	1
CC	GO:0000015	phosphopyruvate hydratase complex	1	6	1
CC	GO:0000506	glycosylphosphatidylinositol-N-acetylglucosaminyltransferase (GPI-GnT) complex	1	6	1
CC	GO:0005677	chromatin silencing complex	1	6	1
CC	GO:0030314	junctional membrane complex	1	6	1
CC	GO:0036128	CatSper complex	1	6	1
CC	GO:0032587	ruffle membrane	4	71	1
CC	GO:0005680	anaphase-promoting complex	2	25	1
CC	GO:0005796	Golgi lumen	2	26	1
CC	GO:0030425	dendrite	9	209	1
CC	GO:0015630	microtubule cytoskeleton	4	74	1
CC	GO:0005789	endoplasmic reticulum membrane	17	442	1
CC	GO:0001520	outer dense fiber	1	7	1
CC	GO:0005577	fibrinogen complex	1	7	1
CC	GO:0031362	anchored component of external side of plasma membrane	1	7	1
CC	GO:0031672	A band	1	7	1
CC	GO:0035686	sperm fibrous sheath	1	7	1
CC	GO:0035749	myelin sheath adaxonal region	1	7	1
CC	GO:0071141	SMAD protein complex	1	7	1
CC	GO:0005622	intracellular	16	414	1
CC	GO:0005874	microtubule	8	185	1
CC	GO:0005811	lipid particle	3	52	1
CC	GO:0005942	phosphatidylinositol 3-kinase complex	1	8	1
CC	GO:0030877	beta-catenin destruction complex	1	8	1
CC	GO:0042622	photoreceptor outer segment membrane	1	8	1
CC	GO:0046696	lipopolysaccharide receptor complex	1	8	1
CC	GO:0046930	pore complex	1	8	1
CC	GO:0031982	vesicle	2	29	1
CC	GO:0005743	mitochondrial inner membrane	11	279	1
CC	GO:0000791	euchromatin	1	9	1
CC	GO:0005865	striated muscle thin filament	1	9	1
CC	GO:0016442	RISC complex	1	9	1
CC	GO:0044459	plasma membrane part	1	9	1
CC	GO:0043198	dendritic shaft	2	31	1
CC	GO:0031234	extrinsic component of cytoplasmic side of plasma membrane	3	58	1
CC	GO:0000139	Golgi membrane	10	259	1
CC	GO:0005921	gap junction	1	10	1
CC	GO:0005922	connexon complex	1	10	1
CC	GO:0008290	F-actin capping protein complex	1	10	1
CC	GO:0016010	dystrophin-associated glycoprotein complex	1	10	1
CC	GO:0016460	myosin II complex	1	10	1
CC	GO:0031512	motile primary cilium	1	10	1
CC	GO:0097060	synaptic membrane	1	10	1
CC	GO:0030426	growth cone	4	86	1
CC	GO:0016592	mediator complex	2	34	1
CC	GO:0030864	cortical actin cytoskeleton	2	34	1
CC	GO:0005890	sodium:potassium-exchanging ATPase complex	1	11	1
CC	GO:0030122	AP-2 adaptor complex	1	11	1
CC	GO:0032983	kainate selective glutamate receptor complex	1	11	1
CC	GO:0034045	pre-autophagosomal structure membrane	1	11	1
CC	GO:0043220	Schmidt-Lanterman incisure	1	11	1
CC	GO:0071546	pi-body	1	11	1
CC	GO:1990124	messenger ribonucleoprotein complex	1	11	1
CC	GO:0045095	keratin filament	2	35	1
CC	GO:0043204	perikaryon	3	62	1
CC	GO:0055038	recycling endosome membrane	2	36	1
CC	GO:0005654	nucleoplasm	55	1679	1
CC	GO:0008074	guanylate cyclase complex, soluble	1	12	1
CC	GO:0097225	sperm midpiece	1	12	1
CC	GO:0009898	cytoplasmic side of plasma membrane	2	37	1
CC	GO:0031201	SNARE complex	2	37	1
CC	GO:0005741	mitochondrial outer membrane	4	95	1
CC	GO:0043234	protein complex	6	154	1
CC	GO:0016580	Sin3 complex	1	13	1
CC	GO:0031226	intrinsic component of plasma membrane	1	13	1
CC	GO:0032590	dendrite membrane	1	13	1
CC	GO:0032809	neuronal cell body membrane	1	13	1
CC	GO:0036126	sperm flagellum	1	13	1
CC	GO:0005819	spindle	3	67	1
CC	GO:0005882	intermediate filament	2	40	1
CC	GO:0032154	cleavage furrow	2	40	1
CC	GO:0005911	cell-cell junction	4	98	1
CC	GO:0005768	endosome	5	128	1
CC	GO:0005605	basal lamina	1	14	1
CC	GO:0005782	peroxisomal matrix	1	14	1
CC	GO:0030424	axon	6	159	1
CC	GO:0001750	photoreceptor outer segment	2	42	1
CC	GO:0000974	Prp19 complex	1	15	1
CC	GO:0005671	Ada2/Gcn5/Ada3 transcription activator complex	1	15	1
CC	GO:0005774	vacuolar membrane	1	15	1
CC	GO:0034364	high-density lipoprotein particle	1	15	1
CC	GO:0034451	centriolar satellite	1	15	1
CC	GO:0097542	ciliary tip	1	15	1
CC	GO:0042734	presynaptic membrane	2	44	1
CC	GO:0005912	adherens junction	1	16	1
CC	GO:0031083	BLOC-1 complex	1	16	1
CC	GO:0031307	integral component of mitochondrial outer membrane	1	16	1
CC	GO:0044421	extracellular region part	1	16	1
CC	GO:0071944	cell periphery	1	16	1
CC	GO:0000785	chromatin	3	74	1
CC	GO:0005764	lysosome	5	135	1
CC	GO:0001741	XY body	1	17	1
CC	GO:0031519	PcG protein complex	1	17	1
CC	GO:0032839	dendrite cytoplasm	1	17	1
CC	GO:0005770	late endosome	3	77	1
CC	GO:0031594	neuromuscular junction	2	47	1
CC	GO:0002080	acrosomal membrane	1	18	1
CC	GO:0019897	extrinsic component of plasma membrane	1	18	1
CC	GO:0031527	filopodium membrane	1	18	1
CC	GO:0005759	mitochondrial matrix	5	143	1
CC	GO:0043005	neuron projection	5	143	1
CC	GO:0043197	dendritic spine	3	80	1
CC	GO:0097228	sperm principal piece	1	19	1
CC	GO:0005901	caveola	2	50	1
CC	GO:0000502	proteasome complex	1	20	1
CC	GO:0000793	condensed chromosome	1	20	1
CC	GO:0033116	endoplasmic reticulum-Golgi intermediate compartment membrane	1	20	1
CC	GO:0051233	spindle midzone	1	20	1
CC	GO:0043235	receptor complex	3	83	1
CC	GO:0005623	cell	2	52	1
CC	GO:0005795	Golgi stack	1	22	1
CC	GO:0001772	immunological synapse	1	23	1
CC	GO:0045335	phagocytic vesicle	1	23	1
CC	GO:0031901	early endosome membrane	2	57	1
CC	GO:0031514	motile cilium	1	24	1
CC	GO:0010008	endosome membrane	3	92	1
CC	GO:0031410	cytoplasmic vesicle	3	93	1
CC	GO:0032391	photoreceptor connecting cilium	1	26	1
CC	GO:0060076	excitatory synapse	1	26	1
CC	GO:0000151	ubiquitin ligase complex	2	61	1
CC	GO:0044424	intracellular part	1	27	1
CC	GO:0005763	mitochondrial small ribosomal subunit	1	29	1
CC	GO:0005793	endoplasmic reticulum-Golgi intermediate compartment	1	29	1
CC	GO:0016235	aggresome	1	29	1
CC	GO:0031526	brush border membrane	1	30	1
CC	GO:0005814	centriole	2	67	1
CC	GO:0008021	synaptic vesicle	2	67	1
CC	GO:0005791	rough endoplasmic reticulum	1	31	1
CC	GO:0032281	alpha-amino-3-hydroxy-5-methyl-4-isoxazolepropionic acid selective glutamate receptor complex	1	31	1
CC	GO:0043679	axon terminus	1	31	1
CC	GO:0000784	nuclear chromosome, telomeric region	1	32	1
CC	GO:0005913	cell-cell adherens junction	1	32	1
CC	GO:0030136	clathrin-coated vesicle	1	32	1
CC	GO:0005730	nucleolus	19	660	1
CC	GO:0019005	SCF ubiquitin ligase complex	1	33	1
CC	GO:0005637	nuclear inner membrane	1	34	1
CC	GO:0072686	mitotic spindle	1	34	1
CC	GO:0005776	autophagic vacuole	1	36	1
CC	GO:0031965	nuclear membrane	4	150	1
CC	GO:0005876	spindle microtubule	1	38	1
CC	GO:0045171	intercellular bridge	1	39	1
CC	GO:0005884	actin filament	1	40	1
CC	GO:0005923	tight junction	2	81	1
CC	GO:0030173	integral component of Golgi membrane	1	41	1
CC	GO:0005871	kinesin complex	1	44	1
CC	GO:0030139	endocytic vesicle	1	44	1
CC	GO:0042645	mitochondrial nucleoid	1	44	1
CC	GO:0032580	Golgi cisterna membrane	1	45	1
CC	GO:0071013	catalytic step 2 spliceosome	2	91	1
CC	GO:0005681	spliceosomal complex	1	48	1
CC	GO:0005930	axoneme	1	48	1
CC	GO:0045111	intermediate filament cytoskeleton	1	50	1
CC	GO:0005840	ribosome	1	51	1
CC	GO:0005802	trans-Golgi network	2	101	1
CC	GO:0016607	nuclear speck	3	144	1
CC	GO:0030176	integral component of endoplasmic reticulum membrane	1	57	1
CC	GO:0097481	neuronal postsynaptic density	1	58	1
CC	GO:0000790	nuclear chromatin	3	151	1
CC	GO:0005635	nuclear envelope	1	60	1
CC	GO:0000932	cytoplasmic mRNA processing body	1	61	1
CC	GO:0001726	ruffle	1	61	1
CC	GO:0005815	microtubule organizing center	1	64	1
CC	GO:0016363	nuclear matrix	1	64	1
CC	GO:0019898	extrinsic component of membrane	1	67	1
CC	GO:0042383	sarcolemma	1	67	1
CC	GO:0036064	ciliary basal body	1	68	1
CC	GO:0016605	PML body	1	72	1
CC	GO:0000922	spindle pole	1	79	1
CC	GO:0016023	cytoplasmic membrane-bounded vesicle	1	88	1
CC	GO:0016020	membrane	21	951	1
CC	GO:0030496	midbody	1	116	1
CC	GO:0005813	centrosome	2	328	1
CC	GO:0000109	nucleotide-excision repair complex	0	2	1
CC	GO:0000110	nucleotide-excision repair factor 1 complex	0	2	1
CC	GO:0000120	RNA polymerase I transcription factor complex	0	2	1
CC	GO:0000123	histone acetyltransferase complex	0	16	1
CC	GO:0000125	PCAF complex	0	6	1
CC	GO:0000126	transcription factor TFIIIB complex	0	1	1
CC	GO:0000127	transcription factor TFIIIC complex	0	3	1
CC	GO:0000137	Golgi cis cisterna	0	5	1
CC	GO:0000138	Golgi trans cisterna	0	3	1
CC	GO:0000145	exocyst	0	19	1
CC	GO:0000152	nuclear ubiquitin ligase complex	0	3	1
CC	GO:0000153	cytoplasmic ubiquitin ligase complex	0	1	1
CC	GO:0000159	protein phosphatase type 2A complex	0	19	1
CC	GO:0000164	protein phosphatase type 1 complex	0	11	1
CC	GO:0000172	ribonuclease MRP complex	0	1	1
CC	GO:0000176	nuclear exosome (RNase complex)	0	18	1
CC	GO:0000177	cytoplasmic exosome (RNase complex)	0	17	1
CC	GO:0000178	exosome (RNase complex)	0	3	1
CC	GO:0000214	tRNA-intron endonuclease complex	0	3	1
CC	GO:0000220	vacuolar proton-transporting V-type ATPase, V0 domain	0	4	1
CC	GO:0000221	vacuolar proton-transporting V-type ATPase, V1 domain	0	1	1
CC	GO:0000228	nuclear chromosome	0	13	1
CC	GO:0000235	astral microtubule	0	1	1
CC	GO:0000242	pericentriolar material	0	12	1
CC	GO:0000243	commitment complex	0	6	1
CC	GO:0000275	mitochondrial proton-transporting ATP synthase complex, catalytic core F(1)	0	2	1
CC	GO:0000276	mitochondrial proton-transporting ATP synthase complex, coupling factor F(o)	0	9	1
CC	GO:0000307	cyclin-dependent protein kinase holoenzyme complex	0	15	1
CC	GO:0000308	cytoplasmic cyclin-dependent protein kinase holoenzyme complex	0	3	1
CC	GO:0000322	storage vacuole	0	2	1
CC	GO:0000333	telomerase catalytic core complex	0	1	1
CC	GO:0000346	transcription export complex	0	5	1
CC	GO:0000407	pre-autophagosomal structure	0	24	1
CC	GO:0000408	EKC/KEOPS complex	0	3	1
CC	GO:0000439	core TFIIH complex	0	5	1
CC	GO:0000444	MIS12/MIND type complex	0	3	1
CC	GO:0000445	THO complex part of transcription export complex	0	5	1
CC	GO:0000775	chromosome, centromeric region	0	30	1
CC	GO:0000776	kinetochore	0	47	1
CC	GO:0000777	condensed chromosome kinetochore	0	35	1
CC	GO:0000778	condensed nuclear chromosome kinetochore	0	5	1
CC	GO:0000779	condensed chromosome, centromeric region	0	4	1
CC	GO:0000780	condensed nuclear chromosome, centromeric region	0	8	1
CC	GO:0000781	chromosome, telomeric region	0	22	1
CC	GO:0000783	nuclear telomere cap complex	0	4	1
CC	GO:0000786	nucleosome	0	38	1
CC	GO:0000788	nuclear nucleosome	0	28	1
CC	GO:0000789	cytoplasmic chromatin	0	1	1
CC	GO:0000792	heterochromatin	0	19	1
CC	GO:0000794	condensed nuclear chromosome	0	23	1
CC	GO:0000795	synaptonemal complex	0	11	1
CC	GO:0000796	condensin complex	0	4	1
CC	GO:0000800	lateral element	0	12	1
CC	GO:0000801	central element	0	7	1
CC	GO:0000802	transverse filament	0	1	1
CC	GO:0000805	X chromosome	0	1	1
CC	GO:0000806	Y chromosome	0	1	1
CC	GO:0000811	GINS complex	0	2	1
CC	GO:0000812	Swr1 complex	0	10	1
CC	GO:0000813	ESCRT I complex	0	11	1
CC	GO:0000814	ESCRT II complex	0	2	1
CC	GO:0000815	ESCRT III complex	0	5	1
CC	GO:0000836	Hrd1p ubiquitin ligase complex	0	5	1
CC	GO:0000839	Hrd1p ubiquitin ligase ERAD-L complex	0	1	1
CC	GO:0000923	equatorial microtubule organizing center	0	4	1
CC	GO:0000930	gamma-tubulin complex	0	10	1
CC	GO:0000938	GARP complex	0	2	1
CC	GO:0000939	condensed chromosome inner kinetochore	0	2	1
CC	GO:0000940	condensed chromosome outer kinetochore	0	9	1
CC	GO:0000942	condensed nuclear chromosome outer kinetochore	0	5	1
CC	GO:0001401	mitochondrial sorting and assembly machinery complex	0	2	1
CC	GO:0001405	presequence translocase-associated import motor	0	3	1
CC	GO:0001518	voltage-gated sodium channel complex	0	13	1
CC	GO:0001533	cornified envelope	0	11	1
CC	GO:0001650	fibrillar center	0	5	1
CC	GO:0001652	granular component	0	1	1
CC	GO:0001673	male germ cell nucleus	0	15	1
CC	GO:0001674	female germ cell nucleus	0	1	1
CC	GO:0001739	sex chromatin	0	10	1
CC	GO:0001740	Barr body	0	6	1
CC	GO:0001891	phagocytic cup	0	10	1
CC	GO:0001931	uropod	0	11	1
CC	GO:0001939	female pronucleus	0	5	1
CC	GO:0001940	male pronucleus	0	3	1
CC	GO:0002081	outer acrosomal membrane	0	1	1
CC	GO:0002116	semaphorin receptor complex	0	3	1
CC	GO:0002133	polycystin complex	0	2	1
CC	GO:0002141	stereocilia ankle link	0	2	1
CC	GO:0002142	stereocilia ankle link complex	0	1	1
CC	GO:0002177	manchette	0	4	1
CC	GO:0002178	palmitoyltransferase complex	0	3	1
CC	GO:0002189	ribose phosphate diphosphokinase complex	0	4	1
CC	GO:0002193	MAML1-RBP-Jkappa- ICN1 complex	0	2	1
CC	GO:0002199	zona pellucida receptor complex	0	9	1
CC	GO:0002944	cyclin K-CDK12 complex	0	2	1
CC	GO:0002945	cyclin K-CDK13 complex	0	2	1
CC	GO:0002947	tumor necrosis factor receptor superfamily complex	0	1	1
CC	GO:0005579	membrane attack complex	0	6	1
CC	GO:0005583	fibrillar collagen	0	5	1
CC	GO:0005584	collagen type I	0	8	1
CC	GO:0005585	collagen type II	0	1	1
CC	GO:0005586	collagen type III	0	1	1
CC	GO:0005587	collagen type IV	0	4	1
CC	GO:0005588	collagen type V	0	4	1
CC	GO:0005594	collagen type IX	0	1	1
CC	GO:0005606	laminin-1 complex	0	3	1
CC	GO:0005608	laminin-3 complex	0	1	1
CC	GO:0005610	laminin-5 complex	0	2	1
CC	GO:0005618	cell wall	0	2	1
CC	GO:0005638	lamin filament	0	6	1
CC	GO:0005639	integral component of nuclear inner membrane	0	7	1
CC	GO:0005640	nuclear outer membrane	0	15	1
CC	GO:0005641	nuclear envelope lumen	0	11	1
CC	GO:0005642	annulate lamellae	0	3	1
CC	GO:0005643	nuclear pore	0	38	1
CC	GO:0005652	nuclear lamina	0	3	1
CC	GO:0005655	nucleolar ribonuclease P complex	0	4	1
CC	GO:0005656	nuclear pre-replicative complex	0	1	1
CC	GO:0005657	replication fork	0	18	1
CC	GO:0005658	alpha DNA polymerase:primase complex	0	4	1
CC	GO:0005662	DNA replication factor A complex	0	12	1
CC	GO:0005663	DNA replication factor C complex	0	5	1
CC	GO:0005664	nuclear origin of replication recognition complex	0	9	1
CC	GO:0005665	DNA-directed RNA polymerase II, core complex	0	18	1
CC	GO:0005666	DNA-directed RNA polymerase III complex	0	19	1
CC	GO:0005668	RNA polymerase transcription factor SL1 complex	0	3	1
CC	GO:0005672	transcription factor TFIIA complex	0	4	1
CC	GO:0005673	transcription factor TFIIE complex	0	1	1
CC	GO:0005674	transcription factor TFIIF complex	0	2	1
CC	GO:0005675	holo TFIIH complex	0	12	1
CC	GO:0005682	U5 snRNP	0	18	1
CC	GO:0005683	U7 snRNP	0	7	1
CC	GO:0005684	U2-type spliceosomal complex	0	2	1
CC	GO:0005685	U1 snRNP	0	17	1
CC	GO:0005686	U2 snRNP	0	13	1
CC	GO:0005687	U4 snRNP	0	10	1
CC	GO:0005688	U6 snRNP	0	9	1
CC	GO:0005689	U12-type spliceosomal complex	0	32	1
CC	GO:0005690	U4atac snRNP	0	1	1
CC	GO:0005691	U6atac snRNP	0	1	1
CC	GO:0005694	chromosome	0	35	1
CC	GO:0005697	telomerase holoenzyme complex	0	3	1
CC	GO:0005700	polytene chromosome	0	3	1
CC	GO:0005712	chiasma	0	1	1
CC	GO:0005720	nuclear heterochromatin	0	13	1
CC	GO:0005721	centromeric heterochromatin	0	8	1
CC	GO:0005724	nuclear telomeric heterochromatin	0	1	1
CC	GO:0005726	perichromatin fibrils	0	1	1
CC	GO:0005732	small nucleolar ribonucleoprotein complex	0	7	1
CC	GO:0005736	DNA-directed RNA polymerase I complex	0	15	1
CC	GO:0005740	mitochondrial envelope	0	4	1
CC	GO:0005742	mitochondrial outer membrane translocase complex	0	8	1
CC	GO:0005744	mitochondrial inner membrane presequence translocase complex	0	7	1
CC	GO:0005746	mitochondrial respiratory chain	0	6	1
CC	GO:0005747	mitochondrial respiratory chain complex I	0	41	1
CC	GO:0005749	mitochondrial respiratory chain complex II	0	4	1
CC	GO:0005750	mitochondrial respiratory chain complex III	0	6	1
CC	GO:0005751	mitochondrial respiratory chain complex IV	0	9	1
CC	GO:0005753	mitochondrial proton-transporting ATP synthase complex	0	9	1
CC	GO:0005757	mitochondrial permeability transition pore complex	0	3	1
CC	GO:0005758	mitochondrial intermembrane space	0	53	1
CC	GO:0005760	gamma DNA polymerase complex	0	3	1
CC	GO:0005761	mitochondrial ribosome	0	5	1
CC	GO:0005762	mitochondrial large ribosomal subunit	0	28	1
CC	GO:0005767	secondary lysosome	0	1	1
CC	GO:0005773	vacuole	0	8	1
CC	GO:0005775	vacuolar lumen	0	1	1
CC	GO:0005777	peroxisome	0	47	1
CC	GO:0005778	peroxisomal membrane	0	30	1
CC	GO:0005779	integral component of peroxisomal membrane	0	14	1
CC	GO:0005784	Sec61 translocon complex	0	5	1
CC	GO:0005785	signal recognition particle receptor complex	0	2	1
CC	GO:0005786	signal recognition particle, endoplasmic reticulum targeting	0	7	1
CC	GO:0005787	signal peptidase complex	0	3	1
CC	GO:0005797	Golgi medial cisterna	0	4	1
CC	GO:0005798	Golgi-associated vesicle	0	10	1
CC	GO:0005801	cis-Golgi network	0	24	1
CC	GO:0005816	spindle pole body	0	3	1
CC	GO:0005826	actomyosin contractile ring	0	3	1
CC	GO:0005827	polar microtubule	0	7	1
CC	GO:0005828	kinetochore microtubule	0	3	1
CC	GO:0005832	chaperonin-containing T-complex	0	8	1
CC	GO:0005833	hemoglobin complex	0	6	1
CC	GO:0005834	heterotrimeric G-protein complex	0	35	1
CC	GO:0005838	proteasome regulatory particle	0	6	1
CC	GO:0005839	proteasome core complex	0	14	1
CC	GO:0005844	polysome	0	32	1
CC	GO:0005845	mRNA cap binding complex	0	16	1
CC	GO:0005846	nuclear cap binding complex	0	5	1
CC	GO:0005847	mRNA cleavage and polyadenylation specificity factor complex	0	12	1
CC	GO:0005849	mRNA cleavage factor complex	0	5	1
CC	GO:0005850	eukaryotic translation initiation factor 2 complex	0	2	1
CC	GO:0005851	eukaryotic translation initiation factor 2B complex	0	7	1
CC	GO:0005852	eukaryotic translation initiation factor 3 complex	0	9	1
CC	GO:0005853	eukaryotic translation elongation factor 1 complex	0	4	1
CC	GO:0005854	nascent polypeptide-associated complex	0	1	1
CC	GO:0005858	axonemal dynein complex	0	2	1
CC	GO:0005863	striated muscle myosin thick filament	0	2	1
CC	GO:0005868	cytoplasmic dynein complex	0	11	1
CC	GO:0005869	dynactin complex	0	11	1
CC	GO:0005873	plus-end kinesin complex	0	1	1
CC	GO:0005875	microtubule associated complex	0	17	1
CC	GO:0005883	neurofilament	0	8	1
CC	GO:0005885	Arp2/3 protein complex	0	11	1
CC	GO:0005889	hydrogen:potassium-exchanging ATPase complex	0	1	1
CC	GO:0005891	voltage-gated calcium channel complex	0	24	1
CC	GO:0005899	insulin receptor complex	0	1	1
CC	GO:0005900	oncostatin-M receptor complex	0	2	1
CC	GO:0005915	zonula adherens	0	6	1
CC	GO:0005916	fascia adherens	0	13	1
CC	GO:0005943	1-phosphatidylinositol-4-phosphate 3-kinase, class IA complex	0	3	1
CC	GO:0005944	1-phosphatidylinositol-4-phosphate 3-kinase, class IB complex	0	4	1
CC	GO:0005945	6-phosphofructokinase complex	0	2	1
CC	GO:0005947	mitochondrial alpha-ketoglutarate dehydrogenase complex	0	3	1
CC	GO:0005952	cAMP-dependent protein kinase complex	0	6	1
CC	GO:0005953	CAAX-protein geranylgeranyltransferase complex	0	1	1
CC	GO:0005954	calcium- and calmodulin-dependent protein kinase complex	0	1	1
CC	GO:0005955	calcineurin complex	0	12	1
CC	GO:0005956	protein kinase CK2 complex	0	1	1
CC	GO:0005958	DNA-dependent protein kinase-DNA ligase 4 complex	0	5	1
CC	GO:0005960	glycine cleavage complex	0	2	1
CC	GO:0005965	protein farnesyltransferase complex	0	2	1
CC	GO:0005967	mitochondrial pyruvate dehydrogenase complex	0	2	1
CC	GO:0005968	Rab-protein geranylgeranyltransferase complex	0	3	1
CC	GO:0005969	serine-pyruvate aminotransferase complex	0	1	1
CC	GO:0005971	ribonucleoside-diphosphate reductase complex	0	4	1
CC	GO:0008023	transcription elongation factor complex	0	15	1
CC	GO:0008024	positive transcription elongation factor complex b	0	4	1
CC	GO:0008043	intracellular ferritin complex	0	3	1
CC	GO:0008091	spectrin	0	3	1
CC	GO:0008180	COP9 signalosome	0	21	1
CC	GO:0008250	oligosaccharyltransferase complex	0	11	1
CC	GO:0008274	gamma-tubulin ring complex	0	5	1
CC	GO:0008275	gamma-tubulin small complex	0	3	1
CC	GO:0008278	cohesin complex	0	3	1
CC	GO:0008280	cohesin core heterodimer	0	4	1
CC	GO:0008282	ATP-sensitive potassium channel complex	0	2	1
CC	GO:0008328	ionotropic glutamate receptor complex	0	5	1
CC	GO:0008352	katanin complex	0	1	1
CC	GO:0008385	IkappaB kinase complex	0	8	1
CC	GO:0008537	proteasome activator complex	0	3	1
CC	GO:0008540	proteasome regulatory particle, base subcomplex	0	15	1
CC	GO:0008541	proteasome regulatory particle, lid subcomplex	0	3	1
CC	GO:0008622	epsilon DNA polymerase complex	0	3	1
CC	GO:0008623	CHRAC	0	1	1
CC	GO:0009279	cell outer membrane	0	3	1
CC	GO:0009295	nucleoid	0	1	1
CC	GO:0009317	acetyl-CoA carboxylase complex	0	1	1
CC	GO:0009328	phenylalanine-tRNA ligase complex	0	3	1
CC	GO:0009330	DNA topoisomerase complex (ATP-hydrolyzing)	0	2	1
CC	GO:0009346	citrate lyase complex	0	1	1
CC	GO:0009353	mitochondrial oxoglutarate dehydrogenase complex	0	1	1
CC	GO:0009368	endopeptidase Clp complex	0	1	1
CC	GO:0009841	mitochondrial endopeptidase Clp complex	0	1	1
CC	GO:0010009	cytoplasmic side of endosome membrane	0	2	1
CC	GO:0010369	chromocenter	0	13	1
CC	GO:0010370	perinucleolar chromocenter	0	2	1
CC	GO:0010494	cytoplasmic stress granule	0	41	1
CC	GO:0012506	vesicle membrane	0	14	1
CC	GO:0012507	ER to Golgi transport vesicle membrane	0	12	1
CC	GO:0014701	junctional sarcoplasmic reticulum membrane	0	7	1
CC	GO:0014731	spectrin-associated cytoskeleton	0	3	1
CC	GO:0014802	terminal cisterna	0	3	1
CC	GO:0014804	terminal cisterna lumen	0	1	1
CC	GO:0015030	Cajal body	0	30	1
CC	GO:0015934	large ribosomal subunit	0	5	1
CC	GO:0015935	small ribosomal subunit	0	3	1
CC	GO:0016011	dystroglycan complex	0	1	1
CC	GO:0016012	sarcoglycan complex	0	9	1
CC	GO:0016013	syntrophin complex	0	3	1
CC	GO:0016035	zeta DNA polymerase complex	0	7	1
CC	GO:0016222	procollagen-proline 4-dioxygenase complex	0	2	1
CC	GO:0016234	inclusion body	0	13	1
CC	GO:0016272	prefoldin complex	0	8	1
CC	GO:0016281	eukaryotic translation initiation factor 4F complex	0	5	1
CC	GO:0016282	eukaryotic 43S preinitiation complex	0	10	1
CC	GO:0016327	apicolateral plasma membrane	0	10	1
CC	GO:0016328	lateral plasma membrane	0	46	1
CC	GO:0016471	vacuolar proton-transporting V-type ATPase complex	0	7	1
CC	GO:0016507	mitochondrial fatty acid beta-oxidation multienzyme complex	0	2	1
CC	GO:0016514	SWI/SNF complex	0	12	1
CC	GO:0016528	sarcoplasm	0	2	1
CC	GO:0016533	cyclin-dependent protein kinase 5 holoenzyme complex	0	3	1
CC	GO:0016581	NuRD complex	0	17	1
CC	GO:0016589	NURF complex	0	5	1
CC	GO:0016590	ACF complex	0	1	1
CC	GO:0016591	DNA-directed RNA polymerase II, holoenzyme	0	7	1
CC	GO:0016593	Cdc73/Paf1 complex	0	8	1
CC	GO:0016600	flotillin complex	0	10	1
CC	GO:0016602	CCAAT-binding factor complex	0	6	1
CC	GO:0016939	kinesin II complex	0	1	1
CC	GO:0017059	serine C-palmitoyltransferase complex	0	3	1
CC	GO:0017071	intracellular cyclic nucleotide activated cation channel complex	0	1	1
CC	GO:0017101	aminoacyl-tRNA synthetase multienzyme complex	0	1	1
CC	GO:0017109	glutamate-cysteine ligase complex	0	2	1
CC	GO:0017119	Golgi transport complex	0	9	1
CC	GO:0017146	N-methyl-D-aspartate selective glutamate receptor complex	0	8	1
CC	GO:0017177	glucosidase II complex	0	1	1
CC	GO:0018444	translation release factor complex	0	1	1
CC	GO:0019008	molybdopterin synthase complex	0	2	1
CC	GO:0019012	virion	0	1	1
CC	GO:0019013	viral nucleocapsid	0	47	1
CC	GO:0019028	viral capsid	0	24	1
CC	GO:0019031	viral envelope	0	15	1
CC	GO:0019773	proteasome core complex, alpha-subunit complex	0	8	1
CC	GO:0019815	B cell receptor complex	0	3	1
CC	GO:0019867	outer membrane	0	1	1
CC	GO:0019907	cyclin-dependent protein kinase activating kinase holoenzyme complex	0	5	1
CC	GO:0019908	nuclear cyclin-dependent protein kinase holoenzyme complex	0	3	1
CC	GO:0020018	ciliary pocket membrane	0	4	1
CC	GO:0022625	cytosolic large ribosomal subunit	0	84	1
CC	GO:0022626	cytosolic ribosome	0	4	1
CC	GO:0022627	cytosolic small ribosomal subunit	0	66	1
CC	GO:0030008	TRAPP complex	0	5	1
CC	GO:0030014	CCR4-NOT complex	0	13	1
CC	GO:0030015	CCR4-NOT core complex	0	5	1
CC	GO:0030055	cell-substrate junction	0	2	1
CC	GO:0030056	hemidesmosome	0	8	1
CC	GO:0030057	desmosome	0	18	1
CC	GO:0030061	mitochondrial crista	0	7	1
CC	GO:0030112	glycocalyx	0	1	1
CC	GO:0030117	membrane coat	0	9	1
CC	GO:0030119	AP-type membrane coat adaptor complex	0	3	1
CC	GO:0030120	vesicle coat	0	2	1
CC	GO:0030121	AP-1 adaptor complex	0	4	1
CC	GO:0030123	AP-3 adaptor complex	0	6	1
CC	GO:0030125	clathrin vesicle coat	0	1	1
CC	GO:0030126	COPI vesicle coat	0	15	1
CC	GO:0030127	COPII vesicle coat	0	9	1
CC	GO:0030130	clathrin coat of trans-Golgi network vesicle	0	4	1
CC	GO:0030131	clathrin adaptor complex	0	8	1
CC	GO:0030132	clathrin coat of coated pit	0	3	1
CC	GO:0030133	transport vesicle	0	44	1
CC	GO:0030134	ER to Golgi transport vesicle	0	9	1
CC	GO:0030135	coated vesicle	0	1	1
CC	GO:0030137	COPI-coated vesicle	0	7	1
CC	GO:0030140	trans-Golgi network transport vesicle	0	15	1
CC	GO:0030285	integral component of synaptic vesicle membrane	0	10	1
CC	GO:0030286	dynein complex	0	10	1
CC	GO:0030289	protein phosphatase 4 complex	0	4	1
CC	GO:0030478	actin cap	0	3	1
CC	GO:0030479	actin cortical patch	0	2	1
CC	GO:0030486	smooth muscle dense body	0	1	1
CC	GO:0030529	ribonucleoprotein complex	0	52	1
CC	GO:0030532	small nuclear ribonucleoprotein complex	0	3	1
CC	GO:0030660	Golgi-associated vesicle membrane	0	8	1
CC	GO:0030663	COPI-coated vesicle membrane	0	1	1
CC	GO:0030665	clathrin-coated vesicle membrane	0	6	1
CC	GO:0030666	endocytic vesicle membrane	0	19	1
CC	GO:0030669	clathrin-coated endocytic vesicle membrane	0	10	1
CC	GO:0030670	phagocytic vesicle membrane	0	28	1
CC	GO:0030684	preribosome	0	1	1
CC	GO:0030686	90S preribosome	0	10	1
CC	GO:0030687	preribosome, large subunit precursor	0	8	1
CC	GO:0030688	preribosome, small subunit precursor	0	2	1
CC	GO:0030690	Noc1p-Noc2p complex	0	1	1
CC	GO:0030692	Noc4p-Nop14p complex	0	1	1
CC	GO:0030849	autosome	0	3	1
CC	GO:0030867	rough endoplasmic reticulum membrane	0	5	1
CC	GO:0030868	smooth endoplasmic reticulum membrane	0	6	1
CC	GO:0030870	Mre11 complex	0	4	1
CC	GO:0030891	VCB complex	0	4	1
CC	GO:0030892	mitotic cohesin complex	0	2	1
CC	GO:0030893	meiotic cohesin complex	0	3	1
CC	GO:0030896	checkpoint clamp complex	0	4	1
CC	GO:0030897	HOPS complex	0	9	1
CC	GO:0030904	retromer complex	0	15	1
CC	GO:0030915	Smc5-Smc6 complex	0	4	1
CC	GO:0030956	glutamyl-tRNA(Gln) amidotransferase complex	0	4	1
CC	GO:0030981	cortical microtubule cytoskeleton	0	2	1
CC	GO:0030990	intraciliary transport particle	0	3	1
CC	GO:0030991	intraciliary transport particle A	0	6	1
CC	GO:0030992	intraciliary transport particle B	0	17	1
CC	GO:0031011	Ino80 complex	0	17	1
CC	GO:0031045	dense core granule	0	5	1
CC	GO:0031080	nuclear pore outer ring	0	8	1
CC	GO:0031084	BLOC-2 complex	0	3	1
CC	GO:0031085	BLOC-3 complex	0	2	1
CC	GO:0031088	platelet dense granule membrane	0	8	1
CC	GO:0031090	organelle membrane	0	5	1
CC	GO:0031092	platelet alpha granule membrane	0	5	1
CC	GO:0031093	platelet alpha granule lumen	0	14	1
CC	GO:0031094	platelet dense tubular network	0	4	1
CC	GO:0031095	platelet dense tubular network membrane	0	7	1
CC	GO:0031105	septin complex	0	3	1
CC	GO:0031143	pseudopodium	0	12	1
CC	GO:0031205	endoplasmic reticulum Sec complex	0	3	1
CC	GO:0031209	SCAR complex	0	9	1
CC	GO:0031213	RSF complex	0	2	1
CC	GO:0031224	intrinsic component of membrane	0	3	1
CC	GO:0031227	intrinsic component of endoplasmic reticulum membrane	0	4	1
CC	GO:0031228	intrinsic component of Golgi membrane	0	4	1
CC	GO:0031233	intrinsic component of external side of plasma membrane	0	4	1
CC	GO:0031235	intrinsic component of the cytoplasmic side of the plasma membrane	0	11	1
CC	GO:0031240	external side of cell outer membrane	0	2	1
CC	GO:0031251	PAN complex	0	2	1
CC	GO:0031252	cell leading edge	0	22	1
CC	GO:0031253	cell projection membrane	0	11	1
CC	GO:0031256	leading edge membrane	0	6	1
CC	GO:0031259	uropod membrane	0	1	1
CC	GO:0031260	pseudopodium membrane	0	1	1
CC	GO:0031261	DNA replication preinitiation complex	0	1	1
CC	GO:0031264	death-inducing signaling complex	0	3	1
CC	GO:0031265	CD95 death-inducing signaling complex	0	4	1
CC	GO:0031298	replication fork protection complex	0	5	1
CC	GO:0031301	integral component of organelle membrane	0	6	1
CC	GO:0031304	intrinsic component of mitochondrial inner membrane	0	1	1
CC	GO:0031305	integral component of mitochondrial inner membrane	0	11	1
CC	GO:0031313	extrinsic component of endosome membrane	0	4	1
CC	GO:0031314	extrinsic component of mitochondrial inner membrane	0	5	1
CC	GO:0031315	extrinsic component of mitochondrial outer membrane	0	7	1
CC	GO:0031372	UBC13-MMS2 complex	0	2	1
CC	GO:0031380	nuclear RNA-directed RNA polymerase complex	0	1	1
CC	GO:0031389	Rad17 RFC-like complex	0	2	1
CC	GO:0031415	NatA complex	0	5	1
CC	GO:0031416	NatB complex	0	1	1
CC	GO:0031417	NatC complex	0	2	1
CC	GO:0031428	box C/D snoRNP complex	0	5	1
CC	GO:0031429	box H/ACA snoRNP complex	0	4	1
CC	GO:0031436	BRCA1-BARD1 complex	0	2	1
CC	GO:0031461	cullin-RING ubiquitin ligase complex	0	5	1
CC	GO:0031462	Cul2-RING ubiquitin ligase complex	0	10	1
CC	GO:0031463	Cul3-RING ubiquitin ligase complex	0	27	1
CC	GO:0031464	Cul4A-RING ubiquitin ligase complex	0	8	1
CC	GO:0031465	Cul4B-RING ubiquitin ligase complex	0	6	1
CC	GO:0031466	Cul5-RING ubiquitin ligase complex	0	4	1
CC	GO:0031501	mannosyltransferase complex	0	2	1
CC	GO:0031502	dolichyl-phosphate-mannose-protein mannosyltransferase complex	0	2	1
CC	GO:0031510	SUMO activating enzyme complex	0	2	1
CC	GO:0031513	nonmotile primary cilium	0	14	1
CC	GO:0031515	tRNA (m1A) methyltransferase complex	0	2	1
CC	GO:0031523	Myb complex	0	2	1
CC	GO:0031528	microvillus membrane	0	10	1
CC	GO:0031592	centrosomal corona	0	1	1
CC	GO:0031595	nuclear proteasome complex	0	7	1
CC	GO:0031597	cytosolic proteasome complex	0	9	1
CC	GO:0031616	spindle pole centrosome	0	7	1
CC	GO:0031618	nuclear centromeric heterochromatin	0	3	1
CC	GO:0031673	H zone	0	2	1
CC	GO:0031902	late endosome membrane	0	47	1
CC	GO:0031904	endosome lumen	0	2	1
CC	GO:0031905	early endosome lumen	0	1	1
CC	GO:0031931	TORC1 complex	0	6	1
CC	GO:0031932	TORC2 complex	0	9	1
CC	GO:0031981	nuclear lumen	0	11	1
CC	GO:0031985	Golgi cisterna	0	9	1
CC	GO:0031988	membrane-bounded vesicle	0	10	1
CC	GO:0032009	early phagosome	0	6	1
CC	GO:0032010	phagolysosome	0	1	1
CC	GO:0032021	NELF complex	0	4	1
CC	GO:0032039	integrator complex	0	13	1
CC	GO:0032040	small-subunit processome	0	28	1
CC	GO:0032044	DSIF complex	0	2	1
CC	GO:0032116	SMC loading complex	0	2	1
CC	GO:0032127	dense core granule membrane	0	1	1
CC	GO:0032133	chromosome passenger complex	0	3	1
CC	GO:0032144	4-aminobutyrate transaminase complex	0	1	1
CC	GO:0032299	ribonuclease H2 complex	0	3	1
CC	GO:0032301	MutSalpha complex	0	4	1
CC	GO:0032302	MutSbeta complex	0	2	1
CC	GO:0032311	angiogenin-PRI complex	0	1	1
CC	GO:0032389	MutLalpha complex	0	4	1
CC	GO:0032419	extrinsic component of lysosome membrane	0	1	1
CC	GO:0032421	stereocilium bundle	0	3	1
CC	GO:0032426	stereocilium bundle tip	0	9	1
CC	GO:0032433	filopodium tip	0	8	1
CC	GO:0032437	cuticular plate	0	1	1
CC	GO:0032444	activin responsive factor complex	0	3	1
CC	GO:0032473	cytoplasmic side of mitochondrial outer membrane	0	1	1
CC	GO:0032541	cortical endoplasmic reticulum	0	4	1
CC	GO:0032545	CURI complex	0	1	1
CC	GO:0032584	growth cone membrane	0	6	1
CC	GO:0032585	multivesicular body membrane	0	4	1
CC	GO:0032588	trans-Golgi network membrane	0	28	1
CC	GO:0032591	dendritic spine membrane	0	5	1
CC	GO:0032592	integral component of mitochondrial membrane	0	8	1
CC	GO:0032593	insulin-responsive compartment	0	7	1
CC	GO:0032777	Piccolo NuA4 histone acetyltransferase complex	0	4	1
CC	GO:0032783	ELL-EAF complex	0	2	1
CC	GO:0032797	SMN complex	0	11	1
CC	GO:0032798	Swi5-Sfr1 complex	0	1	1
CC	GO:0032807	DNA ligase IV complex	0	2	1
CC	GO:0032838	cell projection cytoplasm	0	1	1
CC	GO:0032937	SREBP-SCAP-Insig complex	0	2	1
CC	GO:0032991	macromolecular complex	0	1	1
CC	GO:0032993	protein-DNA complex	0	20	1
CC	GO:0032994	protein-lipid complex	0	1	1
CC	GO:0032996	Bcl3-Bcl10 complex	0	1	1
CC	GO:0032998	Fc-epsilon receptor I complex	0	2	1
CC	GO:0033010	paranodal junction	0	5	1
CC	GO:0033011	perinuclear theca	0	1	1
CC	GO:0033063	Rad51B-Rad51C-Rad51D-XRCC2 complex	0	6	1
CC	GO:0033065	Rad51C-XRCC3 complex	0	2	1
CC	GO:0033093	Weibel-Palade body	0	2	1
CC	GO:0033150	cytoskeletal calyx	0	1	1
CC	GO:0033162	melanosome membrane	0	6	1
CC	GO:0033165	interphotoreceptor matrix	0	1	1
CC	GO:0033176	proton-transporting V-type ATPase complex	0	1	1
CC	GO:0033178	proton-transporting two-sector ATPase complex, catalytic domain	0	2	1
CC	GO:0033179	proton-transporting V-type ATPase, V0 domain	0	3	1
CC	GO:0033180	proton-transporting V-type ATPase, V1 domain	0	7	1
CC	GO:0033185	dolichol-phosphate-mannose synthase complex	0	3	1
CC	GO:0033186	CAF-1 complex	0	3	1
CC	GO:0033193	Lsd1/2 complex	0	1	1
CC	GO:0033256	I-kappaB/NF-kappaB complex	0	5	1
CC	GO:0033257	Bcl3/NF-kappaB2 complex	0	2	1
CC	GO:0033263	CORVET complex	0	1	1
CC	GO:0033268	node of Ranvier	0	10	1
CC	GO:0033269	internode region of axon	0	3	1
CC	GO:0033270	paranode region of axon	0	7	1
CC	GO:0033290	eukaryotic 48S preinitiation complex	0	11	1
CC	GO:0033291	eukaryotic 80S initiation complex	0	1	1
CC	GO:0033391	chromatoid body	0	14	1
CC	GO:0033503	HULC complex	0	6	1
CC	GO:0033553	rDNA heterochromatin	0	1	1
CC	GO:0033588	Elongator holoenzyme complex	0	7	1
CC	GO:0033593	BRCA2-MAGE-D1 complex	0	1	1
CC	GO:0033596	TSC1-TSC2 complex	0	4	1
CC	GO:0033768	SUMO-targeted ubiquitin ligase complex	0	2	1
CC	GO:0034066	Ric1p-Rgp1p complex	0	4	1
CC	GO:0034271	phosphatidylinositol 3-kinase complex I	0	5	1
CC	GO:0034272	phosphatidylinositol 3-kinase complex II	0	5	1
CC	GO:0034274	Atg12-Atg5-Atg16 complex	0	3	1
CC	GO:0034365	discoidal high-density lipoprotein particle	0	1	1
CC	GO:0034388	Pwp2p-containing subcomplex of 90S preribosome	0	1	1
CC	GO:0034399	nuclear periphery	0	9	1
CC	GO:0034423	autophagic vacuole lumen	0	1	1
CC	GO:0034448	EGO complex	0	4	1
CC	GO:0034455	t-UTP complex	0	3	1
CC	GO:0034456	UTP-C complex	0	1	1
CC	GO:0034457	Mpp10 complex	0	3	1
CC	GO:0034464	BBSome	0	8	1
CC	GO:0034466	chromaffin granule lumen	0	1	1
CC	GO:0034515	proteasome storage granule	0	3	1
CC	GO:0034592	synaptic vesicle lumen	0	3	1
CC	GO:0034663	endoplasmic reticulum chaperone complex	0	9	1
CC	GO:0034665	alpha1-beta1 integrin complex	0	2	1
CC	GO:0034666	alpha2-beta1 integrin complex	0	2	1
CC	GO:0034673	inhibin-betaglycan-ActRII complex	0	4	1
CC	GO:0034677	alpha7-beta1 integrin complex	0	1	1
CC	GO:0034680	alpha10-beta1 integrin complex	0	1	1
CC	GO:0034681	alpha11-beta1 integrin complex	0	1	1
CC	GO:0034683	alphav-beta3 integrin complex	0	2	1
CC	GO:0034684	alphav-beta5 integrin complex	0	3	1
CC	GO:0034686	alphav-beta8 integrin complex	0	2	1
CC	GO:0034687	alphaL-beta2 integrin complex	0	2	1
CC	GO:0034693	U11/U12 snRNP	0	1	1
CC	GO:0034702	ion channel complex	0	1	1
CC	GO:0034704	calcium channel complex	0	13	1
CC	GO:0034705	potassium channel complex	0	1	1
CC	GO:0034706	sodium channel complex	0	4	1
CC	GO:0034707	chloride channel complex	0	24	1
CC	GO:0034709	methylosome	0	11	1
CC	GO:0034715	pICln-Sm protein complex	0	6	1
CC	GO:0034719	SMN-Sm protein complex	0	17	1
CC	GO:0034750	Scrib-APC-beta-catenin complex	0	2	1
CC	GO:0034751	aryl hydrocarbon receptor complex	0	1	1
CC	GO:0034753	nuclear aryl hydrocarbon receptor complex	0	2	1
CC	GO:0034774	secretory granule lumen	0	2	1
CC	GO:0034991	nuclear meiotic cohesin complex	0	6	1
CC	GO:0034993	SUN-KASH complex	0	8	1
CC	GO:0035003	subapical complex	0	1	1
CC	GO:0035032	phosphatidylinositol 3-kinase complex, class III	0	2	1
CC	GO:0035068	micro-ribonucleoprotein complex	0	5	1
CC	GO:0035098	ESC/E(Z) complex	0	16	1
CC	GO:0035101	FACT complex	0	4	1
CC	GO:0035102	PRC1 complex	0	14	1
CC	GO:0035145	exon-exon junction complex	0	15	1
CC	GO:0035189	Rb-E2F complex	0	3	1
CC	GO:0035253	ciliary rootlet	0	10	1
CC	GO:0035267	NuA4 histone acetyltransferase complex	0	21	1
CC	GO:0035327	transcriptionally active chromatin	0	18	1
CC	GO:0035339	SPOTS complex	0	3	1
CC	GO:0035354	Toll-like receptor 1-Toll-like receptor 2 protein complex	0	2	1
CC	GO:0035355	Toll-like receptor 2-Toll-like receptor 6 protein complex	0	2	1
CC	GO:0035363	histone locus body	0	4	1
CC	GO:0035370	UBC13-UEV1A complex	0	2	1
CC	GO:0035371	microtubule plus-end	0	12	1
CC	GO:0035517	PR-DUB complex	0	1	1
CC	GO:0035577	azurophil granule membrane	0	2	1
CC	GO:0035579	specific granule membrane	0	1	1
CC	GO:0035631	CD40 receptor complex	0	9	1
CC	GO:0035748	myelin sheath abaxonal region	0	4	1
CC	GO:0035770	ribonucleoprotein granule	0	2	1
CC	GO:0035805	egg coat	0	1	1
CC	GO:0035838	growing cell tip	0	1	1
CC	GO:0035841	new growing cell tip	0	1	1
CC	GO:0035861	site of double-strand break	0	18	1
CC	GO:0035867	alphav-beta3 integrin-IGF-1-IGF1R complex	0	2	1
CC	GO:0035869	ciliary transition zone	0	12	1
CC	GO:0035976	AP1 complex	0	1	1
CC	GO:0035985	senescence-associated heterochromatin focus	0	5	1
CC	GO:0036021	endolysosome lumen	0	1	1
CC	GO:0036024	protein C inhibitor-TMPRSS7 complex	0	1	1
CC	GO:0036025	protein C inhibitor-TMPRSS11E complex	0	1	1
CC	GO:0036026	protein C inhibitor-PLAT complex	0	1	1
CC	GO:0036027	protein C inhibitor-PLAU complex	0	1	1
CC	GO:0036028	protein C inhibitor-thrombin complex	0	1	1
CC	GO:0036029	protein C inhibitor-KLK3 complex	0	1	1
CC	GO:0036030	protein C inhibitor-plasma kallikrein complex	0	1	1
CC	GO:0036038	TCTN-B9D complex	0	7	1
CC	GO:0036057	slit diaphragm	0	6	1
CC	GO:0036117	hyaluranon cable	0	1	1
CC	GO:0036157	outer dynein arm	0	3	1
CC	GO:0036266	Cdc48p-Npl4p-Vms1p AAA ATPase complex	0	1	1
CC	GO:0036396	MIS complex	0	3	1
CC	GO:0036398	TCR signalosome	0	3	1
CC	GO:0036449	microtubule minus-end	0	1	1
CC	GO:0038038	G-protein coupled receptor homodimeric complex	0	2	1
CC	GO:0038039	G-protein coupled receptor heterodimeric complex	0	7	1
CC	GO:0042022	interleukin-12 receptor complex	0	2	1
CC	GO:0042025	host cell nucleus	0	1	1
CC	GO:0042101	T cell receptor complex	0	9	1
CC	GO:0042105	alpha-beta T cell receptor complex	0	5	1
CC	GO:0042175	nuclear outer membrane-endoplasmic reticulum membrane network	0	1	1
CC	GO:0042272	nuclear RNA export factor complex	0	1	1
CC	GO:0042382	paraspeckles	0	5	1
CC	GO:0042405	nuclear inclusion body	0	8	1
CC	GO:0042406	extrinsic component of endoplasmic reticulum membrane	0	1	1
CC	GO:0042555	MCM complex	0	10	1
CC	GO:0042564	NLS-dependent protein nuclear import complex	0	1	1
CC	GO:0042565	RNA nuclear export complex	0	2	1
CC	GO:0042567	insulin-like growth factor ternary complex	0	4	1
CC	GO:0042581	specific granule	0	11	1
CC	GO:0042582	azurophil granule	0	7	1
CC	GO:0042584	chromaffin granule membrane	0	10	1
CC	GO:0042585	germinal vesicle	0	3	1
CC	GO:0042587	glycogen granule	0	4	1
CC	GO:0042588	zymogen granule	0	3	1
CC	GO:0042589	zymogen granule membrane	0	5	1
CC	GO:0042612	MHC class I protein complex	0	15	1
CC	GO:0042613	MHC class II protein complex	0	13	1
CC	GO:0042629	mast cell granule	0	9	1
CC	GO:0042641	actomyosin	0	3	1
CC	GO:0042719	mitochondrial intermembrane space protein transporter complex	0	3	1
CC	GO:0042720	mitochondrial inner membrane peptidase complex	0	1	1
CC	GO:0042765	GPI-anchor transamidase complex	0	5	1
CC	GO:0042788	polysomal ribosome	0	6	1
CC	GO:0042824	MHC class I peptide loading complex	0	1	1
CC	GO:0042825	TAP complex	0	2	1
CC	GO:0042827	platelet dense granule	0	1	1
CC	GO:0042995	cell projection	0	24	1
CC	GO:0043020	NADPH oxidase complex	0	5	1
CC	GO:0043083	synaptic cleft	0	2	1
CC	GO:0043159	acrosomal matrix	0	2	1
CC	GO:0043186	P granule	0	3	1
CC	GO:0043190	ATP-binding cassette (ABC) transporter complex	0	1	1
CC	GO:0043194	axon initial segment	0	8	1
CC	GO:0043196	varicosity	0	4	1
CC	GO:0043203	axon hillock	0	7	1
CC	GO:0043218	compact myelin	0	1	1
CC	GO:0043226	organelle	0	4	1
CC	GO:0043227	membrane-bounded organelle	0	12	1
CC	GO:0043229	intracellular organelle	0	14	1
CC	GO:0043232	intracellular non-membrane-bounded organelle	0	4	1
CC	GO:0043240	Fanconi anaemia nuclear complex	0	7	1
CC	GO:0043259	laminin-10 complex	0	2	1
CC	GO:0043260	laminin-11 complex	0	1	1
CC	GO:0043292	contractile fiber	0	3	1
CC	GO:0043293	apoptosome	0	2	1
CC	GO:0043296	apical junction complex	0	10	1
CC	GO:0043514	interleukin-12 complex	0	2	1
CC	GO:0043540	6-phosphofructo-2-kinase/fructose-2,6-biphosphatase 1 complex	0	1	1
CC	GO:0043541	UDP-N-acetylglucosamine transferase complex	0	2	1
CC	GO:0043564	Ku70:Ku80 complex	0	2	1
CC	GO:0043596	nuclear replication fork	0	10	1
CC	GO:0043614	multi-eIF complex	0	2	1
CC	GO:0043625	delta DNA polymerase complex	0	3	1
CC	GO:0043626	PCNA complex	0	1	1
CC	GO:0043657	host cell	0	4	1
CC	GO:0044194	cytolytic granule	0	4	1
CC	GO:0044207	translation initiation ternary complex	0	1	1
CC	GO:0044214	fully spanning plasma membrane	0	1	1
CC	GO:0044216	other organism cell	0	3	1
CC	GO:0044220	host cell perinuclear region of cytoplasm	0	1	1
CC	GO:0044228	host cell surface	0	1	1
CC	GO:0044231	host cell presynaptic membrane	0	1	1
CC	GO:0044232	organelle membrane contact site	0	2	1
CC	GO:0044233	ER-mitochondrion membrane contact site	0	7	1
CC	GO:0044284	mitochondrial crista junction	0	1	1
CC	GO:0044291	cell-cell contact zone	0	12	1
CC	GO:0044292	dendrite terminus	0	6	1
CC	GO:0044294	dendritic growth cone	0	3	1
CC	GO:0044295	axonal growth cone	0	15	1
CC	GO:0044299	C-fiber	0	2	1
CC	GO:0044300	cerebellar mossy fiber	0	4	1
CC	GO:0044301	climbing fiber	0	1	1
CC	GO:0044302	dentate gyrus mossy fiber	0	1	1
CC	GO:0044305	calyx of Held	0	1	1
CC	GO:0044306	neuron projection terminus	0	8	1
CC	GO:0044308	axonal spine	0	3	1
CC	GO:0044316	cone cell pedicle	0	4	1
CC	GO:0044317	rod spherule	0	1	1
CC	GO:0044322	endoplasmic reticulum quality control compartment	0	2	1
CC	GO:0044326	dendritic spine neck	0	1	1
CC	GO:0044354	macropinosome	0	5	1
CC	GO:0044393	microspike	0	3	1
CC	GO:0044420	extracellular matrix part	0	1	1
CC	GO:0044423	virion part	0	1	1
CC	GO:0044425	membrane part	0	19	1
CC	GO:0044428	nuclear part	0	4	1
CC	GO:0044430	cytoskeletal part	0	2	1
CC	GO:0044432	endoplasmic reticulum part	0	1	1
CC	GO:0044446	intracellular organelle part	0	12	1
CC	GO:0044451	nucleoplasm part	0	1	1
CC	GO:0044454	nuclear chromosome part	0	2	1
CC	GO:0044456	synapse part	0	2	1
CC	GO:0044463	cell projection part	0	1	1
CC	GO:0044464	cell part	0	17	1
CC	GO:0044530	supraspliceosomal complex	0	2	1
CC	GO:0044545	NSL complex	0	2	1
CC	GO:0044609	DBIRD complex	0	1	1
CC	GO:0044613	nuclear pore central transport channel	0	2	1
CC	GO:0044614	nuclear pore cytoplasmic filaments	0	1	1
CC	GO:0044615	nuclear pore nuclear basket	0	2	1
CC	GO:0044732	mitotic spindle pole body	0	1	1
CC	GO:0045025	mitochondrial degradosome	0	3	1
CC	GO:0045098	type III intermediate filament	0	3	1
CC	GO:0045120	pronucleus	0	10	1
CC	GO:0045178	basal part of cell	0	7	1
CC	GO:0045179	apical cortex	0	6	1
CC	GO:0045180	basal cortex	0	5	1
CC	GO:0045239	tricarboxylic acid cycle enzyme complex	0	1	1
CC	GO:0045252	oxoglutarate dehydrogenase complex	0	4	1
CC	GO:0045254	pyruvate dehydrogenase complex	0	7	1
CC	GO:0045261	proton-transporting ATP synthase complex, catalytic core F(1)	0	2	1
CC	GO:0045263	proton-transporting ATP synthase complex, coupling factor F(o)	0	7	1
CC	GO:0045272	plasma membrane respiratory chain complex I	0	1	1
CC	GO:0045275	respiratory chain complex III	0	1	1
CC	GO:0045277	respiratory chain complex IV	0	8	1
CC	GO:0045298	tubulin complex	0	5	1
CC	GO:0045323	interleukin-1 receptor complex	0	1	1
CC	GO:0045334	clathrin-coated endocytic vesicle	0	5	1
CC	GO:0046540	U4/U6 x U5 tri-snRNP complex	0	23	1
CC	GO:0046658	anchored component of plasma membrane	0	12	1
CC	GO:0048179	activin receptor complex	0	4	1
CC	GO:0048188	Set1C/COMPASS complex	0	11	1
CC	GO:0048269	methionine adenosyltransferase complex	0	2	1
CC	GO:0048476	Holliday junction resolvase complex	0	1	1
CC	GO:0048787	presynaptic active zone membrane	0	1	1
CC	GO:0051286	cell tip	0	3	1
CC	GO:0052718	tRNA-specific adenosine-34 deaminase complex	0	1	1
CC	GO:0055087	Ski complex	0	5	1
CC	GO:0060053	neurofilament cytoskeleton	0	4	1
CC	GO:0060077	inhibitory synapse	0	9	1
CC	GO:0060091	kinocilium	0	1	1
CC	GO:0060170	ciliary membrane	0	22	1
CC	GO:0060187	cell pole	0	4	1
CC	GO:0060201	clathrin-sculpted acetylcholine transport vesicle membrane	0	2	1
CC	GO:0060203	clathrin-sculpted glutamate transport vesicle membrane	0	2	1
CC	GO:0060205	cytoplasmic membrane-bounded vesicle lumen	0	2	1
CC	GO:0060342	photoreceptor inner segment membrane	0	1	1
CC	GO:0060987	lipid tube	0	1	1
CC	GO:0061474	phagolysosome membrane	0	1	1
CC	GO:0061574	ASAP complex	0	2	1
CC	GO:0065010	extracellular membrane-bounded organelle	0	2	1
CC	GO:0070022	transforming growth factor beta receptor homodimeric complex	0	2	1
CC	GO:0070032	synaptobrevin 2-SNAP-25-syntaxin-1a-complexin I complex	0	3	1
CC	GO:0070033	synaptobrevin 2-SNAP-25-syntaxin-1a-complexin II complex	0	2	1
CC	GO:0070069	cytochrome complex	0	3	1
CC	GO:0070083	clathrin-sculpted monoamine transport vesicle membrane	0	2	1
CC	GO:0070176	DRM complex	0	1	1
CC	GO:0070187	telosome	0	1	1
CC	GO:0070188	Stn1-Ten1 complex	0	3	1
CC	GO:0070369	beta-catenin-TCF7L2 complex	0	2	1
CC	GO:0070381	endosome to plasma membrane transport vesicle	0	1	1
CC	GO:0070390	transcription export complex 2	0	3	1
CC	GO:0070418	DNA-dependent protein kinase complex	0	2	1
CC	GO:0070419	nonhomologous end joining complex	0	2	1
CC	GO:0070421	DNA ligase III-XRCC1 complex	0	1	1
CC	GO:0070436	Grb2-EGFR complex	0	2	1
CC	GO:0070449	elongin complex	0	3	1
CC	GO:0070461	SAGA-type complex	0	2	1
CC	GO:0070469	respiratory chain	0	16	1
CC	GO:0070522	ERCC4-ERCC1 complex	0	2	1
CC	GO:0070531	BRCA1-A complex	0	8	1
CC	GO:0070545	PeBoW complex	0	3	1
CC	GO:0070552	BRISC complex	0	5	1
CC	GO:0070557	PCNA-p21 complex	0	3	1
CC	GO:0070578	RISC-loading complex	0	4	1
CC	GO:0070603	SWI/SNF superfamily-type complex	0	1	1
CC	GO:0070618	Grb2-Sos complex	0	1	1
CC	GO:0070652	HAUS complex	0	6	1
CC	GO:0070685	macropinocytic cup	0	1	1
CC	GO:0070688	MLL5-L complex	0	8	1
CC	GO:0070695	FHF complex	0	3	1
CC	GO:0070722	Tle3-Aes complex	0	2	1
CC	GO:0070724	BMP receptor complex	0	1	1
CC	GO:0070743	interleukin-23 complex	0	1	1
CC	GO:0070761	pre-snoRNP complex	0	4	1
CC	GO:0070765	gamma-secretase complex	0	4	1
CC	GO:0070772	PAS complex	0	1	1
CC	GO:0070776	MOZ/MORF histone acetyltransferase complex	0	4	1
CC	GO:0070820	tertiary granule	0	3	1
CC	GO:0070821	tertiary granule membrane	0	3	1
CC	GO:0070822	Sin3-type complex	0	2	1
CC	GO:0070847	core mediator complex	0	6	1
CC	GO:0070852	cell body fiber	0	3	1
CC	GO:0070860	RNA polymerase I core factor complex	0	2	1
CC	GO:0070876	SOSS complex	0	4	1
CC	GO:0070877	microprocessor complex	0	2	1
CC	GO:0070937	CRD-mediated mRNA stability complex	0	11	1
CC	GO:0070938	contractile ring	0	7	1
CC	GO:0070939	Dsl1p complex	0	2	1
CC	GO:0070971	endoplasmic reticulum exit site	0	9	1
CC	GO:0070985	TFIIK complex	0	1	1
CC	GO:0070993	translation preinitiation complex	0	2	1
CC	GO:0071001	U4/U6 snRNP	0	4	1
CC	GO:0071002	U4atac/U6atac snRNP	0	1	1
CC	GO:0071004	U2-type prespliceosome	0	15	1
CC	GO:0071006	U2-type catalytic step 1 spliceosome	0	3	1
CC	GO:0071007	U2-type catalytic step 2 spliceosome	0	1	1
CC	GO:0071008	U2-type post-mRNA release spliceosomal complex	0	2	1
CC	GO:0071010	prespliceosome	0	3	1
CC	GO:0071011	precatalytic spliceosome	0	25	1
CC	GO:0071012	catalytic step 1 spliceosome	0	5	1
CC	GO:0071014	post-mRNA release spliceosomal complex	0	3	1
CC	GO:0071020	post-spliceosomal complex	0	2	1
CC	GO:0071065	alpha9-beta1 integrin-vascular cell adhesion molecule-1 complex	0	2	1
CC	GO:0071133	alpha9-beta1 integrin-ADAM8 complex	0	1	1
CC	GO:0071144	SMAD2-SMAD3 protein complex	0	2	1
CC	GO:0071146	SMAD3-SMAD4 protein complex	0	1	1
CC	GO:0071159	NF-kappaB complex	0	3	1
CC	GO:0071203	WASH complex	0	8	1
CC	GO:0071204	histone pre-mRNA 3'end processing complex	0	8	1
CC	GO:0071339	MLL1 complex	0	27	1
CC	GO:0071439	clathrin complex	0	4	1
CC	GO:0071458	integral component of cytoplasmic side of endoplasmic reticulum membrane	0	3	1
CC	GO:0071541	eukaryotic translation initiation factor 3 complex, eIF3m	0	5	1
CC	GO:0071547	piP-body	0	7	1
CC	GO:0071556	integral component of lumenal side of endoplasmic reticulum membrane	0	4	1
CC	GO:0071561	nucleus-vacuole junction	0	2	1
CC	GO:0071564	npBAF complex	0	11	1
CC	GO:0071565	nBAF complex	0	13	1
CC	GO:0071595	Nem1-Spo7 phosphatase complex	0	2	1
CC	GO:0071598	neuronal ribonucleoprotein granule	0	10	1
CC	GO:0071665	gamma-catenin-TCF7L2 complex	0	1	1
CC	GO:0071682	endocytic vesicle lumen	0	3	1
CC	GO:0071748	monomeric IgA immunoglobulin complex	0	1	1
CC	GO:0071752	secretory dimeric IgA immunoglobulin complex	0	1	1
CC	GO:0071756	pentameric IgM immunoglobulin complex	0	1	1
CC	GO:0071782	endoplasmic reticulum tubular network	0	7	1
CC	GO:0071797	LUBAC complex	0	4	1
CC	GO:0071817	MMXD complex	0	4	1
CC	GO:0071818	BAT3 complex	0	4	1
CC	GO:0071819	DUBm complex	0	4	1
CC	GO:0071821	FANCM-MHF complex	0	1	1
CC	GO:0071914	prominosome	0	1	1
CC	GO:0071920	cleavage body	0	3	1
CC	GO:0071942	XPC complex	0	2	1
CC	GO:0071986	Ragulator complex	0	8	1
CC	GO:0072357	PTW/PP1 phosphatase complex	0	7	1
CC	GO:0072372	primary cilium	0	36	1
CC	GO:0072487	MSL complex	0	4	1
CC	GO:0072517	host cell viral assembly compartment	0	2	1
CC	GO:0072534	perineuronal net	0	2	1
CC	GO:0072536	interleukin-23 receptor complex	0	2	1
CC	GO:0072546	ER membrane protein complex	0	10	1
CC	GO:0072557	IPAF inflammasome complex	0	3	1
CC	GO:0072558	NLRP1 inflammasome complex	0	1	1
CC	GO:0072559	NLRP3 inflammasome complex	0	5	1
CC	GO:0072563	endothelial microparticle	0	2	1
CC	GO:0072589	box H/ACA scaRNP complex	0	3	1
CC	GO:0072669	tRNA-splicing ligase complex	0	7	1
CC	GO:0072687	meiotic spindle	0	5	1
CC	GO:0080008	Cul4-RING ubiquitin ligase complex	0	12	1
CC	GO:0090498	extrinsic component of Golgi membrane	0	3	1
CC	GO:0090537	CERF complex	0	1	1
CC	GO:0090543	Flemming body	0	8	1
CC	GO:0090544	BAF-type complex	0	5	1
CC	GO:0097038	perinuclear endoplasmic reticulum	0	9	1
CC	GO:0097057	TRAF2-GSTP1 complex	0	2	1
CC	GO:0097058	CRLF-CLCF1 complex	0	2	1
CC	GO:0097059	CNTFR-CLCF1 complex	0	2	1
CC	GO:0097136	Bcl-2 family protein complex	0	2	1
CC	GO:0097140	BIM-BCL-xl complex	0	2	1
CC	GO:0097141	BIM-BCL-2 complex	0	2	1
CC	GO:0097144	BAX complex	0	1	1
CC	GO:0097165	nuclear stress granule	0	2	1
CC	GO:0097169	AIM2 inflammasome complex	0	4	1
CC	GO:0097181	protein C inhibitor-coagulation factor V complex	0	1	1
CC	GO:0097182	protein C inhibitor-coagulation factor Xa complex	0	1	1
CC	GO:0097183	protein C inhibitor-coagulation factor XI complex	0	1	1
CC	GO:0097196	Shu complex	0	1	1
CC	GO:0097197	tetraspanin-enriched microdomain	0	7	1
CC	GO:0097208	alveolar lamellar body	0	4	1
CC	GO:0097224	sperm connecting piece	0	1	1
CC	GO:0097226	sperm mitochondrial sheath	0	1	1
CC	GO:0097227	sperm annulus	0	1	1
CC	GO:0097229	sperm end piece	0	1	1
CC	GO:0097233	alveolar lamellar body membrane	0	2	1
CC	GO:0097249	mitochondrial respiratory chain supercomplex	0	1	1
CC	GO:0097342	ripoptosome	0	8	1
CC	GO:0097361	CIA complex	0	3	1
CC	GO:0097362	MCM8-MCM9 complex	0	2	1
CC	GO:0097381	photoreceptor disc membrane	0	9	1
CC	GO:0097386	glial cell projection	0	1	1
CC	GO:0097422	tubular endosome	0	4	1
CC	GO:0097431	mitotic spindle pole	0	4	1
CC	GO:0097433	dense body	0	7	1
CC	GO:0097441	basilar dendrite	0	1	1
CC	GO:0097443	sorting endosome	0	2	1
CC	GO:0097447	dendritic tree	0	2	1
CC	GO:0097449	astrocyte projection	0	6	1
CC	GO:0097450	astrocyte end-foot	0	1	1
CC	GO:0097451	glial limiting end-foot	0	2	1
CC	GO:0097452	GAIT complex	0	6	1
CC	GO:0097453	mesaxon	0	1	1
CC	GO:0097454	Schwann cell microvillus	0	1	1
CC	GO:0097458	neuron part	0	1	1
CC	GO:0097487	multivesicular body, internal vesicle	0	1	1
CC	GO:0097489	multivesicular body, internal vesicle lumen	0	1	1
CC	GO:0097504	Gemini of coiled bodies	0	7	1
CC	GO:0097505	Rad6-Rad18 complex	0	1	1
CC	GO:0097513	myosin II filament	0	7	1
CC	GO:0097524	sperm plasma membrane	0	1	1
CC	GO:0097526	spliceosomal tri-snRNP complex	0	3	1
CC	GO:0097539	ciliary transition fiber	0	3	1
CC	GO:0097541	axonemal basal plate	0	1	1
CC	GO:0097543	ciliary inversin compartment	0	3	1
CC	GO:0097546	ciliary base	0	19	1
CC	GO:0098536	deuterosome	0	2	1
CC	GO:0098554	cytoplasmic side of endoplasmic reticulum membrane	0	2	1
CC	GO:0098556	cytoplasmic side of rough endoplasmic reticulum membrane	0	1	1
CC	GO:0098559	cytoplasmic side of early endosome membrane	0	2	1
CC	GO:0098588	bounding membrane of organelle	0	10	1
CC	GO:0098589	membrane region	0	1	1
CC	GO:0098592	cytoplasmic side of apical plasma membrane	0	2	1
CC	GO:1902494	catalytic complex	0	1	1
CC	GO:1902495	transmembrane transporter complex	0	5	1
CC	GO:1902554	serine/threonine protein kinase complex	0	2	1
CC	GO:1902560	GMP reductase complex	0	2	1
CC	GO:1902636	kinociliary basal body	0	1	1
CC	GO:1902711	GABA-A receptor complex	0	14	1
CC	GO:1990005	granular vesicle	0	1	1
CC	GO:1990008	neurosecretory vesicle	0	1	1
CC	GO:1990023	mitotic spindle midzone	0	4	1
CC	GO:1990031	pinceau fiber	0	2	1
CC	GO:1990032	parallel fiber	0	1	1
CC	GO:1990037	Lewy body core	0	1	1
CC	GO:1990075	periciliary membrane compartment	0	3	1
CC	GO:1990077	primosome complex	0	4	1
CC	GO:1990111	spermatoproteasome complex	0	6	1
CC	GO:1990131	Gtr1-Gtr2 GTPase complex	0	4	1
CC	GO:1990234	transferase complex	0	6	1
CC	GO:1990246	uniplex complex	0	6	1
BP	GO:0060048	cardiac muscle contraction	14	28	1.30436e-10
BP	GO:0055010	ventricular cardiac muscle tissue morphogenesis	13	25	2.99482e-10
BP	GO:0030049	muscle filament sliding	10	22	9.26305e-07
BP	GO:0014883	transition between fast and slow fiber	8	14	4.22202e-06
BP	GO:0060412	ventricular septum morphogenesis	7	19	0.00160649
BP	GO:0007519	skeletal muscle tissue development	10	49	0.00253145
BP	GO:0002026	regulation of the force of heart contraction	6	14	0.00253145
BP	GO:0000122	negative regulation of transcription from RNA polymerase II promoter	39	582	0.00479984
BP	GO:0055009	atrial cardiac muscle tissue morphogenesis	5	10	0.0059348
BP	GO:0048844	artery morphogenesis	6	18	0.00986934
BP	GO:0045214	sarcomere organization	7	27	0.0104063
BP	GO:0050872	white fat cell differentiation	5	12	0.0132962
BP	GO:0042472	inner ear morphogenesis	8	43	0.0273835
BP	GO:0003009	skeletal muscle contraction	5	14	0.0273835
BP	GO:0050731	positive regulation of peptidyl-tyrosine phosphorylation	9	56	0.0279341
BP	GO:0007219	Notch signaling pathway	12	101	0.0337022
BP	GO:0005978	glycogen biosynthetic process	6	24	0.0360121
BP	GO:0003222	ventricular trabecula myocardium morphogenesis	4	9	0.0466719
BP	GO:0048739	cardiac muscle fiber development	4	9	0.0466719
BP	GO:0003151	outflow tract morphogenesis	7	37	0.0466719
BP	GO:0002086	diaphragm contraction	3	4	0.0466719
BP	GO:0010757	negative regulation of plasminogen activation	3	4	0.0466719
BP	GO:0006811	ion transport	5	17	0.0477519
BP	GO:0046034	ATP metabolic process	5	18	0.0617815
BP	GO:0030308	negative regulation of cell growth	11	97	0.0663386
BP	GO:0002076	osteoblast development	5	19	0.0754662
BP	GO:0060087	relaxation of vascular smooth muscle	4	11	0.0760219
BP	GO:0006657	CDP-choline pathway	3	5	0.0760219
BP	GO:0006941	striated muscle contraction	3	5	0.0760219
BP	GO:0035912	dorsal aorta morphogenesis	3	5	0.0760219
BP	GO:0043462	regulation of ATPase activity	3	5	0.0760219
BP	GO:0061314	Notch signaling involved in heart development	3	5	0.0760219
BP	GO:0090370	negative regulation of cholesterol efflux	3	5	0.0760219
BP	GO:0048705	skeletal system morphogenesis	6	31	0.0821648
BP	GO:0005977	glycogen metabolic process	4	12	0.0925684
BP	GO:0048706	embryonic skeletal system development	6	33	0.110854
BP	GO:0050728	negative regulation of inflammatory response	8	60	0.113048
BP	GO:2000678	negative regulation of transcription regulatory region DNA binding	4	13	0.118626
BP	GO:0032869	cellular response to insulin stimulus	7	47	0.118626
BP	GO:0003197	endocardial cushion development	3	6	0.118626
BP	GO:0048146	positive regulation of fibroblast proliferation	7	49	0.118626
BP	GO:0030949	positive regulation of vascular endothelial growth factor receptor signaling pathway	4	14	0.118626
BP	GO:0055003	cardiac myofibril assembly	4	14	0.118626
BP	GO:0090102	cochlea development	4	14	0.118626
BP	GO:0046718	viral entry into host cell	5	24	0.118626
BP	GO:0001525	angiogenesis	12	135	0.118626
BP	GO:0021707	cerebellar granule cell differentiation	3	7	0.118626
BP	GO:0030240	skeletal muscle thin filament assembly	3	7	0.118626
BP	GO:0040011	locomotion	3	7	0.118626
BP	GO:0045741	positive regulation of epidermal growth factor-activated receptor activity	3	7	0.118626
BP	GO:0090279	regulation of calcium ion import	3	7	0.118626
BP	GO:1902004	positive regulation of beta-amyloid formation	3	7	0.118626
BP	GO:0001980	regulation of systemic arterial blood pressure by ischemic conditions	2	2	0.118626
BP	GO:0003209	cardiac atrium morphogenesis	2	2	0.118626
BP	GO:0006195	purine nucleotide catabolic process	2	2	0.118626
BP	GO:0006942	regulation of striated muscle contraction	2	2	0.118626
BP	GO:0007522	visceral muscle development	2	2	0.118626
BP	GO:0008272	sulfate transport	2	2	0.118626
BP	GO:0014728	regulation of the force of skeletal muscle contraction	2	2	0.118626
BP	GO:0014740	negative regulation of muscle hyperplasia	2	2	0.118626
BP	GO:0021761	limbic system development	2	2	0.118626
BP	GO:0032972	regulation of muscle filament sliding speed	2	2	0.118626
BP	GO:0036304	umbilical cord morphogenesis	2	2	0.118626
BP	GO:0060214	endocardium formation	2	2	0.118626
BP	GO:0060739	mesenchymal-epithelial cell signaling involved in prostate gland development	2	2	0.118626
BP	GO:0061182	negative regulation of chondrocyte development	2	2	0.118626
BP	GO:0061572	actin filament bundle organization	2	2	0.118626
BP	GO:0070970	interleukin-2 secretion	2	2	0.118626
BP	GO:0086092	regulation of the force of heart contraction by cardiac conduction	2	2	0.118626
BP	GO:1900221	regulation of beta-amyloid clearance	2	2	0.118626
BP	GO:1901078	negative regulation of relaxation of muscle	2	2	0.118626
BP	GO:2000820	negative regulation of transcription from RNA polymerase II promoter involved in smooth muscle cell differentiation	2	2	0.118626
BP	GO:0006094	gluconeogenesis	5	26	0.125758
BP	GO:0016310	phosphorylation	10	101	0.126908
BP	GO:0060070	canonical Wnt signaling pathway	6	39	0.132522
BP	GO:0060349	bone morphogenesis	5	27	0.144649
BP	GO:0006940	regulation of smooth muscle contraction	3	8	0.158037
BP	GO:0019229	regulation of vasoconstriction	3	8	0.158037
BP	GO:0055015	ventricular cardiac muscle cell development	3	8	0.158037
BP	GO:0055089	fatty acid homeostasis	3	8	0.158037
BP	GO:0060347	heart trabecula formation	3	8	0.158037
BP	GO:0061351	neural precursor cell proliferation	3	8	0.158037
BP	GO:0050910	detection of mechanical stimulus involved in sensory perception of sound	4	17	0.164275
BP	GO:0035414	negative regulation of catenin import into nucleus	3	9	0.221057
BP	GO:0050707	regulation of cytokine secretion	3	9	0.221057
BP	GO:2000008	regulation of protein localization to cell surface	3	9	0.221057
BP	GO:0010628	positive regulation of gene expression	10	112	0.23352
BP	GO:0060045	positive regulation of cardiac muscle cell proliferation	4	19	0.23352
BP	GO:0051496	positive regulation of stress fiber assembly	5	32	0.23352
BP	GO:0003065	positive regulation of heart rate by epinephrine	2	3	0.23352
BP	GO:0003199	endocardial cushion to mesenchymal transition involved in heart valve formation	2	3	0.23352
BP	GO:0030241	skeletal muscle myosin thick filament assembly	2	3	0.23352
BP	GO:0031448	positive regulation of fast-twitch skeletal muscle fiber contraction	2	3	0.23352
BP	GO:0034382	chylomicron remnant clearance	2	3	0.23352
BP	GO:0035166	post-embryonic hemopoiesis	2	3	0.23352
BP	GO:0035995	detection of muscle stretch	2	3	0.23352
BP	GO:0042759	long-chain fatty acid biosynthetic process	2	3	0.23352
BP	GO:0043490	malate-aspartate shuttle	2	3	0.23352
BP	GO:0045299	otolith mineralization	2	3	0.23352
BP	GO:0045627	positive regulation of T-helper 1 cell differentiation	2	3	0.23352
BP	GO:0050957	equilibrioception	2	3	0.23352
BP	GO:0060420	regulation of heart growth	2	3	0.23352
BP	GO:0060842	arterial endothelial cell differentiation	2	3	0.23352
BP	GO:0071225	cellular response to muramyl dipeptide	2	3	0.23352
BP	GO:0071636	positive regulation of transforming growth factor beta production	2	3	0.23352
BP	GO:1900158	negative regulation of bone mineralization involved in bone maturation	2	3	0.23352
BP	GO:1900159	positive regulation of bone mineralization involved in bone maturation	2	3	0.23352
BP	GO:2001212	regulation of vasculogenesis	2	3	0.23352
BP	GO:0006937	regulation of muscle contraction	3	10	0.241944
BP	GO:0060413	atrial septum morphogenesis	3	10	0.241944
BP	GO:0043066	negative regulation of apoptotic process	18	285	0.247962
BP	GO:0045766	positive regulation of angiogenesis	8	81	0.266697
BP	GO:0009058	biosynthetic process	4	21	0.276387
BP	GO:0060021	palate development	7	65	0.287599
BP	GO:0050885	neuromuscular process controlling balance	6	49	0.287981
BP	GO:0007411	axon guidance	16	246	0.29347
BP	GO:0007626	locomotory behavior	8	83	0.29347
BP	GO:0001886	endothelial cell morphogenesis	3	11	0.29347
BP	GO:0042311	vasodilation	3	11	0.29347
BP	GO:0045820	negative regulation of glycolysis	3	11	0.29347
BP	GO:0048251	elastic fiber assembly	3	11	0.29347
BP	GO:1901216	positive regulation of neuron death	3	11	0.29347
BP	GO:0001503	ossification	5	35	0.295707
BP	GO:0010629	negative regulation of gene expression	7	67	0.313768
BP	GO:0030182	neuron differentiation	6	51	0.324449
BP	GO:0006508	proteolysis	18	296	0.324485
BP	GO:0008217	regulation of blood pressure	5	36	0.324485
BP	GO:0051881	regulation of mitochondrial membrane potential	4	23	0.341648
BP	GO:0060088	auditory receptor cell stereocilium organization	3	12	0.341648
BP	GO:0010882	regulation of cardiac muscle contraction by calcium ion signaling	2	4	0.341648
BP	GO:0017038	protein import	2	4	0.341648
BP	GO:0021940	positive regulation of cerebellar granule cell precursor proliferation	2	4	0.341648
BP	GO:0032264	IMP salvage	2	4	0.341648
BP	GO:0032925	regulation of activin receptor signaling pathway	2	4	0.341648
BP	GO:0034115	negative regulation of heterotypic cell-cell adhesion	2	4	0.341648
BP	GO:0046068	cGMP metabolic process	2	4	0.341648
BP	GO:0046324	regulation of glucose import	2	4	0.341648
BP	GO:0046813	receptor-mediated virion attachment to host cell	2	4	0.341648
BP	GO:0048845	venous blood vessel morphogenesis	2	4	0.341648
BP	GO:0051048	negative regulation of secretion	2	4	0.341648
BP	GO:0060447	bud outgrowth involved in lung branching	2	4	0.341648
BP	GO:0060513	prostatic bud formation	2	4	0.341648
BP	GO:0061033	secretion by lung epithelial cell involved in lung growth	2	4	0.341648
BP	GO:0090131	mesenchyme migration	2	4	0.341648
BP	GO:1902632	positive regulation of membrane hyperpolarization	2	4	0.341648
BP	GO:0035987	endodermal cell differentiation	4	24	0.354078
BP	GO:0070588	calcium ion transmembrane transport	9	108	0.362067
BP	GO:0030324	lung development	7	71	0.362067
BP	GO:0019827	stem cell maintenance	6	54	0.362067
BP	GO:0022617	extracellular matrix disassembly	5	39	0.385766
BP	GO:0043433	negative regulation of sequence-specific DNA binding transcription factor activity	6	55	0.385766
BP	GO:0002087	regulation of respiratory gaseous exchange by neurological system process	3	13	0.385766
BP	GO:0006144	purine nucleobase metabolic process	3	13	0.385766
BP	GO:0045019	negative regulation of nitric oxide biosynthetic process	3	13	0.385766
BP	GO:0006986	response to unfolded protein	4	25	0.387791
BP	GO:0045944	positive regulation of transcription from RNA polymerase II promoter	39	846	0.41351
BP	GO:0060348	bone development	5	40	0.415397
BP	GO:0010107	potassium ion import	4	26	0.436266
BP	GO:0030574	collagen catabolic process	4	26	0.436266
BP	GO:0007229	integrin-mediated signaling pathway	7	75	0.440335
BP	GO:2000060	positive regulation of protein ubiquitination involved in ubiquitin-dependent protein catabolic process	3	14	0.440335
BP	GO:0001657	ureteric bud development	4	27	0.440335
BP	GO:0009725	response to hormone	4	27	0.440335
BP	GO:0035115	embryonic forelimb morphogenesis	4	27	0.440335
BP	GO:0035116	embryonic hindlimb morphogenesis	4	27	0.440335
BP	GO:0051781	positive regulation of cell division	5	42	0.440335
BP	GO:0002082	regulation of oxidative phosphorylation	2	5	0.440335
BP	GO:0003057	regulation of the force of heart contraction by chemical signal	2	5	0.440335
BP	GO:0003417	growth plate cartilage development	2	5	0.440335
BP	GO:0006003	fructose 2,6-bisphosphate metabolic process	2	5	0.440335
BP	GO:0006525	arginine metabolic process	2	5	0.440335
BP	GO:0006637	acyl-CoA metabolic process	2	5	0.440335
BP	GO:0030643	cellular phosphate ion homeostasis	2	5	0.440335
BP	GO:0033600	negative regulation of mammary gland epithelial cell proliferation	2	5	0.440335
BP	GO:0034384	high-density lipoprotein particle clearance	2	5	0.440335
BP	GO:0043268	positive regulation of potassium ion transport	2	5	0.440335
BP	GO:0048505	regulation of timing of cell differentiation	2	5	0.440335
BP	GO:0048633	positive regulation of skeletal muscle tissue growth	2	5	0.440335
BP	GO:0051014	actin filament severing	2	5	0.440335
BP	GO:0051693	actin filament capping	2	5	0.440335
BP	GO:0060231	mesenchymal to epithelial transition	2	5	0.440335
BP	GO:0071468	cellular response to acidity	2	5	0.440335
BP	GO:0090324	negative regulation of oxidative phosphorylation	2	5	0.440335
BP	GO:1902430	negative regulation of beta-amyloid formation	2	5	0.440335
BP	GO:0009615	response to virus	6	60	0.484763
BP	GO:0002009	morphogenesis of an epithelium	3	15	0.484763
BP	GO:0010800	positive regulation of peptidyl-threonine phosphorylation	4	28	0.484763
BP	GO:0051260	protein homooligomerization	10	139	0.502841
BP	GO:0051592	response to calcium ion	5	44	0.516343
BP	GO:0009887	organ morphogenesis	5	45	0.522887
BP	GO:0002063	chondrocyte development	3	16	0.522887
BP	GO:0006471	protein ADP-ribosylation	3	16	0.522887
BP	GO:0007512	adult heart development	3	16	0.522887
BP	GO:0048566	embryonic digestive tract development	3	16	0.522887
BP	GO:0060716	labyrinthine layer blood vessel development	3	16	0.522887
BP	GO:0070932	histone H3 deacetylation	3	16	0.522887
BP	GO:0071157	negative regulation of cell cycle arrest	3	16	0.522887
BP	GO:0006936	muscle contraction	4	30	0.522887
BP	GO:0030522	intracellular receptor signaling pathway	4	30	0.522887
BP	GO:0032760	positive regulation of tumor necrosis factor production	4	30	0.522887
BP	GO:0001504	neurotransmitter uptake	2	6	0.522887
BP	GO:0001780	neutrophil homeostasis	2	6	0.522887
BP	GO:0001973	adenosine receptor signaling pathway	2	6	0.522887
BP	GO:0003094	glomerular filtration	2	6	0.522887
BP	GO:0006000	fructose metabolic process	2	6	0.522887
BP	GO:0007262	STAT protein import into nucleus	2	6	0.522887
BP	GO:0008595	anterior/posterior axis specification, embryo	2	6	0.522887
BP	GO:0010463	mesenchymal cell proliferation	2	6	0.522887
BP	GO:0014012	peripheral nervous system axon regeneration	2	6	0.522887
BP	GO:0014732	skeletal muscle atrophy	2	6	0.522887
BP	GO:0014894	response to denervation involved in regulation of muscle adaptation	2	6	0.522887
BP	GO:0021696	cerebellar cortex morphogenesis	2	6	0.522887
BP	GO:0031076	embryonic camera-type eye development	2	6	0.522887
BP	GO:0042035	regulation of cytokine biosynthetic process	2	6	0.522887
BP	GO:0042159	lipoprotein catabolic process	2	6	0.522887
BP	GO:0042246	tissue regeneration	2	6	0.522887
BP	GO:0045217	cell-cell junction maintenance	2	6	0.522887
BP	GO:0046033	AMP metabolic process	2	6	0.522887
BP	GO:0048261	negative regulation of receptor-mediated endocytosis	2	6	0.522887
BP	GO:0048742	regulation of skeletal muscle fiber development	2	6	0.522887
BP	GO:0060373	regulation of ventricular cardiac muscle cell membrane depolarization	2	6	0.522887
BP	GO:0060740	prostate gland epithelium morphogenesis	2	6	0.522887
BP	GO:0061031	endodermal digestive tract morphogenesis	2	6	0.522887
BP	GO:0070886	positive regulation of calcineurin-NFAT signaling cascade	2	6	0.522887
BP	GO:0090050	positive regulation of cell migration involved in sprouting angiogenesis	2	6	0.522887
BP	GO:0090051	negative regulation of cell migration involved in sprouting angiogenesis	2	6	0.522887
BP	GO:0090336	positive regulation of brown fat cell differentiation	2	6	0.522887
BP	GO:2001259	positive regulation of cation channel activity	2	6	0.522887
BP	GO:0043406	positive regulation of MAP kinase activity	5	47	0.552595
BP	GO:0006883	cellular sodium ion homeostasis	3	17	0.552595
BP	GO:0051899	membrane depolarization	3	17	0.552595
BP	GO:0007368	determination of left/right symmetry	4	31	0.552595
BP	GO:0032755	positive regulation of interleukin-6 production	4	31	0.552595
BP	GO:0048167	regulation of synaptic plasticity	4	31	0.552595
BP	GO:0090090	negative regulation of canonical Wnt signaling pathway	9	126	0.552595
BP	GO:0042475	odontogenesis of dentin-containing tooth	5	48	0.552595
BP	GO:0006874	cellular calcium ion homeostasis	6	66	0.552595
BP	GO:0030901	midbrain development	4	32	0.552595
BP	GO:0032728	positive regulation of interferon-beta production	3	18	0.552595
BP	GO:0002053	positive regulation of mesenchymal cell proliferation	4	33	0.552595
BP	GO:0045599	negative regulation of fat cell differentiation	4	33	0.552595
BP	GO:0002318	myeloid progenitor cell differentiation	2	7	0.552595
BP	GO:0003184	pulmonary valve morphogenesis	2	7	0.552595
BP	GO:0006110	regulation of glycolysis	2	7	0.552595
BP	GO:0009913	epidermal cell differentiation	2	7	0.552595
BP	GO:0019388	galactose catabolic process	2	7	0.552595
BP	GO:0019934	cGMP-mediated signaling	2	7	0.552595
BP	GO:0032230	positive regulation of synaptic transmission, GABAergic	2	7	0.552595
BP	GO:0034374	low-density lipoprotein particle remodeling	2	7	0.552595
BP	GO:0035879	plasma membrane lactate transport	2	7	0.552595
BP	GO:0043267	negative regulation of potassium ion transport	2	7	0.552595
BP	GO:0048743	positive regulation of skeletal muscle fiber development	2	7	0.552595
BP	GO:0051918	negative regulation of fibrinolysis	2	7	0.552595
BP	GO:0070885	negative regulation of calcineurin-NFAT signaling cascade	2	7	0.552595
BP	GO:0071276	cellular response to cadmium ion	2	7	0.552595
BP	GO:1900127	positive regulation of hyaluronan biosynthetic process	2	7	0.552595
BP	GO:0006996	organelle organization	3	19	0.552595
BP	GO:0048557	embryonic digestive tract morphogenesis	3	19	0.552595
BP	GO:2000378	negative regulation of reactive oxygen species metabolic process	3	19	0.552595
BP	GO:0043154	negative regulation of cysteine-type endopeptidase activity involved in apoptotic process	5	51	0.552595
BP	GO:0048015	phosphatidylinositol-mediated signaling	5	51	0.552595
BP	GO:0046627	negative regulation of insulin receptor signaling pathway	4	34	0.552595
BP	GO:0001974	blood vessel remodeling	4	35	0.552595
BP	GO:0007595	lactation	4	35	0.552595
BP	GO:0030326	embryonic limb morphogenesis	4	35	0.552595
BP	GO:0051216	cartilage development	4	35	0.552595
BP	GO:0000186	activation of MAPKK activity	9	134	0.552595
BP	GO:0001837	epithelial to mesenchymal transition	3	20	0.552595
BP	GO:0010595	positive regulation of endothelial cell migration	3	20	0.552595
BP	GO:0046835	carbohydrate phosphorylation	3	20	0.552595
BP	GO:0051928	positive regulation of calcium ion transport	3	20	0.552595
BP	GO:0050796	regulation of insulin secretion	5	53	0.552595
BP	GO:0030336	negative regulation of cell migration	6	72	0.552595
BP	GO:0045893	positive regulation of transcription, DNA-templated	12	204	0.552595
BP	GO:0006516	glycoprotein catabolic process	2	8	0.552595
BP	GO:0006809	nitric oxide biosynthetic process	2	8	0.552595
BP	GO:0007263	nitric oxide mediated signal transduction	2	8	0.552595
BP	GO:0010038	response to metal ion	2	8	0.552595
BP	GO:0016043	cellular component organization	2	8	0.552595
BP	GO:0030516	regulation of axon extension	2	8	0.552595
BP	GO:0032695	negative regulation of interleukin-12 production	2	8	0.552595
BP	GO:0034983	peptidyl-lysine deacetylation	2	8	0.552595
BP	GO:0036376	sodium ion export from cell	2	8	0.552595
BP	GO:0045199	maintenance of epithelial cell apical/basal polarity	2	8	0.552595
BP	GO:0045780	positive regulation of bone resorption	2	8	0.552595
BP	GO:0045822	negative regulation of heart contraction	2	8	0.552595
BP	GO:0060665	regulation of branching involved in salivary gland morphogenesis by mesenchymal-epithelial signaling	2	8	0.552595
BP	GO:0071383	cellular response to steroid hormone stimulus	2	8	0.552595
BP	GO:0072001	renal system development	2	8	0.552595
BP	GO:1901016	regulation of potassium ion transmembrane transporter activity	2	8	0.552595
BP	GO:0030509	BMP signaling pathway	5	54	0.552595
BP	GO:0001701	in utero embryonic development	12	206	0.552595
BP	GO:0006096	glycolysis	3	21	0.552595
BP	GO:0007271	synaptic transmission, cholinergic	3	21	0.552595
BP	GO:0010043	response to zinc ion	3	21	0.552595
BP	GO:0043388	positive regulation of DNA binding	3	21	0.552595
BP	GO:0045662	negative regulation of myoblast differentiation	3	21	0.552595
BP	GO:0086010	membrane depolarization during action potential	3	21	0.552595
BP	GO:2000352	negative regulation of endothelial cell apoptotic process	3	21	0.552595
BP	GO:0045087	innate immune response	14	255	0.552595
BP	GO:0042752	regulation of circadian rhythm	4	37	0.552595
BP	GO:0043627	response to estrogen	4	37	0.552595
BP	GO:0043547	positive regulation of GTPase activity	18	358	0.552595
BP	GO:0045444	fat cell differentiation	5	56	0.552595
BP	GO:0007517	muscle organ development	4	38	0.552595
BP	GO:0030900	forebrain development	4	38	0.552595
BP	GO:0001502	cartilage condensation	3	22	0.552595
BP	GO:0032570	response to progesterone	3	22	0.552595
BP	GO:0042474	middle ear morphogenesis	3	22	0.552595
BP	GO:0051726	regulation of cell cycle	6	76	0.552595
BP	GO:0002021	response to dietary excess	2	9	0.552595
BP	GO:0003214	cardiac left ventricle morphogenesis	2	9	0.552595
BP	GO:0006939	smooth muscle contraction	2	9	0.552595
BP	GO:0007043	cell-cell junction assembly	2	9	0.552595
BP	GO:0014898	cardiac muscle hypertrophy in response to stress	2	9	0.552595
BP	GO:0033280	response to vitamin D	2	9	0.552595
BP	GO:0040029	regulation of gene expression, epigenetic	2	9	0.552595
BP	GO:0042325	regulation of phosphorylation	2	9	0.552595
BP	GO:0042535	positive regulation of tumor necrosis factor biosynthetic process	2	9	0.552595
BP	GO:0043129	surfactant homeostasis	2	9	0.552595
BP	GO:0045717	negative regulation of fatty acid biosynthetic process	2	9	0.552595
BP	GO:0045777	positive regulation of blood pressure	2	9	0.552595
BP	GO:0060039	pericardium development	2	9	0.552595
BP	GO:1901017	negative regulation of potassium ion transmembrane transporter activity	2	9	0.552595
BP	GO:2001256	regulation of store-operated calcium entry	2	9	0.552595
BP	GO:0001570	vasculogenesis	5	57	0.552595
BP	GO:0042391	regulation of membrane potential	6	77	0.552595
BP	GO:0000915	actomyosin contractile ring assembly	1	1	0.552595
BP	GO:0001828	inner cell mass cellular morphogenesis	1	1	0.552595
BP	GO:0002001	renin secretion into blood stream	1	1	0.552595
BP	GO:0002194	hepatocyte cell migration	1	1	0.552595
BP	GO:0002581	negative regulation of antigen processing and presentation of peptide or polysaccharide antigen via MHC class II	1	1	0.552595
BP	GO:0002605	negative regulation of dendritic cell antigen processing and presentation	1	1	0.552595
BP	GO:0002693	positive regulation of cellular extravasation	1	1	0.552595
BP	GO:0002695	negative regulation of leukocyte activation	1	1	0.552595
BP	GO:0003051	angiotensin-mediated drinking behavior	1	1	0.552595
BP	GO:0003142	cardiogenic plate morphogenesis	1	1	0.552595
BP	GO:0003167	atrioventricular bundle cell differentiation	1	1	0.552595
BP	GO:0003171	atrioventricular valve development	1	1	0.552595
BP	GO:0003174	mitral valve development	1	1	0.552595
BP	GO:0003195	tricuspid valve formation	1	1	0.552595
BP	GO:0003284	septum primum development	1	1	0.552595
BP	GO:0003363	lamellipodium assembly involved in ameboidal cell migration	1	1	0.552595
BP	GO:0005976	polysaccharide metabolic process	1	1	0.552595
BP	GO:0006114	glycerol biosynthetic process	1	1	0.552595
BP	GO:0006148	inosine catabolic process	1	1	0.552595
BP	GO:0006720	isoprenoid metabolic process	1	1	0.552595
BP	GO:0006747	FAD biosynthetic process	1	1	0.552595
BP	GO:0006771	riboflavin metabolic process	1	1	0.552595
BP	GO:0006864	pyrimidine nucleotide transport	1	1	0.552595
BP	GO:0006984	ER-nucleus signaling pathway	1	1	0.552595
BP	GO:0007089	traversing start control point of mitotic cell cycle	1	1	0.552595
BP	GO:0007181	transforming growth factor beta receptor complex assembly	1	1	0.552595
BP	GO:0007600	sensory perception	1	1	0.552595
BP	GO:0007624	ultradian rhythm	1	1	0.552595
BP	GO:0009449	gamma-aminobutyric acid biosynthetic process	1	1	0.552595
BP	GO:0010534	regulation of activation of JAK2 kinase activity	1	1	0.552595
BP	GO:0010536	positive regulation of activation of Janus kinase activity	1	1	0.552595
BP	GO:0010754	negative regulation of cGMP-mediated signaling	1	1	0.552595
BP	GO:0010766	negative regulation of sodium ion transport	1	1	0.552595
BP	GO:0014005	microglia development	1	1	0.552595
BP	GO:0014057	positive regulation of acetylcholine secretion, neurotransmission	1	1	0.552595
BP	GO:0015798	myo-inositol transport	1	1	0.552595
BP	GO:0016241	regulation of macroautophagy	1	1	0.552595
BP	GO:0016265	death	1	1	0.552595
BP	GO:0019319	hexose biosynthetic process	1	1	0.552595
BP	GO:0021545	cranial nerve development	1	1	0.552595
BP	GO:0021683	cerebellar granular layer morphogenesis	1	1	0.552595
BP	GO:0021763	subthalamic nucleus development	1	1	0.552595
BP	GO:0030201	heparan sulfate proteoglycan metabolic process	1	1	0.552595
BP	GO:0030323	respiratory tube development	1	1	0.552595
BP	GO:0030641	regulation of cellular pH	1	1	0.552595
BP	GO:0031109	microtubule polymerization or depolymerization	1	1	0.552595
BP	GO:0031444	slow-twitch skeletal muscle fiber contraction	1	1	0.552595
BP	GO:0031930	mitochondria-nucleus signaling pathway	1	1	0.552595
BP	GO:0031999	negative regulation of fatty acid beta-oxidation	1	1	0.552595
BP	GO:0032204	regulation of telomere maintenance	1	1	0.552595
BP	GO:0032244	positive regulation of nucleoside transport	1	1	0.552595
BP	GO:0032375	negative regulation of cholesterol transport	1	1	0.552595
BP	GO:0032805	positive regulation of low-density lipoprotein particle receptor catabolic process	1	1	0.552595
BP	GO:0032900	negative regulation of neurotrophin production	1	1	0.552595
BP	GO:0033091	positive regulation of immature T cell proliferation	1	1	0.552595
BP	GO:0033292	T-tubule organization	1	1	0.552595
BP	GO:0034356	NAD biosynthesis via nicotinamide riboside salvage pathway	1	1	0.552595
BP	GO:0034371	chylomicron remodeling	1	1	0.552595
BP	GO:0034440	lipid oxidation	1	1	0.552595
BP	GO:0034441	plasma lipoprotein particle oxidation	1	1	0.552595
BP	GO:0035491	positive regulation of leukotriene production involved in inflammatory response	1	1	0.552595
BP	GO:0035499	carnosine biosynthetic process	1	1	0.552595
BP	GO:0035750	protein localization to myelin sheath abaxonal region	1	1	0.552595
BP	GO:0035795	negative regulation of mitochondrial membrane permeability	1	1	0.552595
BP	GO:0035886	vascular smooth muscle cell differentiation	1	1	0.552595
BP	GO:0035898	parathyroid hormone secretion	1	1	0.552595
BP	GO:0036323	vascular endothelial growth factor receptor-1 signaling pathway	1	1	0.552595
BP	GO:0036343	psychomotor behavior	1	1	0.552595
BP	GO:0042228	interleukin-8 biosynthetic process	1	1	0.552595
BP	GO:0042323	negative regulation of circadian sleep/wake cycle, non-REM sleep	1	1	0.552595
BP	GO:0042501	serine phosphorylation of STAT protein	1	1	0.552595
BP	GO:0042628	mating plug formation	1	1	0.552595
BP	GO:0042694	muscle cell fate specification	1	1	0.552595
BP	GO:0043101	purine-containing compound salvage	1	1	0.552595
BP	GO:0043370	regulation of CD4-positive, alpha-beta T cell differentiation	1	1	0.552595
BP	GO:0044089	positive regulation of cellular component biogenesis	1	1	0.552595
BP	GO:0044794	positive regulation by host of viral process	1	1	0.552595
BP	GO:0045075	regulation of interleukin-12 biosynthetic process	1	1	0.552595
BP	GO:0045163	clustering of voltage-gated potassium channels	1	1	0.552595
BP	GO:0045212	neurotransmitter receptor biosynthetic process	1	1	0.552595
BP	GO:0045916	negative regulation of complement activation	1	1	0.552595
BP	GO:0045932	negative regulation of muscle contraction	1	1	0.552595
BP	GO:0045938	positive regulation of circadian sleep/wake cycle, sleep	1	1	0.552595
BP	GO:0046355	mannan catabolic process	1	1	0.552595
BP	GO:0046475	glycerophospholipid catabolic process	1	1	0.552595
BP	GO:0046636	negative regulation of alpha-beta T cell activation	1	1	0.552595
BP	GO:0046654	tetrahydrofolate biosynthetic process	1	1	0.552595
BP	GO:0046882	negative regulation of follicle-stimulating hormone secretion	1	1	0.552595
BP	GO:0048866	stem cell fate specification	1	1	0.552595
BP	GO:0050677	positive regulation of urothelial cell proliferation	1	1	0.552595
BP	GO:0051615	histamine uptake	1	1	0.552595
BP	GO:0051651	maintenance of location in cell	1	1	0.552595
BP	GO:0051695	actin filament uncapping	1	1	0.552595
BP	GO:0051780	behavioral response to nutrient	1	1	0.552595
BP	GO:0051904	pigment granule transport	1	1	0.552595
BP	GO:0051946	regulation of glutamate uptake involved in transmission of nerve impulse	1	1	0.552595
BP	GO:0055014	atrial cardiac muscle cell development	1	1	0.552595
BP	GO:0055017	cardiac muscle tissue growth	1	1	0.552595
BP	GO:0060060	post-embryonic retina morphogenesis in camera-type eye	1	1	0.552595
BP	GO:0060127	prolactin secreting cell differentiation	1	1	0.552595
BP	GO:0060279	positive regulation of ovulation	1	1	0.552595
BP	GO:0060341	regulation of cellular localization	1	1	0.552595
BP	GO:0060436	bronchiole morphogenesis	1	1	0.552595
BP	GO:0060460	left lung morphogenesis	1	1	0.552595
BP	GO:0060496	mesenchymal-epithelial cell signaling involved in lung development	1	1	0.552595
BP	GO:0060578	superior vena cava morphogenesis	1	1	0.552595
BP	GO:0060649	mammary gland bud elongation	1	1	0.552595
BP	GO:0060659	nipple sheath formation	1	1	0.552595
BP	GO:0060681	branch elongation involved in ureteric bud branching	1	1	0.552595
BP	GO:0060697	positive regulation of phospholipid catabolic process	1	1	0.552595
BP	GO:0060761	negative regulation of response to cytokine stimulus	1	1	0.552595
BP	GO:0060807	regulation of transcription from RNA polymerase II promoter involved in definitive endodermal cell fate specification	1	1	0.552595
BP	GO:0060879	semicircular canal fusion	1	1	0.552595
BP	GO:0061044	negative regulation of vascular wound healing	1	1	0.552595
BP	GO:0061074	regulation of neural retina development	1	1	0.552595
BP	GO:0061085	regulation of histone H3-K27 methylation	1	1	0.552595
BP	GO:0061090	positive regulation of sequestering of zinc ion	1	1	0.552595
BP	GO:0061108	seminal vesicle epithelium development	1	1	0.552595
BP	GO:0061114	branching involved in pancreas morphogenesis	1	1	0.552595
BP	GO:0061115	lung proximal/distal axis specification	1	1	0.552595
BP	GO:0061290	canonical Wnt signaling pathway involved in metanephric kidney development	1	1	0.552595
BP	GO:0061312	BMP signaling pathway involved in heart development	1	1	0.552595
BP	GO:0061502	early endosome to recycling endosome transport	1	1	0.552595
BP	GO:0061518	microglial cell proliferation	1	1	0.552595
BP	GO:0070075	tear secretion	1	1	0.552595
BP	GO:0070352	positive regulation of white fat cell proliferation	1	1	0.552595
BP	GO:0070673	response to interleukin-18	1	1	0.552595
BP	GO:0071603	endothelial cell-cell adhesion	1	1	0.552595
BP	GO:0071929	alpha-tubulin acetylation	1	1	0.552595
BP	GO:0071971	extracellular vesicular exosome assembly	1	1	0.552595
BP	GO:0072006	nephron development	1	1	0.552595
BP	GO:0072011	glomerular endothelium development	1	1	0.552595
BP	GO:0072254	metanephric glomerular mesangial cell differentiation	1	1	0.552595
BP	GO:0086023	adrenergic receptor signaling pathway involved in heart process	1	1	0.552595
BP	GO:0086050	membrane repolarization during bundle of His cell action potential	1	1	0.552595
BP	GO:0086052	membrane repolarization during SA node cell action potential	1	1	0.552595
BP	GO:0086053	AV node cell to bundle of His cell communication by electrical coupling	1	1	0.552595
BP	GO:0086054	bundle of His cell to Purkinje myocyte communication by electrical coupling	1	1	0.552595
BP	GO:0090425	acinar cell differentiation	1	1	0.552595
BP	GO:0090427	activation of meiosis	1	1	0.552595
BP	GO:0097089	methyl-branched fatty acid metabolic process	1	1	0.552595
BP	GO:0097205	renal filtration	1	1	0.552595
BP	GO:0098905	regulation of bundle of His cell action potential	1	1	0.552595
BP	GO:0098906	regulation of Purkinje myocyte action potential	1	1	0.552595
BP	GO:1900035	negative regulation of cellular response to heat	1	1	0.552595
BP	GO:1900133	regulation of renin secretion into blood stream	1	1	0.552595
BP	GO:1900227	positive regulation of NLRP3 inflammasome complex assembly	1	1	0.552595
BP	GO:1900453	negative regulation of long term synaptic depression	1	1	0.552595
BP	GO:1900825	regulation of membrane depolarization during cardiac muscle cell action potential	1	1	0.552595
BP	GO:1901627	negative regulation of postsynaptic membrane organization	1	1	0.552595
BP	GO:1901628	positive regulation of postsynaptic membrane organization	1	1	0.552595
BP	GO:1901630	negative regulation of presynaptic membrane organization	1	1	0.552595
BP	GO:1901631	positive regulation of presynaptic membrane organization	1	1	0.552595
BP	GO:1901877	negative regulation of calcium ion binding	1	1	0.552595
BP	GO:1901895	negative regulation of calcium-transporting ATPase activity	1	1	0.552595
BP	GO:1901978	positive regulation of cell cycle checkpoint	1	1	0.552595
BP	GO:1902164	positive regulation of DNA damage response, signal transduction by p53 class mediator resulting in transcription of p21 class mediator	1	1	0.552595
BP	GO:1902311	regulation of copper ion transmembrane transport	1	1	0.552595
BP	GO:2000043	regulation of cardiac cell fate specification	1	1	0.552595
BP	GO:2000057	negative regulation of Wnt signaling pathway involved in digestive tract morphogenesis	1	1	0.552595
BP	GO:2000108	positive regulation of leukocyte apoptotic process	1	1	0.552595
BP	GO:2000212	negative regulation of glutamate metabolic process	1	1	0.552595
BP	GO:2000291	regulation of myoblast proliferation	1	1	0.552595
BP	GO:2000297	negative regulation of synapse maturation	1	1	0.552595
BP	GO:2000318	positive regulation of T-helper 17 type immune response	1	1	0.552595
BP	GO:2000342	negative regulation of chemokine (C-X-C motif) ligand 2 production	1	1	0.552595
BP	GO:2000607	negative regulation of cell proliferation involved in mesonephros development	1	1	0.552595
BP	GO:2000632	negative regulation of pre-miRNA processing	1	1	0.552595
BP	GO:2000683	regulation of cellular response to X-ray	1	1	0.552595
BP	GO:2000703	negative regulation of fibroblast growth factor receptor signaling pathway involved in ureteric bud formation	1	1	0.552595
BP	GO:2000723	negative regulation of cardiac vascular smooth muscle cell differentiation	1	1	0.552595
BP	GO:2000734	negative regulation of glial cell-derived neurotrophic factor receptor signaling pathway involved in ureteric bud formation	1	1	0.552595
BP	GO:2000765	regulation of cytoplasmic translation	1	1	0.552595
BP	GO:2000979	positive regulation of forebrain neuron differentiation	1	1	0.552595
BP	GO:2001150	positive regulation of dipeptide transmembrane transport	1	1	0.552595
BP	GO:2001225	regulation of chloride transport	1	1	0.552595
BP	GO:0031623	receptor internalization	3	23	0.56995
BP	GO:0032007	negative regulation of TOR signaling	3	23	0.56995
BP	GO:0034394	protein localization to cell surface	3	23	0.56995
BP	GO:0001822	kidney development	5	59	0.601759
BP	GO:0019432	triglyceride biosynthetic process	3	24	0.609236
BP	GO:0045429	positive regulation of nitric oxide biosynthetic process	3	24	0.609236
BP	GO:0043410	positive regulation of MAPK cascade	4	41	0.609236
BP	GO:0003198	epithelial to mesenchymal transition involved in endocardial cushion formation	2	10	0.609236
BP	GO:0003334	keratinocyte development	2	10	0.609236
BP	GO:0006071	glycerol metabolic process	2	10	0.609236
BP	GO:0006108	malate metabolic process	2	10	0.609236
BP	GO:0006828	manganese ion transport	2	10	0.609236
BP	GO:0010867	positive regulation of triglyceride biosynthetic process	2	10	0.609236
BP	GO:0014067	negative regulation of phosphatidylinositol 3-kinase signaling	2	10	0.609236
BP	GO:0030916	otic vesicle formation	2	10	0.609236
BP	GO:0035435	phosphate ion transmembrane transport	2	10	0.609236
BP	GO:0040037	negative regulation of fibroblast growth factor receptor signaling pathway	2	10	0.609236
BP	GO:0042428	serotonin metabolic process	2	10	0.609236
BP	GO:0043457	regulation of cellular respiration	2	10	0.609236
BP	GO:0055008	cardiac muscle tissue morphogenesis	2	10	0.609236
BP	GO:0061179	negative regulation of insulin secretion involved in cellular response to glucose stimulus	2	10	0.609236
BP	GO:0061180	mammary gland epithelium development	2	10	0.609236
BP	GO:0070507	regulation of microtubule cytoskeleton organization	2	10	0.609236
BP	GO:0070933	histone H4 deacetylation	2	10	0.609236
BP	GO:0090331	negative regulation of platelet aggregation	2	10	0.609236
BP	GO:1902166	negative regulation of intrinsic apoptotic signaling pathway in response to DNA damage by p53 class mediator	2	10	0.609236
BP	GO:2000179	positive regulation of neural precursor cell proliferation	2	10	0.609236
BP	GO:2000353	positive regulation of endothelial cell apoptotic process	2	10	0.609236
BP	GO:0002230	positive regulation of defense response to virus by host	7	102	0.621315
BP	GO:0043401	steroid hormone mediated signaling pathway	5	61	0.64865
BP	GO:0006357	regulation of transcription from RNA polymerase II promoter	10	172	0.650364
BP	GO:0035094	response to nicotine	3	25	0.665692
BP	GO:0046677	response to antibiotic	3	25	0.665692
BP	GO:0048754	branching morphogenesis of an epithelial tube	3	25	0.665692
BP	GO:0086091	regulation of heart rate by cardiac conduction	3	25	0.665692
BP	GO:0007268	synaptic transmission	10	174	0.687263
BP	GO:0006898	receptor-mediated endocytosis	6	83	0.68995
BP	GO:0006629	lipid metabolic process	4	43	0.692752
BP	GO:0021762	substantia nigra development	4	43	0.692752
BP	GO:0001659	temperature homeostasis	2	11	0.702748
BP	GO:0001759	organ induction	2	11	0.702748
BP	GO:0006754	ATP biosynthetic process	2	11	0.702748
BP	GO:0007154	cell communication	2	11	0.702748
BP	GO:0015793	glycerol transport	2	11	0.702748
BP	GO:0030857	negative regulation of epithelial cell differentiation	2	11	0.702748
BP	GO:0032780	negative regulation of ATPase activity	2	11	0.702748
BP	GO:0060484	lung-associated mesenchyme development	2	11	0.702748
BP	GO:0071498	cellular response to fluid shear stress	2	11	0.702748
BP	GO:0001937	negative regulation of endothelial cell proliferation	3	26	0.707328
BP	GO:0007015	actin filament organization	3	26	0.707328
BP	GO:0007269	neurotransmitter secretion	3	26	0.707328
BP	GO:0031648	protein destabilization	3	26	0.707328
BP	GO:0043588	skin development	3	26	0.707328
BP	GO:0045880	positive regulation of smoothened signaling pathway	3	26	0.707328
BP	GO:0048565	digestive tract development	3	26	0.707328
BP	GO:0048666	neuron development	3	26	0.707328
BP	GO:0048812	neuron projection morphogenesis	3	26	0.707328
BP	GO:0008285	negative regulation of cell proliferation	14	276	0.707328
BP	GO:0042060	wound healing	4	44	0.707328
BP	GO:0010468	regulation of gene expression	5	64	0.707328
BP	GO:0033137	negative regulation of peptidyl-serine phosphorylation	3	27	0.707328
BP	GO:0051017	actin filament bundle assembly	3	27	0.707328
BP	GO:0006954	inflammatory response	10	180	0.707328
BP	GO:0007399	nervous system development	6	87	0.707328
BP	GO:0003215	cardiac right ventricle morphogenesis	2	12	0.707328
BP	GO:0006656	phosphatidylcholine biosynthetic process	2	12	0.707328
BP	GO:0008202	steroid metabolic process	2	12	0.707328
BP	GO:0009607	response to biotic stimulus	2	12	0.707328
BP	GO:0010667	negative regulation of cardiac muscle cell apoptotic process	2	12	0.707328
BP	GO:0010944	negative regulation of transcription by competitive promoter binding	2	12	0.707328
BP	GO:0019373	epoxygenase P450 pathway	2	12	0.707328
BP	GO:0033574	response to testosterone	2	12	0.707328
BP	GO:0043537	negative regulation of blood vessel endothelial cell migration	2	12	0.707328
BP	GO:0051480	cytosolic calcium ion homeostasis	2	12	0.707328
BP	GO:0051549	positive regulation of keratinocyte migration	2	12	0.707328
BP	GO:0070306	lens fiber cell differentiation	2	12	0.707328
BP	GO:0016525	negative regulation of angiogenesis	4	46	0.707328
BP	GO:0001975	response to amphetamine	3	28	0.707328
BP	GO:0017158	regulation of calcium ion-dependent exocytosis	3	28	0.707328
BP	GO:0097193	intrinsic apoptotic signaling pathway	3	28	0.707328
BP	GO:0006006	glucose metabolic process	4	47	0.707328
BP	GO:0035019	somatic stem cell maintenance	4	47	0.707328
BP	GO:0042632	cholesterol homeostasis	4	47	0.707328
BP	GO:0035023	regulation of Rho protein signal transduction	5	68	0.707328
BP	GO:0006633	fatty acid biosynthetic process	3	29	0.707328
BP	GO:0048791	calcium ion-dependent exocytosis of neurotransmitter	3	29	0.707328
BP	GO:0014068	positive regulation of phosphatidylinositol 3-kinase signaling	4	48	0.707328
BP	GO:0003281	ventricular septum development	2	13	0.707328
BP	GO:0032722	positive regulation of chemokine production	2	13	0.707328
BP	GO:0036342	post-anal tail morphogenesis	2	13	0.707328
BP	GO:0043950	positive regulation of cAMP-mediated signaling	2	13	0.707328
BP	GO:0048333	mesodermal cell differentiation	2	13	0.707328
BP	GO:0048747	muscle fiber development	2	13	0.707328
BP	GO:0050806	positive regulation of synaptic transmission	2	13	0.707328
BP	GO:0071732	cellular response to nitric oxide	2	13	0.707328
BP	GO:0007050	cell cycle arrest	6	91	0.707328
BP	GO:0030335	positive regulation of cell migration	7	114	0.707328
BP	GO:0001101	response to acid	1	2	0.707328
BP	GO:0001300	chronological cell aging	1	2	0.707328
BP	GO:0001834	trophectodermal cell proliferation	1	2	0.707328
BP	GO:0002074	extraocular skeletal muscle development	1	2	0.707328
BP	GO:0002246	wound healing involved in inflammatory response	1	2	0.707328
BP	GO:0002457	T cell antigen processing and presentation	1	2	0.707328
BP	GO:0002544	chronic inflammatory response	1	2	0.707328
BP	GO:0002572	pro-T cell differentiation	1	2	0.707328
BP	GO:0002684	positive regulation of immune system process	1	2	0.707328
BP	GO:0002725	negative regulation of T cell cytokine production	1	2	0.707328
BP	GO:0003093	regulation of glomerular filtration	1	2	0.707328
BP	GO:0003150	muscular septum morphogenesis	1	2	0.707328
BP	GO:0003193	pulmonary valve formation	1	2	0.707328
BP	GO:0003218	cardiac left ventricle formation	1	2	0.707328
BP	GO:0003294	atrial ventricular junction remodeling	1	2	0.707328
BP	GO:0003338	metanephros morphogenesis	1	2	0.707328
BP	GO:0003366	cell-matrix adhesion involved in ameboidal cell migration	1	2	0.707328
BP	GO:0006072	glycerol-3-phosphate metabolic process	1	2	0.707328
BP	GO:0006532	aspartate biosynthetic process	1	2	0.707328
BP	GO:0006663	platelet activating factor biosynthetic process	1	2	0.707328
BP	GO:0006738	nicotinamide riboside catabolic process	1	2	0.707328
BP	GO:0007231	osmosensory signaling pathway	1	2	0.707328
BP	GO:0007493	endodermal cell fate determination	1	2	0.707328
BP	GO:0007500	mesodermal cell fate determination	1	2	0.707328
BP	GO:0007599	hemostasis	1	2	0.707328
BP	GO:0009258	10-formyltetrahydrofolate catabolic process	1	2	0.707328
BP	GO:0009268	response to pH	1	2	0.707328
BP	GO:0009804	coumarin metabolic process	1	2	0.707328
BP	GO:0010035	response to inorganic substance	1	2	0.707328
BP	GO:0010611	regulation of cardiac muscle hypertrophy	1	2	0.707328
BP	GO:0010621	negative regulation of transcription by transcription factor localization	1	2	0.707328
BP	GO:0010643	cell communication by chemical coupling	1	2	0.707328
BP	GO:0010649	regulation of cell communication by electrical coupling	1	2	0.707328
BP	GO:0010748	negative regulation of plasma membrane long-chain fatty acid transport	1	2	0.707328
BP	GO:0010768	negative regulation of transcription from RNA polymerase II promoter in response to UV-induced DNA damage	1	2	0.707328
BP	GO:0010822	positive regulation of mitochondrion organization	1	2	0.707328
BP	GO:0010902	positive regulation of very-low-density lipoprotein particle remodeling	1	2	0.707328
BP	GO:0010954	positive regulation of protein processing	1	2	0.707328
BP	GO:0010972	negative regulation of G2/M transition of mitotic cell cycle	1	2	0.707328
BP	GO:0010994	free ubiquitin chain polymerization	1	2	0.707328
BP	GO:0014806	smooth muscle hyperplasia	1	2	0.707328
BP	GO:0014846	esophagus smooth muscle contraction	1	2	0.707328
BP	GO:0015760	glucose-6-phosphate transport	1	2	0.707328
BP	GO:0015827	tryptophan transport	1	2	0.707328
BP	GO:0015891	siderophore transport	1	2	0.707328
BP	GO:0016264	gap junction assembly	1	2	0.707328
BP	GO:0018205	peptidyl-lysine modification	1	2	0.707328
BP	GO:0019089	transmission of virus	1	2	0.707328
BP	GO:0019254	carnitine metabolic process, CoA-linked	1	2	0.707328
BP	GO:0019550	glutamate catabolic process to aspartate	1	2	0.707328
BP	GO:0019551	glutamate catabolic process to 2-oxoglutarate	1	2	0.707328
BP	GO:0019637	organophosphate metabolic process	1	2	0.707328
BP	GO:0019695	choline metabolic process	1	2	0.707328
BP	GO:0021855	hypothalamus cell migration	1	2	0.707328
BP	GO:0021965	spinal cord ventral commissure morphogenesis	1	2	0.707328
BP	GO:0030103	vasopressin secretion	1	2	0.707328
BP	GO:0031915	positive regulation of synaptic plasticity	1	2	0.707328
BP	GO:0032286	central nervous system myelin maintenance	1	2	0.707328
BP	GO:0032387	negative regulation of intracellular transport	1	2	0.707328
BP	GO:0032470	positive regulation of endoplasmic reticulum calcium ion concentration	1	2	0.707328
BP	GO:0032651	regulation of interleukin-1 beta production	1	2	0.707328
BP	GO:0032682	negative regulation of chemokine production	1	2	0.707328
BP	GO:0032782	bile acid secretion	1	2	0.707328
BP	GO:0032849	positive regulation of cellular pH reduction	1	2	0.707328
BP	GO:0033262	regulation of nuclear cell cycle DNA replication	1	2	0.707328
BP	GO:0034111	negative regulation of homotypic cell-cell adhesion	1	2	0.707328
BP	GO:0034418	urate biosynthetic process	1	2	0.707328
BP	GO:0035494	SNARE complex disassembly	1	2	0.707328
BP	GO:0035759	mesangial cell-matrix adhesion	1	2	0.707328
BP	GO:0035814	negative regulation of renal sodium excretion	1	2	0.707328
BP	GO:0035860	glial cell-derived neurotrophic factor receptor signaling pathway	1	2	0.707328
BP	GO:0035880	embryonic nail plate morphogenesis	1	2	0.707328
BP	GO:0035922	foramen ovale closure	1	2	0.707328
BP	GO:0035993	deltoid tuberosity development	1	2	0.707328
BP	GO:0036315	cellular response to sterol	1	2	0.707328
BP	GO:0042089	cytokine biosynthetic process	1	2	0.707328
BP	GO:0042701	progesterone secretion	1	2	0.707328
BP	GO:0042745	circadian sleep/wake cycle	1	2	0.707328
BP	GO:0043181	vacuolar sequestering	1	2	0.707328
BP	GO:0044111	development involved in symbiotic interaction	1	2	0.707328
BP	GO:0044743	intracellular protein transmembrane import	1	2	0.707328
BP	GO:0045061	thymic T cell selection	1	2	0.707328
BP	GO:0045607	regulation of auditory receptor cell differentiation	1	2	0.707328
BP	GO:0045833	negative regulation of lipid metabolic process	1	2	0.707328
BP	GO:0046031	ADP metabolic process	1	2	0.707328
BP	GO:0046596	regulation of viral entry into host cell	1	2	0.707328
BP	GO:0046619	optic placode formation involved in camera-type eye formation	1	2	0.707328
BP	GO:0046824	positive regulation of nucleocytoplasmic transport	1	2	0.707328
BP	GO:0046877	regulation of saliva secretion	1	2	0.707328
BP	GO:0046881	positive regulation of follicle-stimulating hormone secretion	1	2	0.707328
BP	GO:0046884	follicle-stimulating hormone secretion	1	2	0.707328
BP	GO:0046885	regulation of hormone biosynthetic process	1	2	0.707328
BP	GO:0048203	vesicle targeting, trans-Golgi to endosome	1	2	0.707328
BP	GO:0048332	mesoderm morphogenesis	1	2	0.707328
BP	GO:0048699	generation of neurons	1	2	0.707328
BP	GO:0048769	sarcomerogenesis	1	2	0.707328
BP	GO:0048807	female genitalia morphogenesis	1	2	0.707328
BP	GO:0050803	regulation of synapse structure and activity	1	2	0.707328
BP	GO:0050974	detection of mechanical stimulus involved in sensory perception	1	2	0.707328
BP	GO:0051055	negative regulation of lipid biosynthetic process	1	2	0.707328
BP	GO:0051130	positive regulation of cellular component organization	1	2	0.707328
BP	GO:0051222	positive regulation of protein transport	1	2	0.707328
BP	GO:0051282	regulation of sequestering of calcium ion	1	2	0.707328
BP	GO:0051503	adenine nucleotide transport	1	2	0.707328
BP	GO:0055118	negative regulation of cardiac muscle contraction	1	2	0.707328
BP	GO:0060019	radial glial cell differentiation	1	2	0.707328
BP	GO:0060192	negative regulation of lipase activity	1	2	0.707328
BP	GO:0060374	mast cell differentiation	1	2	0.707328
BP	GO:0060468	prevention of polyspermy	1	2	0.707328
BP	GO:0060577	pulmonary vein morphogenesis	1	2	0.707328
BP	GO:0060579	ventral spinal cord interneuron fate commitment	1	2	0.707328
BP	GO:0060633	negative regulation of transcription initiation from RNA polymerase II promoter	1	2	0.707328
BP	GO:0060661	submandibular salivary gland formation	1	2	0.707328
BP	GO:0060775	planar cell polarity pathway involved in gastrula mediolateral intercalation	1	2	0.707328
BP	GO:0060849	regulation of transcription involved in lymphatic endothelial cell fate commitment	1	2	0.707328
BP	GO:0060948	cardiac vascular smooth muscle cell development	1	2	0.707328
BP	GO:0060976	coronary vasculature development	1	2	0.707328
BP	GO:0060979	vasculogenesis involved in coronary vascular morphogenesis	1	2	0.707328
BP	GO:0060992	response to fungicide	1	2	0.707328
BP	GO:0061000	negative regulation of dendritic spine development	1	2	0.707328
BP	GO:0061052	negative regulation of cell growth involved in cardiac muscle cell development	1	2	0.707328
BP	GO:0061325	cell proliferation involved in outflow tract morphogenesis	1	2	0.707328
[truncated: 11,808 more rows]

## Sheet: Bf35-vs-Sol35
Table S11. Detail information of GO Enrichment of DEGs for Bf35 vs Sol35 from DEGseq
Class	GO_ID	Term	DEGs_In_Term	All_Gene_In_Term	Correct_P-Value
CC	GO:0070062	extracellular vesicular exosome	135	2381	3.76958e-08
CC	GO:0005861	troponin complex	5	7	0.000428105
CC	GO:0005739	mitochondrion	48	734	0.00114637
CC	GO:0005811	lipid particle	9	52	0.0111118
CC	GO:0005789	endoplasmic reticulum membrane	31	442	0.0111118
CC	GO:0005829	cytosol	83	1715	0.0233201
CC	GO:0005859	muscle myosin complex	4	10	0.0347417
CC	GO:0005634	nucleus	93	2049	0.0625203
CC	GO:0031674	I band	4	13	0.0851998
CC	GO:0090534	calcium ion-transporting ATPase complex	2	2	0.132861
CC	GO:0016021	integral component of membrane	110	2590	0.145642
CC	GO:0032982	myosin filament	3	9	0.237078
CC	GO:0042629	mast cell granule	3	9	0.237078
CC	GO:0034363	intermediate-density lipoprotein particle	2	3	0.278646
CC	GO:0005777	peroxisome	6	47	0.320136
CC	GO:0005892	acetylcholine-gated channel complex	4	21	0.323071
CC	GO:0034362	low-density lipoprotein particle	3	11	0.323071
CC	GO:0030018	Z disc	9	99	0.323071
CC	GO:0031012	extracellular matrix	7	66	0.346107
CC	GO:0005740	mitochondrial envelope	2	4	0.381827
CC	GO:0005743	mitochondrial inner membrane	17	279	0.519094
CC	GO:0005779	integral component of peroxisomal membrane	3	14	0.519094
CC	GO:0005887	integral component of plasma membrane	40	847	0.519094
CC	GO:0016461	unconventional myosin complex	2	5	0.519094
CC	GO:0005769	early endosome	10	135	0.604036
CC	GO:0009897	external side of plasma membrane	12	178	0.614676
CC	GO:0005579	membrane attack complex	2	6	0.67752
CC	GO:0045121	membrane raft	10	142	0.747519
CC	GO:0005667	transcription factor complex	11	170	0.94863
CC	GO:0042622	photoreceptor outer segment membrane	2	8	1
CC	GO:0043234	protein complex	10	154	1
CC	GO:0030175	filopodium	5	53	1
CC	GO:0005788	endoplasmic reticulum lumen	6	74	1
CC	GO:0000791	euchromatin	2	9	1
CC	GO:0042627	chylomicron	2	9	1
CC	GO:0009346	citrate lyase complex	1	1	1
CC	GO:0032311	angiogenin-PRI complex	1	1	1
CC	GO:0032994	protein-lipid complex	1	1	1
CC	GO:0072562	blood microparticle	6	75	1
CC	GO:0043231	intracellular membrane-bounded organelle	7	96	1
CC	GO:0005783	endoplasmic reticulum	20	402	1
CC	GO:0005881	cytoplasmic microtubule	4	39	1
CC	GO:0045335	phagocytic vesicle	3	23	1
CC	GO:0016323	basolateral plasma membrane	9	140	1
CC	GO:0043005	neuron projection	9	143	1
CC	GO:0009986	cell surface	18	359	1
CC	GO:0031235	intrinsic component of the cytoplasmic side of the plasma membrane	2	11	1
CC	GO:0055037	recycling endosome	5	62	1
CC	GO:0097225	sperm midpiece	2	12	1
CC	GO:0014801	longitudinal sarcoplasmic reticulum	1	2	1
CC	GO:0032937	SREBP-SCAP-Insig complex	1	2	1
CC	GO:0042643	actomyosin, actin portion	1	2	1
CC	GO:0071065	alpha9-beta1 integrin-vascular cell adhesion molecule-1 complex	1	2	1
CC	GO:0097447	dendritic tree	1	2	1
CC	GO:0031226	intrinsic component of plasma membrane	2	13	1
CC	GO:0005794	Golgi apparatus	24	540	1
CC	GO:0005578	proteinaceous extracellular matrix	9	158	1
CC	GO:0031526	brush border membrane	3	30	1
CC	GO:0043025	neuronal cell body	12	232	1
CC	GO:0005605	basal lamina	2	14	1
CC	GO:0035102	PRC1 complex	2	14	1
CC	GO:0043209	myelin sheath	9	163	1
CC	GO:0015629	actin cytoskeleton	8	140	1
CC	GO:0005640	nuclear outer membrane	2	15	1
CC	GO:0008305	integrin complex	2	15	1
CC	GO:0034361	very-low-density lipoprotein particle	2	15	1
CC	GO:0034364	high-density lipoprotein particle	2	15	1
CC	GO:0005737	cytoplasm	85	2291	1
CC	GO:0005615	extracellular space	37	916	1
CC	GO:0030658	transport vesicle membrane	2	16	1
CC	GO:0033018	sarcoplasmic reticulum lumen	1	3	1
CC	GO:0033186	CAF-1 complex	1	3	1
CC	GO:0035189	Rb-E2F complex	1	3	1
CC	GO:0035339	SPOTS complex	1	3	1
CC	GO:0043186	P granule	1	3	1
CC	GO:0070188	Stn1-Ten1 complex	1	3	1
CC	GO:0071920	cleavage body	1	3	1
CC	GO:0097543	ciliary inversin compartment	1	3	1
CC	GO:0048471	perinuclear region of cytoplasm	21	484	1
CC	GO:0002102	podosome	2	17	1
CC	GO:0033017	sarcoplasmic reticulum membrane	2	17	1
CC	GO:0005923	tight junction	5	81	1
CC	GO:0000220	vacuolar proton-transporting V-type ATPase, V0 domain	1	4	1
CC	GO:0002177	manchette	1	4	1
CC	GO:0031232	extrinsic component of external side of plasma membrane	1	4	1
CC	GO:0031262	Ndc80 complex	1	4	1
CC	GO:0032432	actin filament bundle	1	4	1
CC	GO:0042567	insulin-like growth factor ternary complex	1	4	1
CC	GO:0044316	cone cell pedicle	1	4	1
CC	GO:0048179	activin receptor complex	1	4	1
CC	GO:0071817	MMXD complex	1	4	1
CC	GO:0097427	microtubule bundle	1	4	1
CC	GO:0097470	ribbon synapse	1	4	1
CC	GO:0042470	melanosome	5	85	1
CC	GO:0030173	integral component of Golgi membrane	3	41	1
CC	GO:0030016	myofibril	2	21	1
CC	GO:0005784	Sec61 translocon complex	1	5	1
CC	GO:0005862	muscle thin filament tropomyosin	1	5	1
CC	GO:0031090	organelle membrane	1	5	1
CC	GO:0032059	bleb	1	5	1
CC	GO:0042105	alpha-beta T cell receptor complex	1	5	1
CC	GO:0043020	NADPH oxidase complex	1	5	1
CC	GO:0097025	MPP7-DLG1-LIN7 complex	1	5	1
CC	GO:0005765	lysosomal membrane	9	190	1
CC	GO:0042383	sarcolemma	4	67	1
CC	GO:0000506	glycosylphosphatidylinositol-N-acetylglucosaminyltransferase (GPI-GnT) complex	1	6	1
CC	GO:0030314	junctional membrane complex	1	6	1
CC	GO:0030868	smooth endoplasmic reticulum membrane	1	6	1
CC	GO:0030991	intraciliary transport particle A	1	6	1
CC	GO:0036057	slit diaphragm	1	6	1
CC	GO:0030054	cell junction	12	281	1
CC	GO:0016324	apical plasma membrane	9	201	1
CC	GO:0000118	histone deacetylase complex	2	26	1
CC	GO:0005639	integral component of nuclear inner membrane	1	7	1
CC	GO:0031315	extrinsic component of mitochondrial outer membrane	1	7	1
CC	GO:0031672	A band	1	7	1
CC	GO:0032279	asymmetric synapse	1	7	1
CC	GO:0032593	insulin-responsive compartment	1	7	1
CC	GO:0034366	spherical high-density lipoprotein particle	1	7	1
CC	GO:0035749	myelin sheath adaxonal region	1	7	1
CC	GO:0036038	TCTN-B9D complex	1	7	1
CC	GO:0071782	endoplasmic reticulum tubular network	1	7	1
CC	GO:0005911	cell-cell junction	5	98	1
CC	GO:0015630	microtubule cytoskeleton	4	74	1
CC	GO:0005576	extracellular region	15	373	1
CC	GO:0005802	trans-Golgi network	5	101	1
CC	GO:0045211	postsynaptic membrane	7	154	1
CC	GO:0005942	phosphatidylinositol 3-kinase complex	1	8	1
CC	GO:0030131	clathrin adaptor complex	1	8	1
CC	GO:0030877	beta-catenin destruction complex	1	8	1
CC	GO:0031430	M band	1	8	1
CC	GO:0046696	lipopolysaccharide receptor complex	1	8	1
CC	GO:0001917	photoreceptor inner segment	2	29	1
CC	GO:0031982	vesicle	2	29	1
CC	GO:0005758	mitochondrial intermembrane space	3	53	1
CC	GO:0030424	axon	7	159	1
CC	GO:0043195	terminal bouton	3	54	1
CC	GO:0005778	peroxisomal membrane	2	30	1
CC	GO:0043197	dendritic spine	4	80	1
CC	GO:0005751	mitochondrial respiratory chain complex IV	1	9	1
CC	GO:0005865	striated muscle thin filament	1	9	1
CC	GO:0031932	TORC2 complex	1	9	1
CC	GO:0031985	Golgi cisterna	1	9	1
CC	GO:0032426	stereocilium bundle tip	1	9	1
CC	GO:0042101	T cell receptor complex	1	9	1
CC	GO:0060077	inhibitory synapse	1	9	1
CC	GO:0005791	rough endoplasmic reticulum	2	31	1
CC	GO:0032281	alpha-amino-3-hydroxy-5-methyl-4-isoxazolepropionic acid selective glutamate receptor complex	2	31	1
CC	GO:0001725	stress fiber	3	56	1
CC	GO:0005903	brush border	3	56	1
CC	GO:0005913	cell-cell adherens junction	2	32	1
CC	GO:0000124	SAGA complex	1	10	1
CC	GO:0001739	sex chromatin	1	10	1
CC	GO:0030669	clathrin-coated endocytic vesicle membrane	1	10	1
CC	GO:0030673	axolemma	1	10	1
CC	GO:0031528	microvillus membrane	1	10	1
CC	GO:0033268	node of Ranvier	1	10	1
CC	GO:0033276	transcription factor TFTC complex	1	10	1
CC	GO:0097060	synaptic membrane	1	10	1
CC	GO:0030426	growth cone	4	86	1
CC	GO:0016459	myosin complex	2	34	1
CC	GO:0030864	cortical actin cytoskeleton	2	34	1
CC	GO:0005886	plasma membrane	60	1746	1
CC	GO:0000164	protein phosphatase type 1 complex	1	11	1
CC	GO:0005641	nuclear envelope lumen	1	11	1
CC	GO:0005868	cytoplasmic dynein complex	1	11	1
CC	GO:0005890	sodium:potassium-exchanging ATPase complex	1	11	1
CC	GO:0016342	catenin complex	1	11	1
CC	GO:0043220	Schmidt-Lanterman incisure	1	11	1
CC	GO:1990124	messenger ribonucleoprotein complex	1	11	1
CC	GO:0005604	basement membrane	3	60	1
CC	GO:0005834	heterotrimeric G-protein complex	2	35	1
CC	GO:0072372	primary cilium	2	36	1
CC	GO:0005847	mRNA cleavage and polyadenylation specificity factor complex	1	12	1
CC	GO:0031091	platelet alpha granule	1	12	1
CC	GO:0005902	microvillus	2	37	1
CC	GO:0005815	microtubule organizing center	3	64	1
CC	GO:0030914	STAGA complex	1	13	1
CC	GO:0042613	MHC class II protein complex	1	13	1
CC	GO:0044798	nuclear transcription factor complex	1	13	1
CC	GO:0045177	apical part of cell	3	66	1
CC	GO:0031966	mitochondrial membrane	2	39	1
CC	GO:0005741	mitochondrial outer membrane	4	95	1
CC	GO:0005819	spindle	3	67	1
CC	GO:0012506	vesicle membrane	1	14	1
CC	GO:0030017	sarcomere	1	14	1
CC	GO:0031093	platelet alpha granule lumen	1	14	1
CC	GO:0043229	intracellular organelle	1	14	1
CC	GO:0005884	actin filament	2	40	1
CC	GO:0010494	cytoplasmic stress granule	2	41	1
CC	GO:0045202	synapse	4	98	1
CC	GO:0005736	DNA-directed RNA polymerase I complex	1	15	1
CC	GO:0031258	lamellipodium membrane	1	15	1
CC	GO:0034451	centriolar satellite	1	15	1
CC	GO:0032587	ruffle membrane	3	71	1
CC	GO:0031083	BLOC-1 complex	1	16	1
CC	GO:0044421	extracellular region part	1	16	1
CC	GO:0048786	presynaptic active zone	1	16	1
CC	GO:0071944	cell periphery	1	16	1
CC	GO:0030139	endocytic vesicle	2	44	1
CC	GO:0042645	mitochondrial nucleoid	2	44	1
CC	GO:0012505	endomembrane system	2	45	1
CC	GO:0000177	cytoplasmic exosome (RNase complex)	1	17	1
CC	GO:0005875	microtubule associated complex	1	17	1
CC	GO:0030992	intraciliary transport particle B	1	17	1
CC	GO:0016328	lateral plasma membrane	2	46	1
CC	GO:0005657	replication fork	1	18	1
CC	GO:0005665	DNA-directed RNA polymerase II, core complex	1	18	1
CC	GO:0019897	extrinsic component of plasma membrane	1	18	1
CC	GO:0031902	late endosome membrane	2	47	1
CC	GO:0005654	nucleoplasm	55	1679	1
CC	GO:0000159	protein phosphatase type 2A complex	1	19	1
CC	GO:0005666	DNA-directed RNA polymerase III complex	1	19	1
CC	GO:0097546	ciliary base	1	19	1
CC	GO:0005669	transcription factor TFIID complex	1	20	1
CC	GO:0005901	caveola	2	50	1
CC	GO:0005759	mitochondrial matrix	5	143	1
CC	GO:0032420	stereocilium	1	21	1
CC	GO:0030496	midbody	4	116	1
CC	GO:0005795	Golgi stack	1	22	1
CC	GO:0031252	cell leading edge	1	22	1
CC	GO:0016604	nuclear body	1	23	1
CC	GO:0030863	cortical cytoskeleton	1	23	1
CC	GO:0005771	multivesicular body	1	24	1
CC	GO:0031514	motile cilium	1	24	1
CC	GO:0043202	lysosomal lumen	1	24	1
CC	GO:0030176	integral component of endoplasmic reticulum membrane	2	57	1
CC	GO:0005680	anaphase-promoting complex	1	25	1
CC	GO:0031234	extrinsic component of cytoplasmic side of plasma membrane	2	58	1
CC	GO:0005622	intracellular	13	414	1
CC	GO:0005796	Golgi lumen	1	26	1
CC	GO:0032391	photoreceptor connecting cilium	1	26	1
CC	GO:0060076	excitatory synapse	1	26	1
CC	GO:0031410	cytoplasmic vesicle	3	93	1
CC	GO:0031941	filamentous actin	1	27	1
CC	GO:0071339	MLL1 complex	1	27	1
CC	GO:0001726	ruffle	2	61	1
CC	GO:0014069	postsynaptic density	3	96	1
CC	GO:0032588	trans-Golgi network membrane	1	28	1
CC	GO:0005763	mitochondrial small ribosomal subunit	1	29	1
CC	GO:0005793	endoplasmic reticulum-Golgi intermediate compartment	1	29	1
CC	GO:0030315	T-tubule	1	29	1
CC	GO:0031225	anchored component of membrane	1	29	1
CC	GO:0016363	nuclear matrix	2	64	1
CC	GO:0005929	cilium	2	66	1
CC	GO:0005764	lysosome	4	135	1
CC	GO:0043198	dendritic shaft	1	31	1
CC	GO:0043679	axon terminus	1	31	1
CC	GO:0030659	cytoplasmic vesicle membrane	2	67	1
CC	GO:0036064	ciliary basal body	2	68	1
CC	GO:0014704	intercalated disc	1	32	1
CC	GO:0030136	clathrin-coated vesicle	1	32	1
CC	GO:0019005	SCF ubiquitin ligase complex	1	33	1
CC	GO:0030425	dendrite	6	209	1
CC	GO:0005637	nuclear inner membrane	1	34	1
CC	GO:0005905	coated pit	1	34	1
CC	GO:0016605	PML body	2	72	1
CC	GO:0000777	condensed chromosome kinetochore	1	35	1
CC	GO:0005694	chromosome	1	35	1
CC	GO:0009925	basal plasma membrane	1	35	1
CC	GO:0005925	focal adhesion	11	384	1
CC	GO:0055038	recycling endosome membrane	1	36	1
CC	GO:0031201	SNARE complex	1	37	1
CC	GO:0005876	spindle microtubule	1	38	1
CC	GO:0008076	voltage-gated potassium channel complex	2	78	1
CC	GO:0005856	cytoskeleton	5	187	1
CC	GO:0045171	intercellular bridge	1	39	1
CC	GO:0032154	cleavage furrow	1	40	1
CC	GO:0001750	photoreceptor outer segment	1	42	1
CC	GO:0044297	cell body	1	42	1
CC	GO:0043235	receptor complex	2	83	1
CC	GO:0001669	acrosomal vesicle	1	44	1
CC	GO:0042734	presynaptic membrane	1	44	1
CC	GO:0030027	lamellipodium	3	124	1
CC	GO:0016023	cytoplasmic membrane-bounded vesicle	2	88	1
CC	GO:0005768	endosome	3	128	1
CC	GO:0005930	axoneme	1	48	1
CC	GO:0030141	secretory granule	1	50	1
CC	GO:0005581	collagen	1	57	1
CC	GO:0097481	neuronal postsynaptic density	1	58	1
CC	GO:0005635	nuclear envelope	1	60	1
CC	GO:0031965	nuclear membrane	3	150	1
CC	GO:0000151	ubiquitin ligase complex	1	61	1
CC	GO:0000932	cytoplasmic mRNA processing body	1	61	1
CC	GO:0000790	nuclear chromatin	3	151	1
CC	GO:0043204	perikaryon	1	62	1
CC	GO:0005814	centriole	1	67	1
CC	GO:0008021	synaptic vesicle	1	67	1
CC	GO:0019898	extrinsic component of membrane	1	67	1
CC	GO:0005813	centrosome	7	328	1
CC	GO:0000785	chromatin	1	74	1
CC	GO:0000922	spindle pole	1	79	1
CC	GO:0005938	cell cortex	1	84	1
CC	GO:0022625	cytosolic large ribosomal subunit	1	84	1
CC	GO:0016607	nuclear speck	2	144	1
CC	GO:0071013	catalytic step 2 spliceosome	1	91	1
CC	GO:0010008	endosome membrane	1	92	1
CC	GO:0000139	Golgi membrane	4	259	1
CC	GO:0005874	microtubule	2	185	1
CC	GO:0016020	membrane	20	951	1
CC	GO:0005730	nucleolus	10	660	1
CC	GO:0000015	phosphopyruvate hydratase complex	0	6	1
CC	GO:0000109	nucleotide-excision repair complex	0	2	1
CC	GO:0000110	nucleotide-excision repair factor 1 complex	0	2	1
CC	GO:0000120	RNA polymerase I transcription factor complex	0	2	1
CC	GO:0000123	histone acetyltransferase complex	0	16	1
CC	GO:0000125	PCAF complex	0	6	1
CC	GO:0000126	transcription factor TFIIIB complex	0	1	1
CC	GO:0000127	transcription factor TFIIIC complex	0	3	1
CC	GO:0000137	Golgi cis cisterna	0	5	1
CC	GO:0000138	Golgi trans cisterna	0	3	1
CC	GO:0000145	exocyst	0	19	1
CC	GO:0000152	nuclear ubiquitin ligase complex	0	3	1
CC	GO:0000153	cytoplasmic ubiquitin ligase complex	0	1	1
CC	GO:0000172	ribonuclease MRP complex	0	1	1
CC	GO:0000176	nuclear exosome (RNase complex)	0	18	1
CC	GO:0000178	exosome (RNase complex)	0	3	1
CC	GO:0000214	tRNA-intron endonuclease complex	0	3	1
CC	GO:0000221	vacuolar proton-transporting V-type ATPase, V1 domain	0	1	1
CC	GO:0000228	nuclear chromosome	0	13	1
CC	GO:0000235	astral microtubule	0	1	1
CC	GO:0000242	pericentriolar material	0	12	1
CC	GO:0000243	commitment complex	0	6	1
CC	GO:0000275	mitochondrial proton-transporting ATP synthase complex, catalytic core F(1)	0	2	1
CC	GO:0000276	mitochondrial proton-transporting ATP synthase complex, coupling factor F(o)	0	9	1
CC	GO:0000307	cyclin-dependent protein kinase holoenzyme complex	0	15	1
CC	GO:0000308	cytoplasmic cyclin-dependent protein kinase holoenzyme complex	0	3	1
CC	GO:0000322	storage vacuole	0	2	1
CC	GO:0000333	telomerase catalytic core complex	0	1	1
CC	GO:0000346	transcription export complex	0	5	1
CC	GO:0000407	pre-autophagosomal structure	0	24	1
CC	GO:0000408	EKC/KEOPS complex	0	3	1
CC	GO:0000421	autophagic vacuole membrane	0	19	1
CC	GO:0000439	core TFIIH complex	0	5	1
CC	GO:0000444	MIS12/MIND type complex	0	3	1
CC	GO:0000445	THO complex part of transcription export complex	0	5	1
CC	GO:0000502	proteasome complex	0	20	1
CC	GO:0000775	chromosome, centromeric region	0	30	1
CC	GO:0000776	kinetochore	0	47	1
CC	GO:0000778	condensed nuclear chromosome kinetochore	0	5	1
CC	GO:0000779	condensed chromosome, centromeric region	0	4	1
CC	GO:0000780	condensed nuclear chromosome, centromeric region	0	8	1
CC	GO:0000781	chromosome, telomeric region	0	22	1
CC	GO:0000783	nuclear telomere cap complex	0	4	1
CC	GO:0000784	nuclear chromosome, telomeric region	0	32	1
CC	GO:0000786	nucleosome	0	38	1
CC	GO:0000788	nuclear nucleosome	0	28	1
CC	GO:0000789	cytoplasmic chromatin	0	1	1
CC	GO:0000792	heterochromatin	0	19	1
CC	GO:0000793	condensed chromosome	0	20	1
CC	GO:0000794	condensed nuclear chromosome	0	23	1
CC	GO:0000795	synaptonemal complex	0	11	1
CC	GO:0000796	condensin complex	0	4	1
CC	GO:0000800	lateral element	0	12	1
CC	GO:0000801	central element	0	7	1
CC	GO:0000802	transverse filament	0	1	1
CC	GO:0000805	X chromosome	0	1	1
CC	GO:0000806	Y chromosome	0	1	1
CC	GO:0000811	GINS complex	0	2	1
CC	GO:0000812	Swr1 complex	0	10	1
CC	GO:0000813	ESCRT I complex	0	11	1
CC	GO:0000814	ESCRT II complex	0	2	1
CC	GO:0000815	ESCRT III complex	0	5	1
CC	GO:0000836	Hrd1p ubiquitin ligase complex	0	5	1
CC	GO:0000839	Hrd1p ubiquitin ligase ERAD-L complex	0	1	1
CC	GO:0000923	equatorial microtubule organizing center	0	4	1
CC	GO:0000930	gamma-tubulin complex	0	10	1
CC	GO:0000938	GARP complex	0	2	1
CC	GO:0000939	condensed chromosome inner kinetochore	0	2	1
CC	GO:0000940	condensed chromosome outer kinetochore	0	9	1
CC	GO:0000942	condensed nuclear chromosome outer kinetochore	0	5	1
CC	GO:0000974	Prp19 complex	0	15	1
CC	GO:0001401	mitochondrial sorting and assembly machinery complex	0	2	1
CC	GO:0001405	presequence translocase-associated import motor	0	3	1
CC	GO:0001518	voltage-gated sodium channel complex	0	13	1
CC	GO:0001520	outer dense fiber	0	7	1
CC	GO:0001527	microfibril	0	8	1
CC	GO:0001533	cornified envelope	0	11	1
CC	GO:0001650	fibrillar center	0	5	1
CC	GO:0001652	granular component	0	1	1
CC	GO:0001673	male germ cell nucleus	0	15	1
CC	GO:0001674	female germ cell nucleus	0	1	1
CC	GO:0001740	Barr body	0	6	1
CC	GO:0001741	XY body	0	17	1
CC	GO:0001772	immunological synapse	0	23	1
CC	GO:0001891	phagocytic cup	0	10	1
CC	GO:0001931	uropod	0	11	1
CC	GO:0001939	female pronucleus	0	5	1
CC	GO:0001940	male pronucleus	0	3	1
CC	GO:0002080	acrosomal membrane	0	18	1
CC	GO:0002081	outer acrosomal membrane	0	1	1
CC	GO:0002116	semaphorin receptor complex	0	3	1
CC	GO:0002133	polycystin complex	0	2	1
CC	GO:0002141	stereocilia ankle link	0	2	1
CC	GO:0002142	stereocilia ankle link complex	0	1	1
CC	GO:0002178	palmitoyltransferase complex	0	3	1
CC	GO:0002189	ribose phosphate diphosphokinase complex	0	4	1
CC	GO:0002193	MAML1-RBP-Jkappa- ICN1 complex	0	2	1
CC	GO:0002199	zona pellucida receptor complex	0	9	1
CC	GO:0002944	cyclin K-CDK12 complex	0	2	1
CC	GO:0002945	cyclin K-CDK13 complex	0	2	1
CC	GO:0002947	tumor necrosis factor receptor superfamily complex	0	1	1
CC	GO:0005577	fibrinogen complex	0	7	1
CC	GO:0005583	fibrillar collagen	0	5	1
CC	GO:0005584	collagen type I	0	8	1
CC	GO:0005585	collagen type II	0	1	1
CC	GO:0005586	collagen type III	0	1	1
CC	GO:0005587	collagen type IV	0	4	1
CC	GO:0005588	collagen type V	0	4	1
CC	GO:0005592	collagen type XI	0	3	1
CC	GO:0005594	collagen type IX	0	1	1
CC	GO:0005606	laminin-1 complex	0	3	1
CC	GO:0005608	laminin-3 complex	0	1	1
CC	GO:0005610	laminin-5 complex	0	2	1
CC	GO:0005614	interstitial matrix	0	18	1
CC	GO:0005618	cell wall	0	2	1
CC	GO:0005623	cell	0	52	1
CC	GO:0005638	lamin filament	0	6	1
CC	GO:0005642	annulate lamellae	0	3	1
CC	GO:0005643	nuclear pore	0	38	1
CC	GO:0005652	nuclear lamina	0	3	1
CC	GO:0005655	nucleolar ribonuclease P complex	0	4	1
CC	GO:0005656	nuclear pre-replicative complex	0	1	1
CC	GO:0005658	alpha DNA polymerase:primase complex	0	4	1
CC	GO:0005662	DNA replication factor A complex	0	12	1
CC	GO:0005663	DNA replication factor C complex	0	5	1
CC	GO:0005664	nuclear origin of replication recognition complex	0	9	1
CC	GO:0005668	RNA polymerase transcription factor SL1 complex	0	3	1
CC	GO:0005671	Ada2/Gcn5/Ada3 transcription activator complex	0	15	1
CC	GO:0005672	transcription factor TFIIA complex	0	4	1
CC	GO:0005673	transcription factor TFIIE complex	0	1	1
CC	GO:0005674	transcription factor TFIIF complex	0	2	1
CC	GO:0005675	holo TFIIH complex	0	12	1
CC	GO:0005677	chromatin silencing complex	0	6	1
CC	GO:0005681	spliceosomal complex	0	48	1
CC	GO:0005682	U5 snRNP	0	18	1
CC	GO:0005683	U7 snRNP	0	7	1
CC	GO:0005684	U2-type spliceosomal complex	0	2	1
CC	GO:0005685	U1 snRNP	0	17	1
CC	GO:0005686	U2 snRNP	0	13	1
CC	GO:0005687	U4 snRNP	0	10	1
CC	GO:0005688	U6 snRNP	0	9	1
CC	GO:0005689	U12-type spliceosomal complex	0	32	1
CC	GO:0005690	U4atac snRNP	0	1	1
CC	GO:0005691	U6atac snRNP	0	1	1
CC	GO:0005697	telomerase holoenzyme complex	0	3	1
CC	GO:0005700	polytene chromosome	0	3	1
CC	GO:0005712	chiasma	0	1	1
CC	GO:0005719	nuclear euchromatin	0	21	1
CC	GO:0005720	nuclear heterochromatin	0	13	1
CC	GO:0005721	centromeric heterochromatin	0	8	1
CC	GO:0005724	nuclear telomeric heterochromatin	0	1	1
CC	GO:0005726	perichromatin fibrils	0	1	1
CC	GO:0005732	small nucleolar ribonucleoprotein complex	0	7	1
CC	GO:0005742	mitochondrial outer membrane translocase complex	0	8	1
CC	GO:0005744	mitochondrial inner membrane presequence translocase complex	0	7	1
CC	GO:0005746	mitochondrial respiratory chain	0	6	1
CC	GO:0005747	mitochondrial respiratory chain complex I	0	41	1
CC	GO:0005749	mitochondrial respiratory chain complex II	0	4	1
CC	GO:0005750	mitochondrial respiratory chain complex III	0	6	1
CC	GO:0005753	mitochondrial proton-transporting ATP synthase complex	0	9	1
CC	GO:0005757	mitochondrial permeability transition pore complex	0	3	1
CC	GO:0005760	gamma DNA polymerase complex	0	3	1
CC	GO:0005761	mitochondrial ribosome	0	5	1
CC	GO:0005762	mitochondrial large ribosomal subunit	0	28	1
CC	GO:0005767	secondary lysosome	0	1	1
CC	GO:0005770	late endosome	0	77	1
CC	GO:0005773	vacuole	0	8	1
CC	GO:0005774	vacuolar membrane	0	15	1
CC	GO:0005775	vacuolar lumen	0	1	1
CC	GO:0005776	autophagic vacuole	0	36	1
CC	GO:0005782	peroxisomal matrix	0	14	1
CC	GO:0005785	signal recognition particle receptor complex	0	2	1
CC	GO:0005786	signal recognition particle, endoplasmic reticulum targeting	0	7	1
CC	GO:0005787	signal peptidase complex	0	3	1
CC	GO:0005790	smooth endoplasmic reticulum	0	17	1
CC	GO:0005797	Golgi medial cisterna	0	4	1
CC	GO:0005798	Golgi-associated vesicle	0	10	1
CC	GO:0005801	cis-Golgi network	0	24	1
CC	GO:0005816	spindle pole body	0	3	1
CC	GO:0005826	actomyosin contractile ring	0	3	1
CC	GO:0005827	polar microtubule	0	7	1
CC	GO:0005828	kinetochore microtubule	0	3	1
CC	GO:0005832	chaperonin-containing T-complex	0	8	1
CC	GO:0005833	hemoglobin complex	0	6	1
CC	GO:0005838	proteasome regulatory particle	0	6	1
CC	GO:0005839	proteasome core complex	0	14	1
CC	GO:0005840	ribosome	0	51	1
CC	GO:0005844	polysome	0	32	1
CC	GO:0005845	mRNA cap binding complex	0	16	1
CC	GO:0005846	nuclear cap binding complex	0	5	1
CC	GO:0005849	mRNA cleavage factor complex	0	5	1
CC	GO:0005850	eukaryotic translation initiation factor 2 complex	0	2	1
CC	GO:0005851	eukaryotic translation initiation factor 2B complex	0	7	1
CC	GO:0005852	eukaryotic translation initiation factor 3 complex	0	9	1
CC	GO:0005853	eukaryotic translation elongation factor 1 complex	0	4	1
CC	GO:0005854	nascent polypeptide-associated complex	0	1	1
CC	GO:0005858	axonemal dynein complex	0	2	1
CC	GO:0005863	striated muscle myosin thick filament	0	2	1
CC	GO:0005869	dynactin complex	0	11	1
CC	GO:0005871	kinesin complex	0	44	1
CC	GO:0005873	plus-end kinesin complex	0	1	1
CC	GO:0005882	intermediate filament	0	40	1
CC	GO:0005883	neurofilament	0	8	1
CC	GO:0005885	Arp2/3 protein complex	0	11	1
CC	GO:0005889	hydrogen:potassium-exchanging ATPase complex	0	1	1
CC	GO:0005891	voltage-gated calcium channel complex	0	24	1
CC	GO:0005896	interleukin-6 receptor complex	0	3	1
CC	GO:0005899	insulin receptor complex	0	1	1
CC	GO:0005900	oncostatin-M receptor complex	0	2	1
CC	GO:0005912	adherens junction	0	16	1
CC	GO:0005914	spot adherens junction	0	4	1
CC	GO:0005915	zonula adherens	0	6	1
CC	GO:0005916	fascia adherens	0	13	1
CC	GO:0005921	gap junction	0	10	1
CC	GO:0005922	connexon complex	0	10	1
CC	GO:0005927	muscle tendon junction	0	3	1
CC	GO:0005943	1-phosphatidylinositol-4-phosphate 3-kinase, class IA complex	0	3	1
CC	GO:0005944	1-phosphatidylinositol-4-phosphate 3-kinase, class IB complex	0	4	1
CC	GO:0005945	6-phosphofructokinase complex	0	2	1
CC	GO:0005947	mitochondrial alpha-ketoglutarate dehydrogenase complex	0	3	1
CC	GO:0005952	cAMP-dependent protein kinase complex	0	6	1
CC	GO:0005953	CAAX-protein geranylgeranyltransferase complex	0	1	1
CC	GO:0005954	calcium- and calmodulin-dependent protein kinase complex	0	1	1
CC	GO:0005955	calcineurin complex	0	12	1
CC	GO:0005956	protein kinase CK2 complex	0	1	1
CC	GO:0005958	DNA-dependent protein kinase-DNA ligase 4 complex	0	5	1
CC	GO:0005960	glycine cleavage complex	0	2	1
CC	GO:0005964	phosphorylase kinase complex	0	6	1
CC	GO:0005965	protein farnesyltransferase complex	0	2	1
CC	GO:0005967	mitochondrial pyruvate dehydrogenase complex	0	2	1
CC	GO:0005968	Rab-protein geranylgeranyltransferase complex	0	3	1
CC	GO:0005969	serine-pyruvate aminotransferase complex	0	1	1
CC	GO:0005971	ribonucleoside-diphosphate reductase complex	0	4	1
CC	GO:0008023	transcription elongation factor complex	0	15	1
CC	GO:0008024	positive transcription elongation factor complex b	0	4	1
CC	GO:0008043	intracellular ferritin complex	0	3	1
CC	GO:0008074	guanylate cyclase complex, soluble	0	12	1
CC	GO:0008091	spectrin	0	3	1
CC	GO:0008180	COP9 signalosome	0	21	1
CC	GO:0008250	oligosaccharyltransferase complex	0	11	1
CC	GO:0008274	gamma-tubulin ring complex	0	5	1
CC	GO:0008275	gamma-tubulin small complex	0	3	1
CC	GO:0008278	cohesin complex	0	3	1
CC	GO:0008280	cohesin core heterodimer	0	4	1
CC	GO:0008282	ATP-sensitive potassium channel complex	0	2	1
CC	GO:0008290	F-actin capping protein complex	0	10	1
CC	GO:0008328	ionotropic glutamate receptor complex	0	5	1
CC	GO:0008352	katanin complex	0	1	1
CC	GO:0008385	IkappaB kinase complex	0	8	1
CC	GO:0008537	proteasome activator complex	0	3	1
CC	GO:0008540	proteasome regulatory particle, base subcomplex	0	15	1
CC	GO:0008541	proteasome regulatory particle, lid subcomplex	0	3	1
CC	GO:0008622	epsilon DNA polymerase complex	0	3	1
CC	GO:0008623	CHRAC	0	1	1
CC	GO:0009279	cell outer membrane	0	3	1
CC	GO:0009295	nucleoid	0	1	1
CC	GO:0009317	acetyl-CoA carboxylase complex	0	1	1
CC	GO:0009328	phenylalanine-tRNA ligase complex	0	3	1
CC	GO:0009330	DNA topoisomerase complex (ATP-hydrolyzing)	0	2	1
CC	GO:0009331	glycerol-3-phosphate dehydrogenase complex	0	3	1
CC	GO:0009353	mitochondrial oxoglutarate dehydrogenase complex	0	1	1
CC	GO:0009368	endopeptidase Clp complex	0	1	1
CC	GO:0009841	mitochondrial endopeptidase Clp complex	0	1	1
CC	GO:0009898	cytoplasmic side of plasma membrane	0	37	1
CC	GO:0010009	cytoplasmic side of endosome membrane	0	2	1
CC	GO:0010369	chromocenter	0	13	1
CC	GO:0010370	perinucleolar chromocenter	0	2	1
CC	GO:0012507	ER to Golgi transport vesicle membrane	0	12	1
CC	GO:0014701	junctional sarcoplasmic reticulum membrane	0	7	1
CC	GO:0014731	spectrin-associated cytoskeleton	0	3	1
CC	GO:0014802	terminal cisterna	0	3	1
CC	GO:0014804	terminal cisterna lumen	0	1	1
CC	GO:0015030	Cajal body	0	30	1
CC	GO:0015934	large ribosomal subunit	0	5	1
CC	GO:0015935	small ribosomal subunit	0	3	1
CC	GO:0016010	dystrophin-associated glycoprotein complex	0	10	1
CC	GO:0016011	dystroglycan complex	0	1	1
CC	GO:0016012	sarcoglycan complex	0	9	1
CC	GO:0016013	syntrophin complex	0	3	1
CC	GO:0016035	zeta DNA polymerase complex	0	7	1
CC	GO:0016222	procollagen-proline 4-dioxygenase complex	0	2	1
CC	GO:0016234	inclusion body	0	13	1
CC	GO:0016235	aggresome	0	29	1
CC	GO:0016272	prefoldin complex	0	8	1
CC	GO:0016281	eukaryotic translation initiation factor 4F complex	0	5	1
CC	GO:0016282	eukaryotic 43S preinitiation complex	0	10	1
CC	GO:0016327	apicolateral plasma membrane	0	10	1
CC	GO:0016442	RISC complex	0	9	1
CC	GO:0016460	myosin II complex	0	10	1
CC	GO:0016471	vacuolar proton-transporting V-type ATPase complex	0	7	1
CC	GO:0016507	mitochondrial fatty acid beta-oxidation multienzyme complex	0	2	1
CC	GO:0016514	SWI/SNF complex	0	12	1
CC	GO:0016528	sarcoplasm	0	2	1
CC	GO:0016529	sarcoplasmic reticulum	0	23	1
CC	GO:0016533	cyclin-dependent protein kinase 5 holoenzyme complex	0	3	1
CC	GO:0016580	Sin3 complex	0	13	1
CC	GO:0016581	NuRD complex	0	17	1
CC	GO:0016589	NURF complex	0	5	1
CC	GO:0016590	ACF complex	0	1	1
CC	GO:0016591	DNA-directed RNA polymerase II, holoenzyme	0	7	1
CC	GO:0016592	mediator complex	0	34	1
CC	GO:0016593	Cdc73/Paf1 complex	0	8	1
CC	GO:0016600	flotillin complex	0	10	1
CC	GO:0016602	CCAAT-binding factor complex	0	6	1
CC	GO:0016939	kinesin II complex	0	1	1
CC	GO:0017053	transcriptional repressor complex	0	42	1
CC	GO:0017059	serine C-palmitoyltransferase complex	0	3	1
CC	GO:0017071	intracellular cyclic nucleotide activated cation channel complex	0	1	1
CC	GO:0017101	aminoacyl-tRNA synthetase multienzyme complex	0	1	1
CC	GO:0017109	glutamate-cysteine ligase complex	0	2	1
CC	GO:0017119	Golgi transport complex	0	9	1
CC	GO:0017146	N-methyl-D-aspartate selective glutamate receptor complex	0	8	1
CC	GO:0017177	glucosidase II complex	0	1	1
CC	GO:0018444	translation release factor complex	0	1	1
CC	GO:0019008	molybdopterin synthase complex	0	2	1
CC	GO:0019012	virion	0	1	1
CC	GO:0019013	viral nucleocapsid	0	47	1
CC	GO:0019028	viral capsid	0	24	1
CC	GO:0019031	viral envelope	0	15	1
CC	GO:0019773	proteasome core complex, alpha-subunit complex	0	8	1
CC	GO:0019815	B cell receptor complex	0	3	1
CC	GO:0019867	outer membrane	0	1	1
CC	GO:0019907	cyclin-dependent protein kinase activating kinase holoenzyme complex	0	5	1
CC	GO:0019908	nuclear cyclin-dependent protein kinase holoenzyme complex	0	3	1
CC	GO:0020018	ciliary pocket membrane	0	4	1
CC	GO:0022626	cytosolic ribosome	0	4	1
CC	GO:0022627	cytosolic small ribosomal subunit	0	66	1
CC	GO:0030008	TRAPP complex	0	5	1
CC	GO:0030014	CCR4-NOT complex	0	13	1
CC	GO:0030015	CCR4-NOT core complex	0	5	1
CC	GO:0030055	cell-substrate junction	0	2	1
CC	GO:0030056	hemidesmosome	0	8	1
CC	GO:0030057	desmosome	0	18	1
CC	GO:0030061	mitochondrial crista	0	7	1
CC	GO:0030112	glycocalyx	0	1	1
CC	GO:0030117	membrane coat	0	9	1
CC	GO:0030118	clathrin coat	0	1	1
CC	GO:0030119	AP-type membrane coat adaptor complex	0	3	1
CC	GO:0030120	vesicle coat	0	2	1
CC	GO:0030121	AP-1 adaptor complex	0	4	1
CC	GO:0030122	AP-2 adaptor complex	0	11	1
CC	GO:0030123	AP-3 adaptor complex	0	6	1
CC	GO:0030125	clathrin vesicle coat	0	1	1
CC	GO:0030126	COPI vesicle coat	0	15	1
CC	GO:0030127	COPII vesicle coat	0	9	1
CC	GO:0030130	clathrin coat of trans-Golgi network vesicle	0	4	1
CC	GO:0030132	clathrin coat of coated pit	0	3	1
CC	GO:0030133	transport vesicle	0	44	1
CC	GO:0030134	ER to Golgi transport vesicle	0	9	1
CC	GO:0030135	coated vesicle	0	1	1
CC	GO:0030137	COPI-coated vesicle	0	7	1
CC	GO:0030140	trans-Golgi network transport vesicle	0	15	1
CC	GO:0030285	integral component of synaptic vesicle membrane	0	10	1
CC	GO:0030286	dynein complex	0	10	1
CC	GO:0030289	protein phosphatase 4 complex	0	4	1
CC	GO:0030478	actin cap	0	3	1
CC	GO:0030479	actin cortical patch	0	2	1
CC	GO:0030485	smooth muscle contractile fiber	0	4	1
CC	GO:0030486	smooth muscle dense body	0	1	1
CC	GO:0030529	ribonucleoprotein complex	0	52	1
CC	GO:0030532	small nuclear ribonucleoprotein complex	0	3	1
CC	GO:0030660	Golgi-associated vesicle membrane	0	8	1
CC	GO:0030663	COPI-coated vesicle membrane	0	1	1
CC	GO:0030665	clathrin-coated vesicle membrane	0	6	1
CC	GO:0030666	endocytic vesicle membrane	0	19	1
CC	GO:0030667	secretory granule membrane	0	15	1
CC	GO:0030670	phagocytic vesicle membrane	0	28	1
CC	GO:0030672	synaptic vesicle membrane	0	33	1
CC	GO:0030684	preribosome	0	1	1
CC	GO:0030686	90S preribosome	0	10	1
CC	GO:0030687	preribosome, large subunit precursor	0	8	1
CC	GO:0030688	preribosome, small subunit precursor	0	2	1
CC	GO:0030690	Noc1p-Noc2p complex	0	1	1
CC	GO:0030692	Noc4p-Nop14p complex	0	1	1
CC	GO:0030849	autosome	0	3	1
CC	GO:0030867	rough endoplasmic reticulum membrane	0	5	1
CC	GO:0030870	Mre11 complex	0	4	1
CC	GO:0030891	VCB complex	0	4	1
CC	GO:0030892	mitotic cohesin complex	0	2	1
CC	GO:0030893	meiotic cohesin complex	0	3	1
CC	GO:0030896	checkpoint clamp complex	0	4	1
CC	GO:0030897	HOPS complex	0	9	1
CC	GO:0030904	retromer complex	0	15	1
CC	GO:0030915	Smc5-Smc6 complex	0	4	1
CC	GO:0030956	glutamyl-tRNA(Gln) amidotransferase complex	0	4	1
CC	GO:0030981	cortical microtubule cytoskeleton	0	2	1
CC	GO:0030990	intraciliary transport particle	0	3	1
CC	GO:0031011	Ino80 complex	0	17	1
CC	GO:0031045	dense core granule	0	5	1
CC	GO:0031080	nuclear pore outer ring	0	8	1
CC	GO:0031084	BLOC-2 complex	0	3	1
CC	GO:0031085	BLOC-3 complex	0	2	1
CC	GO:0031088	platelet dense granule membrane	0	8	1
CC	GO:0031092	platelet alpha granule membrane	0	5	1
CC	GO:0031094	platelet dense tubular network	0	4	1
CC	GO:0031095	platelet dense tubular network membrane	0	7	1
CC	GO:0031105	septin complex	0	3	1
CC	GO:0031143	pseudopodium	0	12	1
CC	GO:0031205	endoplasmic reticulum Sec complex	0	3	1
CC	GO:0031209	SCAR complex	0	9	1
CC	GO:0031213	RSF complex	0	2	1
CC	GO:0031224	intrinsic component of membrane	0	3	1
CC	GO:0031227	intrinsic component of endoplasmic reticulum membrane	0	4	1
CC	GO:0031228	intrinsic component of Golgi membrane	0	4	1
CC	GO:0031233	intrinsic component of external side of plasma membrane	0	4	1
CC	GO:0031240	external side of cell outer membrane	0	2	1
CC	GO:0031251	PAN complex	0	2	1
CC	GO:0031253	cell projection membrane	0	11	1
CC	GO:0031256	leading edge membrane	0	6	1
CC	GO:0031259	uropod membrane	0	1	1
CC	GO:0031260	pseudopodium membrane	0	1	1
CC	GO:0031261	DNA replication preinitiation complex	0	1	1
CC	GO:0031264	death-inducing signaling complex	0	3	1
CC	GO:0031265	CD95 death-inducing signaling complex	0	4	1
CC	GO:0031298	replication fork protection complex	0	5	1
CC	GO:0031301	integral component of organelle membrane	0	6	1
CC	GO:0031304	intrinsic component of mitochondrial inner membrane	0	1	1
CC	GO:0031305	integral component of mitochondrial inner membrane	0	11	1
CC	GO:0031307	integral component of mitochondrial outer membrane	0	16	1
CC	GO:0031313	extrinsic component of endosome membrane	0	4	1
CC	GO:0031314	extrinsic component of mitochondrial inner membrane	0	5	1
CC	GO:0031362	anchored component of external side of plasma membrane	0	7	1
CC	GO:0031372	UBC13-MMS2 complex	0	2	1
CC	GO:0031380	nuclear RNA-directed RNA polymerase complex	0	1	1
CC	GO:0031389	Rad17 RFC-like complex	0	2	1
CC	GO:0031415	NatA complex	0	5	1
CC	GO:0031416	NatB complex	0	1	1
CC	GO:0031417	NatC complex	0	2	1
CC	GO:0031428	box C/D snoRNP complex	0	5	1
CC	GO:0031429	box H/ACA snoRNP complex	0	4	1
CC	GO:0031436	BRCA1-BARD1 complex	0	2	1
CC	GO:0031461	cullin-RING ubiquitin ligase complex	0	5	1
CC	GO:0031462	Cul2-RING ubiquitin ligase complex	0	10	1
CC	GO:0031463	Cul3-RING ubiquitin ligase complex	0	27	1
CC	GO:0031464	Cul4A-RING ubiquitin ligase complex	0	8	1
CC	GO:0031465	Cul4B-RING ubiquitin ligase complex	0	6	1
CC	GO:0031466	Cul5-RING ubiquitin ligase complex	0	4	1
CC	GO:0031501	mannosyltransferase complex	0	2	1
CC	GO:0031502	dolichyl-phosphate-mannose-protein mannosyltransferase complex	0	2	1
CC	GO:0031510	SUMO activating enzyme complex	0	2	1
CC	GO:0031512	motile primary cilium	0	10	1
CC	GO:0031513	nonmotile primary cilium	0	14	1
CC	GO:0031515	tRNA (m1A) methyltransferase complex	0	2	1
CC	GO:0031519	PcG protein complex	0	17	1
CC	GO:0031523	Myb complex	0	2	1
CC	GO:0031527	filopodium membrane	0	18	1
CC	GO:0031588	AMP-activated protein kinase complex	0	12	1
CC	GO:0031592	centrosomal corona	0	1	1
CC	GO:0031594	neuromuscular junction	0	47	1
CC	GO:0031595	nuclear proteasome complex	0	7	1
CC	GO:0031597	cytosolic proteasome complex	0	9	1
CC	GO:0031616	spindle pole centrosome	0	7	1
CC	GO:0031618	nuclear centromeric heterochromatin	0	3	1
CC	GO:0031673	H zone	0	2	1
CC	GO:0031901	early endosome membrane	0	57	1
CC	GO:0031904	endosome lumen	0	2	1
CC	GO:0031905	early endosome lumen	0	1	1
CC	GO:0031931	TORC1 complex	0	6	1
CC	GO:0031981	nuclear lumen	0	11	1
CC	GO:0031988	membrane-bounded vesicle	0	10	1
CC	GO:0032009	early phagosome	0	6	1
CC	GO:0032010	phagolysosome	0	1	1
CC	GO:0032021	NELF complex	0	4	1
CC	GO:0032039	integrator complex	0	13	1
CC	GO:0032040	small-subunit processome	0	28	1
CC	GO:0032044	DSIF complex	0	2	1
CC	GO:0032045	guanyl-nucleotide exchange factor complex	0	3	1
CC	GO:0032116	SMC loading complex	0	2	1
CC	GO:0032127	dense core granule membrane	0	1	1
CC	GO:0032133	chromosome passenger complex	0	3	1
CC	GO:0032144	4-aminobutyrate transaminase complex	0	1	1
CC	GO:0032299	ribonuclease H2 complex	0	3	1
CC	GO:0032301	MutSalpha complex	0	4	1
CC	GO:0032302	MutSbeta complex	0	2	1
CC	GO:0032389	MutLalpha complex	0	4	1
CC	GO:0032419	extrinsic component of lysosome membrane	0	1	1
CC	GO:0032421	stereocilium bundle	0	3	1
CC	GO:0032433	filopodium tip	0	8	1
CC	GO:0032437	cuticular plate	0	1	1
CC	GO:0032444	activin responsive factor complex	0	3	1
CC	GO:0032473	cytoplasmic side of mitochondrial outer membrane	0	1	1
CC	GO:0032541	cortical endoplasmic reticulum	0	4	1
CC	GO:0032545	CURI complex	0	1	1
CC	GO:0032580	Golgi cisterna membrane	0	45	1
CC	GO:0032584	growth cone membrane	0	6	1
CC	GO:0032585	multivesicular body membrane	0	4	1
CC	GO:0032590	dendrite membrane	0	13	1
CC	GO:0032591	dendritic spine membrane	0	5	1
CC	GO:0032592	integral component of mitochondrial membrane	0	8	1
CC	GO:0032777	Piccolo NuA4 histone acetyltransferase complex	0	4	1
CC	GO:0032783	ELL-EAF complex	0	2	1
CC	GO:0032797	SMN complex	0	11	1
CC	GO:0032798	Swi5-Sfr1 complex	0	1	1
CC	GO:0032807	DNA ligase IV complex	0	2	1
CC	GO:0032809	neuronal cell body membrane	0	13	1
CC	GO:0032838	cell projection cytoplasm	0	1	1
CC	GO:0032839	dendrite cytoplasm	0	17	1
CC	GO:0032983	kainate selective glutamate receptor complex	0	11	1
CC	GO:0032991	macromolecular complex	0	1	1
CC	GO:0032993	protein-DNA complex	0	20	1
CC	GO:0032996	Bcl3-Bcl10 complex	0	1	1
CC	GO:0032998	Fc-epsilon receptor I complex	0	2	1
CC	GO:0033010	paranodal junction	0	5	1
CC	GO:0033011	perinuclear theca	0	1	1
CC	GO:0033063	Rad51B-Rad51C-Rad51D-XRCC2 complex	0	6	1
CC	GO:0033065	Rad51C-XRCC3 complex	0	2	1
CC	GO:0033093	Weibel-Palade body	0	2	1
CC	GO:0033116	endoplasmic reticulum-Golgi intermediate compartment membrane	0	20	1
CC	GO:0033150	cytoskeletal calyx	0	1	1
CC	GO:0033162	melanosome membrane	0	6	1
CC	GO:0033165	interphotoreceptor matrix	0	1	1
CC	GO:0033176	proton-transporting V-type ATPase complex	0	1	1
CC	GO:0033178	proton-transporting two-sector ATPase complex, catalytic domain	0	2	1
CC	GO:0033179	proton-transporting V-type ATPase, V0 domain	0	3	1
CC	GO:0033180	proton-transporting V-type ATPase, V1 domain	0	7	1
CC	GO:0033185	dolichol-phosphate-mannose synthase complex	0	3	1
CC	GO:0033193	Lsd1/2 complex	0	1	1
CC	GO:0033256	I-kappaB/NF-kappaB complex	0	5	1
CC	GO:0033257	Bcl3/NF-kappaB2 complex	0	2	1
CC	GO:0033263	CORVET complex	0	1	1
CC	GO:0033269	internode region of axon	0	3	1
CC	GO:0033270	paranode region of axon	0	7	1
CC	GO:0033290	eukaryotic 48S preinitiation complex	0	11	1
CC	GO:0033291	eukaryotic 80S initiation complex	0	1	1
CC	GO:0033391	chromatoid body	0	14	1
CC	GO:0033503	HULC complex	0	6	1
CC	GO:0033553	rDNA heterochromatin	0	1	1
CC	GO:0033588	Elongator holoenzyme complex	0	7	1
CC	GO:0033593	BRCA2-MAGE-D1 complex	0	1	1
CC	GO:0033596	TSC1-TSC2 complex	0	4	1
CC	GO:0033768	SUMO-targeted ubiquitin ligase complex	0	2	1
CC	GO:0034045	pre-autophagosomal structure membrane	0	11	1
CC	GO:0034066	Ric1p-Rgp1p complex	0	4	1
CC	GO:0034098	Cdc48p-Npl4p-Ufd1p AAA ATPase complex	0	12	1
CC	GO:0034271	phosphatidylinositol 3-kinase complex I	0	5	1
CC	GO:0034272	phosphatidylinositol 3-kinase complex II	0	5	1
CC	GO:0034274	Atg12-Atg5-Atg16 complex	0	3	1
CC	GO:0034365	discoidal high-density lipoprotein particle	0	1	1
CC	GO:0034388	Pwp2p-containing subcomplex of 90S preribosome	0	1	1
CC	GO:0034399	nuclear periphery	0	9	1
CC	GO:0034423	autophagic vacuole lumen	0	1	1
CC	GO:0034448	EGO complex	0	4	1
CC	GO:0034455	t-UTP complex	0	3	1
CC	GO:0034456	UTP-C complex	0	1	1
CC	GO:0034457	Mpp10 complex	0	3	1
CC	GO:0034464	BBSome	0	8	1
CC	GO:0034466	chromaffin granule lumen	0	1	1
CC	GO:0034515	proteasome storage granule	0	3	1
CC	GO:0034592	synaptic vesicle lumen	0	3	1
CC	GO:0034663	endoplasmic reticulum chaperone complex	0	9	1
CC	GO:0034665	alpha1-beta1 integrin complex	0	2	1
CC	GO:0034666	alpha2-beta1 integrin complex	0	2	1
CC	GO:0034667	alpha3-beta1 integrin complex	0	2	1
CC	GO:0034669	alpha4-beta7 integrin complex	0	2	1
CC	GO:0034673	inhibin-betaglycan-ActRII complex	0	4	1
CC	GO:0034677	alpha7-beta1 integrin complex	0	1	1
CC	GO:0034680	alpha10-beta1 integrin complex	0	1	1
CC	GO:0034681	alpha11-beta1 integrin complex	0	1	1
CC	GO:0034683	alphav-beta3 integrin complex	0	2	1
CC	GO:0034684	alphav-beta5 integrin complex	0	3	1
CC	GO:0034686	alphav-beta8 integrin complex	0	2	1
CC	GO:0034687	alphaL-beta2 integrin complex	0	2	1
CC	GO:0034693	U11/U12 snRNP	0	1	1
CC	GO:0034702	ion channel complex	0	1	1
CC	GO:0034704	calcium channel complex	0	13	1
CC	GO:0034705	potassium channel complex	0	1	1
CC	GO:0034706	sodium channel complex	0	4	1
CC	GO:0034707	chloride channel complex	0	24	1
CC	GO:0034709	methylosome	0	11	1
CC	GO:0034715	pICln-Sm protein complex	0	6	1
CC	GO:0034719	SMN-Sm protein complex	0	17	1
CC	GO:0034750	Scrib-APC-beta-catenin complex	0	2	1
CC	GO:0034751	aryl hydrocarbon receptor complex	0	1	1
CC	GO:0034753	nuclear aryl hydrocarbon receptor complex	0	2	1
CC	GO:0034774	secretory granule lumen	0	2	1
CC	GO:0034991	nuclear meiotic cohesin complex	0	6	1
CC	GO:0034993	SUN-KASH complex	0	8	1
CC	GO:0035003	subapical complex	0	1	1
CC	GO:0035032	phosphatidylinositol 3-kinase complex, class III	0	2	1
CC	GO:0035068	micro-ribonucleoprotein complex	0	5	1
CC	GO:0035097	histone methyltransferase complex	0	12	1
CC	GO:0035098	ESC/E(Z) complex	0	16	1
CC	GO:0035101	FACT complex	0	4	1
CC	GO:0035145	exon-exon junction complex	0	15	1
CC	GO:0035253	ciliary rootlet	0	10	1
CC	GO:0035267	NuA4 histone acetyltransferase complex	0	21	1
CC	GO:0035327	transcriptionally active chromatin	0	18	1
CC	GO:0035354	Toll-like receptor 1-Toll-like receptor 2 protein complex	0	2	1
CC	GO:0035355	Toll-like receptor 2-Toll-like receptor 6 protein complex	0	2	1
CC	GO:0035363	histone locus body	0	4	1
CC	GO:0035370	UBC13-UEV1A complex	0	2	1
CC	GO:0035371	microtubule plus-end	0	12	1
CC	GO:0035517	PR-DUB complex	0	1	1
CC	GO:0035577	azurophil granule membrane	0	2	1
CC	GO:0035579	specific granule membrane	0	1	1
CC	GO:0035631	CD40 receptor complex	0	9	1
CC	GO:0035686	sperm fibrous sheath	0	7	1
CC	GO:0035692	macrophage migration inhibitory factor receptor complex	0	1	1
CC	GO:0035748	myelin sheath abaxonal region	0	4	1
CC	GO:0035770	ribonucleoprotein granule	0	2	1
CC	GO:0035805	egg coat	0	1	1
CC	GO:0035838	growing cell tip	0	1	1
CC	GO:0035841	new growing cell tip	0	1	1
CC	GO:0035861	site of double-strand break	0	18	1
CC	GO:0035867	alphav-beta3 integrin-IGF-1-IGF1R complex	0	2	1
CC	GO:0035869	ciliary transition zone	0	12	1
CC	GO:0035976	AP1 complex	0	1	1
CC	GO:0035985	senescence-associated heterochromatin focus	0	5	1
CC	GO:0036021	endolysosome lumen	0	1	1
CC	GO:0036024	protein C inhibitor-TMPRSS7 complex	0	1	1
CC	GO:0036025	protein C inhibitor-TMPRSS11E complex	0	1	1
CC	GO:0036026	protein C inhibitor-PLAT complex	0	1	1
CC	GO:0036027	protein C inhibitor-PLAU complex	0	1	1
CC	GO:0036028	protein C inhibitor-thrombin complex	0	1	1
CC	GO:0036029	protein C inhibitor-KLK3 complex	0	1	1
CC	GO:0036030	protein C inhibitor-plasma kallikrein complex	0	1	1
CC	GO:0036053	glomerular endothelium fenestra	0	1	1
CC	GO:0036117	hyaluranon cable	0	1	1
CC	GO:0036126	sperm flagellum	0	13	1
CC	GO:0036128	CatSper complex	0	6	1
CC	GO:0036157	outer dynein arm	0	3	1
CC	GO:0036266	Cdc48p-Npl4p-Vms1p AAA ATPase complex	0	1	1
CC	GO:0036396	MIS complex	0	3	1
CC	GO:0036398	TCR signalosome	0	3	1
CC	GO:0036449	microtubule minus-end	0	1	1
CC	GO:0038038	G-protein coupled receptor homodimeric complex	0	2	1
CC	GO:0038039	G-protein coupled receptor heterodimeric complex	0	7	1
CC	GO:0042022	interleukin-12 receptor complex	0	2	1
CC	GO:0042025	host cell nucleus	0	1	1
CC	GO:0042175	nuclear outer membrane-endoplasmic reticulum membrane network	0	1	1
CC	GO:0042272	nuclear RNA export factor complex	0	1	1
CC	GO:0042382	paraspeckles	0	5	1
CC	GO:0042405	nuclear inclusion body	0	8	1
CC	GO:0042406	extrinsic component of endoplasmic reticulum membrane	0	1	1
CC	GO:0042555	MCM complex	0	10	1
CC	GO:0042564	NLS-dependent protein nuclear import complex	0	1	1
CC	GO:0042565	RNA nuclear export complex	0	2	1
CC	GO:0042581	specific granule	0	11	1
CC	GO:0042582	azurophil granule	0	7	1
CC	GO:0042583	chromaffin granule	0	3	1
CC	GO:0042584	chromaffin granule membrane	0	10	1
CC	GO:0042585	germinal vesicle	0	3	1
CC	GO:0042587	glycogen granule	0	4	1
CC	GO:0042588	zymogen granule	0	3	1
CC	GO:0042589	zymogen granule membrane	0	5	1
CC	GO:0042612	MHC class I protein complex	0	15	1
CC	GO:0042641	actomyosin	0	3	1
CC	GO:0042719	mitochondrial intermembrane space protein transporter complex	0	3	1
CC	GO:0042720	mitochondrial inner membrane peptidase complex	0	1	1
CC	GO:0042765	GPI-anchor transamidase complex	0	5	1
CC	GO:0042788	polysomal ribosome	0	6	1
CC	GO:0042824	MHC class I peptide loading complex	0	1	1
CC	GO:0042825	TAP complex	0	2	1
CC	GO:0042827	platelet dense granule	0	1	1
CC	GO:0042995	cell projection	0	24	1
CC	GO:0043034	costamere	0	18	1
CC	GO:0043083	synaptic cleft	0	2	1
CC	GO:0043159	acrosomal matrix	0	2	1
CC	GO:0043190	ATP-binding cassette (ABC) transporter complex	0	1	1
CC	GO:0043194	axon initial segment	0	8	1
CC	GO:0043196	varicosity	0	4	1
CC	GO:0043203	axon hillock	0	7	1
CC	GO:0043205	fibril	0	3	1
CC	GO:0043218	compact myelin	0	1	1
CC	GO:0043219	lateral loop	0	4	1
CC	GO:0043226	organelle	0	4	1
CC	GO:0043227	membrane-bounded organelle	0	12	1
CC	GO:0043232	intracellular non-membrane-bounded organelle	0	4	1
CC	GO:0043240	Fanconi anaemia nuclear complex	0	7	1
CC	GO:0043259	laminin-10 complex	0	2	1
CC	GO:0043260	laminin-11 complex	0	1	1
CC	GO:0043292	contractile fiber	0	3	1
CC	GO:0043293	apoptosome	0	2	1
CC	GO:0043296	apical junction complex	0	10	1
CC	GO:0043509	activin A complex	0	1	1
CC	GO:0043512	inhibin A complex	0	2	1
CC	GO:0043514	interleukin-12 complex	0	2	1
CC	GO:0043540	6-phosphofructo-2-kinase/fructose-2,6-biphosphatase 1 complex	0	1	1
CC	GO:0043541	UDP-N-acetylglucosamine transferase complex	0	2	1
CC	GO:0043564	Ku70:Ku80 complex	0	2	1
CC	GO:0043596	nuclear replication fork	0	10	1
CC	GO:0043614	multi-eIF complex	0	2	1
CC	GO:0043625	delta DNA polymerase complex	0	3	1
CC	GO:0043626	PCNA complex	0	1	1
CC	GO:0043657	host cell	0	4	1
CC	GO:0044194	cytolytic granule	0	4	1
CC	GO:0044207	translation initiation ternary complex	0	1	1
CC	GO:0044214	fully spanning plasma membrane	0	1	1
CC	GO:0044216	other organism cell	0	3	1
CC	GO:0044220	host cell perinuclear region of cytoplasm	0	1	1
CC	GO:0044224	juxtaparanode region of axon	0	10	1
CC	GO:0044228	host cell surface	0	1	1
CC	GO:0044231	host cell presynaptic membrane	0	1	1
CC	GO:0044232	organelle membrane contact site	0	2	1
CC	GO:0044233	ER-mitochondrion membrane contact site	0	7	1
CC	GO:0044284	mitochondrial crista junction	0	1	1
CC	GO:0044291	cell-cell contact zone	0	12	1
CC	GO:0044292	dendrite terminus	0	6	1
CC	GO:0044294	dendritic growth cone	0	3	1
CC	GO:0044295	axonal growth cone	0	15	1
CC	GO:0044299	C-fiber	0	2	1
CC	GO:0044300	cerebellar mossy fiber	0	4	1
CC	GO:0044301	climbing fiber	0	1	1
CC	GO:0044302	dentate gyrus mossy fiber	0	1	1
CC	GO:0044305	calyx of Held	0	1	1
CC	GO:0044306	neuron projection terminus	0	8	1
CC	GO:0044308	axonal spine	0	3	1
CC	GO:0044317	rod spherule	0	1	1
CC	GO:0044322	endoplasmic reticulum quality control compartment	0	2	1
CC	GO:0044326	dendritic spine neck	0	1	1
CC	GO:0044327	dendritic spine head	0	4	1
CC	GO:0044354	macropinosome	0	5	1
CC	GO:0044393	microspike	0	3	1
CC	GO:0044420	extracellular matrix part	0	1	1
CC	GO:0044423	virion part	0	1	1
CC	GO:0044424	intracellular part	0	27	1
CC	GO:0044425	membrane part	0	19	1
CC	GO:0044428	nuclear part	0	4	1
CC	GO:0044430	cytoskeletal part	0	2	1
CC	GO:0044432	endoplasmic reticulum part	0	1	1
CC	GO:0044444	cytoplasmic part	0	18	1
CC	GO:0044446	intracellular organelle part	0	12	1
CC	GO:0044451	nucleoplasm part	0	1	1
CC	GO:0044454	nuclear chromosome part	0	2	1
CC	GO:0044456	synapse part	0	2	1
CC	GO:0044459	plasma membrane part	0	9	1
CC	GO:0044463	cell projection part	0	1	1
CC	GO:0044464	cell part	0	17	1
CC	GO:0044530	supraspliceosomal complex	0	2	1
CC	GO:0044545	NSL complex	0	2	1
CC	GO:0044609	DBIRD complex	0	1	1
CC	GO:0044613	nuclear pore central transport channel	0	2	1
CC	GO:0044614	nuclear pore cytoplasmic filaments	0	1	1
CC	GO:0044615	nuclear pore nuclear basket	0	2	1
CC	GO:0044732	mitotic spindle pole body	0	1	1
CC	GO:0045025	mitochondrial degradosome	0	3	1
CC	GO:0045095	keratin filament	0	35	1
CC	GO:0045098	type III intermediate filament	0	3	1
CC	GO:0045111	intermediate filament cytoskeleton	0	50	1
CC	GO:0045120	pronucleus	0	10	1
CC	GO:0045178	basal part of cell	0	7	1
CC	GO:0045179	apical cortex	0	6	1
CC	GO:0045180	basal cortex	0	5	1
CC	GO:0045239	tricarboxylic acid cycle enzyme complex	0	1	1
CC	GO:0045252	oxoglutarate dehydrogenase complex	0	4	1
CC	GO:0045254	pyruvate dehydrogenase complex	0	7	1
CC	GO:0045261	proton-transporting ATP synthase complex, catalytic core F(1)	0	2	1
CC	GO:0045263	proton-transporting ATP synthase complex, coupling factor F(o)	0	7	1
CC	GO:0045272	plasma membrane respiratory chain complex I	0	1	1
CC	GO:0045275	respiratory chain complex III	0	1	1
CC	GO:0045277	respiratory chain complex IV	0	8	1
CC	GO:0045298	tubulin complex	0	5	1
CC	GO:0045323	interleukin-1 receptor complex	0	1	1
CC	GO:0045334	clathrin-coated endocytic vesicle	0	5	1
CC	GO:0046540	U4/U6 x U5 tri-snRNP complex	0	23	1
CC	GO:0046581	intercellular canaliculus	0	6	1
CC	GO:0046658	anchored component of plasma membrane	0	12	1
CC	GO:0046930	pore complex	0	8	1
CC	GO:0048188	Set1C/COMPASS complex	0	11	1
CC	GO:0048269	methionine adenosyltransferase complex	0	2	1
CC	GO:0048476	Holliday junction resolvase complex	0	1	1
CC	GO:0048787	presynaptic active zone membrane	0	1	1
CC	GO:0051233	spindle midzone	0	20	1
CC	GO:0051286	cell tip	0	3	1
CC	GO:0052718	tRNA-specific adenosine-34 deaminase complex	0	1	1
CC	GO:0055087	Ski complex	0	5	1
CC	GO:0060053	neurofilament cytoskeleton	0	4	1
CC	GO:0060091	kinocilium	0	1	1
CC	GO:0060170	ciliary membrane	0	22	1
CC	GO:0060187	cell pole	0	4	1
CC	GO:0060201	clathrin-sculpted acetylcholine transport vesicle membrane	0	2	1
CC	GO:0060203	clathrin-sculpted glutamate transport vesicle membrane	0	2	1
CC	GO:0060205	cytoplasmic membrane-bounded vesicle lumen	0	2	1
CC	GO:0060342	photoreceptor inner segment membrane	0	1	1
CC	GO:0060987	lipid tube	0	1	1
CC	GO:0061202	clathrin-sculpted gamma-aminobutyric acid transport vesicle membrane	0	4	1
CC	GO:0061474	phagolysosome membrane	0	1	1
CC	GO:0061574	ASAP complex	0	2	1
CC	GO:0065010	extracellular membrane-bounded organelle	0	2	1
CC	GO:0070022	transforming growth factor beta receptor homodimeric complex	0	2	1
CC	GO:0070032	synaptobrevin 2-SNAP-25-syntaxin-1a-complexin I complex	0	3	1
CC	GO:0070033	synaptobrevin 2-SNAP-25-syntaxin-1a-complexin II complex	0	2	1
CC	GO:0070044	synaptobrevin 2-SNAP-25-syntaxin-1a complex	0	4	1
CC	GO:0070069	cytochrome complex	0	3	1
CC	GO:0070083	clathrin-sculpted monoamine transport vesicle membrane	0	2	1
CC	GO:0070110	ciliary neurotrophic factor receptor complex	0	3	1
CC	GO:0070176	DRM complex	0	1	1
CC	GO:0070187	telosome	0	1	1
CC	GO:0070369	beta-catenin-TCF7L2 complex	0	2	1
CC	GO:0070381	endosome to plasma membrane transport vesicle	0	1	1
CC	GO:0070382	exocytic vesicle	0	8	1
CC	GO:0070390	transcription export complex 2	0	3	1
CC	GO:0070418	DNA-dependent protein kinase complex	0	2	1
CC	GO:0070419	nonhomologous end joining complex	0	2	1
CC	GO:0070421	DNA ligase III-XRCC1 complex	0	1	1
CC	GO:0070436	Grb2-EGFR complex	0	2	1
CC	GO:0070449	elongin complex	0	3	1
CC	GO:0070461	SAGA-type complex	0	2	1
CC	GO:0070469	respiratory chain	0	16	1
CC	GO:0070522	ERCC4-ERCC1 complex	0	2	1
CC	GO:0070531	BRCA1-A complex	0	8	1
CC	GO:0070545	PeBoW complex	0	3	1
CC	GO:0070552	BRISC complex	0	5	1
CC	GO:0070557	PCNA-p21 complex	0	3	1
CC	GO:0070578	RISC-loading complex	0	4	1
CC	GO:0070603	SWI/SNF superfamily-type complex	0	1	1
CC	GO:0070618	Grb2-Sos complex	0	1	1
CC	GO:0070652	HAUS complex	0	6	1
CC	GO:0070685	macropinocytic cup	0	1	1
CC	GO:0070688	MLL5-L complex	0	8	1
CC	GO:0070695	FHF complex	0	3	1
CC	GO:0070722	Tle3-Aes complex	0	2	1
CC	GO:0070724	BMP receptor complex	0	1	1
CC	GO:0070743	interleukin-23 complex	0	1	1
CC	GO:0070761	pre-snoRNP complex	0	4	1
CC	GO:0070765	gamma-secretase complex	0	4	1
CC	GO:0070772	PAS complex	0	1	1
CC	GO:0070776	MOZ/MORF histone acetyltransferase complex	0	4	1
CC	GO:0070820	tertiary granule	0	3	1
CC	GO:0070821	tertiary granule membrane	0	3	1
CC	GO:0070822	Sin3-type complex	0	2	1
CC	GO:0070847	core mediator complex	0	6	1
CC	GO:0070852	cell body fiber	0	3	1
CC	GO:0070860	RNA polymerase I core factor complex	0	2	1
CC	GO:0070876	SOSS complex	0	4	1
CC	GO:0070877	microprocessor complex	0	2	1
CC	GO:0070937	CRD-mediated mRNA stability complex	0	11	1
CC	GO:0070938	contractile ring	0	7	1
CC	GO:0070939	Dsl1p complex	0	2	1
CC	GO:0070971	endoplasmic reticulum exit site	0	9	1
CC	GO:0070985	TFIIK complex	0	1	1
CC	GO:0070993	translation preinitiation complex	0	2	1
CC	GO:0071001	U4/U6 snRNP	0	4	1
CC	GO:0071002	U4atac/U6atac snRNP	0	1	1
CC	GO:0071004	U2-type prespliceosome	0	15	1
CC	GO:0071006	U2-type catalytic step 1 spliceosome	0	3	1
CC	GO:0071007	U2-type catalytic step 2 spliceosome	0	1	1
CC	GO:0071008	U2-type post-mRNA release spliceosomal complex	0	2	1
CC	GO:0071010	prespliceosome	0	3	1
CC	GO:0071011	precatalytic spliceosome	0	25	1
CC	GO:0071012	catalytic step 1 spliceosome	0	5	1
CC	GO:0071014	post-mRNA release spliceosomal complex	0	3	1
CC	GO:0071020	post-spliceosomal complex	0	2	1
CC	GO:0071133	alpha9-beta1 integrin-ADAM8 complex	0	1	1
CC	GO:0071141	SMAD protein complex	0	7	1
CC	GO:0071144	SMAD2-SMAD3 protein complex	0	2	1
CC	GO:0071146	SMAD3-SMAD4 protein complex	0	1	1
CC	GO:0071159	NF-kappaB complex	0	3	1
CC	GO:0071203	WASH complex	0	8	1
CC	GO:0071204	histone pre-mRNA 3'end processing complex	0	8	1
CC	GO:0071437	invadopodium	0	5	1
CC	GO:0071438	invadopodium membrane	0	5	1
CC	GO:0071439	clathrin complex	0	4	1
CC	GO:0071458	integral component of cytoplasmic side of endoplasmic reticulum membrane	0	3	1
CC	GO:0071541	eukaryotic translation initiation factor 3 complex, eIF3m	0	5	1
CC	GO:0071546	pi-body	0	11	1
CC	GO:0071547	piP-body	0	7	1
CC	GO:0071556	integral component of lumenal side of endoplasmic reticulum membrane	0	4	1
CC	GO:0071561	nucleus-vacuole junction	0	2	1
CC	GO:0071564	npBAF complex	0	11	1
CC	GO:0071565	nBAF complex	0	13	1
CC	GO:0071595	Nem1-Spo7 phosphatase complex	0	2	1
CC	GO:0071598	neuronal ribonucleoprotein granule	0	10	1
CC	GO:0071665	gamma-catenin-TCF7L2 complex	0	1	1
CC	GO:0071682	endocytic vesicle lumen	0	3	1
CC	GO:0071748	monomeric IgA immunoglobulin complex	0	1	1
CC	GO:0071752	secretory dimeric IgA immunoglobulin complex	0	1	1
CC	GO:0071756	pentameric IgM immunoglobulin complex	0	1	1
CC	GO:0071797	LUBAC complex	0	4	1
CC	GO:0071818	BAT3 complex	0	4	1
CC	GO:0071819	DUBm complex	0	4	1
CC	GO:0071821	FANCM-MHF complex	0	1	1
CC	GO:0071914	prominosome	0	1	1
CC	GO:0071942	XPC complex	0	2	1
CC	GO:0071953	elastic fiber	0	3	1
CC	GO:0071986	Ragulator complex	0	8	1
CC	GO:0072357	PTW/PP1 phosphatase complex	0	7	1
CC	GO:0072487	MSL complex	0	4	1
CC	GO:0072517	host cell viral assembly compartment	0	2	1
CC	GO:0072534	perineuronal net	0	2	1
CC	GO:0072536	interleukin-23 receptor complex	0	2	1
CC	GO:0072546	ER membrane protein complex	0	10	1
CC	GO:0072557	IPAF inflammasome complex	0	3	1
CC	GO:0072558	NLRP1 inflammasome complex	0	1	1
CC	GO:0072559	NLRP3 inflammasome complex	0	5	1
CC	GO:0072563	endothelial microparticle	0	2	1
CC	GO:0072589	box H/ACA scaRNP complex	0	3	1
CC	GO:0072669	tRNA-splicing ligase complex	0	7	1
CC	GO:0072686	mitotic spindle	0	34	1
CC	GO:0072687	meiotic spindle	0	5	1
CC	GO:0080008	Cul4-RING ubiquitin ligase complex	0	12	1
CC	GO:0090498	extrinsic component of Golgi membrane	0	3	1
CC	GO:0090533	cation-transporting ATPase complex	0	1	1
CC	GO:0090537	CERF complex	0	1	1
CC	GO:0090543	Flemming body	0	8	1
CC	GO:0090544	BAF-type complex	0	5	1
CC	GO:0097038	perinuclear endoplasmic reticulum	0	9	1
CC	GO:0097057	TRAF2-GSTP1 complex	0	2	1
CC	GO:0097058	CRLF-CLCF1 complex	0	2	1
CC	GO:0097059	CNTFR-CLCF1 complex	0	2	1
CC	GO:0097136	Bcl-2 family protein complex	0	2	1
CC	GO:0097140	BIM-BCL-xl complex	0	2	1
CC	GO:0097141	BIM-BCL-2 complex	0	2	1
CC	GO:0097144	BAX complex	0	1	1
CC	GO:0097149	centralspindlin complex	0	2	1
CC	GO:0097165	nuclear stress granule	0	2	1
CC	GO:0097169	AIM2 inflammasome complex	0	4	1
CC	GO:0097181	protein C inhibitor-coagulation factor V complex	0	1	1
CC	GO:0097182	protein C inhibitor-coagulation factor Xa complex	0	1	1
CC	GO:0097183	protein C inhibitor-coagulation factor XI complex	0	1	1
CC	GO:0097196	Shu complex	0	1	1
CC	GO:0097197	tetraspanin-enriched microdomain	0	7	1
CC	GO:0097208	alveolar lamellar body	0	4	1
CC	GO:0097224	sperm connecting piece	0	1	1
CC	GO:0097226	sperm mitochondrial sheath	0	1	1
CC	GO:0097227	sperm annulus	0	1	1
CC	GO:0097228	sperm principal piece	0	19	1
CC	GO:0097229	sperm end piece	0	1	1
CC	GO:0097233	alveolar lamellar body membrane	0	2	1
CC	GO:0097249	mitochondrial respiratory chain supercomplex	0	1	1
CC	GO:0097342	ripoptosome	0	8	1
CC	GO:0097361	CIA complex	0	3	1
CC	GO:0097362	MCM8-MCM9 complex	0	2	1
CC	GO:0097381	photoreceptor disc membrane	0	9	1
CC	GO:0097386	glial cell projection	0	1	1
CC	GO:0097418	neurofibrillary tangle	0	4	1
CC	GO:0097422	tubular endosome	0	4	1
CC	GO:0097431	mitotic spindle pole	0	4	1
CC	GO:0097433	dense body	0	7	1
CC	GO:0097440	apical dendrite	0	7	1
CC	GO:0097441	basilar dendrite	0	1	1
CC	GO:0097443	sorting endosome	0	2	1
CC	GO:0097449	astrocyte projection	0	6	1
CC	GO:0097450	astrocyte end-foot	0	1	1
CC	GO:0097451	glial limiting end-foot	0	2	1
CC	GO:0097452	GAIT complex	0	6	1
CC	GO:0097453	mesaxon	0	1	1
CC	GO:0097454	Schwann cell microvillus	0	1	1
CC	GO:0097458	neuron part	0	1	1
CC	GO:0097487	multivesicular body, internal vesicle	0	1	1
CC	GO:0097489	multivesicular body, internal vesicle lumen	0	1	1
CC	GO:0097504	Gemini of coiled bodies	0	7	1
CC	GO:0097505	Rad6-Rad18 complex	0	1	1
CC	GO:0097513	myosin II filament	0	7	1
CC	GO:0097524	sperm plasma membrane	0	1	1
CC	GO:0097526	spliceosomal tri-snRNP complex	0	3	1
CC	GO:0097539	ciliary transition fiber	0	3	1
CC	GO:0097541	axonemal basal plate	0	1	1
CC	GO:0097542	ciliary tip	0	15	1
CC	GO:0098536	deuterosome	0	2	1
CC	GO:0098554	cytoplasmic side of endoplasmic reticulum membrane	0	2	1
CC	GO:0098556	cytoplasmic side of rough endoplasmic reticulum membrane	0	1	1
CC	GO:0098559	cytoplasmic side of early endosome membrane	0	2	1
CC	GO:0098588	bounding membrane of organelle	0	10	1
CC	GO:0098589	membrane region	0	1	1
CC	GO:0098592	cytoplasmic side of apical plasma membrane	0	2	1
CC	GO:1902494	catalytic complex	0	1	1
CC	GO:1902495	transmembrane transporter complex	0	5	1
CC	GO:1902554	serine/threonine protein kinase complex	0	2	1
CC	GO:1902560	GMP reductase complex	0	2	1
CC	GO:1902636	kinociliary basal body	0	1	1
CC	GO:1902711	GABA-A receptor complex	0	14	1
CC	GO:1990005	granular vesicle	0	1	1
CC	GO:1990008	neurosecretory vesicle	0	1	1
CC	GO:1990023	mitotic spindle midzone	0	4	1
CC	GO:1990031	pinceau fiber	0	2	1
CC	GO:1990032	parallel fiber	0	1	1
CC	GO:1990037	Lewy body core	0	1	1
CC	GO:1990075	periciliary membrane compartment	0	3	1
CC	GO:1990077	primosome complex	0	4	1
CC	GO:1990111	spermatoproteasome complex	0	6	1
CC	GO:1990130	Iml1 complex	0	4	1
CC	GO:1990131	Gtr1-Gtr2 GTPase complex	0	4	1
CC	GO:1990234	transferase complex	0	6	1
CC	GO:1990246	uniplex complex	0	6	1
BP	GO:0055114	oxidation-reduction process	56	536	7.5075e-11
BP	GO:0055010	ventricular cardiac muscle tissue morphogenesis	10	25	1.05247e-05
BP	GO:0060048	cardiac muscle contraction	10	28	2.58181e-05
BP	GO:0030049	muscle filament sliding	9	22	2.69152e-05
BP	GO:0017144	drug metabolic process	5	10	0.0113978
BP	GO:0055009	atrial cardiac muscle tissue morphogenesis	5	10	0.0113978
BP	GO:0030154	cell differentiation	18	175	0.0164581
BP	GO:0042572	retinol metabolic process	6	18	0.0164581
BP	GO:0035914	skeletal muscle cell differentiation	8	40	0.0315781
BP	GO:0006559	L-phenylalanine catabolic process	4	7	0.0315781
BP	GO:0002026	regulation of the force of heart contraction	5	14	0.0406852
BP	GO:0014883	transition between fast and slow fiber	5	14	0.0406852
BP	GO:0060009	Sertoli cell development	4	8	0.0473483
BP	GO:0043691	reverse cholesterol transport	5	15	0.050933
BP	GO:0002021	response to dietary excess	4	9	0.0674908
BP	GO:0071294	cellular response to zinc ion	4	9	0.0674908
BP	GO:0055098	response to low-density lipoprotein particle	3	4	0.0682833
BP	GO:0043401	steroid hormone mediated signaling pathway	9	61	0.0682833
BP	GO:0045214	sarcomere organization	6	27	0.0820734
BP	GO:0050873	brown fat cell differentiation	6	27	0.0820734
BP	GO:0033700	phospholipid efflux	4	10	0.0835316
BP	GO:0060412	ventricular septum morphogenesis	5	19	0.104066
BP	GO:0015793	glycerol transport	4	11	0.104066
BP	GO:0030212	hyaluronan metabolic process	3	5	0.104066
BP	GO:0032489	regulation of Cdc42 protein signal transduction	3	5	0.104066
BP	GO:0034384	high-density lipoprotein particle clearance	3	5	0.104066
BP	GO:0050805	negative regulation of synaptic transmission	3	5	0.104066
BP	GO:0071918	urea transmembrane transport	3	5	0.104066
BP	GO:0010875	positive regulation of cholesterol efflux	4	12	0.121155
BP	GO:0033574	response to testosterone	4	12	0.121155
BP	GO:0050872	white fat cell differentiation	4	12	0.121155
BP	GO:0007389	pattern specification process	5	21	0.121155
BP	GO:0009058	biosynthetic process	5	21	0.121155
BP	GO:0045662	negative regulation of myoblast differentiation	5	21	0.121155
BP	GO:0008344	adult locomotory behavior	7	44	0.12212
BP	GO:0031076	embryonic camera-type eye development	3	6	0.149706
BP	GO:0043303	mast cell degranulation	3	6	0.149706
BP	GO:0060054	positive regulation of epithelial cell proliferation involved in wound healing	3	6	0.149706
BP	GO:0009992	cellular water homeostasis	4	14	0.179975
BP	GO:0019432	triglyceride biosynthetic process	5	24	0.179975
BP	GO:0046718	viral entry into host cell	5	24	0.179975
BP	GO:0008217	regulation of blood pressure	6	36	0.179975
BP	GO:0001980	regulation of systemic arterial blood pressure by ischemic conditions	2	2	0.179975
BP	GO:0002551	mast cell chemotaxis	2	2	0.179975
BP	GO:0006166	purine ribonucleoside salvage	2	2	0.179975
BP	GO:0006942	regulation of striated muscle contraction	2	2	0.179975
BP	GO:0007522	visceral muscle development	2	2	0.179975
BP	GO:0009258	10-formyltetrahydrofolate catabolic process	2	2	0.179975
BP	GO:0009804	coumarin metabolic process	2	2	0.179975
BP	GO:0015837	amine transport	2	2	0.179975
BP	GO:0032762	mast cell cytokine production	2	2	0.179975
BP	GO:0070384	Harderian gland development	2	2	0.179975
BP	GO:0009308	amine metabolic process	3	7	0.179975
BP	GO:0033189	response to vitamin A	3	7	0.179975
BP	GO:0030308	negative regulation of cell growth	10	97	0.1853
BP	GO:0006094	gluconeogenesis	5	26	0.208306
BP	GO:0042593	glucose homeostasis	9	83	0.219139
BP	GO:0060070	canonical Wnt signaling pathway	6	39	0.225172
BP	GO:0045600	positive regulation of fat cell differentiation	6	40	0.253008
BP	GO:0000038	very long-chain fatty acid metabolic process	3	8	0.253008
BP	GO:0006635	fatty acid beta-oxidation	5	28	0.271023
BP	GO:0008203	cholesterol metabolic process	6	41	0.27502
BP	GO:0006730	one-carbon metabolic process	4	18	0.317583
BP	GO:0046034	ATP metabolic process	4	18	0.317583
BP	GO:0006090	pyruvate metabolic process	3	9	0.317583
BP	GO:0034380	high-density lipoprotein particle assembly	3	9	0.317583
BP	GO:0035414	negative regulation of catenin import into nucleus	3	9	0.317583
BP	GO:0048384	retinoic acid receptor signaling pathway	3	9	0.317583
BP	GO:0055091	phospholipid homeostasis	3	9	0.317583
BP	GO:1901017	negative regulation of potassium ion transmembrane transporter activity	3	9	0.317583
BP	GO:0030522	intracellular receptor signaling pathway	5	30	0.320303
BP	GO:0001764	neuron migration	9	92	0.331041
BP	GO:0045747	positive regulation of Notch signaling pathway	4	19	0.331041
BP	GO:0002790	peptide secretion	2	3	0.331041
BP	GO:0003253	cardiac neural crest cell migration involved in outflow tract morphogenesis	2	3	0.331041
BP	GO:0010159	specification of organ position	2	3	0.331041
BP	GO:0010916	negative regulation of very-low-density lipoprotein particle clearance	2	3	0.331041
BP	GO:0010940	positive regulation of necrotic cell death	2	3	0.331041
BP	GO:0019074	viral RNA genome packaging	2	3	0.331041
BP	GO:0032385	positive regulation of intracellular cholesterol transport	2	3	0.331041
BP	GO:0034382	chylomicron remnant clearance	2	3	0.331041
BP	GO:0042693	muscle cell fate commitment	2	3	0.331041
BP	GO:0050702	interleukin-1 beta secretion	2	3	0.331041
BP	GO:0060420	regulation of heart growth	2	3	0.331041
BP	GO:0072014	proximal tubule development	2	3	0.331041
BP	GO:0006937	regulation of muscle contraction	3	10	0.352347
BP	GO:0014067	negative regulation of phosphatidylinositol 3-kinase signaling	3	10	0.352347
BP	GO:0045598	regulation of fat cell differentiation	3	10	0.352347
BP	GO:0090002	establishment of protein localization to plasma membrane	4	20	0.352381
BP	GO:0009636	response to toxic substance	7	62	0.371311
BP	GO:0035019	somatic stem cell maintenance	6	47	0.376495
BP	GO:0042632	cholesterol homeostasis	6	47	0.376495
BP	GO:0007271	synaptic transmission, cholinergic	4	21	0.40615
BP	GO:0000122	negative regulation of transcription from RNA polymerase II promoter	31	582	0.417295
BP	GO:0032780	negative regulation of ATPase activity	3	11	0.438173
BP	GO:0007519	skeletal muscle tissue development	6	49	0.445291
BP	GO:0060021	palate development	7	65	0.449256
BP	GO:0032526	response to retinoic acid	5	35	0.463573
BP	GO:0009566	fertilization	5	36	0.466805
BP	GO:0048662	negative regulation of smooth muscle cell proliferation	4	23	0.466805
BP	GO:0001953	negative regulation of cell-matrix adhesion	3	12	0.466805
BP	GO:0042761	very long-chain fatty acid biosynthetic process	3	12	0.466805
BP	GO:0045944	positive regulation of transcription from RNA polymerase II promoter	41	846	0.466805
BP	GO:0006068	ethanol catabolic process	2	4	0.466805
BP	GO:0006564	L-serine biosynthetic process	2	4	0.466805
BP	GO:0006729	tetrahydrobiopterin biosynthetic process	2	4	0.466805
BP	GO:0007144	female meiosis I	2	4	0.466805
BP	GO:0009052	pentose-phosphate shunt, non-oxidative branch	2	4	0.466805
BP	GO:0010871	negative regulation of receptor biosynthetic process	2	4	0.466805
BP	GO:0021615	glossopharyngeal nerve morphogenesis	2	4	0.466805
BP	GO:0034626	fatty acid elongation, polyunsaturated fatty acid	2	4	0.466805
BP	GO:0038031	non-canonical Wnt signaling pathway via JNK cascade	2	4	0.466805
BP	GO:0042573	retinoic acid metabolic process	2	4	0.466805
BP	GO:0044791	positive regulation by host of viral release from host cell	2	4	0.466805
BP	GO:0060363	cranial suture morphogenesis	2	4	0.466805
BP	GO:0070309	lens fiber cell morphogenesis	2	4	0.466805
BP	GO:2001137	positive regulation of endocytic recycling	2	4	0.466805
BP	GO:0042752	regulation of circadian rhythm	5	37	0.486461
BP	GO:0030878	thyroid gland development	4	24	0.518039
BP	GO:0071300	cellular response to retinoic acid	6	53	0.520987
BP	GO:0007548	sex differentiation	3	13	0.550327
BP	GO:0007603	phototransduction, visible light	3	13	0.550327
BP	GO:0010812	negative regulation of cell-substrate adhesion	3	13	0.550327
BP	GO:0019835	cytolysis	3	13	0.550327
BP	GO:0023014	signal transduction by phosphorylation	4	25	0.566945
BP	GO:0035094	response to nicotine	4	25	0.566945
BP	GO:0051384	response to glucocorticoid	5	39	0.566945
BP	GO:0007274	neuromuscular synaptic transmission	4	26	0.587336
BP	GO:0003009	skeletal muscle contraction	3	14	0.587336
BP	GO:0019433	triglyceride catabolic process	3	14	0.587336
BP	GO:0032480	negative regulation of type I interferon production	3	14	0.587336
BP	GO:0055003	cardiac myofibril assembly	3	14	0.587336
BP	GO:0043085	positive regulation of catalytic activity	5	41	0.587336
BP	GO:0051289	protein homotetramerization	5	41	0.587336
BP	GO:0002082	regulation of oxidative phosphorylation	2	5	0.587336
BP	GO:0002674	negative regulation of acute inflammatory response	2	5	0.587336
BP	GO:0003181	atrioventricular valve morphogenesis	2	5	0.587336
BP	GO:0006693	prostaglandin metabolic process	2	5	0.587336
BP	GO:0010564	regulation of cell cycle process	2	5	0.587336
BP	GO:0015909	long-chain fatty acid transport	2	5	0.587336
BP	GO:0019439	aromatic compound catabolic process	2	5	0.587336
BP	GO:0030643	cellular phosphate ion homeostasis	2	5	0.587336
BP	GO:0033762	response to glucagon	2	5	0.587336
BP	GO:0035461	vitamin transmembrane transport	2	5	0.587336
BP	GO:0043268	positive regulation of potassium ion transport	2	5	0.587336
BP	GO:0043462	regulation of ATPase activity	2	5	0.587336
BP	GO:0060155	platelet dense granule organization	2	5	0.587336
BP	GO:0070245	positive regulation of thymocyte apoptotic process	2	5	0.587336
BP	GO:0071504	cellular response to heparin	2	5	0.587336
BP	GO:1901029	negative regulation of mitochondrial outer membrane permeabilization involved in apoptotic signaling pathway	2	5	0.587336
BP	GO:1902430	negative regulation of beta-amyloid formation	2	5	0.587336
BP	GO:2000189	positive regulation of cholesterol homeostasis	2	5	0.587336
BP	GO:0006461	protein complex assembly	5	42	0.643846
BP	GO:0030539	male genitalia development	3	15	0.668043
BP	GO:0032720	negative regulation of tumor necrosis factor production	4	28	0.668043
BP	GO:0051591	response to cAMP	4	28	0.668043
BP	GO:0006629	lipid metabolic process	5	43	0.668043
BP	GO:0006633	fatty acid biosynthetic process	4	29	0.668043
BP	GO:0030819	positive regulation of cAMP biosynthetic process	4	29	0.668043
BP	GO:0042476	odontogenesis	3	16	0.668043
BP	GO:0070328	triglyceride homeostasis	3	16	0.668043
BP	GO:0003203	endocardial cushion morphogenesis	2	6	0.668043
BP	GO:0009313	oligosaccharide catabolic process	2	6	0.668043
BP	GO:0019367	fatty acid elongation, saturated fatty acid	2	6	0.668043
BP	GO:0032348	negative regulation of aldosterone biosynthetic process	2	6	0.668043
BP	GO:0032367	intracellular cholesterol transport	2	6	0.668043
BP	GO:0034616	response to laminar fluid shear stress	2	6	0.668043
BP	GO:0038027	apolipoprotein A-I-mediated signaling pathway	2	6	0.668043
BP	GO:0043654	recognition of apoptotic cell	2	6	0.668043
BP	GO:0051926	negative regulation of calcium ion transport	2	6	0.668043
BP	GO:0060253	negative regulation of glial cell proliferation	2	6	0.668043
BP	GO:0070295	renal water absorption	2	6	0.668043
BP	GO:2000065	negative regulation of cortisol biosynthetic process	2	6	0.668043
BP	GO:0006936	muscle contraction	4	30	0.668043
BP	GO:0050714	positive regulation of protein secretion	4	30	0.668043
BP	GO:0006883	cellular sodium ion homeostasis	3	17	0.668043
BP	GO:0033344	cholesterol efflux	3	17	0.668043
BP	GO:0050910	detection of mechanical stimulus involved in sensory perception of sound	3	17	0.668043
BP	GO:0005975	carbohydrate metabolic process	8	102	0.668043
BP	GO:0008285	negative regulation of cell proliferation	16	276	0.668043
BP	GO:0006805	xenobiotic metabolic process	5	48	0.668043
BP	GO:0032868	response to insulin	4	32	0.668043
BP	GO:0042542	response to hydrogen peroxide	4	32	0.668043
BP	GO:0006909	phagocytosis	3	18	0.668043
BP	GO:0015914	phospholipid transport	3	18	0.668043
BP	GO:0021510	spinal cord development	3	18	0.668043
BP	GO:0006874	cellular calcium ion homeostasis	6	66	0.668043
BP	GO:0006689	ganglioside catabolic process	2	7	0.668043
BP	GO:0019752	carboxylic acid metabolic process	2	7	0.668043
BP	GO:0019934	cGMP-mediated signaling	2	7	0.668043
BP	GO:0030240	skeletal muscle thin filament assembly	2	7	0.668043
BP	GO:0042574	retinal metabolic process	2	7	0.668043
BP	GO:0045639	positive regulation of myeloid cell differentiation	2	7	0.668043
BP	GO:0045723	positive regulation of fatty acid biosynthetic process	2	7	0.668043
BP	GO:0046889	positive regulation of lipid biosynthetic process	2	7	0.668043
BP	GO:0050810	regulation of steroid biosynthetic process	2	7	0.668043
BP	GO:0051901	positive regulation of mitochondrial depolarization	2	7	0.668043
BP	GO:0085029	extracellular matrix assembly	2	7	0.668043
BP	GO:0090244	Wnt signaling pathway involved in somitogenesis	2	7	0.668043
BP	GO:0071222	cellular response to lipopolysaccharide	6	67	0.668043
BP	GO:0008206	bile acid metabolic process	3	19	0.668043
BP	GO:0009880	embryonic pattern specification	3	19	0.668043
BP	GO:0019915	lipid storage	3	20	0.668043
BP	GO:0050727	regulation of inflammatory response	4	35	0.668043
BP	GO:0000712	resolution of meiotic recombination intermediates	2	8	0.668043
BP	GO:0006636	unsaturated fatty acid biosynthetic process	2	8	0.668043
BP	GO:0006940	regulation of smooth muscle contraction	2	8	0.668043
BP	GO:0009142	nucleoside triphosphate biosynthetic process	2	8	0.668043
BP	GO:0010518	positive regulation of phospholipase activity	2	8	0.668043
BP	GO:0010870	positive regulation of receptor biosynthetic process	2	8	0.668043
BP	GO:0035338	long-chain fatty-acyl-CoA biosynthetic process	2	8	0.668043
BP	GO:0036376	sodium ion export from cell	2	8	0.668043
BP	GO:0045719	negative regulation of glycogen biosynthetic process	2	8	0.668043
BP	GO:0045822	negative regulation of heart contraction	2	8	0.668043
BP	GO:0050710	negative regulation of cytokine secretion	2	8	0.668043
BP	GO:0051604	protein maturation	2	8	0.668043
BP	GO:0055119	relaxation of cardiac muscle	2	8	0.668043
BP	GO:0097178	ruffle assembly	2	8	0.668043
BP	GO:0030324	lung development	6	71	0.668043
BP	GO:0045732	positive regulation of protein catabolic process	5	53	0.668043
BP	GO:0055085	transmembrane transport	11	177	0.668043
BP	GO:0051091	positive regulation of sequence-specific DNA binding transcription factor activity	6	72	0.668043
BP	GO:0001892	embryonic placenta development	3	21	0.668043
BP	GO:0030509	BMP signaling pathway	5	54	0.668043
BP	GO:0001525	angiogenesis	9	135	0.668043
BP	GO:0007157	heterophilic cell-cell adhesion	4	37	0.668043
BP	GO:0048704	embryonic skeletal system morphogenesis	4	37	0.668043
BP	GO:0006954	inflammatory response	11	180	0.668043
BP	GO:0007160	cell-matrix adhesion	5	55	0.668043
BP	GO:0043433	negative regulation of sequence-specific DNA binding transcription factor activity	5	55	0.668043
BP	GO:0006497	protein lipidation	2	9	0.668043
BP	GO:0006707	cholesterol catabolic process	2	9	0.668043
BP	GO:0006957	complement activation, alternative pathway	2	9	0.668043
BP	GO:0016024	CDP-diacylglycerol biosynthetic process	2	9	0.668043
BP	GO:0021954	central nervous system neuron development	2	9	0.668043
BP	GO:0045580	regulation of T cell differentiation	2	9	0.668043
BP	GO:0048739	cardiac muscle fiber development	2	9	0.668043
BP	GO:0071391	cellular response to estrogen stimulus	2	9	0.668043
BP	GO:2000279	negative regulation of DNA biosynthetic process	2	9	0.668043
BP	GO:2000773	negative regulation of cellular senescence	2	9	0.668043
BP	GO:0001502	cartilage condensation	3	22	0.668043
BP	GO:0006833	water transport	3	22	0.668043
BP	GO:0045332	phospholipid translocation	3	22	0.668043
BP	GO:0000097	sulfur amino acid biosynthetic process	1	1	0.668043
BP	GO:0000725	recombinational repair	1	1	0.668043
BP	GO:0001519	peptide amidation	1	1	0.668043
BP	GO:0002041	intussusceptive angiogenesis	1	1	0.668043
BP	GO:0002194	hepatocyte cell migration	1	1	0.668043
BP	GO:0002371	dendritic cell cytokine production	1	1	0.668043
BP	GO:0002683	negative regulation of immune system process	1	1	0.668043
BP	GO:0002718	regulation of cytokine production involved in immune response	1	1	0.668043
BP	GO:0003013	circulatory system process	1	1	0.668043
BP	GO:0003051	angiotensin-mediated drinking behavior	1	1	0.668043
BP	GO:0003096	renal sodium ion transport	1	1	0.668043
BP	GO:0003167	atrioventricular bundle cell differentiation	1	1	0.668043
BP	GO:0003171	atrioventricular valve development	1	1	0.668043
BP	GO:0003188	heart valve formation	1	1	0.668043
BP	GO:0003415	chondrocyte hypertrophy	1	1	0.668043
BP	GO:0003421	growth plate cartilage axis specification	1	1	0.668043
BP	GO:0005999	xylulose biosynthetic process	1	1	0.668043
BP	GO:0006040	amino sugar metabolic process	1	1	0.668043
BP	GO:0006051	N-acetylmannosamine metabolic process	1	1	0.668043
BP	GO:0006285	base-excision repair, AP site formation	1	1	0.668043
BP	GO:0006591	ornithine metabolic process	1	1	0.668043
BP	GO:0006613	cotranslational protein targeting to membrane	1	1	0.668043
BP	GO:0006843	mitochondrial citrate transport	1	1	0.668043
BP	GO:0006984	ER-nucleus signaling pathway	1	1	0.668043
BP	GO:0007402	ganglion mother cell fate determination	1	1	0.668043
BP	GO:0007431	salivary gland development	1	1	0.668043
BP	GO:0007624	ultradian rhythm	1	1	0.668043
BP	GO:0008052	sensory organ boundary specification	1	1	0.668043
BP	GO:0009108	coenzyme biosynthetic process	1	1	0.668043
BP	GO:0010266	response to vitamin B1	1	1	0.668043
BP	GO:0010894	negative regulation of steroid biosynthetic process	1	1	0.668043
BP	GO:0014034	neural crest cell fate commitment	1	1	0.668043
BP	GO:0014734	skeletal muscle hypertrophy	1	1	0.668043
BP	GO:0016095	polyprenol catabolic process	1	1	0.668043
BP	GO:0018272	protein-pyridoxal-5-phosphate linkage via peptidyl-N6-pyridoxal phosphate-L-lysine	1	1	0.668043
BP	GO:0019100	male germ-line sex determination	1	1	0.668043
BP	GO:0019322	pentose biosynthetic process	1	1	0.668043
BP	GO:0019481	L-alanine catabolic process, by transamination	1	1	0.668043
BP	GO:0019521	D-gluconate metabolic process	1	1	0.668043
BP	GO:0019674	NAD metabolic process	1	1	0.668043
BP	GO:0021546	rhombomere development	1	1	0.668043
BP	GO:0021763	subthalamic nucleus development	1	1	0.668043
BP	GO:0030641	regulation of cellular pH	1	1	0.668043
BP	GO:0030852	regulation of granulocyte differentiation	1	1	0.668043
BP	GO:0031109	microtubule polymerization or depolymerization	1	1	0.668043
BP	GO:0031444	slow-twitch skeletal muscle fiber contraction	1	1	0.668043
BP	GO:0031930	mitochondria-nucleus signaling pathway	1	1	0.668043
BP	GO:0032244	positive regulation of nucleoside transport	1	1	0.668043
BP	GO:0032374	regulation of cholesterol transport	1	1	0.668043
BP	GO:0032375	negative regulation of cholesterol transport	1	1	0.668043
BP	GO:0032414	positive regulation of ion transmembrane transporter activity	1	1	0.668043
BP	GO:0032431	activation of phospholipase A2 activity	1	1	0.668043
BP	GO:0032805	positive regulation of low-density lipoprotein particle receptor catabolic process	1	1	0.668043
BP	GO:0032900	negative regulation of neurotrophin production	1	1	0.668043
BP	GO:0032918	spermidine acetylation	1	1	0.668043
BP	GO:0032919	spermine acetylation	1	1	0.668043
BP	GO:0032920	putrescine acetylation	1	1	0.668043
BP	GO:0033274	response to vitamin B2	1	1	0.668043
BP	GO:0033292	T-tubule organization	1	1	0.668043
BP	GO:0033604	negative regulation of catecholamine secretion	1	1	0.668043
BP	GO:0034148	negative regulation of toll-like receptor 5 signaling pathway	1	1	0.668043
BP	GO:0034371	chylomicron remodeling	1	1	0.668043
BP	GO:0034635	glutathione transport	1	1	0.668043
BP	GO:0035349	coenzyme A transmembrane transport	1	1	0.668043
BP	GO:0035350	FAD transmembrane transport	1	1	0.668043
BP	GO:0035622	intrahepatic bile duct development	1	1	0.668043
BP	GO:0035696	monocyte extravasation	1	1	0.668043
BP	GO:0035886	vascular smooth muscle cell differentiation	1	1	0.668043
BP	GO:0036111	very long-chain fatty-acyl-CoA metabolic process	1	1	0.668043
BP	GO:0036112	medium-chain fatty-acyl-CoA metabolic process	1	1	0.668043
BP	GO:0036153	triglyceride acyl-chain remodeling	1	1	0.668043
BP	GO:0036270	response to diuretic	1	1	0.668043
BP	GO:0038093	Fc receptor signaling pathway	1	1	0.668043
BP	GO:0038133	ERBB2-ERBB3 signaling pathway	1	1	0.668043
BP	GO:0038194	thyroid-stimulating hormone signaling pathway	1	1	0.668043
BP	GO:0038203	TORC2 signaling	1	1	0.668043
BP	GO:0040040	thermosensory behavior	1	1	0.668043
BP	GO:0042219	cellular modified amino acid catabolic process	1	1	0.668043
BP	GO:0042323	negative regulation of circadian sleep/wake cycle, non-REM sleep	1	1	0.668043
BP	GO:0042360	vitamin E metabolic process	1	1	0.668043
BP	GO:0042412	taurine biosynthetic process	1	1	0.668043
BP	GO:0042558	pteridine-containing compound metabolic process	1	1	0.668043
BP	GO:0042666	negative regulation of ectodermal cell fate specification	1	1	0.668043
BP	GO:0042694	muscle cell fate specification	1	1	0.668043
BP	GO:0042737	drug catabolic process	1	1	0.668043
BP	GO:0044062	regulation of excretion	1	1	0.668043
BP	GO:0044275	cellular carbohydrate catabolic process	1	1	0.668043
BP	GO:0044406	adhesion to host	1	1	0.668043
BP	GO:0044524	protein sulfhydration	1	1	0.668043
BP	GO:0044794	positive regulation by host of viral process	1	1	0.668043
BP	GO:0044795	trans-Golgi network to recycling endosome transport	1	1	0.668043
BP	GO:0045007	depurination	1	1	0.668043
BP	GO:0045053	protein retention in Golgi apparatus	1	1	0.668043
BP	GO:0045645	positive regulation of eosinophil differentiation	1	1	0.668043
BP	GO:0045713	low-density lipoprotein particle receptor biosynthetic process	1	1	0.668043
BP	GO:0045922	negative regulation of fatty acid metabolic process	1	1	0.668043
BP	GO:0045932	negative regulation of muscle contraction	1	1	0.668043
BP	GO:0045939	negative regulation of steroid metabolic process	1	1	0.668043
BP	GO:0045940	positive regulation of steroid metabolic process	1	1	0.668043
BP	GO:0045977	positive regulation of mitotic cell cycle, embryonic	1	1	0.668043
BP	GO:0046100	hypoxanthine metabolic process	1	1	0.668043
BP	GO:0046204	nor-spermidine metabolic process	1	1	0.668043
BP	GO:0046272	stilbene catabolic process	1	1	0.668043
BP	GO:0046355	mannan catabolic process	1	1	0.668043
BP	GO:0046475	glycerophospholipid catabolic process	1	1	0.668043
BP	GO:0046629	gamma-delta T cell activation	1	1	0.668043
BP	GO:0046654	tetrahydrofolate biosynthetic process	1	1	0.668043
BP	GO:0046689	response to mercury ion	1	1	0.668043
BP	GO:0046717	acid secretion	1	1	0.668043
BP	GO:0046900	tetrahydrofolylpolyglutamate metabolic process	1	1	0.668043
BP	GO:0048749	compound eye development	1	1	0.668043
BP	GO:0050677	positive regulation of urothelial cell proliferation	1	1	0.668043
BP	GO:0050928	negative regulation of positive chemotaxis	1	1	0.668043
BP	GO:0051651	maintenance of location in cell	1	1	0.668043
BP	GO:0051695	actin filament uncapping	1	1	0.668043
BP	GO:0051866	general adaptation syndrome	1	1	0.668043
BP	GO:0055002	striated muscle cell development	1	1	0.668043
BP	GO:0060086	circadian temperature homeostasis	1	1	0.668043
BP	GO:0060127	prolactin secreting cell differentiation	1	1	0.668043
BP	GO:0060436	bronchiole morphogenesis	1	1	0.668043
BP	GO:0060460	left lung morphogenesis	1	1	0.668043
BP	GO:0060496	mesenchymal-epithelial cell signaling involved in lung development	1	1	0.668043
BP	GO:0060517	epithelial cell proliferation involved in prostatic bud elongation	1	1	0.668043
BP	GO:0060578	superior vena cava morphogenesis	1	1	0.668043
BP	GO:0060694	regulation of cholesterol transporter activity	1	1	0.668043
BP	GO:0060696	regulation of phospholipid catabolic process	1	1	0.668043
BP	GO:0060697	positive regulation of phospholipid catabolic process	1	1	0.668043
BP	GO:0060734	regulation of eIF2 alpha phosphorylation by endoplasmic reticulum stress	1	1	0.668043
BP	GO:0060784	regulation of cell proliferation involved in tissue homeostasis	1	1	0.668043
BP	GO:0060879	semicircular canal fusion	1	1	0.668043
BP	GO:0061046	regulation of branching involved in lung morphogenesis	1	1	0.668043
BP	GO:0061106	negative regulation of stomach neuroendocrine cell differentiation	1	1	0.668043
BP	GO:0061114	branching involved in pancreas morphogenesis	1	1	0.668043
BP	GO:0061115	lung proximal/distal axis specification	1	1	0.668043
BP	GO:0061301	cerebellum vasculature morphogenesis	1	1	0.668043
BP	GO:0061394	regulation of transcription from RNA polymerase II promoter in response to arsenic-containing substance	1	1	0.668043
BP	GO:0070075	tear secretion	1	1	0.668043
BP	GO:0070352	positive regulation of white fat cell proliferation	1	1	0.668043
BP	GO:0070429	negative regulation of nucleotide-binding oligomerization domain containing 1 signaling pathway	1	1	0.668043
BP	GO:0070814	hydrogen sulfide biosynthetic process	1	1	0.668043
BP	GO:0070859	positive regulation of bile acid biosynthetic process	1	1	0.668043
BP	GO:0071071	regulation of phospholipid biosynthetic process	1	1	0.668043
BP	GO:0071624	positive regulation of granulocyte chemotaxis	1	1	0.668043
BP	GO:0072012	glomerulus vasculature development	1	1	0.668043
BP	GO:0072049	comma-shaped body morphogenesis	1	1	0.668043
BP	GO:0072050	S-shaped body morphogenesis	1	1	0.668043
BP	GO:0072086	specification of loop of Henle identity	1	1	0.668043
BP	GO:0072141	renal interstitial cell development	1	1	0.668043
BP	GO:0072197	ureter morphogenesis	1	1	0.668043
BP	GO:0072282	metanephric nephron tubule morphogenesis	1	1	0.668043
BP	GO:0072573	tolerance induction to lipopolysaccharide	1	1	0.668043
BP	GO:0072666	establishment of protein localization to vacuole	1	1	0.668043
BP	GO:0072672	neutrophil extravasation	1	1	0.668043
BP	GO:0080121	AMP transport	1	1	0.668043
BP	GO:0086023	adrenergic receptor signaling pathway involved in heart process	1	1	0.668043
BP	GO:0090212	negative regulation of establishment of blood-brain barrier	1	1	0.668043
BP	GO:0090246	convergent extension involved in somitogenesis	1	1	0.668043
BP	GO:0090425	acinar cell differentiation	1	1	0.668043
BP	GO:0097291	renal phosphate ion absorption	1	1	0.668043
BP	GO:0097326	melanocyte adhesion	1	1	0.668043
BP	GO:1900453	negative regulation of long term synaptic depression	1	1	0.668043
BP	GO:1901373	lipid hydroperoxide transport	1	1	0.668043
BP	GO:1901383	negative regulation of chorionic trophoblast cell proliferation	1	1	0.668043
BP	GO:1901558	response to metformin	1	1	0.668043
BP	GO:1901586	negative regulation of acid-sensing ion channel activity	1	1	0.668043
BP	GO:1901627	negative regulation of postsynaptic membrane organization	1	1	0.668043
BP	GO:1901628	positive regulation of postsynaptic membrane organization	1	1	0.668043
BP	GO:1901630	negative regulation of presynaptic membrane organization	1	1	0.668043
BP	GO:1901631	positive regulation of presynaptic membrane organization	1	1	0.668043
BP	GO:1901860	positive regulation of mitochondrial DNA metabolic process	1	1	0.668043
BP	GO:1901863	positive regulation of muscle tissue development	1	1	0.668043
BP	GO:1901877	negative regulation of calcium ion binding	1	1	0.668043
BP	GO:1901895	negative regulation of calcium-transporting ATPase activity	1	1	0.668043
BP	GO:1901978	positive regulation of cell cycle checkpoint	1	1	0.668043
BP	GO:1902367	negative regulation of Notch signaling pathway involved in somitogenesis	1	1	0.668043
BP	GO:2000057	negative regulation of Wnt signaling pathway involved in digestive tract morphogenesis	1	1	0.668043
BP	GO:2000080	negative regulation of canonical Wnt signaling pathway involved in controlling type B pancreatic cell proliferation	1	1	0.668043
BP	GO:2000108	positive regulation of leukocyte apoptotic process	1	1	0.668043
BP	GO:2000124	regulation of endocannabinoid signaling pathway	1	1	0.668043
BP	GO:2000227	negative regulation of pancreatic A cell differentiation	1	1	0.668043
BP	GO:2000230	negative regulation of pancreatic stellate cell proliferation	1	1	0.668043
BP	GO:2000287	positive regulation of myotome development	1	1	0.668043
BP	GO:2000291	regulation of myoblast proliferation	1	1	0.668043
BP	GO:2000349	negative regulation of CD40 signaling pathway	1	1	0.668043
BP	GO:2000366	positive regulation of STAT protein import into nucleus	1	1	0.668043
BP	GO:2000793	cell proliferation involved in heart valve development	1	1	0.668043
BP	GO:2000794	regulation of epithelial cell proliferation involved in lung morphogenesis	1	1	0.668043
BP	GO:2000802	positive regulation of endocardial cushion to mesenchymal transition involved in heart valve formation	1	1	0.668043
BP	GO:2000974	negative regulation of pro-B cell differentiation	1	1	0.668043
BP	GO:2000978	negative regulation of forebrain neuron differentiation	1	1	0.668043
BP	GO:2000979	positive regulation of forebrain neuron differentiation	1	1	0.668043
BP	GO:2001037	positive regulation of tongue muscle cell differentiation	1	1	0.668043
BP	GO:0016477	cell migration	7	95	0.681971
BP	GO:0032259	methylation	6	76	0.722782
BP	GO:0034394	protein localization to cell surface	3	23	0.742631
BP	GO:0045787	positive regulation of cell cycle	3	23	0.742631
BP	GO:0042391	regulation of membrane potential	6	77	0.758477
BP	GO:0002024	diet induced thermogenesis	2	10	0.777123
BP	GO:0006687	glycosphingolipid metabolic process	2	10	0.777123
BP	GO:0006694	steroid biosynthetic process	2	10	0.777123
BP	GO:0010832	negative regulation of myotube differentiation	2	10	0.777123
BP	GO:0014059	regulation of dopamine secretion	2	10	0.777123
BP	GO:0030916	otic vesicle formation	2	10	0.777123
BP	GO:0035435	phosphate ion transmembrane transport	2	10	0.777123
BP	GO:0043403	skeletal muscle tissue regeneration	2	10	0.777123
BP	GO:0050832	defense response to fungus	2	10	0.777123
BP	GO:0050995	negative regulation of lipid catabolic process	2	10	0.777123
BP	GO:0055008	cardiac muscle tissue morphogenesis	2	10	0.777123
BP	GO:0060444	branching involved in mammary gland duct morphogenesis	2	10	0.777123
BP	GO:0071398	cellular response to fatty acid	2	10	0.777123
BP	GO:0071476	cellular hypotonic response	2	10	0.777123
BP	GO:0005978	glycogen biosynthetic process	3	24	0.797431
BP	GO:0006695	cholesterol biosynthetic process	3	24	0.797431
BP	GO:0055088	lipid homeostasis	3	24	0.797431
BP	GO:0006986	response to unfolded protein	3	25	0.842058
BP	GO:0019933	cAMP-mediated signaling	3	25	0.842058
BP	GO:0045860	positive regulation of protein kinase activity	3	25	0.842058
BP	GO:0007420	brain development	8	124	0.842058
BP	GO:0001523	retinoid metabolic process	2	11	0.842058
BP	GO:0001659	temperature homeostasis	2	11	0.842058
BP	GO:0001886	endothelial cell morphogenesis	2	11	0.842058
BP	GO:0006958	complement activation, classical pathway	2	11	0.842058
BP	GO:0008016	regulation of heart contraction	2	11	0.842058
BP	GO:0030857	negative regulation of epithelial cell differentiation	2	11	0.842058
BP	GO:0042157	lipoprotein metabolic process	2	11	0.842058
BP	GO:0042311	vasodilation	2	11	0.842058
BP	GO:0045926	negative regulation of growth	2	11	0.842058
BP	GO:0060087	relaxation of vascular smooth muscle	2	11	0.842058
BP	GO:0060213	positive regulation of nuclear-transcribed mRNA poly(A) tail shortening	2	11	0.842058
BP	GO:0086004	regulation of cardiac muscle cell contraction	2	11	0.842058
BP	GO:0097067	cellular response to thyroid hormone stimulus	2	11	0.842058
BP	GO:0007165	signal transduction	15	290	0.842058
BP	GO:0006367	transcription initiation from RNA polymerase II promoter	8	125	0.842058
BP	GO:0042472	inner ear morphogenesis	4	43	0.842058
BP	GO:0010107	potassium ion import	3	26	0.842058
BP	GO:0046676	negative regulation of insulin secretion	3	26	0.842058
BP	GO:0006898	receptor-mediated endocytosis	6	83	0.842058
BP	GO:0070373	negative regulation of ERK1 and ERK2 cascade	4	44	0.842058
BP	GO:0034220	ion transmembrane transport	5	64	0.842058
BP	GO:0003333	amino acid transmembrane transport	3	27	0.842058
BP	GO:0009725	response to hormone	3	27	0.842058
BP	GO:0035116	embryonic hindlimb morphogenesis	3	27	0.842058
BP	GO:0001708	cell fate specification	2	12	0.842058
BP	GO:0006911	phagocytosis, engulfment	2	12	0.842058
BP	GO:0007129	synapsis	2	12	0.842058
BP	GO:0008202	steroid metabolic process	2	12	0.842058
BP	GO:0019373	epoxygenase P450 pathway	2	12	0.842058
BP	GO:0034375	high-density lipoprotein particle remodeling	2	12	0.842058
BP	GO:0035082	axoneme assembly	2	12	0.842058
BP	GO:0042445	hormone metabolic process	2	12	0.842058
BP	GO:0043537	negative regulation of blood vessel endothelial cell migration	2	12	0.842058
BP	GO:0046474	glycerophospholipid biosynthetic process	2	12	0.842058
BP	GO:0046597	negative regulation of viral entry into host cell	2	12	0.842058
BP	GO:0051549	positive regulation of keratinocyte migration	2	12	0.842058
BP	GO:2000009	negative regulation of protein localization to cell surface	2	12	0.842058
BP	GO:0009749	response to glucose	4	45	0.842058
BP	GO:0008584	male gonad development	5	65	0.842058
BP	GO:0016525	negative regulation of angiogenesis	4	46	0.842058
BP	GO:0031100	organ regeneration	3	28	0.842058
BP	GO:0007399	nervous system development	6	87	0.842058
BP	GO:0009791	post-embryonic development	6	87	0.842058
BP	GO:0000098	sulfur amino acid catabolic process	1	2	0.842058
BP	GO:0000160	phosphorelay signal transduction system	1	2	0.842058
BP	GO:0001834	trophectodermal cell proliferation	1	2	0.842058
BP	GO:0002074	extraocular skeletal muscle development	1	2	0.842058
BP	GO:0002138	retinoic acid biosynthetic process	1	2	0.842058
BP	GO:0002327	immature B cell differentiation	1	2	0.842058
BP	GO:0002677	negative regulation of chronic inflammatory response	1	2	0.842058
BP	GO:0002684	positive regulation of immune system process	1	2	0.842058
BP	GO:0003093	regulation of glomerular filtration	1	2	0.842058
BP	GO:0003338	metanephros morphogenesis	1	2	0.842058
BP	GO:0003413	chondrocyte differentiation involved in endochondral bone morphogenesis	1	2	0.842058
BP	GO:0006085	acetyl-CoA biosynthetic process	1	2	0.842058
BP	GO:0006097	glyoxylate cycle	1	2	0.842058
BP	GO:0006101	citrate metabolic process	1	2	0.842058
BP	GO:0006178	guanine salvage	1	2	0.842058
BP	GO:0006195	purine nucleotide catabolic process	1	2	0.842058
BP	GO:0006399	tRNA metabolic process	1	2	0.842058
BP	GO:0006566	threonine metabolic process	1	2	0.842058
BP	GO:0006601	creatine biosynthetic process	1	2	0.842058
BP	GO:0006649	phospholipid transfer to membrane	1	2	0.842058
BP	GO:0006663	platelet activating factor biosynthetic process	1	2	0.842058
BP	GO:0006738	nicotinamide riboside catabolic process	1	2	0.842058
BP	GO:0006829	zinc ion transport	1	2	0.842058
BP	GO:0006863	purine nucleobase transport	1	2	0.842058
BP	GO:0006873	cellular ion homeostasis	1	2	0.842058
BP	GO:0008038	neuron recognition	1	2	0.842058
BP	GO:0008615	pyridoxine biosynthetic process	1	2	0.842058
BP	GO:0009051	pentose-phosphate shunt, oxidative branch	1	2	0.842058
BP	GO:0009063	cellular amino acid catabolic process	1	2	0.842058
BP	GO:0009116	nucleoside metabolic process	1	2	0.842058
BP	GO:0009191	ribonucleoside diphosphate catabolic process	1	2	0.842058
BP	GO:0009448	gamma-aminobutyric acid metabolic process	1	2	0.842058
BP	GO:0010040	response to iron(II) ion	1	2	0.842058
BP	GO:0010430	fatty acid omega-oxidation	1	2	0.842058
BP	GO:0010452	histone H3-K36 methylation	1	2	0.842058
BP	GO:0010611	regulation of cardiac muscle hypertrophy	1	2	0.842058
BP	GO:0010649	regulation of cell communication by electrical coupling	1	2	0.842058
BP	GO:0010833	telomere maintenance via telomere lengthening	1	2	0.842058
BP	GO:0010902	positive regulation of very-low-density lipoprotein particle remodeling	1	2	0.842058
BP	GO:0010972	negative regulation of G2/M transition of mitotic cell cycle	1	2	0.842058
BP	GO:0014707	branchiomeric skeletal muscle development	1	2	0.842058
BP	GO:0015827	tryptophan transport	1	2	0.842058
BP	GO:0015855	pyrimidine nucleobase transport	1	2	0.842058
BP	GO:0015866	ADP transport	1	2	0.842058
BP	GO:0015920	lipopolysaccharide transport	1	2	0.842058
BP	GO:0015993	molecular hydrogen transport	1	2	0.842058
BP	GO:0016062	adaptation of rhodopsin mediated signaling	1	2	0.842058
BP	GO:0018008	N-terminal peptidyl-glycine N-myristoylation	1	2	0.842058
BP	GO:0019236	response to pheromone	1	2	0.842058
BP	GO:0019262	N-acetylneuraminate catabolic process	1	2	0.842058
BP	GO:0019265	glycine biosynthetic process, by transamination of glyoxylate	1	2	0.842058
BP	GO:0019344	cysteine biosynthetic process	1	2	0.842058
BP	GO:0019448	L-cysteine catabolic process	1	2	0.842058
BP	GO:0021557	oculomotor nerve development	1	2	0.842058
BP	GO:0021558	trochlear nerve development	1	2	0.842058
BP	GO:0021761	limbic system development	1	2	0.842058
BP	GO:0021855	hypothalamus cell migration	1	2	0.842058
BP	GO:0021986	habenula development	1	2	0.842058
BP	GO:0030644	cellular chloride ion homeostasis	1	2	0.842058
BP	GO:0031460	glycine betaine transport	1	2	0.842058
BP	GO:0031915	positive regulation of synaptic plasticity	1	2	0.842058
BP	GO:0032263	GMP salvage	1	2	0.842058
BP	GO:0032387	negative regulation of intracellular transport	1	2	0.842058
BP	GO:0032416	negative regulation of sodium:hydrogen antiporter activity	1	2	0.842058
BP	GO:0032460	negative regulation of protein oligomerization	1	2	0.842058
BP	GO:0032470	positive regulation of endoplasmic reticulum calcium ion concentration	1	2	0.842058
BP	GO:0032474	otolith morphogenesis	1	2	0.842058
BP	GO:0032782	bile acid secretion	1	2	0.842058
BP	GO:0032946	positive regulation of mononuclear cell proliferation	1	2	0.842058
BP	GO:0032972	regulation of muscle filament sliding speed	1	2	0.842058
BP	GO:0035794	positive regulation of mitochondrial membrane permeability	1	2	0.842058
BP	GO:0035814	negative regulation of renal sodium excretion	1	2	0.842058
BP	GO:0035947	regulation of gluconeogenesis by regulation of transcription from RNA polymerase II promoter	1	2	0.842058
BP	GO:0035993	deltoid tuberosity development	1	2	0.842058
BP	GO:0038162	erythropoietin-mediated signaling pathway	1	2	0.842058
BP	GO:0042471	ear morphogenesis	1	2	0.842058
BP	GO:0042668	auditory receptor cell fate determination	1	2	0.842058
BP	GO:0042701	progesterone secretion	1	2	0.842058
BP	GO:0042723	thiamine-containing compound metabolic process	1	2	0.842058
BP	GO:0043132	NAD transport	1	2	0.842058
BP	GO:0043279	response to alkaloid	1	2	0.842058
BP	GO:0043380	regulation of memory T cell differentiation	1	2	0.842058
BP	GO:0043516	regulation of DNA damage response, signal transduction by p53 class mediator	1	2	0.842058
BP	GO:0044268	multicellular organismal protein metabolic process	1	2	0.842058
BP	GO:0044321	response to leptin	1	2	0.842058
BP	GO:0045162	clustering of voltage-gated sodium channels	1	2	0.842058
BP	GO:0045608	negative regulation of auditory receptor cell differentiation	1	2	0.842058
BP	GO:0045659	negative regulation of neutrophil differentiation	1	2	0.842058
BP	GO:0045833	negative regulation of lipid metabolic process	1	2	0.842058
BP	GO:0046166	glyceraldehyde-3-phosphate biosynthetic process	1	2	0.842058
BP	GO:0046331	lateral inhibition	1	2	0.842058
BP	GO:0046395	carboxylic acid catabolic process	1	2	0.842058
BP	GO:0046464	acylglycerol catabolic process	1	2	0.842058
BP	GO:0046533	negative regulation of photoreceptor cell differentiation	1	2	0.842058
BP	GO:0046596	regulation of viral entry into host cell	1	2	0.842058
BP	GO:0046619	optic placode formation involved in camera-type eye formation	1	2	0.842058
BP	GO:0046851	negative regulation of bone remodeling	1	2	0.842058
BP	GO:0046877	regulation of saliva secretion	1	2	0.842058
BP	GO:0046879	hormone secretion	1	2	0.842058
BP	GO:0046884	follicle-stimulating hormone secretion	1	2	0.842058
BP	GO:0046909	intermembrane transport	1	2	0.842058
BP	GO:0048014	Tie signaling pathway	1	2	0.842058
BP	GO:0048332	mesoderm morphogenesis	1	2	0.842058
BP	GO:0048388	endosomal lumen acidification	1	2	0.842058
BP	GO:0048627	myoblast development	1	2	0.842058
BP	GO:0048807	female genitalia morphogenesis	1	2	0.842058
BP	GO:0050912	detection of chemical stimulus involved in sensory perception of taste	1	2	0.842058
BP	GO:0051241	negative regulation of multicellular organismal process	1	2	0.842058
BP	GO:0051282	regulation of sequestering of calcium ion	1	2	0.842058
BP	GO:0051503	adenine nucleotide transport	1	2	0.842058
BP	GO:0051552	flavone metabolic process	1	2	0.842058
BP	GO:0055118	negative regulation of cardiac muscle contraction	1	2	0.842058
BP	GO:0055123	digestive system development	1	2	0.842058
BP	GO:0060019	radial glial cell differentiation	1	2	0.842058
BP	GO:0060214	endocardium formation	1	2	0.842058
BP	GO:0060242	contact inhibition	1	2	0.842058
BP	GO:0060374	mast cell differentiation	1	2	0.842058
BP	GO:0060415	muscle tissue morphogenesis	1	2	0.842058
BP	GO:0060435	bronchiole development	1	2	0.842058
BP	GO:0060532	bronchus cartilage development	1	2	0.842058
BP	GO:0060541	respiratory system development	1	2	0.842058
BP	GO:0060577	pulmonary vein morphogenesis	1	2	0.842058
BP	GO:0060598	dichotomous subdivision of terminal units involved in mammary gland duct morphogenesis	1	2	0.842058
BP	GO:0060611	mammary gland fat development	1	2	0.842058
BP	GO:0060661	submandibular salivary gland formation	1	2	0.842058
BP	GO:0060729	intestinal epithelial structure maintenance	1	2	0.842058
BP	GO:0060764	cell-cell signaling involved in mammary gland development	1	2	0.842058
BP	GO:0060830	ciliary receptor clustering involved in smoothened signaling pathway	1	2	0.842058
BP	GO:0060849	regulation of transcription involved in lymphatic endothelial cell fate commitment	1	2	0.842058
BP	GO:0060900	embryonic camera-type eye formation	1	2	0.842058
BP	GO:0061000	negative regulation of dendritic spine development	1	2	0.842058
BP	GO:0061051	positive regulation of cell growth involved in cardiac muscle cell development	1	2	0.842058
BP	GO:0061055	myotome development	1	2	0.842058
BP	GO:0061145	lung smooth muscle development	1	2	0.842058
BP	GO:0061193	taste bud development	1	2	0.842058
BP	GO:0061325	cell proliferation involved in outflow tract morphogenesis	1	2	0.842058
BP	GO:0070213	protein auto-ADP-ribosylation	1	2	0.842058
BP	GO:0070221	sulfide oxidation, using sulfide:quinone oxidoreductase	1	2	0.842058
BP	GO:0070256	negative regulation of mucus secretion	1	2	0.842058
BP	GO:0070268	cornification	1	2	0.842058
BP	GO:0070296	sarcoplasmic reticulum calcium ion transport	1	2	0.842058
BP	GO:0071338	positive regulation of hair follicle cell proliferation	1	2	0.842058
BP	GO:0072034	renal vesicle induction	1	2	0.842058
BP	GO:0072531	pyrimidine-containing compound transmembrane transport	1	2	0.842058
BP	GO:0072592	oxygen metabolic process	1	2	0.842058
BP	GO:0086092	regulation of the force of heart contraction by cardiac conduction	1	2	0.842058
BP	GO:0086097	phospholipase C-activating angiotensin-activated signaling pathway	1	2	0.842058
BP	GO:0090086	negative regulation of protein deubiquitination	1	2	0.842058
BP	GO:0090110	cargo loading into COPII-coated vesicle	1	2	0.842058
BP	GO:0090156	cellular sphingolipid homeostasis	1	2	0.842058
BP	GO:0090285	negative regulation of protein glycosylation in Golgi	1	2	0.842058
BP	GO:0097066	response to thyroid hormone	1	2	0.842058
BP	GO:0097274	urea homeostasis	1	2	0.842058
BP	GO:0097324	melanocyte migration	1	2	0.842058
BP	GO:1900221	regulation of beta-amyloid clearance	1	2	0.842058
BP	GO:1900222	negative regulation of beta-amyloid clearance	1	2	0.842058
BP	GO:1901028	regulation of mitochondrial outer membrane permeabilization involved in apoptotic signaling pathway	1	2	0.842058
BP	GO:1901303	negative regulation of cargo loading into COPII-coated vesicle	1	2	0.842058
BP	GO:1902031	regulation of NADP metabolic process	1	2	0.842058
BP	GO:1902081	negative regulation of calcium ion import into sarcoplasmic reticulum	1	2	0.842058
BP	GO:1902228	positive regulation of macrophage colony-stimulating factor signaling pathway	1	2	0.842058
BP	GO:1902253	regulation of intrinsic apoptotic signaling pathway by p53 class mediator	1	2	0.842058
BP	GO:1902310	positive regulation of peptidyl-serine dephosphorylation	1	2	0.842058
BP	GO:1902463	protein localization to cell leading edge	1	2	0.842058
BP	GO:1902725	negative regulation of satellite cell differentiation	1	2	0.842058
BP	GO:2000026	regulation of multicellular organismal development	1	2	0.842058
BP	GO:2000041	negative regulation of planar cell polarity pathway involved in axis elongation	1	2	0.842058
BP	GO:2000052	positive regulation of non-canonical Wnt signaling pathway	1	2	0.842058
BP	GO:2000054	negative regulation of Wnt signaling pathway involved in dorsal/ventral axis specification	1	2	0.842058
BP	GO:2000105	positive regulation of DNA-dependent DNA replication	1	2	0.842058
BP	GO:2000824	negative regulation of androgen receptor activity	1	2	0.842058
BP	GO:2001030	negative regulation of cellular glucuronidation	1	2	0.842058
BP	GO:2001153	positive regulation of renal water transport	1	2	0.842058
BP	GO:0002087	regulation of respiratory gaseous exchange by neurological system process	2	13	0.842058
BP	GO:0035810	positive regulation of urine volume	2	13	0.842058
BP	GO:0045651	positive regulation of macrophage differentiation	2	13	0.842058
BP	GO:0046928	regulation of neurotransmitter secretion	2	13	0.842058
BP	GO:0055074	calcium ion homeostasis	2	13	0.842058
BP	GO:2000273	positive regulation of receptor activity	2	13	0.842058
BP	GO:0001942	hair follicle development	3	29	0.852666
BP	GO:0006631	fatty acid metabolic process	3	29	0.852666
BP	GO:0015991	ATP hydrolysis coupled proton transport	3	29	0.852666
BP	GO:0043407	negative regulation of MAP kinase activity	3	29	0.852666
BP	GO:0050877	neurological system process	3	29	0.852666
BP	GO:0043524	negative regulation of neuron apoptotic process	7	111	0.868394
BP	GO:0014068	positive regulation of phosphatidylinositol 3-kinase signaling	4	48	0.883201
BP	GO:0045087	innate immune response	13	255	0.889161
BP	GO:0002027	regulation of heart rate	3	30	0.919276
BP	GO:0051898	negative regulation of protein kinase B signaling	3	30	0.919276
BP	GO:0035690	cellular response to drug	4	49	0.933246
BP	GO:0006672	ceramide metabolic process	2	14	0.935517
BP	GO:0007141	male meiosis I	2	14	0.935517
BP	GO:0008585	female gonad development	2	14	0.935517
BP	GO:0030007	cellular potassium ion homeostasis	2	14	0.935517
BP	GO:0043171	peptide catabolic process	2	14	0.935517
BP	GO:0060174	limb bud formation	2	14	0.935517
BP	GO:0071285	cellular response to lithium ion	2	14	0.935517
BP	GO:0071542	dopaminergic neuron differentiation	2	14	0.935517
BP	GO:1902187	negative regulation of viral release from host cell	2	14	0.935517
BP	GO:0009409	response to cold	3	31	0.96931
BP	GO:0030155	regulation of cell adhesion	3	31	0.96931
BP	GO:0017148	negative regulation of translation	4	51	0.96931
BP	GO:0048538	thymus development	4	51	0.96931
BP	GO:0006919	activation of cysteine-type endopeptidase activity involved in apoptotic process	5	72	0.96931
BP	GO:0001709	cell fate determination	2	15	0.96931
BP	GO:0002009	morphogenesis of an epithelium	2	15	0.96931
BP	GO:0007026	negative regulation of microtubule depolymerization	2	15	0.96931
BP	GO:0010838	positive regulation of keratinocyte proliferation	2	15	0.96931
BP	GO:0010881	regulation of cardiac muscle contraction by regulation of the release of sequestered calcium ion	2	15	0.96931
BP	GO:0035994	response to muscle stretch	2	15	0.96931
BP	GO:0051000	positive regulation of nitric-oxide synthase activity	2	15	0.96931
BP	GO:0045740	positive regulation of DNA replication	3	32	0.96931
BP	GO:0006979	response to oxidative stress	5	73	0.96931
BP	GO:0032355	response to estradiol	4	52	0.96931
BP	GO:0019233	sensory perception of pain	3	33	0.96931
BP	GO:0048839	inner ear development	3	33	0.96931
BP	GO:0030036	actin cytoskeleton organization	5	74	0.96931
BP	GO:0032922	circadian regulation of gene expression	4	53	0.96931
[truncated: 11,808 more rows]

## Sheet: Bf36-vs-Sol36
Table S11. Detail information of GO Enrichment of DEGs for Bf36 vs Sol36 from DEGseq
Class	GO_ID	Term	DEGs_In_Term	All_Gene_In_Term	Correct_P-Value
CC	GO:0005615	extracellular space	39	916	0.00229564
CC	GO:0070062	extracellular vesicular exosome	76	2381	0.00229564
CC	GO:0005861	troponin complex	3	7	0.0952218
CC	GO:0090534	calcium ion-transporting ATPase complex	2	2	0.115088
CC	GO:0000791	euchromatin	3	9	0.133312
CC	GO:0005859	muscle myosin complex	3	10	0.156488
CC	GO:0005829	cytosol	50	1715	0.238391
CC	GO:0031012	extracellular matrix	6	66	0.238391
CC	GO:0031674	I band	3	13	0.238391
CC	GO:0005811	lipid particle	5	52	0.378905
CC	GO:0016461	unconventional myosin complex	2	5	0.403019
CC	GO:0005581	collagen	5	57	0.471221
CC	GO:0005892	acetylcholine-gated channel complex	3	21	0.660977
CC	GO:0016363	nuclear matrix	5	64	0.660977
CC	GO:0005737	cytoplasm	59	2291	0.703287
CC	GO:0005584	collagen type I	2	8	0.703287
CC	GO:0044306	neuron projection terminus	2	8	0.703287
CC	GO:0030018	Z disc	6	99	0.734187
CC	GO:0032982	myosin filament	2	9	0.734187
CC	GO:0042629	mast cell granule	2	9	0.734187
CC	GO:0005622	intracellular	15	414	0.734187
CC	GO:0005788	endoplasmic reticulum lumen	5	74	0.734187
CC	GO:0043025	neuronal cell body	10	232	0.734187
CC	GO:0005641	nuclear envelope lumen	2	11	0.768011
CC	GO:0034362	low-density lipoprotein particle	2	11	0.768011
CC	GO:0009295	nucleoid	1	1	0.768011
CC	GO:0034423	autophagic vacuole lumen	1	1	0.768011
CC	GO:0044732	mitotic spindle pole body	1	1	0.768011
CC	GO:0071748	monomeric IgA immunoglobulin complex	1	1	0.768011
CC	GO:0071752	secretory dimeric IgA immunoglobulin complex	1	1	0.768011
CC	GO:0071756	pentameric IgM immunoglobulin complex	1	1	0.768011
CC	GO:0005759	mitochondrial matrix	7	143	0.768011
CC	GO:0005783	endoplasmic reticulum	14	402	0.830328
CC	GO:0031965	nuclear membrane	7	150	0.911215
CC	GO:0045211	postsynaptic membrane	7	154	1
CC	GO:0005779	integral component of peroxisomal membrane	2	14	1
CC	GO:0005578	proteinaceous extracellular matrix	7	158	1
CC	GO:0009330	DNA topoisomerase complex (ATP-hydrolyzing)	1	2	1
CC	GO:0014801	longitudinal sarcoplasmic reticulum	1	2	1
CC	GO:0031389	Rad17 RFC-like complex	1	2	1
CC	GO:0097149	centralspindlin complex	1	2	1
CC	GO:0097362	MCM8-MCM9 complex	1	2	1
CC	GO:0097447	dendritic tree	1	2	1
CC	GO:0033017	sarcoplasmic reticulum membrane	2	17	1
CC	GO:0005789	endoplasmic reticulum membrane	14	442	1
CC	GO:0005667	transcription factor complex	7	170	1
CC	GO:0005592	collagen type XI	1	3	1
CC	GO:0034363	intermediate-density lipoprotein particle	1	3	1
CC	GO:0035189	Rb-E2F complex	1	3	1
CC	GO:0035339	SPOTS complex	1	3	1
CC	GO:0070557	PCNA-p21 complex	1	3	1
CC	GO:0005777	peroxisome	3	47	1
CC	GO:0005856	cytoskeleton	7	187	1
CC	GO:0005923	tight junction	4	81	1
CC	GO:0005634	nucleus	48	2049	1
CC	GO:0016604	nuclear body	2	23	1
CC	GO:0043234	protein complex	6	154	1
CC	GO:0000220	vacuolar proton-transporting V-type ATPase, V0 domain	1	4	1
CC	GO:0000923	equatorial microtubule organizing center	1	4	1
CC	GO:0005658	alpha DNA polymerase:primase complex	1	4	1
CC	GO:0005740	mitochondrial envelope	1	4	1
CC	GO:0031232	extrinsic component of external side of plasma membrane	1	4	1
CC	GO:0031262	Ndc80 complex	1	4	1
CC	GO:0032432	actin filament bundle	1	4	1
CC	GO:0048179	activin receptor complex	1	4	1
CC	GO:0097470	ribbon synapse	1	4	1
CC	GO:0005654	nucleoplasm	40	1679	1
CC	GO:0030424	axon	6	159	1
CC	GO:0043209	myelin sheath	6	163	1
CC	GO:0001725	stress fiber	3	56	1
CC	GO:0005903	brush border	3	56	1
CC	GO:0005862	muscle thin filament tropomyosin	1	5	1
CC	GO:0008274	gamma-tubulin ring complex	1	5	1
CC	GO:0015934	large ribosomal subunit	1	5	1
CC	GO:0031045	dense core granule	1	5	1
CC	GO:0032059	bleb	1	5	1
CC	GO:0097025	MPP7-DLG1-LIN7 complex	1	5	1
CC	GO:0031982	vesicle	2	29	1
CC	GO:0000506	glycosylphosphatidylinositol-N-acetylglucosaminyltransferase (GPI-GnT) complex	1	6	1
CC	GO:0030868	smooth endoplasmic reticulum membrane	1	6	1
CC	GO:0055037	recycling endosome	3	62	1
CC	GO:0005769	early endosome	5	135	1
CC	GO:0043198	dendritic shaft	2	31	1
CC	GO:0005802	trans-Golgi network	4	101	1
CC	GO:0031672	A band	1	7	1
CC	GO:0045178	basal part of cell	1	7	1
CC	GO:0097440	apical dendrite	1	7	1
CC	GO:0015629	actin cytoskeleton	5	140	1
CC	GO:0045177	apical part of cell	3	66	1
CC	GO:0045121	membrane raft	5	142	1
CC	GO:0005819	spindle	3	67	1
CC	GO:0043005	neuron projection	5	143	1
CC	GO:0016459	myosin complex	2	34	1
CC	GO:0005942	phosphatidylinositol 3-kinase complex	1	8	1
CC	GO:0030660	Golgi-associated vesicle membrane	1	8	1
CC	GO:0031430	M band	1	8	1
CC	GO:0009986	cell surface	10	359	1
CC	GO:0005739	mitochondrion	18	734	1
CC	GO:0005664	nuclear origin of replication recognition complex	1	9	1
CC	GO:0031932	TORC2 complex	1	9	1
CC	GO:0031985	Golgi cisterna	1	9	1
CC	GO:0042627	chylomicron	1	9	1
CC	GO:0005876	spindle microtubule	2	38	1
CC	GO:0015630	microtubule cytoskeleton	3	74	1
CC	GO:0005881	cytoplasmic microtubule	2	39	1
CC	GO:0031966	mitochondrial membrane	2	39	1
CC	GO:0072562	blood microparticle	3	75	1
CC	GO:0001739	sex chromatin	1	10	1
CC	GO:0005921	gap junction	1	10	1
CC	GO:0042555	MCM complex	1	10	1
CC	GO:0030496	midbody	4	116	1
CC	GO:0000164	protein phosphatase type 1 complex	1	11	1
CC	GO:0031235	intrinsic component of the cytoplasmic side of the plasma membrane	1	11	1
CC	GO:0016021	integral component of membrane	55	2590	1
CC	GO:0005925	focal adhesion	10	384	1
CC	GO:0005886	plasma membrane	38	1746	1
CC	GO:0005871	kinesin complex	2	44	1
CC	GO:0031091	platelet alpha granule	1	12	1
CC	GO:0031588	AMP-activated protein kinase complex	1	12	1
CC	GO:0035097	histone methyltransferase complex	1	12	1
CC	GO:0097225	sperm midpiece	1	12	1
CC	GO:0032580	Golgi cisterna membrane	2	45	1
CC	GO:0000228	nuclear chromosome	1	13	1
CC	GO:0001518	voltage-gated sodium channel complex	1	13	1
CC	GO:0005720	nuclear heterochromatin	1	13	1
CC	GO:0031226	intrinsic component of plasma membrane	1	13	1
CC	GO:0032590	dendrite membrane	1	13	1
CC	GO:0030017	sarcomere	1	14	1
CC	GO:0031093	platelet alpha granule lumen	1	14	1
CC	GO:0035102	PRC1 complex	1	14	1
CC	GO:0030141	secretory granule	2	50	1
CC	GO:0009897	external side of plasma membrane	5	178	1
CC	GO:0000307	cyclin-dependent protein kinase holoenzyme complex	1	15	1
CC	GO:0005640	nuclear outer membrane	1	15	1
CC	GO:0019031	viral envelope	1	15	1
CC	GO:0030140	trans-Golgi network transport vesicle	1	15	1
CC	GO:0030667	secretory granule membrane	1	15	1
CC	GO:0034361	very-low-density lipoprotein particle	1	15	1
CC	GO:0034364	high-density lipoprotein particle	1	15	1
CC	GO:0034451	centriolar satellite	1	15	1
CC	GO:0042612	MHC class I protein complex	1	15	1
CC	GO:0031410	cytoplasmic vesicle	3	93	1
CC	GO:0030658	transport vesicle membrane	1	16	1
CC	GO:0031083	BLOC-1 complex	1	16	1
CC	GO:0071944	cell periphery	1	16	1
CC	GO:0016323	basolateral plasma membrane	4	140	1
CC	GO:0002102	podosome	1	17	1
CC	GO:0005911	cell-cell junction	3	98	1
CC	GO:0045202	synapse	3	98	1
CC	GO:0005765	lysosomal membrane	5	190	1
CC	GO:0005657	replication fork	1	18	1
CC	GO:0030176	integral component of endoplasmic reticulum membrane	2	57	1
CC	GO:0005604	basement membrane	2	60	1
CC	GO:0000502	proteasome complex	1	20	1
CC	GO:0000793	condensed chromosome	1	20	1
CC	GO:0001726	ruffle	2	61	1
CC	GO:0016324	apical plasma membrane	5	201	1
CC	GO:0030016	myofibril	1	21	1
CC	GO:0032420	stereocilium	1	21	1
CC	GO:0005815	microtubule organizing center	2	64	1
CC	GO:0000781	chromosome, telomeric region	1	22	1
CC	GO:0031252	cell leading edge	1	22	1
CC	GO:0005929	cilium	2	66	1
CC	GO:0030863	cortical cytoskeleton	1	23	1
CC	GO:0030425	dendrite	5	209	1
CC	GO:0008021	synaptic vesicle	2	67	1
CC	GO:0005730	nucleolus	14	660	1
CC	GO:0019028	viral capsid	1	24	1
CC	GO:0043202	lysosomal lumen	1	24	1
CC	GO:0000118	histone deacetylase complex	1	26	1
CC	GO:0005796	Golgi lumen	1	26	1
CC	GO:0031463	Cul3-RING ubiquitin ligase complex	1	27	1
CC	GO:0031941	filamentous actin	1	27	1
CC	GO:0071339	MLL1 complex	1	27	1
CC	GO:0005576	extracellular region	8	373	1
CC	GO:0000785	chromatin	2	74	1
CC	GO:0032588	trans-Golgi network membrane	1	28	1
CC	GO:0001917	photoreceptor inner segment	1	29	1
CC	GO:0005763	mitochondrial small ribosomal subunit	1	29	1
CC	GO:0005793	endoplasmic reticulum-Golgi intermediate compartment	1	29	1
CC	GO:0031225	anchored component of membrane	1	29	1
CC	GO:0005768	endosome	3	128	1
CC	GO:0031526	brush border membrane	1	30	1
CC	GO:0030054	cell junction	6	281	1
CC	GO:0005791	rough endoplasmic reticulum	1	31	1
CC	GO:0032281	alpha-amino-3-hydroxy-5-methyl-4-isoxazolepropionic acid selective glutamate receptor complex	1	31	1
CC	GO:0043679	axon terminus	1	31	1
CC	GO:0000784	nuclear chromosome, telomeric region	1	32	1
CC	GO:0014704	intercalated disc	1	32	1
CC	GO:0030136	clathrin-coated vesicle	1	32	1
CC	GO:0019005	SCF ubiquitin ligase complex	1	33	1
CC	GO:0030672	synaptic vesicle membrane	1	33	1
CC	GO:0030864	cortical actin cytoskeleton	1	34	1
CC	GO:0005834	heterotrimeric G-protein complex	1	35	1
CC	GO:0010008	endosome membrane	2	92	1
CC	GO:0045171	intercellular bridge	1	39	1
CC	GO:0032154	cleavage furrow	1	40	1
CC	GO:0005741	mitochondrial outer membrane	2	95	1
CC	GO:0010494	cytoplasmic stress granule	1	41	1
CC	GO:0030173	integral component of Golgi membrane	1	41	1
CC	GO:0001750	photoreceptor outer segment	1	42	1
CC	GO:0005794	Golgi apparatus	10	540	1
CC	GO:0030139	endocytic vesicle	1	44	1
CC	GO:0042734	presynaptic membrane	1	44	1
CC	GO:0012505	endomembrane system	1	45	1
CC	GO:0000776	kinetochore	1	47	1
CC	GO:0005743	mitochondrial inner membrane	5	279	1
CC	GO:0005901	caveola	1	50	1
CC	GO:0043195	terminal bouton	1	54	1
CC	GO:0031234	extrinsic component of cytoplasmic side of plasma membrane	1	58	1
CC	GO:0097481	neuronal postsynaptic density	1	58	1
CC	GO:0005874	microtubule	3	185	1
CC	GO:0005635	nuclear envelope	1	60	1
CC	GO:0005814	centriole	1	67	1
CC	GO:0019898	extrinsic component of membrane	1	67	1
CC	GO:0042383	sarcolemma	1	67	1
CC	GO:0000139	Golgi membrane	4	259	1
CC	GO:0005764	lysosome	2	135	1
CC	GO:0036064	ciliary basal body	1	68	1
CC	GO:0005887	integral component of plasma membrane	14	847	1
CC	GO:0032587	ruffle membrane	1	71	1
CC	GO:0005813	centrosome	5	328	1
CC	GO:0016605	PML body	1	72	1
CC	GO:0005770	late endosome	1	77	1
CC	GO:0008076	voltage-gated potassium channel complex	1	78	1
CC	GO:0000790	nuclear chromatin	2	151	1
CC	GO:0016020	membrane	15	951	1
CC	GO:0022625	cytosolic large ribosomal subunit	1	84	1
CC	GO:0042470	melanosome	1	85	1
CC	GO:0030426	growth cone	1	86	1
CC	GO:0048471	perinuclear region of cytoplasm	7	484	1
CC	GO:0014069	postsynaptic density	1	96	1
CC	GO:0016607	nuclear speck	1	144	1
CC	GO:0030027	lamellipodium	0	124	1
CC	GO:0000015	phosphopyruvate hydratase complex	0	6	1
CC	GO:0000109	nucleotide-excision repair complex	0	2	1
CC	GO:0000110	nucleotide-excision repair factor 1 complex	0	2	1
CC	GO:0000120	RNA polymerase I transcription factor complex	0	2	1
CC	GO:0000123	histone acetyltransferase complex	0	16	1
CC	GO:0000124	SAGA complex	0	10	1
CC	GO:0000125	PCAF complex	0	6	1
CC	GO:0000126	transcription factor TFIIIB complex	0	1	1
CC	GO:0000127	transcription factor TFIIIC complex	0	3	1
CC	GO:0000137	Golgi cis cisterna	0	5	1
CC	GO:0000138	Golgi trans cisterna	0	3	1
CC	GO:0000145	exocyst	0	19	1
CC	GO:0000151	ubiquitin ligase complex	0	61	1
CC	GO:0000152	nuclear ubiquitin ligase complex	0	3	1
CC	GO:0000153	cytoplasmic ubiquitin ligase complex	0	1	1
CC	GO:0000159	protein phosphatase type 2A complex	0	19	1
CC	GO:0000172	ribonuclease MRP complex	0	1	1
CC	GO:0000176	nuclear exosome (RNase complex)	0	18	1
CC	GO:0000177	cytoplasmic exosome (RNase complex)	0	17	1
CC	GO:0000178	exosome (RNase complex)	0	3	1
CC	GO:0000214	tRNA-intron endonuclease complex	0	3	1
CC	GO:0000221	vacuolar proton-transporting V-type ATPase, V1 domain	0	1	1
CC	GO:0000235	astral microtubule	0	1	1
CC	GO:0000242	pericentriolar material	0	12	1
CC	GO:0000243	commitment complex	0	6	1
CC	GO:0000275	mitochondrial proton-transporting ATP synthase complex, catalytic core F(1)	0	2	1
CC	GO:0000276	mitochondrial proton-transporting ATP synthase complex, coupling factor F(o)	0	9	1
CC	GO:0000308	cytoplasmic cyclin-dependent protein kinase holoenzyme complex	0	3	1
CC	GO:0000322	storage vacuole	0	2	1
CC	GO:0000333	telomerase catalytic core complex	0	1	1
CC	GO:0000346	transcription export complex	0	5	1
CC	GO:0000407	pre-autophagosomal structure	0	24	1
CC	GO:0000408	EKC/KEOPS complex	0	3	1
CC	GO:0000421	autophagic vacuole membrane	0	19	1
CC	GO:0000439	core TFIIH complex	0	5	1
CC	GO:0000444	MIS12/MIND type complex	0	3	1
CC	GO:0000445	THO complex part of transcription export complex	0	5	1
CC	GO:0000775	chromosome, centromeric region	0	30	1
CC	GO:0000777	condensed chromosome kinetochore	0	35	1
CC	GO:0000778	condensed nuclear chromosome kinetochore	0	5	1
CC	GO:0000779	condensed chromosome, centromeric region	0	4	1
CC	GO:0000780	condensed nuclear chromosome, centromeric region	0	8	1
CC	GO:0000783	nuclear telomere cap complex	0	4	1
CC	GO:0000786	nucleosome	0	38	1
CC	GO:0000788	nuclear nucleosome	0	28	1
CC	GO:0000789	cytoplasmic chromatin	0	1	1
CC	GO:0000792	heterochromatin	0	19	1
CC	GO:0000794	condensed nuclear chromosome	0	23	1
CC	GO:0000795	synaptonemal complex	0	11	1
CC	GO:0000796	condensin complex	0	4	1
CC	GO:0000800	lateral element	0	12	1
CC	GO:0000801	central element	0	7	1
CC	GO:0000802	transverse filament	0	1	1
CC	GO:0000805	X chromosome	0	1	1
CC	GO:0000806	Y chromosome	0	1	1
CC	GO:0000811	GINS complex	0	2	1
CC	GO:0000812	Swr1 complex	0	10	1
CC	GO:0000813	ESCRT I complex	0	11	1
CC	GO:0000814	ESCRT II complex	0	2	1
CC	GO:0000815	ESCRT III complex	0	5	1
CC	GO:0000836	Hrd1p ubiquitin ligase complex	0	5	1
CC	GO:0000839	Hrd1p ubiquitin ligase ERAD-L complex	0	1	1
CC	GO:0000922	spindle pole	0	79	1
CC	GO:0000930	gamma-tubulin complex	0	10	1
CC	GO:0000932	cytoplasmic mRNA processing body	0	61	1
CC	GO:0000938	GARP complex	0	2	1
CC	GO:0000939	condensed chromosome inner kinetochore	0	2	1
CC	GO:0000940	condensed chromosome outer kinetochore	0	9	1
CC	GO:0000942	condensed nuclear chromosome outer kinetochore	0	5	1
CC	GO:0000974	Prp19 complex	0	15	1
CC	GO:0001401	mitochondrial sorting and assembly machinery complex	0	2	1
CC	GO:0001405	presequence translocase-associated import motor	0	3	1
CC	GO:0001520	outer dense fiber	0	7	1
CC	GO:0001527	microfibril	0	8	1
CC	GO:0001533	cornified envelope	0	11	1
CC	GO:0001650	fibrillar center	0	5	1
CC	GO:0001652	granular component	0	1	1
CC	GO:0001669	acrosomal vesicle	0	44	1
CC	GO:0001673	male germ cell nucleus	0	15	1
CC	GO:0001674	female germ cell nucleus	0	1	1
CC	GO:0001740	Barr body	0	6	1
CC	GO:0001741	XY body	0	17	1
CC	GO:0001772	immunological synapse	0	23	1
CC	GO:0001891	phagocytic cup	0	10	1
CC	GO:0001931	uropod	0	11	1
CC	GO:0001939	female pronucleus	0	5	1
CC	GO:0001940	male pronucleus	0	3	1
CC	GO:0002080	acrosomal membrane	0	18	1
CC	GO:0002081	outer acrosomal membrane	0	1	1
CC	GO:0002116	semaphorin receptor complex	0	3	1
CC	GO:0002133	polycystin complex	0	2	1
CC	GO:0002141	stereocilia ankle link	0	2	1
CC	GO:0002142	stereocilia ankle link complex	0	1	1
CC	GO:0002177	manchette	0	4	1
CC	GO:0002178	palmitoyltransferase complex	0	3	1
CC	GO:0002189	ribose phosphate diphosphokinase complex	0	4	1
CC	GO:0002193	MAML1-RBP-Jkappa- ICN1 complex	0	2	1
CC	GO:0002199	zona pellucida receptor complex	0	9	1
CC	GO:0002944	cyclin K-CDK12 complex	0	2	1
CC	GO:0002945	cyclin K-CDK13 complex	0	2	1
CC	GO:0002947	tumor necrosis factor receptor superfamily complex	0	1	1
CC	GO:0005577	fibrinogen complex	0	7	1
CC	GO:0005579	membrane attack complex	0	6	1
CC	GO:0005583	fibrillar collagen	0	5	1
CC	GO:0005585	collagen type II	0	1	1
CC	GO:0005586	collagen type III	0	1	1
CC	GO:0005587	collagen type IV	0	4	1
CC	GO:0005588	collagen type V	0	4	1
CC	GO:0005594	collagen type IX	0	1	1
CC	GO:0005605	basal lamina	0	14	1
CC	GO:0005606	laminin-1 complex	0	3	1
CC	GO:0005608	laminin-3 complex	0	1	1
CC	GO:0005610	laminin-5 complex	0	2	1
CC	GO:0005614	interstitial matrix	0	18	1
CC	GO:0005618	cell wall	0	2	1
CC	GO:0005623	cell	0	52	1
CC	GO:0005637	nuclear inner membrane	0	34	1
CC	GO:0005638	lamin filament	0	6	1
CC	GO:0005639	integral component of nuclear inner membrane	0	7	1
CC	GO:0005642	annulate lamellae	0	3	1
CC	GO:0005643	nuclear pore	0	38	1
CC	GO:0005652	nuclear lamina	0	3	1
CC	GO:0005655	nucleolar ribonuclease P complex	0	4	1
CC	GO:0005656	nuclear pre-replicative complex	0	1	1
CC	GO:0005662	DNA replication factor A complex	0	12	1
CC	GO:0005663	DNA replication factor C complex	0	5	1
CC	GO:0005665	DNA-directed RNA polymerase II, core complex	0	18	1
CC	GO:0005666	DNA-directed RNA polymerase III complex	0	19	1
CC	GO:0005668	RNA polymerase transcription factor SL1 complex	0	3	1
CC	GO:0005669	transcription factor TFIID complex	0	20	1
CC	GO:0005671	Ada2/Gcn5/Ada3 transcription activator complex	0	15	1
CC	GO:0005672	transcription factor TFIIA complex	0	4	1
CC	GO:0005673	transcription factor TFIIE complex	0	1	1
CC	GO:0005674	transcription factor TFIIF complex	0	2	1
CC	GO:0005675	holo TFIIH complex	0	12	1
CC	GO:0005677	chromatin silencing complex	0	6	1
CC	GO:0005680	anaphase-promoting complex	0	25	1
CC	GO:0005681	spliceosomal complex	0	48	1
CC	GO:0005682	U5 snRNP	0	18	1
CC	GO:0005683	U7 snRNP	0	7	1
CC	GO:0005684	U2-type spliceosomal complex	0	2	1
CC	GO:0005685	U1 snRNP	0	17	1
CC	GO:0005686	U2 snRNP	0	13	1
CC	GO:0005687	U4 snRNP	0	10	1
CC	GO:0005688	U6 snRNP	0	9	1
CC	GO:0005689	U12-type spliceosomal complex	0	32	1
CC	GO:0005690	U4atac snRNP	0	1	1
CC	GO:0005691	U6atac snRNP	0	1	1
CC	GO:0005694	chromosome	0	35	1
CC	GO:0005697	telomerase holoenzyme complex	0	3	1
CC	GO:0005700	polytene chromosome	0	3	1
CC	GO:0005712	chiasma	0	1	1
CC	GO:0005719	nuclear euchromatin	0	21	1
CC	GO:0005721	centromeric heterochromatin	0	8	1
CC	GO:0005724	nuclear telomeric heterochromatin	0	1	1
CC	GO:0005726	perichromatin fibrils	0	1	1
CC	GO:0005732	small nucleolar ribonucleoprotein complex	0	7	1
CC	GO:0005736	DNA-directed RNA polymerase I complex	0	15	1
CC	GO:0005742	mitochondrial outer membrane translocase complex	0	8	1
CC	GO:0005744	mitochondrial inner membrane presequence translocase complex	0	7	1
CC	GO:0005746	mitochondrial respiratory chain	0	6	1
CC	GO:0005747	mitochondrial respiratory chain complex I	0	41	1
CC	GO:0005749	mitochondrial respiratory chain complex II	0	4	1
CC	GO:0005750	mitochondrial respiratory chain complex III	0	6	1
CC	GO:0005751	mitochondrial respiratory chain complex IV	0	9	1
CC	GO:0005753	mitochondrial proton-transporting ATP synthase complex	0	9	1
CC	GO:0005757	mitochondrial permeability transition pore complex	0	3	1
CC	GO:0005758	mitochondrial intermembrane space	0	53	1
CC	GO:0005760	gamma DNA polymerase complex	0	3	1
CC	GO:0005761	mitochondrial ribosome	0	5	1
CC	GO:0005762	mitochondrial large ribosomal subunit	0	28	1
CC	GO:0005767	secondary lysosome	0	1	1
CC	GO:0005771	multivesicular body	0	24	1
CC	GO:0005773	vacuole	0	8	1
CC	GO:0005774	vacuolar membrane	0	15	1
CC	GO:0005775	vacuolar lumen	0	1	1
CC	GO:0005776	autophagic vacuole	0	36	1
CC	GO:0005778	peroxisomal membrane	0	30	1
CC	GO:0005782	peroxisomal matrix	0	14	1
CC	GO:0005784	Sec61 translocon complex	0	5	1
CC	GO:0005785	signal recognition particle receptor complex	0	2	1
CC	GO:0005786	signal recognition particle, endoplasmic reticulum targeting	0	7	1
CC	GO:0005787	signal peptidase complex	0	3	1
CC	GO:0005790	smooth endoplasmic reticulum	0	17	1
CC	GO:0005795	Golgi stack	0	22	1
CC	GO:0005797	Golgi medial cisterna	0	4	1
CC	GO:0005798	Golgi-associated vesicle	0	10	1
CC	GO:0005801	cis-Golgi network	0	24	1
CC	GO:0005816	spindle pole body	0	3	1
CC	GO:0005826	actomyosin contractile ring	0	3	1
CC	GO:0005827	polar microtubule	0	7	1
CC	GO:0005828	kinetochore microtubule	0	3	1
CC	GO:0005832	chaperonin-containing T-complex	0	8	1
CC	GO:0005833	hemoglobin complex	0	6	1
CC	GO:0005838	proteasome regulatory particle	0	6	1
CC	GO:0005839	proteasome core complex	0	14	1
CC	GO:0005840	ribosome	0	51	1
CC	GO:0005844	polysome	0	32	1
CC	GO:0005845	mRNA cap binding complex	0	16	1
CC	GO:0005846	nuclear cap binding complex	0	5	1
CC	GO:0005847	mRNA cleavage and polyadenylation specificity factor complex	0	12	1
CC	GO:0005849	mRNA cleavage factor complex	0	5	1
CC	GO:0005850	eukaryotic translation initiation factor 2 complex	0	2	1
CC	GO:0005851	eukaryotic translation initiation factor 2B complex	0	7	1
CC	GO:0005852	eukaryotic translation initiation factor 3 complex	0	9	1
CC	GO:0005853	eukaryotic translation elongation factor 1 complex	0	4	1
CC	GO:0005854	nascent polypeptide-associated complex	0	1	1
CC	GO:0005858	axonemal dynein complex	0	2	1
CC	GO:0005863	striated muscle myosin thick filament	0	2	1
CC	GO:0005865	striated muscle thin filament	0	9	1
CC	GO:0005868	cytoplasmic dynein complex	0	11	1
CC	GO:0005869	dynactin complex	0	11	1
CC	GO:0005873	plus-end kinesin complex	0	1	1
CC	GO:0005875	microtubule associated complex	0	17	1
CC	GO:0005882	intermediate filament	0	40	1
CC	GO:0005883	neurofilament	0	8	1
CC	GO:0005884	actin filament	0	40	1
CC	GO:0005885	Arp2/3 protein complex	0	11	1
CC	GO:0005889	hydrogen:potassium-exchanging ATPase complex	0	1	1
CC	GO:0005890	sodium:potassium-exchanging ATPase complex	0	11	1
CC	GO:0005891	voltage-gated calcium channel complex	0	24	1
CC	GO:0005896	interleukin-6 receptor complex	0	3	1
CC	GO:0005899	insulin receptor complex	0	1	1
CC	GO:0005900	oncostatin-M receptor complex	0	2	1
CC	GO:0005902	microvillus	0	37	1
CC	GO:0005905	coated pit	0	34	1
CC	GO:0005912	adherens junction	0	16	1
CC	GO:0005913	cell-cell adherens junction	0	32	1
CC	GO:0005914	spot adherens junction	0	4	1
CC	GO:0005915	zonula adherens	0	6	1
CC	GO:0005916	fascia adherens	0	13	1
CC	GO:0005922	connexon complex	0	10	1
CC	GO:0005927	muscle tendon junction	0	3	1
CC	GO:0005930	axoneme	0	48	1
CC	GO:0005938	cell cortex	0	84	1
CC	GO:0005943	1-phosphatidylinositol-4-phosphate 3-kinase, class IA complex	0	3	1
CC	GO:0005944	1-phosphatidylinositol-4-phosphate 3-kinase, class IB complex	0	4	1
CC	GO:0005945	6-phosphofructokinase complex	0	2	1
CC	GO:0005947	mitochondrial alpha-ketoglutarate dehydrogenase complex	0	3	1
CC	GO:0005952	cAMP-dependent protein kinase complex	0	6	1
CC	GO:0005953	CAAX-protein geranylgeranyltransferase complex	0	1	1
CC	GO:0005954	calcium- and calmodulin-dependent protein kinase complex	0	1	1
CC	GO:0005955	calcineurin complex	0	12	1
CC	GO:0005956	protein kinase CK2 complex	0	1	1
CC	GO:0005958	DNA-dependent protein kinase-DNA ligase 4 complex	0	5	1
CC	GO:0005960	glycine cleavage complex	0	2	1
CC	GO:0005964	phosphorylase kinase complex	0	6	1
CC	GO:0005965	protein farnesyltransferase complex	0	2	1
CC	GO:0005967	mitochondrial pyruvate dehydrogenase complex	0	2	1
CC	GO:0005968	Rab-protein geranylgeranyltransferase complex	0	3	1
CC	GO:0005969	serine-pyruvate aminotransferase complex	0	1	1
CC	GO:0005971	ribonucleoside-diphosphate reductase complex	0	4	1
CC	GO:0008023	transcription elongation factor complex	0	15	1
CC	GO:0008024	positive transcription elongation factor complex b	0	4	1
CC	GO:0008043	intracellular ferritin complex	0	3	1
CC	GO:0008074	guanylate cyclase complex, soluble	0	12	1
CC	GO:0008091	spectrin	0	3	1
CC	GO:0008180	COP9 signalosome	0	21	1
CC	GO:0008250	oligosaccharyltransferase complex	0	11	1
CC	GO:0008275	gamma-tubulin small complex	0	3	1
CC	GO:0008278	cohesin complex	0	3	1
CC	GO:0008280	cohesin core heterodimer	0	4	1
CC	GO:0008282	ATP-sensitive potassium channel complex	0	2	1
CC	GO:0008290	F-actin capping protein complex	0	10	1
CC	GO:0008305	integrin complex	0	15	1
CC	GO:0008328	ionotropic glutamate receptor complex	0	5	1
CC	GO:0008352	katanin complex	0	1	1
CC	GO:0008385	IkappaB kinase complex	0	8	1
CC	GO:0008537	proteasome activator complex	0	3	1
CC	GO:0008540	proteasome regulatory particle, base subcomplex	0	15	1
CC	GO:0008541	proteasome regulatory particle, lid subcomplex	0	3	1
CC	GO:0008622	epsilon DNA polymerase complex	0	3	1
CC	GO:0008623	CHRAC	0	1	1
CC	GO:0009279	cell outer membrane	0	3	1
CC	GO:0009317	acetyl-CoA carboxylase complex	0	1	1
CC	GO:0009328	phenylalanine-tRNA ligase complex	0	3	1
CC	GO:0009331	glycerol-3-phosphate dehydrogenase complex	0	3	1
CC	GO:0009346	citrate lyase complex	0	1	1
CC	GO:0009353	mitochondrial oxoglutarate dehydrogenase complex	0	1	1
CC	GO:0009368	endopeptidase Clp complex	0	1	1
CC	GO:0009841	mitochondrial endopeptidase Clp complex	0	1	1
CC	GO:0009898	cytoplasmic side of plasma membrane	0	37	1
CC	GO:0009925	basal plasma membrane	0	35	1
CC	GO:0010009	cytoplasmic side of endosome membrane	0	2	1
CC	GO:0010369	chromocenter	0	13	1
CC	GO:0010370	perinucleolar chromocenter	0	2	1
CC	GO:0012506	vesicle membrane	0	14	1
CC	GO:0012507	ER to Golgi transport vesicle membrane	0	12	1
CC	GO:0014701	junctional sarcoplasmic reticulum membrane	0	7	1
CC	GO:0014731	spectrin-associated cytoskeleton	0	3	1
CC	GO:0014802	terminal cisterna	0	3	1
CC	GO:0014804	terminal cisterna lumen	0	1	1
CC	GO:0015030	Cajal body	0	30	1
CC	GO:0015935	small ribosomal subunit	0	3	1
CC	GO:0016010	dystrophin-associated glycoprotein complex	0	10	1
CC	GO:0016011	dystroglycan complex	0	1	1
CC	GO:0016012	sarcoglycan complex	0	9	1
CC	GO:0016013	syntrophin complex	0	3	1
CC	GO:0016023	cytoplasmic membrane-bounded vesicle	0	88	1
CC	GO:0016035	zeta DNA polymerase complex	0	7	1
CC	GO:0016222	procollagen-proline 4-dioxygenase complex	0	2	1
CC	GO:0016234	inclusion body	0	13	1
CC	GO:0016235	aggresome	0	29	1
CC	GO:0016272	prefoldin complex	0	8	1
CC	GO:0016281	eukaryotic translation initiation factor 4F complex	0	5	1
CC	GO:0016282	eukaryotic 43S preinitiation complex	0	10	1
CC	GO:0016327	apicolateral plasma membrane	0	10	1
CC	GO:0016328	lateral plasma membrane	0	46	1
CC	GO:0016342	catenin complex	0	11	1
CC	GO:0016442	RISC complex	0	9	1
CC	GO:0016460	myosin II complex	0	10	1
CC	GO:0016471	vacuolar proton-transporting V-type ATPase complex	0	7	1
CC	GO:0016507	mitochondrial fatty acid beta-oxidation multienzyme complex	0	2	1
CC	GO:0016514	SWI/SNF complex	0	12	1
CC	GO:0016528	sarcoplasm	0	2	1
CC	GO:0016529	sarcoplasmic reticulum	0	23	1
CC	GO:0016533	cyclin-dependent protein kinase 5 holoenzyme complex	0	3	1
CC	GO:0016580	Sin3 complex	0	13	1
CC	GO:0016581	NuRD complex	0	17	1
CC	GO:0016589	NURF complex	0	5	1
CC	GO:0016590	ACF complex	0	1	1
CC	GO:0016591	DNA-directed RNA polymerase II, holoenzyme	0	7	1
CC	GO:0016592	mediator complex	0	34	1
CC	GO:0016593	Cdc73/Paf1 complex	0	8	1
CC	GO:0016600	flotillin complex	0	10	1
CC	GO:0016602	CCAAT-binding factor complex	0	6	1
CC	GO:0016939	kinesin II complex	0	1	1
CC	GO:0017053	transcriptional repressor complex	0	42	1
CC	GO:0017059	serine C-palmitoyltransferase complex	0	3	1
CC	GO:0017071	intracellular cyclic nucleotide activated cation channel complex	0	1	1
CC	GO:0017101	aminoacyl-tRNA synthetase multienzyme complex	0	1	1
CC	GO:0017109	glutamate-cysteine ligase complex	0	2	1
CC	GO:0017119	Golgi transport complex	0	9	1
CC	GO:0017146	N-methyl-D-aspartate selective glutamate receptor complex	0	8	1
CC	GO:0017177	glucosidase II complex	0	1	1
CC	GO:0018444	translation release factor complex	0	1	1
CC	GO:0019008	molybdopterin synthase complex	0	2	1
CC	GO:0019012	virion	0	1	1
CC	GO:0019013	viral nucleocapsid	0	47	1
CC	GO:0019773	proteasome core complex, alpha-subunit complex	0	8	1
CC	GO:0019815	B cell receptor complex	0	3	1
CC	GO:0019867	outer membrane	0	1	1
CC	GO:0019897	extrinsic component of plasma membrane	0	18	1
CC	GO:0019907	cyclin-dependent protein kinase activating kinase holoenzyme complex	0	5	1
CC	GO:0019908	nuclear cyclin-dependent protein kinase holoenzyme complex	0	3	1
CC	GO:0020018	ciliary pocket membrane	0	4	1
CC	GO:0022626	cytosolic ribosome	0	4	1
CC	GO:0022627	cytosolic small ribosomal subunit	0	66	1
CC	GO:0030008	TRAPP complex	0	5	1
CC	GO:0030014	CCR4-NOT complex	0	13	1
CC	GO:0030015	CCR4-NOT core complex	0	5	1
CC	GO:0030055	cell-substrate junction	0	2	1
CC	GO:0030056	hemidesmosome	0	8	1
CC	GO:0030057	desmosome	0	18	1
CC	GO:0030061	mitochondrial crista	0	7	1
CC	GO:0030112	glycocalyx	0	1	1
CC	GO:0030117	membrane coat	0	9	1
CC	GO:0030118	clathrin coat	0	1	1
CC	GO:0030119	AP-type membrane coat adaptor complex	0	3	1
CC	GO:0030120	vesicle coat	0	2	1
CC	GO:0030121	AP-1 adaptor complex	0	4	1
CC	GO:0030122	AP-2 adaptor complex	0	11	1
CC	GO:0030123	AP-3 adaptor complex	0	6	1
CC	GO:0030125	clathrin vesicle coat	0	1	1
CC	GO:0030126	COPI vesicle coat	0	15	1
CC	GO:0030127	COPII vesicle coat	0	9	1
CC	GO:0030130	clathrin coat of trans-Golgi network vesicle	0	4	1
CC	GO:0030131	clathrin adaptor complex	0	8	1
CC	GO:0030132	clathrin coat of coated pit	0	3	1
CC	GO:0030133	transport vesicle	0	44	1
CC	GO:0030134	ER to Golgi transport vesicle	0	9	1
CC	GO:0030135	coated vesicle	0	1	1
CC	GO:0030137	COPI-coated vesicle	0	7	1
CC	GO:0030175	filopodium	0	53	1
CC	GO:0030285	integral component of synaptic vesicle membrane	0	10	1
CC	GO:0030286	dynein complex	0	10	1
CC	GO:0030289	protein phosphatase 4 complex	0	4	1
CC	GO:0030314	junctional membrane complex	0	6	1
CC	GO:0030315	T-tubule	0	29	1
CC	GO:0030478	actin cap	0	3	1
CC	GO:0030479	actin cortical patch	0	2	1
CC	GO:0030485	smooth muscle contractile fiber	0	4	1
CC	GO:0030486	smooth muscle dense body	0	1	1
CC	GO:0030529	ribonucleoprotein complex	0	52	1
CC	GO:0030532	small nuclear ribonucleoprotein complex	0	3	1
CC	GO:0030659	cytoplasmic vesicle membrane	0	67	1
CC	GO:0030663	COPI-coated vesicle membrane	0	1	1
CC	GO:0030665	clathrin-coated vesicle membrane	0	6	1
CC	GO:0030666	endocytic vesicle membrane	0	19	1
CC	GO:0030669	clathrin-coated endocytic vesicle membrane	0	10	1
CC	GO:0030670	phagocytic vesicle membrane	0	28	1
CC	GO:0030673	axolemma	0	10	1
CC	GO:0030684	preribosome	0	1	1
CC	GO:0030686	90S preribosome	0	10	1
CC	GO:0030687	preribosome, large subunit precursor	0	8	1
CC	GO:0030688	preribosome, small subunit precursor	0	2	1
CC	GO:0030690	Noc1p-Noc2p complex	0	1	1
CC	GO:0030692	Noc4p-Nop14p complex	0	1	1
CC	GO:0030849	autosome	0	3	1
CC	GO:0030867	rough endoplasmic reticulum membrane	0	5	1
CC	GO:0030870	Mre11 complex	0	4	1
CC	GO:0030877	beta-catenin destruction complex	0	8	1
CC	GO:0030891	VCB complex	0	4	1
CC	GO:0030892	mitotic cohesin complex	0	2	1
CC	GO:0030893	meiotic cohesin complex	0	3	1
CC	GO:0030896	checkpoint clamp complex	0	4	1
CC	GO:0030897	HOPS complex	0	9	1
CC	GO:0030904	retromer complex	0	15	1
CC	GO:0030914	STAGA complex	0	13	1
CC	GO:0030915	Smc5-Smc6 complex	0	4	1
CC	GO:0030956	glutamyl-tRNA(Gln) amidotransferase complex	0	4	1
CC	GO:0030981	cortical microtubule cytoskeleton	0	2	1
CC	GO:0030990	intraciliary transport particle	0	3	1
CC	GO:0030991	intraciliary transport particle A	0	6	1
CC	GO:0030992	intraciliary transport particle B	0	17	1
CC	GO:0031011	Ino80 complex	0	17	1
CC	GO:0031080	nuclear pore outer ring	0	8	1
CC	GO:0031084	BLOC-2 complex	0	3	1
CC	GO:0031085	BLOC-3 complex	0	2	1
CC	GO:0031088	platelet dense granule membrane	0	8	1
CC	GO:0031090	organelle membrane	0	5	1
CC	GO:0031092	platelet alpha granule membrane	0	5	1
CC	GO:0031094	platelet dense tubular network	0	4	1
CC	GO:0031095	platelet dense tubular network membrane	0	7	1
CC	GO:0031105	septin complex	0	3	1
CC	GO:0031143	pseudopodium	0	12	1
CC	GO:0031201	SNARE complex	0	37	1
CC	GO:0031205	endoplasmic reticulum Sec complex	0	3	1
CC	GO:0031209	SCAR complex	0	9	1
CC	GO:0031213	RSF complex	0	2	1
CC	GO:0031224	intrinsic component of membrane	0	3	1
CC	GO:0031227	intrinsic component of endoplasmic reticulum membrane	0	4	1
CC	GO:0031228	intrinsic component of Golgi membrane	0	4	1
CC	GO:0031233	intrinsic component of external side of plasma membrane	0	4	1
CC	GO:0031240	external side of cell outer membrane	0	2	1
CC	GO:0031251	PAN complex	0	2	1
CC	GO:0031253	cell projection membrane	0	11	1
CC	GO:0031256	leading edge membrane	0	6	1
CC	GO:0031258	lamellipodium membrane	0	15	1
CC	GO:0031259	uropod membrane	0	1	1
CC	GO:0031260	pseudopodium membrane	0	1	1
CC	GO:0031261	DNA replication preinitiation complex	0	1	1
CC	GO:0031264	death-inducing signaling complex	0	3	1
CC	GO:0031265	CD95 death-inducing signaling complex	0	4	1
CC	GO:0031298	replication fork protection complex	0	5	1
CC	GO:0031301	integral component of organelle membrane	0	6	1
CC	GO:0031304	intrinsic component of mitochondrial inner membrane	0	1	1
CC	GO:0031305	integral component of mitochondrial inner membrane	0	11	1
CC	GO:0031307	integral component of mitochondrial outer membrane	0	16	1
CC	GO:0031313	extrinsic component of endosome membrane	0	4	1
CC	GO:0031314	extrinsic component of mitochondrial inner membrane	0	5	1
CC	GO:0031315	extrinsic component of mitochondrial outer membrane	0	7	1
CC	GO:0031362	anchored component of external side of plasma membrane	0	7	1
CC	GO:0031372	UBC13-MMS2 complex	0	2	1
CC	GO:0031380	nuclear RNA-directed RNA polymerase complex	0	1	1
CC	GO:0031415	NatA complex	0	5	1
CC	GO:0031416	NatB complex	0	1	1
CC	GO:0031417	NatC complex	0	2	1
CC	GO:0031428	box C/D snoRNP complex	0	5	1
CC	GO:0031429	box H/ACA snoRNP complex	0	4	1
CC	GO:0031436	BRCA1-BARD1 complex	0	2	1
CC	GO:0031461	cullin-RING ubiquitin ligase complex	0	5	1
CC	GO:0031462	Cul2-RING ubiquitin ligase complex	0	10	1
CC	GO:0031464	Cul4A-RING ubiquitin ligase complex	0	8	1
CC	GO:0031465	Cul4B-RING ubiquitin ligase complex	0	6	1
CC	GO:0031466	Cul5-RING ubiquitin ligase complex	0	4	1
CC	GO:0031501	mannosyltransferase complex	0	2	1
CC	GO:0031502	dolichyl-phosphate-mannose-protein mannosyltransferase complex	0	2	1
CC	GO:0031510	SUMO activating enzyme complex	0	2	1
CC	GO:0031512	motile primary cilium	0	10	1
CC	GO:0031513	nonmotile primary cilium	0	14	1
CC	GO:0031514	motile cilium	0	24	1
CC	GO:0031515	tRNA (m1A) methyltransferase complex	0	2	1
CC	GO:0031519	PcG protein complex	0	17	1
CC	GO:0031523	Myb complex	0	2	1
CC	GO:0031527	filopodium membrane	0	18	1
CC	GO:0031528	microvillus membrane	0	10	1
CC	GO:0031592	centrosomal corona	0	1	1
CC	GO:0031594	neuromuscular junction	0	47	1
CC	GO:0031595	nuclear proteasome complex	0	7	1
CC	GO:0031597	cytosolic proteasome complex	0	9	1
CC	GO:0031616	spindle pole centrosome	0	7	1
CC	GO:0031618	nuclear centromeric heterochromatin	0	3	1
CC	GO:0031673	H zone	0	2	1
CC	GO:0031901	early endosome membrane	0	57	1
CC	GO:0031902	late endosome membrane	0	47	1
CC	GO:0031904	endosome lumen	0	2	1
CC	GO:0031905	early endosome lumen	0	1	1
CC	GO:0031931	TORC1 complex	0	6	1
CC	GO:0031981	nuclear lumen	0	11	1
CC	GO:0031988	membrane-bounded vesicle	0	10	1
CC	GO:0032009	early phagosome	0	6	1
CC	GO:0032010	phagolysosome	0	1	1
CC	GO:0032021	NELF complex	0	4	1
CC	GO:0032039	integrator complex	0	13	1
CC	GO:0032040	small-subunit processome	0	28	1
CC	GO:0032044	DSIF complex	0	2	1
CC	GO:0032045	guanyl-nucleotide exchange factor complex	0	3	1
CC	GO:0032116	SMC loading complex	0	2	1
CC	GO:0032127	dense core granule membrane	0	1	1
CC	GO:0032133	chromosome passenger complex	0	3	1
CC	GO:0032144	4-aminobutyrate transaminase complex	0	1	1
CC	GO:0032279	asymmetric synapse	0	7	1
CC	GO:0032299	ribonuclease H2 complex	0	3	1
CC	GO:0032301	MutSalpha complex	0	4	1
CC	GO:0032302	MutSbeta complex	0	2	1
CC	GO:0032311	angiogenin-PRI complex	0	1	1
CC	GO:0032389	MutLalpha complex	0	4	1
CC	GO:0032391	photoreceptor connecting cilium	0	26	1
CC	GO:0032419	extrinsic component of lysosome membrane	0	1	1
CC	GO:0032421	stereocilium bundle	0	3	1
CC	GO:0032426	stereocilium bundle tip	0	9	1
CC	GO:0032433	filopodium tip	0	8	1
CC	GO:0032437	cuticular plate	0	1	1
CC	GO:0032444	activin responsive factor complex	0	3	1
CC	GO:0032473	cytoplasmic side of mitochondrial outer membrane	0	1	1
CC	GO:0032541	cortical endoplasmic reticulum	0	4	1
CC	GO:0032545	CURI complex	0	1	1
CC	GO:0032584	growth cone membrane	0	6	1
CC	GO:0032585	multivesicular body membrane	0	4	1
CC	GO:0032591	dendritic spine membrane	0	5	1
CC	GO:0032592	integral component of mitochondrial membrane	0	8	1
CC	GO:0032593	insulin-responsive compartment	0	7	1
CC	GO:0032777	Piccolo NuA4 histone acetyltransferase complex	0	4	1
CC	GO:0032783	ELL-EAF complex	0	2	1
CC	GO:0032797	SMN complex	0	11	1
CC	GO:0032798	Swi5-Sfr1 complex	0	1	1
CC	GO:0032807	DNA ligase IV complex	0	2	1
CC	GO:0032809	neuronal cell body membrane	0	13	1
CC	GO:0032838	cell projection cytoplasm	0	1	1
CC	GO:0032839	dendrite cytoplasm	0	17	1
CC	GO:0032937	SREBP-SCAP-Insig complex	0	2	1
CC	GO:0032983	kainate selective glutamate receptor complex	0	11	1
CC	GO:0032991	macromolecular complex	0	1	1
CC	GO:0032993	protein-DNA complex	0	20	1
CC	GO:0032994	protein-lipid complex	0	1	1
CC	GO:0032996	Bcl3-Bcl10 complex	0	1	1
CC	GO:0032998	Fc-epsilon receptor I complex	0	2	1
CC	GO:0033010	paranodal junction	0	5	1
CC	GO:0033011	perinuclear theca	0	1	1
CC	GO:0033018	sarcoplasmic reticulum lumen	0	3	1
CC	GO:0033063	Rad51B-Rad51C-Rad51D-XRCC2 complex	0	6	1
CC	GO:0033065	Rad51C-XRCC3 complex	0	2	1
CC	GO:0033093	Weibel-Palade body	0	2	1
CC	GO:0033116	endoplasmic reticulum-Golgi intermediate compartment membrane	0	20	1
CC	GO:0033150	cytoskeletal calyx	0	1	1
CC	GO:0033162	melanosome membrane	0	6	1
CC	GO:0033165	interphotoreceptor matrix	0	1	1
CC	GO:0033176	proton-transporting V-type ATPase complex	0	1	1
CC	GO:0033178	proton-transporting two-sector ATPase complex, catalytic domain	0	2	1
CC	GO:0033179	proton-transporting V-type ATPase, V0 domain	0	3	1
CC	GO:0033180	proton-transporting V-type ATPase, V1 domain	0	7	1
CC	GO:0033185	dolichol-phosphate-mannose synthase complex	0	3	1
CC	GO:0033186	CAF-1 complex	0	3	1
CC	GO:0033193	Lsd1/2 complex	0	1	1
CC	GO:0033256	I-kappaB/NF-kappaB complex	0	5	1
CC	GO:0033257	Bcl3/NF-kappaB2 complex	0	2	1
CC	GO:0033263	CORVET complex	0	1	1
CC	GO:0033268	node of Ranvier	0	10	1
CC	GO:0033269	internode region of axon	0	3	1
CC	GO:0033270	paranode region of axon	0	7	1
CC	GO:0033276	transcription factor TFTC complex	0	10	1
CC	GO:0033290	eukaryotic 48S preinitiation complex	0	11	1
CC	GO:0033291	eukaryotic 80S initiation complex	0	1	1
CC	GO:0033391	chromatoid body	0	14	1
CC	GO:0033503	HULC complex	0	6	1
CC	GO:0033553	rDNA heterochromatin	0	1	1
CC	GO:0033588	Elongator holoenzyme complex	0	7	1
CC	GO:0033593	BRCA2-MAGE-D1 complex	0	1	1
CC	GO:0033596	TSC1-TSC2 complex	0	4	1
CC	GO:0033768	SUMO-targeted ubiquitin ligase complex	0	2	1
CC	GO:0034045	pre-autophagosomal structure membrane	0	11	1
CC	GO:0034066	Ric1p-Rgp1p complex	0	4	1
CC	GO:0034098	Cdc48p-Npl4p-Ufd1p AAA ATPase complex	0	12	1
CC	GO:0034271	phosphatidylinositol 3-kinase complex I	0	5	1
CC	GO:0034272	phosphatidylinositol 3-kinase complex II	0	5	1
CC	GO:0034274	Atg12-Atg5-Atg16 complex	0	3	1
CC	GO:0034365	discoidal high-density lipoprotein particle	0	1	1
CC	GO:0034366	spherical high-density lipoprotein particle	0	7	1
CC	GO:0034388	Pwp2p-containing subcomplex of 90S preribosome	0	1	1
CC	GO:0034399	nuclear periphery	0	9	1
CC	GO:0034448	EGO complex	0	4	1
CC	GO:0034455	t-UTP complex	0	3	1
CC	GO:0034456	UTP-C complex	0	1	1
CC	GO:0034457	Mpp10 complex	0	3	1
CC	GO:0034464	BBSome	0	8	1
CC	GO:0034466	chromaffin granule lumen	0	1	1
CC	GO:0034515	proteasome storage granule	0	3	1
CC	GO:0034592	synaptic vesicle lumen	0	3	1
CC	GO:0034663	endoplasmic reticulum chaperone complex	0	9	1
CC	GO:0034665	alpha1-beta1 integrin complex	0	2	1
CC	GO:0034666	alpha2-beta1 integrin complex	0	2	1
CC	GO:0034667	alpha3-beta1 integrin complex	0	2	1
CC	GO:0034669	alpha4-beta7 integrin complex	0	2	1
CC	GO:0034673	inhibin-betaglycan-ActRII complex	0	4	1
CC	GO:0034677	alpha7-beta1 integrin complex	0	1	1
CC	GO:0034680	alpha10-beta1 integrin complex	0	1	1
CC	GO:0034681	alpha11-beta1 integrin complex	0	1	1
CC	GO:0034683	alphav-beta3 integrin complex	0	2	1
CC	GO:0034684	alphav-beta5 integrin complex	0	3	1
CC	GO:0034686	alphav-beta8 integrin complex	0	2	1
CC	GO:0034687	alphaL-beta2 integrin complex	0	2	1
CC	GO:0034693	U11/U12 snRNP	0	1	1
CC	GO:0034702	ion channel complex	0	1	1
CC	GO:0034704	calcium channel complex	0	13	1
CC	GO:0034705	potassium channel complex	0	1	1
CC	GO:0034706	sodium channel complex	0	4	1
CC	GO:0034707	chloride channel complex	0	24	1
CC	GO:0034709	methylosome	0	11	1
CC	GO:0034715	pICln-Sm protein complex	0	6	1
CC	GO:0034719	SMN-Sm protein complex	0	17	1
CC	GO:0034750	Scrib-APC-beta-catenin complex	0	2	1
CC	GO:0034751	aryl hydrocarbon receptor complex	0	1	1
CC	GO:0034753	nuclear aryl hydrocarbon receptor complex	0	2	1
CC	GO:0034774	secretory granule lumen	0	2	1
CC	GO:0034991	nuclear meiotic cohesin complex	0	6	1
CC	GO:0034993	SUN-KASH complex	0	8	1
CC	GO:0035003	subapical complex	0	1	1
CC	GO:0035032	phosphatidylinositol 3-kinase complex, class III	0	2	1
CC	GO:0035068	micro-ribonucleoprotein complex	0	5	1
CC	GO:0035098	ESC/E(Z) complex	0	16	1
CC	GO:0035101	FACT complex	0	4	1
CC	GO:0035145	exon-exon junction complex	0	15	1
CC	GO:0035253	ciliary rootlet	0	10	1
CC	GO:0035267	NuA4 histone acetyltransferase complex	0	21	1
CC	GO:0035327	transcriptionally active chromatin	0	18	1
CC	GO:0035354	Toll-like receptor 1-Toll-like receptor 2 protein complex	0	2	1
CC	GO:0035355	Toll-like receptor 2-Toll-like receptor 6 protein complex	0	2	1
CC	GO:0035363	histone locus body	0	4	1
CC	GO:0035370	UBC13-UEV1A complex	0	2	1
CC	GO:0035371	microtubule plus-end	0	12	1
CC	GO:0035517	PR-DUB complex	0	1	1
CC	GO:0035577	azurophil granule membrane	0	2	1
CC	GO:0035579	specific granule membrane	0	1	1
CC	GO:0035631	CD40 receptor complex	0	9	1
CC	GO:0035686	sperm fibrous sheath	0	7	1
CC	GO:0035692	macrophage migration inhibitory factor receptor complex	0	1	1
CC	GO:0035748	myelin sheath abaxonal region	0	4	1
CC	GO:0035749	myelin sheath adaxonal region	0	7	1
CC	GO:0035770	ribonucleoprotein granule	0	2	1
CC	GO:0035805	egg coat	0	1	1
CC	GO:0035838	growing cell tip	0	1	1
CC	GO:0035841	new growing cell tip	0	1	1
CC	GO:0035861	site of double-strand break	0	18	1
CC	GO:0035867	alphav-beta3 integrin-IGF-1-IGF1R complex	0	2	1
CC	GO:0035869	ciliary transition zone	0	12	1
CC	GO:0035976	AP1 complex	0	1	1
CC	GO:0035985	senescence-associated heterochromatin focus	0	5	1
CC	GO:0036021	endolysosome lumen	0	1	1
CC	GO:0036024	protein C inhibitor-TMPRSS7 complex	0	1	1
CC	GO:0036025	protein C inhibitor-TMPRSS11E complex	0	1	1
CC	GO:0036026	protein C inhibitor-PLAT complex	0	1	1
CC	GO:0036027	protein C inhibitor-PLAU complex	0	1	1
CC	GO:0036028	protein C inhibitor-thrombin complex	0	1	1
CC	GO:0036029	protein C inhibitor-KLK3 complex	0	1	1
CC	GO:0036030	protein C inhibitor-plasma kallikrein complex	0	1	1
CC	GO:0036038	TCTN-B9D complex	0	7	1
CC	GO:0036053	glomerular endothelium fenestra	0	1	1
CC	GO:0036057	slit diaphragm	0	6	1
CC	GO:0036117	hyaluranon cable	0	1	1
CC	GO:0036126	sperm flagellum	0	13	1
CC	GO:0036128	CatSper complex	0	6	1
CC	GO:0036157	outer dynein arm	0	3	1
CC	GO:0036266	Cdc48p-Npl4p-Vms1p AAA ATPase complex	0	1	1
CC	GO:0036396	MIS complex	0	3	1
CC	GO:0036398	TCR signalosome	0	3	1
CC	GO:0036449	microtubule minus-end	0	1	1
CC	GO:0038038	G-protein coupled receptor homodimeric complex	0	2	1
CC	GO:0038039	G-protein coupled receptor heterodimeric complex	0	7	1
CC	GO:0042022	interleukin-12 receptor complex	0	2	1
CC	GO:0042025	host cell nucleus	0	1	1
CC	GO:0042101	T cell receptor complex	0	9	1
CC	GO:0042105	alpha-beta T cell receptor complex	0	5	1
CC	GO:0042175	nuclear outer membrane-endoplasmic reticulum membrane network	0	1	1
CC	GO:0042272	nuclear RNA export factor complex	0	1	1
CC	GO:0042382	paraspeckles	0	5	1
CC	GO:0042405	nuclear inclusion body	0	8	1
CC	GO:0042406	extrinsic component of endoplasmic reticulum membrane	0	1	1
CC	GO:0042564	NLS-dependent protein nuclear import complex	0	1	1
CC	GO:0042565	RNA nuclear export complex	0	2	1
CC	GO:0042567	insulin-like growth factor ternary complex	0	4	1
CC	GO:0042581	specific granule	0	11	1
CC	GO:0042582	azurophil granule	0	7	1
CC	GO:0042583	chromaffin granule	0	3	1
CC	GO:0042584	chromaffin granule membrane	0	10	1
CC	GO:0042585	germinal vesicle	0	3	1
CC	GO:0042587	glycogen granule	0	4	1
CC	GO:0042588	zymogen granule	0	3	1
CC	GO:0042589	zymogen granule membrane	0	5	1
CC	GO:0042613	MHC class II protein complex	0	13	1
CC	GO:0042622	photoreceptor outer segment membrane	0	8	1
CC	GO:0042641	actomyosin	0	3	1
CC	GO:0042643	actomyosin, actin portion	0	2	1
CC	GO:0042645	mitochondrial nucleoid	0	44	1
CC	GO:0042719	mitochondrial intermembrane space protein transporter complex	0	3	1
CC	GO:0042720	mitochondrial inner membrane peptidase complex	0	1	1
CC	GO:0042765	GPI-anchor transamidase complex	0	5	1
CC	GO:0042788	polysomal ribosome	0	6	1
CC	GO:0042824	MHC class I peptide loading complex	0	1	1
CC	GO:0042825	TAP complex	0	2	1
CC	GO:0042827	platelet dense granule	0	1	1
CC	GO:0042995	cell projection	0	24	1
CC	GO:0043020	NADPH oxidase complex	0	5	1
CC	GO:0043034	costamere	0	18	1
CC	GO:0043083	synaptic cleft	0	2	1
CC	GO:0043159	acrosomal matrix	0	2	1
CC	GO:0043186	P granule	0	3	1
CC	GO:0043190	ATP-binding cassette (ABC) transporter complex	0	1	1
CC	GO:0043194	axon initial segment	0	8	1
CC	GO:0043196	varicosity	0	4	1
CC	GO:0043197	dendritic spine	0	80	1
CC	GO:0043203	axon hillock	0	7	1
CC	GO:0043204	perikaryon	0	62	1
CC	GO:0043205	fibril	0	3	1
CC	GO:0043218	compact myelin	0	1	1
CC	GO:0043219	lateral loop	0	4	1
CC	GO:0043220	Schmidt-Lanterman incisure	0	11	1
CC	GO:0043226	organelle	0	4	1
CC	GO:0043227	membrane-bounded organelle	0	12	1
CC	GO:0043229	intracellular organelle	0	14	1
CC	GO:0043231	intracellular membrane-bounded organelle	0	96	1
CC	GO:0043232	intracellular non-membrane-bounded organelle	0	4	1
CC	GO:0043235	receptor complex	0	83	1
CC	GO:0043240	Fanconi anaemia nuclear complex	0	7	1
CC	GO:0043259	laminin-10 complex	0	2	1
CC	GO:0043260	laminin-11 complex	0	1	1
CC	GO:0043292	contractile fiber	0	3	1
CC	GO:0043293	apoptosome	0	2	1
CC	GO:0043296	apical junction complex	0	10	1
CC	GO:0043509	activin A complex	0	1	1
CC	GO:0043512	inhibin A complex	0	2	1
CC	GO:0043514	interleukin-12 complex	0	2	1
CC	GO:0043540	6-phosphofructo-2-kinase/fructose-2,6-biphosphatase 1 complex	0	1	1
CC	GO:0043541	UDP-N-acetylglucosamine transferase complex	0	2	1
CC	GO:0043564	Ku70:Ku80 complex	0	2	1
CC	GO:0043596	nuclear replication fork	0	10	1
CC	GO:0043614	multi-eIF complex	0	2	1
CC	GO:0043625	delta DNA polymerase complex	0	3	1
CC	GO:0043626	PCNA complex	0	1	1
CC	GO:0043657	host cell	0	4	1
CC	GO:0044194	cytolytic granule	0	4	1
CC	GO:0044207	translation initiation ternary complex	0	1	1
CC	GO:0044214	fully spanning plasma membrane	0	1	1
CC	GO:0044216	other organism cell	0	3	1
CC	GO:0044220	host cell perinuclear region of cytoplasm	0	1	1
CC	GO:0044224	juxtaparanode region of axon	0	10	1
CC	GO:0044228	host cell surface	0	1	1
CC	GO:0044231	host cell presynaptic membrane	0	1	1
CC	GO:0044232	organelle membrane contact site	0	2	1
CC	GO:0044233	ER-mitochondrion membrane contact site	0	7	1
CC	GO:0044284	mitochondrial crista junction	0	1	1
CC	GO:0044291	cell-cell contact zone	0	12	1
CC	GO:0044292	dendrite terminus	0	6	1
CC	GO:0044294	dendritic growth cone	0	3	1
CC	GO:0044295	axonal growth cone	0	15	1
CC	GO:0044297	cell body	0	42	1
CC	GO:0044299	C-fiber	0	2	1
CC	GO:0044300	cerebellar mossy fiber	0	4	1
CC	GO:0044301	climbing fiber	0	1	1
CC	GO:0044302	dentate gyrus mossy fiber	0	1	1
CC	GO:0044305	calyx of Held	0	1	1
CC	GO:0044308	axonal spine	0	3	1
CC	GO:0044316	cone cell pedicle	0	4	1
CC	GO:0044317	rod spherule	0	1	1
CC	GO:0044322	endoplasmic reticulum quality control compartment	0	2	1
CC	GO:0044326	dendritic spine neck	0	1	1
CC	GO:0044327	dendritic spine head	0	4	1
CC	GO:0044354	macropinosome	0	5	1
CC	GO:0044393	microspike	0	3	1
CC	GO:0044420	extracellular matrix part	0	1	1
CC	GO:0044421	extracellular region part	0	16	1
CC	GO:0044423	virion part	0	1	1
CC	GO:0044424	intracellular part	0	27	1
CC	GO:0044425	membrane part	0	19	1
CC	GO:0044428	nuclear part	0	4	1
CC	GO:0044430	cytoskeletal part	0	2	1
CC	GO:0044432	endoplasmic reticulum part	0	1	1
CC	GO:0044444	cytoplasmic part	0	18	1
CC	GO:0044446	intracellular organelle part	0	12	1
CC	GO:0044451	nucleoplasm part	0	1	1
CC	GO:0044454	nuclear chromosome part	0	2	1
CC	GO:0044456	synapse part	0	2	1
CC	GO:0044459	plasma membrane part	0	9	1
CC	GO:0044463	cell projection part	0	1	1
CC	GO:0044464	cell part	0	17	1
CC	GO:0044530	supraspliceosomal complex	0	2	1
CC	GO:0044545	NSL complex	0	2	1
CC	GO:0044609	DBIRD complex	0	1	1
CC	GO:0044613	nuclear pore central transport channel	0	2	1
CC	GO:0044614	nuclear pore cytoplasmic filaments	0	1	1
CC	GO:0044615	nuclear pore nuclear basket	0	2	1
CC	GO:0044798	nuclear transcription factor complex	0	13	1
CC	GO:0045025	mitochondrial degradosome	0	3	1
CC	GO:0045095	keratin filament	0	35	1
CC	GO:0045098	type III intermediate filament	0	3	1
CC	GO:0045111	intermediate filament cytoskeleton	0	50	1
CC	GO:0045120	pronucleus	0	10	1
CC	GO:0045179	apical cortex	0	6	1
CC	GO:0045180	basal cortex	0	5	1
CC	GO:0045239	tricarboxylic acid cycle enzyme complex	0	1	1
CC	GO:0045252	oxoglutarate dehydrogenase complex	0	4	1
CC	GO:0045254	pyruvate dehydrogenase complex	0	7	1
CC	GO:0045261	proton-transporting ATP synthase complex, catalytic core F(1)	0	2	1
CC	GO:0045263	proton-transporting ATP synthase complex, coupling factor F(o)	0	7	1
CC	GO:0045272	plasma membrane respiratory chain complex I	0	1	1
CC	GO:0045275	respiratory chain complex III	0	1	1
CC	GO:0045277	respiratory chain complex IV	0	8	1
CC	GO:0045298	tubulin complex	0	5	1
CC	GO:0045323	interleukin-1 receptor complex	0	1	1
CC	GO:0045334	clathrin-coated endocytic vesicle	0	5	1
CC	GO:0045335	phagocytic vesicle	0	23	1
CC	GO:0046540	U4/U6 x U5 tri-snRNP complex	0	23	1
CC	GO:0046581	intercellular canaliculus	0	6	1
CC	GO:0046658	anchored component of plasma membrane	0	12	1
CC	GO:0046696	lipopolysaccharide receptor complex	0	8	1
CC	GO:0046930	pore complex	0	8	1
CC	GO:0048188	Set1C/COMPASS complex	0	11	1
CC	GO:0048269	methionine adenosyltransferase complex	0	2	1
CC	GO:0048476	Holliday junction resolvase complex	0	1	1
CC	GO:0048786	presynaptic active zone	0	16	1
CC	GO:0048787	presynaptic active zone membrane	0	1	1
CC	GO:0051233	spindle midzone	0	20	1
CC	GO:0051286	cell tip	0	3	1
CC	GO:0052718	tRNA-specific adenosine-34 deaminase complex	0	1	1
CC	GO:0055038	recycling endosome membrane	0	36	1
CC	GO:0055087	Ski complex	0	5	1
CC	GO:0060053	neurofilament cytoskeleton	0	4	1
CC	GO:0060076	excitatory synapse	0	26	1
CC	GO:0060077	inhibitory synapse	0	9	1
CC	GO:0060091	kinocilium	0	1	1
CC	GO:0060170	ciliary membrane	0	22	1
CC	GO:0060187	cell pole	0	4	1
CC	GO:0060201	clathrin-sculpted acetylcholine transport vesicle membrane	0	2	1
CC	GO:0060203	clathrin-sculpted glutamate transport vesicle membrane	0	2	1
CC	GO:0060205	cytoplasmic membrane-bounded vesicle lumen	0	2	1
CC	GO:0060342	photoreceptor inner segment membrane	0	1	1
CC	GO:0060987	lipid tube	0	1	1
CC	GO:0061202	clathrin-sculpted gamma-aminobutyric acid transport vesicle membrane	0	4	1
CC	GO:0061474	phagolysosome membrane	0	1	1
CC	GO:0061574	ASAP complex	0	2	1
CC	GO:0065010	extracellular membrane-bounded organelle	0	2	1
CC	GO:0070022	transforming growth factor beta receptor homodimeric complex	0	2	1
CC	GO:0070032	synaptobrevin 2-SNAP-25-syntaxin-1a-complexin I complex	0	3	1
CC	GO:0070033	synaptobrevin 2-SNAP-25-syntaxin-1a-complexin II complex	0	2	1
CC	GO:0070044	synaptobrevin 2-SNAP-25-syntaxin-1a complex	0	4	1
CC	GO:0070069	cytochrome complex	0	3	1
CC	GO:0070083	clathrin-sculpted monoamine transport vesicle membrane	0	2	1
CC	GO:0070110	ciliary neurotrophic factor receptor complex	0	3	1
CC	GO:0070176	DRM complex	0	1	1
CC	GO:0070187	telosome	0	1	1
CC	GO:0070188	Stn1-Ten1 complex	0	3	1
CC	GO:0070369	beta-catenin-TCF7L2 complex	0	2	1
CC	GO:0070381	endosome to plasma membrane transport vesicle	0	1	1
CC	GO:0070382	exocytic vesicle	0	8	1
CC	GO:0070390	transcription export complex 2	0	3	1
CC	GO:0070418	DNA-dependent protein kinase complex	0	2	1
CC	GO:0070419	nonhomologous end joining complex	0	2	1
CC	GO:0070421	DNA ligase III-XRCC1 complex	0	1	1
CC	GO:0070436	Grb2-EGFR complex	0	2	1
CC	GO:0070449	elongin complex	0	3	1
CC	GO:0070461	SAGA-type complex	0	2	1
CC	GO:0070469	respiratory chain	0	16	1
CC	GO:0070522	ERCC4-ERCC1 complex	0	2	1
CC	GO:0070531	BRCA1-A complex	0	8	1
CC	GO:0070545	PeBoW complex	0	3	1
CC	GO:0070552	BRISC complex	0	5	1
CC	GO:0070578	RISC-loading complex	0	4	1
CC	GO:0070603	SWI/SNF superfamily-type complex	0	1	1
CC	GO:0070618	Grb2-Sos complex	0	1	1
CC	GO:0070652	HAUS complex	0	6	1
CC	GO:0070685	macropinocytic cup	0	1	1
CC	GO:0070688	MLL5-L complex	0	8	1
CC	GO:0070695	FHF complex	0	3	1
CC	GO:0070722	Tle3-Aes complex	0	2	1
CC	GO:0070724	BMP receptor complex	0	1	1
CC	GO:0070743	interleukin-23 complex	0	1	1
CC	GO:0070761	pre-snoRNP complex	0	4	1
CC	GO:0070765	gamma-secretase complex	0	4	1
CC	GO:0070772	PAS complex	0	1	1
CC	GO:0070776	MOZ/MORF histone acetyltransferase complex	0	4	1
CC	GO:0070820	tertiary granule	0	3	1
CC	GO:0070821	tertiary granule membrane	0	3	1
CC	GO:0070822	Sin3-type complex	0	2	1
CC	GO:0070847	core mediator complex	0	6	1
CC	GO:0070852	cell body fiber	0	3	1
CC	GO:0070860	RNA polymerase I core factor complex	0	2	1
CC	GO:0070876	SOSS complex	0	4	1
CC	GO:0070877	microprocessor complex	0	2	1
CC	GO:0070937	CRD-mediated mRNA stability complex	0	11	1
CC	GO:0070938	contractile ring	0	7	1
CC	GO:0070939	Dsl1p complex	0	2	1
CC	GO:0070971	endoplasmic reticulum exit site	0	9	1
CC	GO:0070985	TFIIK complex	0	1	1
CC	GO:0070993	translation preinitiation complex	0	2	1
CC	GO:0071001	U4/U6 snRNP	0	4	1
CC	GO:0071002	U4atac/U6atac snRNP	0	1	1
CC	GO:0071004	U2-type prespliceosome	0	15	1
CC	GO:0071006	U2-type catalytic step 1 spliceosome	0	3	1
CC	GO:0071007	U2-type catalytic step 2 spliceosome	0	1	1
CC	GO:0071008	U2-type post-mRNA release spliceosomal complex	0	2	1
CC	GO:0071010	prespliceosome	0	3	1
CC	GO:0071011	precatalytic spliceosome	0	25	1
CC	GO:0071012	catalytic step 1 spliceosome	0	5	1
CC	GO:0071013	catalytic step 2 spliceosome	0	91	1
CC	GO:0071014	post-mRNA release spliceosomal complex	0	3	1
CC	GO:0071020	post-spliceosomal complex	0	2	1
CC	GO:0071065	alpha9-beta1 integrin-vascular cell adhesion molecule-1 complex	0	2	1
CC	GO:0071133	alpha9-beta1 integrin-ADAM8 complex	0	1	1
CC	GO:0071141	SMAD protein complex	0	7	1
CC	GO:0071144	SMAD2-SMAD3 protein complex	0	2	1
CC	GO:0071146	SMAD3-SMAD4 protein complex	0	1	1
CC	GO:0071159	NF-kappaB complex	0	3	1
CC	GO:0071203	WASH complex	0	8	1
CC	GO:0071204	histone pre-mRNA 3'end processing complex	0	8	1
CC	GO:0071437	invadopodium	0	5	1
CC	GO:0071438	invadopodium membrane	0	5	1
CC	GO:0071439	clathrin complex	0	4	1
CC	GO:0071458	integral component of cytoplasmic side of endoplasmic reticulum membrane	0	3	1
CC	GO:0071541	eukaryotic translation initiation factor 3 complex, eIF3m	0	5	1
CC	GO:0071546	pi-body	0	11	1
CC	GO:0071547	piP-body	0	7	1
CC	GO:0071556	integral component of lumenal side of endoplasmic reticulum membrane	0	4	1
CC	GO:0071561	nucleus-vacuole junction	0	2	1
CC	GO:0071564	npBAF complex	0	11	1
CC	GO:0071565	nBAF complex	0	13	1
CC	GO:0071595	Nem1-Spo7 phosphatase complex	0	2	1
CC	GO:0071598	neuronal ribonucleoprotein granule	0	10	1
CC	GO:0071665	gamma-catenin-TCF7L2 complex	0	1	1
CC	GO:0071682	endocytic vesicle lumen	0	3	1
CC	GO:0071782	endoplasmic reticulum tubular network	0	7	1
CC	GO:0071797	LUBAC complex	0	4	1
CC	GO:0071817	MMXD complex	0	4	1
CC	GO:0071818	BAT3 complex	0	4	1
CC	GO:0071819	DUBm complex	0	4	1
CC	GO:0071821	FANCM-MHF complex	0	1	1
CC	GO:0071914	prominosome	0	1	1
CC	GO:0071920	cleavage body	0	3	1
CC	GO:0071942	XPC complex	0	2	1
CC	GO:0071953	elastic fiber	0	3	1
CC	GO:0071986	Ragulator complex	0	8	1
CC	GO:0072357	PTW/PP1 phosphatase complex	0	7	1
CC	GO:0072372	primary cilium	0	36	1
CC	GO:0072487	MSL complex	0	4	1
CC	GO:0072517	host cell viral assembly compartment	0	2	1
CC	GO:0072534	perineuronal net	0	2	1
CC	GO:0072536	interleukin-23 receptor complex	0	2	1
CC	GO:0072546	ER membrane protein complex	0	10	1
CC	GO:0072557	IPAF inflammasome complex	0	3	1
CC	GO:0072558	NLRP1 inflammasome complex	0	1	1
CC	GO:0072559	NLRP3 inflammasome complex	0	5	1
CC	GO:0072563	endothelial microparticle	0	2	1
CC	GO:0072589	box H/ACA scaRNP complex	0	3	1
CC	GO:0072669	tRNA-splicing ligase complex	0	7	1
CC	GO:0072686	mitotic spindle	0	34	1
CC	GO:0072687	meiotic spindle	0	5	1
CC	GO:0080008	Cul4-RING ubiquitin ligase complex	0	12	1
CC	GO:0090498	extrinsic component of Golgi membrane	0	3	1
CC	GO:0090533	cation-transporting ATPase complex	0	1	1
CC	GO:0090537	CERF complex	0	1	1
CC	GO:0090543	Flemming body	0	8	1
CC	GO:0090544	BAF-type complex	0	5	1
CC	GO:0097038	perinuclear endoplasmic reticulum	0	9	1
CC	GO:0097057	TRAF2-GSTP1 complex	0	2	1
CC	GO:0097058	CRLF-CLCF1 complex	0	2	1
CC	GO:0097059	CNTFR-CLCF1 complex	0	2	1
CC	GO:0097060	synaptic membrane	0	10	1
CC	GO:0097136	Bcl-2 family protein complex	0	2	1
CC	GO:0097140	BIM-BCL-xl complex	0	2	1
CC	GO:0097141	BIM-BCL-2 complex	0	2	1
CC	GO:0097144	BAX complex	0	1	1
CC	GO:0097165	nuclear stress granule	0	2	1
CC	GO:0097169	AIM2 inflammasome complex	0	4	1
CC	GO:0097181	protein C inhibitor-coagulation factor V complex	0	1	1
CC	GO:0097182	protein C inhibitor-coagulation factor Xa complex	0	1	1
CC	GO:0097183	protein C inhibitor-coagulation factor XI complex	0	1	1
CC	GO:0097196	Shu complex	0	1	1
CC	GO:0097197	tetraspanin-enriched microdomain	0	7	1
CC	GO:0097208	alveolar lamellar body	0	4	1
CC	GO:0097224	sperm connecting piece	0	1	1
CC	GO:0097226	sperm mitochondrial sheath	0	1	1
CC	GO:0097227	sperm annulus	0	1	1
CC	GO:0097228	sperm principal piece	0	19	1
CC	GO:0097229	sperm end piece	0	1	1
CC	GO:0097233	alveolar lamellar body membrane	0	2	1
CC	GO:0097249	mitochondrial respiratory chain supercomplex	0	1	1
CC	GO:0097342	ripoptosome	0	8	1
CC	GO:0097361	CIA complex	0	3	1
CC	GO:0097381	photoreceptor disc membrane	0	9	1
CC	GO:0097386	glial cell projection	0	1	1
CC	GO:0097418	neurofibrillary tangle	0	4	1
CC	GO:0097422	tubular endosome	0	4	1
CC	GO:0097427	microtubule bundle	0	4	1
CC	GO:0097431	mitotic spindle pole	0	4	1
CC	GO:0097433	dense body	0	7	1
CC	GO:0097441	basilar dendrite	0	1	1
CC	GO:0097443	sorting endosome	0	2	1
CC	GO:0097449	astrocyte projection	0	6	1
CC	GO:0097450	astrocyte end-foot	0	1	1
CC	GO:0097451	glial limiting end-foot	0	2	1
CC	GO:0097452	GAIT complex	0	6	1
CC	GO:0097453	mesaxon	0	1	1
CC	GO:0097454	Schwann cell microvillus	0	1	1
CC	GO:0097458	neuron part	0	1	1
CC	GO:0097487	multivesicular body, internal vesicle	0	1	1
CC	GO:0097489	multivesicular body, internal vesicle lumen	0	1	1
CC	GO:0097504	Gemini of coiled bodies	0	7	1
CC	GO:0097505	Rad6-Rad18 complex	0	1	1
CC	GO:0097513	myosin II filament	0	7	1
CC	GO:0097524	sperm plasma membrane	0	1	1
CC	GO:0097526	spliceosomal tri-snRNP complex	0	3	1
CC	GO:0097539	ciliary transition fiber	0	3	1
CC	GO:0097541	axonemal basal plate	0	1	1
CC	GO:0097542	ciliary tip	0	15	1
CC	GO:0097543	ciliary inversin compartment	0	3	1
CC	GO:0097546	ciliary base	0	19	1
CC	GO:0098536	deuterosome	0	2	1
CC	GO:0098554	cytoplasmic side of endoplasmic reticulum membrane	0	2	1
CC	GO:0098556	cytoplasmic side of rough endoplasmic reticulum membrane	0	1	1
CC	GO:0098559	cytoplasmic side of early endosome membrane	0	2	1
CC	GO:0098588	bounding membrane of organelle	0	10	1
CC	GO:0098589	membrane region	0	1	1
CC	GO:0098592	cytoplasmic side of apical plasma membrane	0	2	1
CC	GO:1902494	catalytic complex	0	1	1
CC	GO:1902495	transmembrane transporter complex	0	5	1
CC	GO:1902554	serine/threonine protein kinase complex	0	2	1
CC	GO:1902560	GMP reductase complex	0	2	1
CC	GO:1902636	kinociliary basal body	0	1	1
CC	GO:1902711	GABA-A receptor complex	0	14	1
CC	GO:1990005	granular vesicle	0	1	1
CC	GO:1990008	neurosecretory vesicle	0	1	1
CC	GO:1990023	mitotic spindle midzone	0	4	1
CC	GO:1990031	pinceau fiber	0	2	1
CC	GO:1990032	parallel fiber	0	1	1
CC	GO:1990037	Lewy body core	0	1	1
CC	GO:1990075	periciliary membrane compartment	0	3	1
CC	GO:1990077	primosome complex	0	4	1
CC	GO:1990111	spermatoproteasome complex	0	6	1
CC	GO:1990124	messenger ribonucleoprotein complex	0	11	1
CC	GO:1990130	Iml1 complex	0	4	1
CC	GO:1990131	Gtr1-Gtr2 GTPase complex	0	4	1
CC	GO:1990234	transferase complex	0	6	1
CC	GO:1990246	uniplex complex	0	6	1
BP	GO:0055010	ventricular cardiac muscle tissue morphogenesis	9	25	4.06142e-06
BP	GO:0060048	cardiac muscle contraction	9	28	6.52918e-06
BP	GO:0030049	muscle filament sliding	7	22	0.000336163
BP	GO:0002026	regulation of the force of heart contraction	5	14	0.00757877
BP	GO:0014883	transition between fast and slow fiber	5	14	0.00757877
BP	GO:0035914	skeletal muscle cell differentiation	7	40	0.0137055
BP	GO:0055114	oxidation-reduction process	26	536	0.0167421
BP	GO:0002021	response to dietary excess	4	9	0.017037
BP	GO:0008217	regulation of blood pressure	6	36	0.0511881
BP	GO:0050872	white fat cell differentiation	4	12	0.0511881
BP	GO:0045600	positive regulation of fat cell differentiation	6	40	0.0822925
BP	GO:0050873	brown fat cell differentiation	5	27	0.104022
BP	GO:0042472	inner ear morphogenesis	6	43	0.105447
BP	GO:0031668	cellular response to extracellular stimulus	4	16	0.126619
BP	GO:0021707	cerebellar granule cell differentiation	3	7	0.137368
BP	GO:0050910	detection of mechanical stimulus involved in sensory perception of sound	4	17	0.142732
BP	GO:0006942	regulation of striated muscle contraction	2	2	0.174766
BP	GO:0007522	visceral muscle development	2	2	0.174766
BP	GO:2000041	negative regulation of planar cell polarity pathway involved in axis elongation	2	2	0.174766
BP	GO:0048384	retinoic acid receptor signaling pathway	3	9	0.240397
BP	GO:0043433	negative regulation of sequence-specific DNA binding transcription factor activity	6	55	0.245913
BP	GO:0045662	negative regulation of myoblast differentiation	4	21	0.245913
BP	GO:0030199	collagen fibril organization	5	37	0.251027
BP	GO:0050808	synapse organization	4	22	0.260484
BP	GO:0014059	regulation of dopamine secretion	3	10	0.260484
BP	GO:0055009	atrial cardiac muscle tissue morphogenesis	3	10	0.260484
BP	GO:0001895	retina homeostasis	4	23	0.287758
BP	GO:0043401	steroid hormone mediated signaling pathway	6	61	0.298093
BP	GO:0019074	viral RNA genome packaging	2	3	0.298093
BP	GO:0045299	otolith mineralization	2	3	0.298093
BP	GO:0046320	regulation of fatty acid oxidation	2	3	0.298093
BP	GO:0060420	regulation of heart growth	2	3	0.298093
BP	GO:0097114	N-methyl-D-aspartate receptor clustering	2	3	0.298093
BP	GO:0033574	response to testosterone	3	12	0.335349
BP	GO:0042761	very long-chain fatty acid biosynthetic process	3	12	0.335349
BP	GO:0046474	glycerophospholipid biosynthetic process	3	12	0.335349
BP	GO:0006094	gluconeogenesis	4	26	0.339053
BP	GO:0048747	muscle fiber development	3	13	0.38095
BP	GO:0070208	protein heterotrimerization	3	13	0.38095
BP	GO:0006635	fatty acid beta-oxidation	4	28	0.38095
BP	GO:0051591	response to cAMP	4	28	0.38095
BP	GO:0030154	cell differentiation	10	175	0.38095
BP	GO:0019433	triglyceride catabolic process	3	14	0.38095
BP	GO:0002086	diaphragm contraction	2	4	0.38095
BP	GO:0006564	L-serine biosynthetic process	2	4	0.38095
BP	GO:0034626	fatty acid elongation, polyunsaturated fatty acid	2	4	0.38095
BP	GO:0044791	positive regulation by host of viral release from host cell	2	4	0.38095
BP	GO:0046068	cGMP metabolic process	2	4	0.38095
BP	GO:0070309	lens fiber cell morphogenesis	2	4	0.38095
BP	GO:0090266	regulation of mitotic cell cycle spindle assembly checkpoint	2	4	0.38095
BP	GO:0007519	skeletal muscle tissue development	5	49	0.402582
BP	GO:0006954	inflammatory response	10	180	0.402582
BP	GO:0030308	negative regulation of cell growth	7	97	0.418588
BP	GO:0009409	response to cold	4	31	0.445746
BP	GO:0032868	response to insulin	4	32	0.470251
BP	GO:0045944	positive regulation of transcription from RNA polymerase II promoter	28	846	0.470251
BP	GO:0021702	cerebellar Purkinje cell differentiation	3	16	0.470251
BP	GO:0048839	inner ear development	4	33	0.470251
BP	GO:0002674	negative regulation of acute inflammatory response	2	5	0.470251
BP	GO:0006172	ADP biosynthetic process	2	5	0.470251
BP	GO:0015909	long-chain fatty acid transport	2	5	0.470251
BP	GO:0042304	regulation of fatty acid biosynthetic process	2	5	0.470251
BP	GO:0043462	regulation of ATPase activity	2	5	0.470251
BP	GO:0071376	cellular response to corticotropin-releasing hormone stimulus	2	5	0.470251
BP	GO:0071481	cellular response to X-ray	2	5	0.470251
BP	GO:0071918	urea transmembrane transport	2	5	0.470251
BP	GO:1902430	negative regulation of beta-amyloid formation	2	5	0.470251
BP	GO:0001503	ossification	4	35	0.557297
BP	GO:0007179	transforming growth factor beta receptor signaling pathway	5	57	0.560661
BP	GO:0006730	one-carbon metabolic process	3	18	0.560661
BP	GO:0042572	retinol metabolic process	3	18	0.560661
BP	GO:0046034	ATP metabolic process	3	18	0.560661
BP	GO:0042593	glucose homeostasis	6	83	0.560661
BP	GO:0042752	regulation of circadian rhythm	4	37	0.560661
BP	GO:0048704	embryonic skeletal system morphogenesis	4	37	0.560661
BP	GO:0006000	fructose metabolic process	2	6	0.560661
BP	GO:0019367	fatty acid elongation, saturated fatty acid	2	6	0.560661
BP	GO:0031659	positive regulation of cyclin-dependent protein serine/threonine kinase activity involved in G1/S transition of mitotic cell cycle	2	6	0.560661
BP	GO:0043303	mast cell degranulation	2	6	0.560661
BP	GO:0046033	AMP metabolic process	2	6	0.560661
BP	GO:0048639	positive regulation of developmental growth	2	6	0.560661
BP	GO:0070295	renal water absorption	2	6	0.560661
BP	GO:0090179	planar cell polarity pathway involved in neural tube closure	2	6	0.560661
BP	GO:0006996	organelle organization	3	19	0.560661
BP	GO:0008206	bile acid metabolic process	3	19	0.560661
BP	GO:0051928	positive regulation of calcium ion transport	3	20	0.639838
BP	GO:0051384	response to glucocorticoid	4	39	0.639838
BP	GO:0060070	canonical Wnt signaling pathway	4	39	0.639838
BP	GO:0007271	synaptic transmission, cholinergic	3	21	0.668283
BP	GO:0006110	regulation of glycolysis	2	7	0.668283
BP	GO:0019934	cGMP-mediated signaling	2	7	0.668283
BP	GO:0033189	response to vitamin A	2	7	0.668283
BP	GO:0040011	locomotion	2	7	0.668283
BP	GO:0046039	GTP metabolic process	2	7	0.668283
BP	GO:0050810	regulation of steroid biosynthetic process	2	7	0.668283
BP	GO:0071493	cellular response to UV-B	2	7	0.668283
BP	GO:0090244	Wnt signaling pathway involved in somitogenesis	2	7	0.668283
BP	GO:0008203	cholesterol metabolic process	4	41	0.687675
BP	GO:0001502	cartilage condensation	3	22	0.718041
BP	GO:0044344	cellular response to fibroblast growth factor stimulus	3	22	0.718041
BP	GO:0034394	protein localization to cell surface	3	23	0.718041
BP	GO:0000038	very long-chain fatty acid metabolic process	2	8	0.718041
BP	GO:0000712	resolution of meiotic recombination intermediates	2	8	0.718041
BP	GO:0006268	DNA unwinding involved in DNA replication	2	8	0.718041
BP	GO:0006636	unsaturated fatty acid biosynthetic process	2	8	0.718041
BP	GO:0050710	negative regulation of cytokine secretion	2	8	0.718041
BP	GO:0060665	regulation of branching involved in salivary gland morphogenesis by mesenchymal-epithelial signaling	2	8	0.718041
BP	GO:0008344	adult locomotory behavior	4	44	0.718041
BP	GO:0055088	lipid homeostasis	3	24	0.718041
BP	GO:0016525	negative regulation of angiogenesis	4	46	0.718041
BP	GO:0030968	endoplasmic reticulum unfolded protein response	3	25	0.718041
BP	GO:0003214	cardiac left ventricle morphogenesis	2	9	0.718041
BP	GO:0006090	pyruvate metabolic process	2	9	0.718041
BP	GO:0006707	cholesterol catabolic process	2	9	0.718041
BP	GO:0021954	central nervous system neuron development	2	9	0.718041
BP	GO:0042325	regulation of phosphorylation	2	9	0.718041
BP	GO:0043508	negative regulation of JUN kinase activity	2	9	0.718041
BP	GO:0048739	cardiac muscle fiber development	2	9	0.718041
BP	GO:2000279	negative regulation of DNA biosynthetic process	2	9	0.718041
BP	GO:0035019	somatic stem cell maintenance	4	47	0.718041
BP	GO:0007274	neuromuscular synaptic transmission	3	26	0.718041
BP	GO:0045880	positive regulation of smoothened signaling pathway	3	26	0.718041
BP	GO:0046676	negative regulation of insulin secretion	3	26	0.718041
BP	GO:0019731	antibacterial humoral response	3	27	0.718041
BP	GO:0043392	negative regulation of DNA binding	3	27	0.718041
BP	GO:0045214	sarcomere organization	3	27	0.718041
BP	GO:0042428	serotonin metabolic process	2	10	0.718041
BP	GO:0050832	defense response to fungus	2	10	0.718041
BP	GO:0071476	cellular hypotonic response	2	10	0.718041
BP	GO:0001975	response to amphetamine	3	28	0.718041
BP	GO:0031100	organ regeneration	3	28	0.718041
BP	GO:0032720	negative regulation of tumor necrosis factor production	3	28	0.718041
BP	GO:0043154	negative regulation of cysteine-type endopeptidase activity involved in apoptotic process	4	51	0.718041
BP	GO:0006631	fatty acid metabolic process	3	29	0.718041
BP	GO:0043407	negative regulation of MAP kinase activity	3	29	0.718041
BP	GO:0000050	urea cycle	2	11	0.718041
BP	GO:0006622	protein targeting to lysosome	2	11	0.718041
BP	GO:0009888	tissue development	2	11	0.718041
BP	GO:0015793	glycerol transport	2	11	0.718041
BP	GO:0046549	retinal cone cell development	2	11	0.718041
BP	GO:0030522	intracellular receptor signaling pathway	3	30	0.718041
BP	GO:0090263	positive regulation of canonical Wnt signaling pathway	6	111	0.718041
BP	GO:0001519	peptide amidation	1	1	0.718041
BP	GO:0001714	endodermal cell fate specification	1	1	0.718041
BP	GO:0002194	hepatocyte cell migration	1	1	0.718041
BP	GO:0002282	microglial cell activation involved in immune response	1	1	0.718041
BP	GO:0002638	negative regulation of immunoglobulin production	1	1	0.718041
BP	GO:0003051	angiotensin-mediated drinking behavior	1	1	0.718041
BP	GO:0006040	amino sugar metabolic process	1	1	0.718041
BP	GO:0006051	N-acetylmannosamine metabolic process	1	1	0.718041
BP	GO:0006433	prolyl-tRNA aminoacylation	1	1	0.718041
BP	GO:0006688	glycosphingolipid biosynthetic process	1	1	0.718041
BP	GO:0006984	ER-nucleus signaling pathway	1	1	0.718041
BP	GO:0007624	ultradian rhythm	1	1	0.718041
BP	GO:0010266	response to vitamin B1	1	1	0.718041
BP	GO:0014034	neural crest cell fate commitment	1	1	0.718041
BP	GO:0021511	spinal cord patterning	1	1	0.718041
BP	GO:0021546	rhombomere development	1	1	0.718041
BP	GO:0021800	cerebral cortex tangential migration	1	1	0.718041
BP	GO:0030263	apoptotic chromosome condensation	1	1	0.718041
BP	GO:0030852	regulation of granulocyte differentiation	1	1	0.718041
BP	GO:0031109	microtubule polymerization or depolymerization	1	1	0.718041
BP	GO:0031444	slow-twitch skeletal muscle fiber contraction	1	1	0.718041
BP	GO:0031651	negative regulation of heat generation	1	1	0.718041
BP	GO:0032374	regulation of cholesterol transport	1	1	0.718041
BP	GO:0032805	positive regulation of low-density lipoprotein particle receptor catabolic process	1	1	0.718041
BP	GO:0033274	response to vitamin B2	1	1	0.718041
BP	GO:0033292	T-tubule organization	1	1	0.718041
BP	GO:0033604	negative regulation of catecholamine secretion	1	1	0.718041
BP	GO:0035349	coenzyme A transmembrane transport	1	1	0.718041
BP	GO:0035350	FAD transmembrane transport	1	1	0.718041
BP	GO:0036153	triglyceride acyl-chain remodeling	1	1	0.718041
BP	GO:0036270	response to diuretic	1	1	0.718041
BP	GO:0038203	TORC2 signaling	1	1	0.718041
BP	GO:0040040	thermosensory behavior	1	1	0.718041
BP	GO:0042694	muscle cell fate specification	1	1	0.718041
BP	GO:0044252	negative regulation of multicellular organismal metabolic process	1	1	0.718041
BP	GO:0044794	positive regulation by host of viral process	1	1	0.718041
BP	GO:0045053	protein retention in Golgi apparatus	1	1	0.718041
BP	GO:0045586	regulation of gamma-delta T cell differentiation	1	1	0.718041
BP	GO:0045645	positive regulation of eosinophil differentiation	1	1	0.718041
BP	GO:0045713	low-density lipoprotein particle receptor biosynthetic process	1	1	0.718041
BP	GO:0045870	positive regulation of single stranded viral RNA replication via double stranded DNA intermediate	1	1	0.718041
BP	GO:0045932	negative regulation of muscle contraction	1	1	0.718041
BP	GO:0046041	ITP metabolic process	1	1	0.718041
BP	GO:0046051	UTP metabolic process	1	1	0.718041
BP	GO:0046100	hypoxanthine metabolic process	1	1	0.718041
BP	GO:0046272	stilbene catabolic process	1	1	0.718041
BP	GO:0046475	glycerophospholipid catabolic process	1	1	0.718041
BP	GO:0046654	tetrahydrofolate biosynthetic process	1	1	0.718041
BP	GO:0048232	male gamete generation	1	1	0.718041
BP	GO:0048857	neural nucleus development	1	1	0.718041
BP	GO:0050677	positive regulation of urothelial cell proliferation	1	1	0.718041
BP	GO:0051452	intracellular pH reduction	1	1	0.718041
BP	GO:0051651	maintenance of location in cell	1	1	0.718041
BP	GO:0051866	general adaptation syndrome	1	1	0.718041
BP	GO:0055002	striated muscle cell development	1	1	0.718041
BP	GO:0060436	bronchiole morphogenesis	1	1	0.718041
BP	GO:0060496	mesenchymal-epithelial cell signaling involved in lung development	1	1	0.718041
BP	GO:0060649	mammary gland bud elongation	1	1	0.718041
BP	GO:0060659	nipple sheath formation	1	1	0.718041
BP	GO:0060694	regulation of cholesterol transporter activity	1	1	0.718041
BP	GO:0060734	regulation of eIF2 alpha phosphorylation by endoplasmic reticulum stress	1	1	0.718041
BP	GO:0060879	semicircular canal fusion	1	1	0.718041
BP	GO:0061114	branching involved in pancreas morphogenesis	1	1	0.718041
BP	GO:0061115	lung proximal/distal axis specification	1	1	0.718041
BP	GO:0061185	negative regulation of dermatome development	1	1	0.718041
BP	GO:0061394	regulation of transcription from RNA polymerase II promoter in response to arsenic-containing substance	1	1	0.718041
BP	GO:0070075	tear secretion	1	1	0.718041
BP	GO:0070352	positive regulation of white fat cell proliferation	1	1	0.718041
BP	GO:0072086	specification of loop of Henle identity	1	1	0.718041
BP	GO:0080121	AMP transport	1	1	0.718041
BP	GO:0086023	adrenergic receptor signaling pathway involved in heart process	1	1	0.718041
BP	GO:0090246	convergent extension involved in somitogenesis	1	1	0.718041
BP	GO:0090327	negative regulation of locomotion involved in locomotory behavior	1	1	0.718041
BP	GO:0090425	acinar cell differentiation	1	1	0.718041
BP	GO:1901383	negative regulation of chorionic trophoblast cell proliferation	1	1	0.718041
BP	GO:1901558	response to metformin	1	1	0.718041
BP	GO:1901627	negative regulation of postsynaptic membrane organization	1	1	0.718041
BP	GO:1901628	positive regulation of postsynaptic membrane organization	1	1	0.718041
BP	GO:1901630	negative regulation of presynaptic membrane organization	1	1	0.718041
BP	GO:1901631	positive regulation of presynaptic membrane organization	1	1	0.718041
BP	GO:1901877	negative regulation of calcium ion binding	1	1	0.718041
BP	GO:1901895	negative regulation of calcium-transporting ATPase activity	1	1	0.718041
BP	GO:1901978	positive regulation of cell cycle checkpoint	1	1	0.718041
BP	GO:1902078	positive regulation of lateral motor column neuron migration	1	1	0.718041
BP	GO:1902630	regulation of membrane hyperpolarization	1	1	0.718041
BP	GO:2000057	negative regulation of Wnt signaling pathway involved in digestive tract morphogenesis	1	1	0.718041
BP	GO:2000080	negative regulation of canonical Wnt signaling pathway involved in controlling type B pancreatic cell proliferation	1	1	0.718041
BP	GO:2000230	negative regulation of pancreatic stellate cell proliferation	1	1	0.718041
BP	GO:2000287	positive regulation of myotome development	1	1	0.718041
BP	GO:2000291	regulation of myoblast proliferation	1	1	0.718041
BP	GO:2000366	positive regulation of STAT protein import into nucleus	1	1	0.718041
BP	GO:2000979	positive regulation of forebrain neuron differentiation	1	1	0.718041
BP	GO:0001654	eye development	2	12	0.767508
BP	GO:0010875	positive regulation of cholesterol efflux	2	12	0.767508
BP	GO:0050732	negative regulation of peptidyl-tyrosine phosphorylation	2	12	0.767508
BP	GO:0051480	cytosolic calcium ion homeostasis	2	12	0.767508
BP	GO:0060088	auditory receptor cell stereocilium organization	2	12	0.767508
BP	GO:0071850	mitotic cell cycle arrest	2	12	0.767508
BP	GO:0045444	fat cell differentiation	4	56	0.783686
BP	GO:0042542	response to hydrogen peroxide	3	32	0.811657
BP	GO:0001501	skeletal system development	4	57	0.82415
BP	GO:0045087	innate immune response	10	255	0.85724
BP	GO:0019233	sensory perception of pain	3	33	0.861695
BP	GO:0007603	phototransduction, visible light	2	13	0.861695
BP	GO:0042346	positive regulation of NF-kappaB import into nucleus	2	13	0.861695
BP	GO:0043589	skin morphogenesis	2	13	0.861695
BP	GO:0046928	regulation of neurotransmitter secretion	2	13	0.861695
BP	GO:0050806	positive regulation of synaptic transmission	2	13	0.861695
BP	GO:0007399	nervous system development	5	87	0.868331
BP	GO:0007155	cell adhesion	7	153	0.906621
BP	GO:0003009	skeletal muscle contraction	2	14	0.906621
BP	GO:0008015	blood circulation	2	14	0.906621
BP	GO:0009992	cellular water homeostasis	2	14	0.906621
BP	GO:0030949	positive regulation of vascular endothelial growth factor receptor signaling pathway	2	14	0.906621
BP	GO:0055003	cardiac myofibril assembly	2	14	0.906621
BP	GO:0071285	cellular response to lithium ion	2	14	0.906621
BP	GO:0090102	cochlea development	2	14	0.906621
BP	GO:0001568	blood vessel development	3	35	0.906621
BP	GO:0032526	response to retinoic acid	3	35	0.906621
BP	GO:0070098	chemokine-mediated signaling pathway	4	61	0.906621
BP	GO:0006367	transcription initiation from RNA polymerase II promoter	6	125	0.906621
BP	GO:0010838	positive regulation of keratinocyte proliferation	2	15	0.906621
BP	GO:0010906	regulation of glucose metabolic process	2	15	0.906621
BP	GO:0035994	response to muscle stretch	2	15	0.906621
BP	GO:0042755	eating behavior	2	15	0.906621
BP	GO:0048546	digestive tract morphogenesis	2	15	0.906621
BP	GO:0001933	negative regulation of protein phosphorylation	3	37	0.906621
BP	GO:0034220	ion transmembrane transport	4	64	0.906621
BP	GO:0071356	cellular response to tumor necrosis factor	4	64	0.906621
BP	GO:0008584	male gonad development	4	65	0.906621
BP	GO:0002063	chondrocyte development	2	16	0.906621
BP	GO:0007512	adult heart development	2	16	0.906621
BP	GO:0021542	dentate gyrus development	2	16	0.906621
BP	GO:0034614	cellular response to reactive oxygen species	2	16	0.906621
BP	GO:0042476	odontogenesis	2	16	0.906621
BP	GO:0045596	negative regulation of cell differentiation	2	16	0.906621
BP	GO:0048266	behavioral response to pain	2	16	0.906621
BP	GO:0070932	histone H3 deacetylation	2	16	0.906621
BP	GO:0071380	cellular response to prostaglandin E stimulus	2	16	0.906621
BP	GO:0097150	neuronal stem cell maintenance	2	16	0.906621
BP	GO:0042493	response to drug	7	164	0.906621
BP	GO:0000052	citrulline metabolic process	1	2	0.906621
BP	GO:0001980	regulation of systemic arterial blood pressure by ischemic conditions	1	2	0.906621
BP	GO:0002138	retinoic acid biosynthetic process	1	2	0.906621
BP	GO:0002408	myeloid dendritic cell chemotaxis	1	2	0.906621
BP	GO:0002540	leukotriene production involved in inflammatory response	1	2	0.906621
BP	GO:0002551	mast cell chemotaxis	1	2	0.906621
BP	GO:0002684	positive regulation of immune system process	1	2	0.906621
BP	GO:0002826	negative regulation of T-helper 1 type immune response	1	2	0.906621
BP	GO:0002830	positive regulation of type 2 immune response	1	2	0.906621
BP	GO:0003338	metanephros morphogenesis	1	2	0.906621
BP	GO:0006166	purine ribonucleoside salvage	1	2	0.906621
BP	GO:0006178	guanine salvage	1	2	0.906621
BP	GO:0006266	DNA ligation	1	2	0.906621
BP	GO:0006566	threonine metabolic process	1	2	0.906621
BP	GO:0006663	platelet activating factor biosynthetic process	1	2	0.906621
BP	GO:0006873	cellular ion homeostasis	1	2	0.906621
BP	GO:0008615	pyridoxine biosynthetic process	1	2	0.906621
BP	GO:0009116	nucleoside metabolic process	1	2	0.906621
BP	GO:0009258	10-formyltetrahydrofolate catabolic process	1	2	0.906621
BP	GO:0009448	gamma-aminobutyric acid metabolic process	1	2	0.906621
BP	GO:0009804	coumarin metabolic process	1	2	0.906621
BP	GO:0010430	fatty acid omega-oxidation	1	2	0.906621
BP	GO:0015827	tryptophan transport	1	2	0.906621
BP	GO:0015866	ADP transport	1	2	0.906621
BP	GO:0019262	N-acetylneuraminate catabolic process	1	2	0.906621
BP	GO:0021569	rhombomere 3 development	1	2	0.906621
BP	GO:0021570	rhombomere 4 development	1	2	0.906621
BP	GO:0021986	habenula development	1	2	0.906621
BP	GO:0032263	GMP salvage	1	2	0.906621
BP	GO:0032387	negative regulation of intracellular transport	1	2	0.906621
BP	GO:0032460	negative regulation of protein oligomerization	1	2	0.906621
BP	GO:0032470	positive regulation of endoplasmic reticulum calcium ion concentration	1	2	0.906621
BP	GO:0032762	mast cell cytokine production	1	2	0.906621
BP	GO:0032972	regulation of muscle filament sliding speed	1	2	0.906621
BP	GO:0035684	helper T cell extravasation	1	2	0.906621
BP	GO:0035723	interleukin-15-mediated signaling pathway	1	2	0.906621
BP	GO:0036315	cellular response to sterol	1	2	0.906621
BP	GO:0042095	interferon-gamma biosynthetic process	1	2	0.906621
BP	GO:0043132	NAD transport	1	2	0.906621
BP	GO:0043181	vacuolar sequestering	1	2	0.906621
BP	GO:0044268	multicellular organismal protein metabolic process	1	2	0.906621
BP	GO:0045162	clustering of voltage-gated sodium channels	1	2	0.906621
BP	GO:0045659	negative regulation of neutrophil differentiation	1	2	0.906621
BP	GO:0046166	glyceraldehyde-3-phosphate biosynthetic process	1	2	0.906621
BP	GO:0046395	carboxylic acid catabolic process	1	2	0.906621
BP	GO:0046449	creatinine metabolic process	1	2	0.906621
BP	GO:0046619	optic placode formation involved in camera-type eye formation	1	2	0.906621
BP	GO:0046851	negative regulation of bone remodeling	1	2	0.906621
BP	GO:0046877	regulation of saliva secretion	1	2	0.906621
BP	GO:0046879	hormone secretion	1	2	0.906621
BP	GO:0048388	endosomal lumen acidification	1	2	0.906621
BP	GO:0048627	myoblast development	1	2	0.906621
BP	GO:0048807	female genitalia morphogenesis	1	2	0.906621
BP	GO:0050912	detection of chemical stimulus involved in sensory perception of taste	1	2	0.906621
BP	GO:0051025	negative regulation of immunoglobulin secretion	1	2	0.906621
BP	GO:0051142	positive regulation of NK T cell proliferation	1	2	0.906621
BP	GO:0051241	negative regulation of multicellular organismal process	1	2	0.906621
BP	GO:0060019	radial glial cell differentiation	1	2	0.906621
BP	GO:0060214	endocardium formation	1	2	0.906621
BP	GO:0060242	contact inhibition	1	2	0.906621
BP	GO:0060661	submandibular salivary gland formation	1	2	0.906621
BP	GO:0060849	regulation of transcription involved in lymphatic endothelial cell fate commitment	1	2	0.906621
BP	GO:0060979	vasculogenesis involved in coronary vascular morphogenesis	1	2	0.906621
BP	GO:0061000	negative regulation of dendritic spine development	1	2	0.906621
BP	GO:0070296	sarcoplasmic reticulum calcium ion transport	1	2	0.906621
BP	GO:0070384	Harderian gland development	1	2	0.906621
BP	GO:0070488	neutrophil aggregation	1	2	0.906621
BP	GO:0070561	vitamin D receptor signaling pathway	1	2	0.906621
BP	GO:0070570	regulation of neuron projection regeneration	1	2	0.906621
BP	GO:0071338	positive regulation of hair follicle cell proliferation	1	2	0.906621
BP	GO:0071492	cellular response to UV-A	1	2	0.906621
BP	GO:0071879	positive regulation of adrenergic receptor signaling pathway	1	2	0.906621
BP	GO:0086092	regulation of the force of heart contraction by cardiac conduction	1	2	0.906621
BP	GO:0090110	cargo loading into COPII-coated vesicle	1	2	0.906621
BP	GO:0090156	cellular sphingolipid homeostasis	1	2	0.906621
BP	GO:0090265	positive regulation of immune complex clearance by monocytes and macrophages	1	2	0.906621
BP	GO:1900015	regulation of cytokine production involved in inflammatory response	1	2	0.906621
BP	GO:1900221	regulation of beta-amyloid clearance	1	2	0.906621
BP	GO:1902081	negative regulation of calcium ion import into sarcoplasmic reticulum	1	2	0.906621
BP	GO:1902253	regulation of intrinsic apoptotic signaling pathway by p53 class mediator	1	2	0.906621
BP	GO:1902310	positive regulation of peptidyl-serine dephosphorylation	1	2	0.906621
BP	GO:2000026	regulation of multicellular organismal development	1	2	0.906621
BP	GO:2000052	positive regulation of non-canonical Wnt signaling pathway	1	2	0.906621
BP	GO:2000054	negative regulation of Wnt signaling pathway involved in dorsal/ventral axis specification	1	2	0.906621
BP	GO:2000438	negative regulation of monocyte extravasation	1	2	0.906621
BP	GO:2000502	negative regulation of natural killer cell chemotaxis	1	2	0.906621
BP	GO:2000560	positive regulation of CD24 biosynthetic process	1	2	0.906621
BP	GO:0010629	negative regulation of gene expression	4	67	0.911671
BP	GO:0042981	regulation of apoptotic process	5	99	0.951792
BP	GO:0043547	positive regulation of GTPase activity	12	358	0.958282
BP	GO:0008306	associative learning	2	17	0.958282
BP	GO:0008589	regulation of smoothened signaling pathway	2	17	0.958282
BP	GO:0001525	angiogenesis	6	135	1
BP	GO:0006461	protein complex assembly	3	42	1
BP	GO:0021510	spinal cord development	2	18	1
BP	GO:0032689	negative regulation of interferon-gamma production	2	18	1
BP	GO:0048844	artery morphogenesis	2	18	1
BP	GO:1902043	positive regulation of extrinsic apoptotic signaling pathway via death domain receptors	2	18	1
BP	GO:0030324	lung development	4	71	1
BP	GO:0032091	negative regulation of protein binding	3	43	1
BP	GO:0071347	cellular response to interleukin-1	3	43	1
BP	GO:0009880	embryonic pattern specification	2	19	1
BP	GO:0010719	negative regulation of epithelial to mesenchymal transition	2	19	1
BP	GO:0019068	virion assembly	2	19	1
BP	GO:0051592	response to calcium ion	3	44	1
BP	GO:0071407	cellular response to organic cyclic compound	3	44	1
BP	GO:0000122	negative regulation of transcription from RNA polymerase II promoter	17	582	1
BP	GO:0000187	activation of MAPK activity	4	74	1
BP	GO:0000281	mitotic cytokinesis	2	20	1
BP	GO:0002931	response to ischemia	2	20	1
BP	GO:0021983	pituitary gland development	2	20	1
BP	GO:0045736	negative regulation of cyclin-dependent protein serine/threonine kinase activity	2	20	1
BP	GO:0000087	mitotic M phase	1	3	1
BP	GO:0000303	response to superoxide	1	3	1
BP	GO:0000819	sister chromatid segregation	1	3	1
BP	GO:0001768	establishment of T cell polarity	1	3	1
BP	GO:0003065	positive regulation of heart rate by epinephrine	1	3	1
BP	GO:0003081	regulation of systemic arterial blood pressure by renin-angiotensin	1	3	1
BP	GO:0006189	'de novo' IMP biosynthetic process	1	3	1
BP	GO:0006272	leading strand elongation	1	3	1
BP	GO:0006273	lagging strand elongation	1	3	1
BP	GO:0006481	C-terminal protein methylation	1	3	1
BP	GO:0006776	vitamin A metabolic process	1	3	1
BP	GO:0007260	tyrosine phosphorylation of STAT protein	1	3	1
BP	GO:0007621	negative regulation of female receptivity	1	3	1
BP	GO:0008366	axon ensheathment	1	3	1
BP	GO:0009113	purine nucleobase biosynthetic process	1	3	1
BP	GO:0009893	positive regulation of metabolic process	1	3	1
BP	GO:0010940	positive regulation of necrotic cell death	1	3	1
BP	GO:0017186	peptidyl-pyroglutamic acid biosynthetic process, using glutaminyl-peptide cyclotransferase	1	3	1
BP	GO:0019530	taurine metabolic process	1	3	1
BP	GO:0021681	cerebellar granular layer development	1	3	1
BP	GO:0030046	parallel actin filament bundle assembly	1	3	1
BP	GO:0030538	embryonic genitalia morphogenesis	1	3	1
BP	GO:0031394	positive regulation of prostaglandin biosynthetic process	1	3	1
BP	GO:0031640	killing of cells of other organism	1	3	1
BP	GO:0032385	positive regulation of intracellular cholesterol transport	1	3	1
BP	GO:0032528	microvillus organization	1	3	1
BP	GO:0032635	interleukin-6 production	1	3	1
BP	GO:0032800	receptor biosynthetic process	1	3	1
BP	GO:0032929	negative regulation of superoxide anion generation	1	3	1
BP	GO:0034382	chylomicron remnant clearance	1	3	1
BP	GO:0034447	very-low-density lipoprotein particle clearance	1	3	1
BP	GO:0035020	regulation of Rac protein signal transduction	1	3	1
BP	GO:0035995	detection of muscle stretch	1	3	1
BP	GO:0042168	heme metabolic process	1	3	1
BP	GO:0042693	muscle cell fate commitment	1	3	1
BP	GO:0042758	long-chain fatty acid catabolic process	1	3	1
BP	GO:0042759	long-chain fatty acid biosynthetic process	1	3	1
BP	GO:0043486	histone exchange	1	3	1
BP	GO:0044375	regulation of peroxisome size	1	3	1
BP	GO:0044774	mitotic DNA integrity checkpoint	1	3	1
BP	GO:0045604	regulation of epidermal cell differentiation	1	3	1
BP	GO:0046340	diacylglycerol catabolic process	1	3	1
BP	GO:0048808	male genitalia morphogenesis	1	3	1
BP	GO:0050671	positive regulation of lymphocyte proliferation	1	3	1
BP	GO:0050953	sensory perception of light stimulus	1	3	1
BP	GO:0050957	equilibrioception	1	3	1
BP	GO:0051569	regulation of histone H3-K4 methylation	1	3	1
BP	GO:0051612	negative regulation of serotonin uptake	1	3	1
BP	GO:0060298	positive regulation of sarcomere organization	1	3	1
BP	GO:0060414	aorta smooth muscle tissue morphogenesis	1	3	1
BP	GO:0060421	positive regulation of heart growth	1	3	1
BP	GO:0060452	positive regulation of cardiac muscle contraction	1	3	1
BP	GO:0061041	regulation of wound healing	1	3	1
BP	GO:0061056	sclerotome development	1	3	1
BP	GO:0061469	regulation of type B pancreatic cell proliferation	1	3	1
BP	GO:0070093	negative regulation of glucagon secretion	1	3	1
BP	GO:0070857	regulation of bile acid biosynthetic process	1	3	1
BP	GO:0070858	negative regulation of bile acid biosynthetic process	1	3	1
BP	GO:0071478	cellular response to radiation	1	3	1
BP	GO:0072014	proximal tubule development	1	3	1
BP	GO:0072718	response to cisplatin	1	3	1
BP	GO:0090308	regulation of methylation-dependent chromatin silencing	1	3	1
BP	GO:1901164	negative regulation of trophoblast cell migration	1	3	1
BP	GO:1901299	negative regulation of hydrogen peroxide-mediated programmed cell death	1	3	1
BP	GO:1901897	regulation of relaxation of cardiac muscle	1	3	1
BP	GO:2000035	regulation of stem cell division	1	3	1
BP	GO:2000278	regulation of DNA biosynthetic process	1	3	1
BP	GO:2000370	positive regulation of clathrin-mediated endocytosis	1	3	1
BP	GO:2000467	positive regulation of glycogen (starch) synthase activity	1	3	1
BP	GO:2000707	positive regulation of dense core granule biogenesis	1	3	1
BP	GO:2001023	regulation of response to drug	1	3	1
BP	GO:0043065	positive regulation of apoptotic process	6	145	1
BP	GO:0042632	cholesterol homeostasis	3	47	1
BP	GO:0007389	pattern specification process	2	21	1
BP	GO:0009058	biosynthetic process	2	21	1
BP	GO:0015701	bicarbonate transport	2	21	1
BP	GO:0043524	negative regulation of neuron apoptotic process	5	111	1
BP	GO:0006805	xenobiotic metabolic process	3	48	1
BP	GO:0014068	positive regulation of phosphatidylinositol 3-kinase signaling	3	48	1
BP	GO:0008277	regulation of G-protein coupled receptor protein signaling pathway	2	22	1
BP	GO:0045071	negative regulation of viral genome replication	2	22	1
BP	GO:2000379	positive regulation of reactive oxygen species metabolic process	2	22	1
BP	GO:0050885	neuromuscular process controlling balance	3	49	1
BP	GO:0006270	DNA replication initiation	2	23	1
BP	GO:0008361	regulation of cell size	2	23	1
BP	GO:0030178	negative regulation of Wnt signaling pathway	2	23	1
BP	GO:0048662	negative regulation of smooth muscle cell proliferation	2	23	1
BP	GO:0017148	negative regulation of translation	3	51	1
BP	GO:0030593	neutrophil chemotaxis	3	51	1
BP	GO:0006898	receptor-mediated endocytosis	4	83	1
BP	GO:0007626	locomotory behavior	4	83	1
BP	GO:0001660	fever generation	1	4	1
BP	GO:0001823	mesonephros development	1	4	1
BP	GO:0002481	antigen processing and presentation of exogenous protein antigen via MHC class Ib, TAP-dependent	1	4	1
BP	GO:0002752	cell surface pattern recognition receptor signaling pathway	1	4	1
BP	GO:0002793	positive regulation of peptide secretion	1	4	1
BP	GO:0006068	ethanol catabolic process	1	4	1
BP	GO:0006084	acetyl-CoA metabolic process	1	4	1
BP	GO:0006168	adenine salvage	1	4	1
BP	GO:0006812	cation transport	1	4	1
BP	GO:0006931	substrate-dependent cell migration, cell attachment to substrate	1	4	1
BP	GO:0007021	tubulin complex assembly	1	4	1
BP	GO:0007144	female meiosis I	1	4	1
BP	GO:0007412	axon target recognition	1	4	1
BP	GO:0008347	glial cell migration	1	4	1
BP	GO:0010042	response to manganese ion	1	4	1
BP	GO:0010544	negative regulation of platelet activation	1	4	1
BP	GO:0010574	regulation of vascular endothelial growth factor production	1	4	1
BP	GO:0010871	negative regulation of receptor biosynthetic process	1	4	1
BP	GO:0010882	regulation of cardiac muscle contraction by calcium ion signaling	1	4	1
BP	GO:0014910	regulation of smooth muscle cell migration	1	4	1
BP	GO:0015867	ATP transport	1	4	1
BP	GO:0017038	protein import	1	4	1
BP	GO:0018022	peptidyl-lysine methylation	1	4	1
BP	GO:0018119	peptidyl-cysteine S-nitrosylation	1	4	1
BP	GO:0019896	axon transport of mitochondrion	1	4	1
BP	GO:0021540	corpus callosum morphogenesis	1	4	1
BP	GO:0021615	glossopharyngeal nerve morphogenesis	1	4	1
BP	GO:0021957	corticospinal tract morphogenesis	1	4	1
BP	GO:0032264	IMP salvage	1	4	1
BP	GO:0032411	positive regulation of transporter activity	1	4	1
BP	GO:0032736	positive regulation of interleukin-13 production	1	4	1
BP	GO:0032827	negative regulation of natural killer cell differentiation involved in immune response	1	4	1
BP	GO:0032925	regulation of activin receptor signaling pathway	1	4	1
BP	GO:0034372	very-low-density lipoprotein particle remodeling	1	4	1
BP	GO:0034625	fatty acid elongation, monounsaturated fatty acid	1	4	1
BP	GO:0035196	production of miRNAs involved in gene silencing by miRNA	1	4	1
BP	GO:0035634	response to stilbenoid	1	4	1
BP	GO:0035989	tendon development	1	4	1
BP	GO:0038092	nodal signaling pathway	1	4	1
BP	GO:0042158	lipoprotein biosynthetic process	1	4	1
BP	GO:0042489	negative regulation of odontogenesis of dentin-containing tooth	1	4	1
BP	GO:0042551	neuron maturation	1	4	1
BP	GO:0042662	negative regulation of mesodermal cell fate specification	1	4	1
BP	GO:0043068	positive regulation of programmed cell death	1	4	1
BP	GO:0043305	negative regulation of mast cell degranulation	1	4	1
BP	GO:0043576	regulation of respiratory gaseous exchange	1	4	1
BP	GO:0044117	growth of symbiont in host	1	4	1
BP	GO:0045541	negative regulation of cholesterol biosynthetic process	1	4	1
BP	GO:0045759	negative regulation of action potential	1	4	1
BP	GO:0046038	GMP catabolic process	1	4	1
BP	GO:0046321	positive regulation of fatty acid oxidation	1	4	1
BP	GO:0046324	regulation of glucose import	1	4	1
BP	GO:0046813	receptor-mediated virion attachment to host cell	1	4	1
BP	GO:0048845	venous blood vessel morphogenesis	1	4	1
BP	GO:0051256	spindle midzone assembly involved in mitosis	1	4	1
BP	GO:0051415	interphase microtubule nucleation by interphase microtubule organizing center	1	4	1
BP	GO:0051450	myoblast proliferation	1	4	1
BP	GO:0055098	response to low-density lipoprotein particle	1	4	1
BP	GO:0060084	synaptic transmission involved in micturition	1	4	1
BP	GO:0060267	positive regulation of respiratory burst	1	4	1
BP	GO:0060336	negative regulation of interferon-gamma-mediated signaling pathway	1	4	1
BP	GO:0060447	bud outgrowth involved in lung branching	1	4	1
BP	GO:0060513	prostatic bud formation	1	4	1
BP	GO:0060561	apoptotic process involved in morphogenesis	1	4	1
BP	GO:0060595	fibroblast growth factor receptor signaling pathway involved in mammary gland specification	1	4	1
BP	GO:0060615	mammary gland bud formation	1	4	1
BP	GO:0060667	branch elongation involved in salivary gland morphogenesis	1	4	1
BP	GO:0060850	regulation of transcription involved in cell fate commitment	1	4	1
BP	GO:0060915	mesenchymal cell differentiation involved in lung development	1	4	1
BP	GO:0061033	secretion by lung epithelial cell involved in lung growth	1	4	1
BP	GO:0061042	vascular wound healing	1	4	1
BP	GO:0070863	positive regulation of protein exit from endoplasmic reticulum	1	4	1
BP	GO:0070972	protein localization to endoplasmic reticulum	1	4	1
BP	GO:0071306	cellular response to vitamin E	1	4	1
BP	GO:0071466	cellular response to xenobiotic stimulus	1	4	1
BP	GO:0097167	circadian regulation of translation	1	4	1
BP	GO:1902510	regulation of apoptotic DNA fragmentation	1	4	1
BP	GO:2000107	negative regulation of leukocyte apoptotic process	1	4	1
BP	GO:2000969	positive regulation of alpha-amino-3-hydroxy-5-methyl-4-isoxazole propionate selective glutamate receptor activity	1	4	1
BP	GO:2001137	positive regulation of endocytic recycling	1	4	1
BP	GO:2001242	regulation of intrinsic apoptotic signaling pathway	1	4	1
BP	GO:0045892	negative regulation of transcription, DNA-templated	7	193	1
BP	GO:0001890	placenta development	2	24	1
BP	GO:0009611	response to wounding	2	24	1
BP	GO:0019432	triglyceride biosynthetic process	2	24	1
BP	GO:0030878	thyroid gland development	2	24	1
BP	GO:0035987	endodermal cell differentiation	2	24	1
BP	GO:0046718	viral entry into host cell	2	24	1
BP	GO:2001240	negative regulation of extrinsic apoptotic signaling pathway in absence of ligand	2	24	1
BP	GO:0030307	positive regulation of cell growth	3	52	1
BP	GO:0032355	response to estradiol	3	52	1
BP	GO:0032436	positive regulation of proteasomal ubiquitin-dependent protein catabolic process	3	52	1
BP	GO:0050680	negative regulation of epithelial cell proliferation	3	53	1
BP	GO:0050796	regulation of insulin secretion	3	53	1
BP	GO:0023014	signal transduction by phosphorylation	2	25	1
BP	GO:0030325	adrenal gland development	2	25	1
BP	GO:0035094	response to nicotine	2	25	1
BP	GO:0045663	positive regulation of myoblast differentiation	2	25	1
BP	GO:0016042	lipid catabolic process	3	54	1
BP	GO:0030509	BMP signaling pathway	3	54	1
BP	GO:0030855	epithelial cell differentiation	3	54	1
BP	GO:0007049	cell cycle	4	88	1
BP	GO:0050830	defense response to Gram-positive bacterium	3	55	1
BP	GO:0007269	neurotransmitter secretion	2	26	1
BP	GO:0014065	phosphatidylinositol 3-kinase signaling	2	26	1
BP	GO:0030574	collagen catabolic process	2	26	1
BP	GO:0043588	skin development	2	26	1
BP	GO:0008283	cell proliferation	6	162	1
BP	GO:0090090	negative regulation of canonical Wnt signaling pathway	5	126	1
BP	GO:0001561	fatty acid alpha-oxidation	1	5	1
BP	GO:0002003	angiotensin maturation	1	5	1
BP	GO:0002523	leukocyte migration involved in inflammatory response	1	5	1
BP	GO:0003300	cardiac muscle hypertrophy	1	5	1
BP	GO:0006003	fructose 2,6-bisphosphate metabolic process	1	5	1
BP	GO:0006360	transcription from RNA polymerase I promoter	1	5	1
BP	GO:0006525	arginine metabolic process	1	5	1
BP	GO:0006620	posttranslational protein targeting to membrane	1	5	1
BP	GO:0006853	carnitine shuttle	1	5	1
BP	GO:0006941	striated muscle contraction	1	5	1
BP	GO:0007567	parturition	1	5	1
BP	GO:0008593	regulation of Notch signaling pathway	1	5	1
BP	GO:0009253	peptidoglycan catabolic process	1	5	1
BP	GO:0010459	negative regulation of heart rate	1	5	1
BP	GO:0010510	regulation of acetyl-CoA biosynthetic process from pyruvate	1	5	1
BP	GO:0010564	regulation of cell cycle process	1	5	1
BP	GO:0010887	negative regulation of cholesterol storage	1	5	1
BP	GO:0014807	regulation of somitogenesis	1	5	1
BP	GO:0016045	detection of bacterium	1	5	1
BP	GO:0016126	sterol biosynthetic process	1	5	1
BP	GO:0016556	mRNA modification	1	5	1
BP	GO:0019439	aromatic compound catabolic process	1	5	1
BP	GO:0021782	glial cell development	1	5	1
BP	GO:0030212	hyaluronan metabolic process	1	5	1
BP	GO:0030262	apoptotic nuclear changes	1	5	1
BP	GO:0030300	regulation of intestinal cholesterol absorption	1	5	1
BP	GO:0030388	fructose 1,6-bisphosphate metabolic process	1	5	1
BP	GO:0030643	cellular phosphate ion homeostasis	1	5	1
BP	GO:0030851	granulocyte differentiation	1	5	1
BP	GO:0031102	neuron projection regeneration	1	5	1
BP	GO:0032489	regulation of Cdc42 protein signal transduction	1	5	1
BP	GO:0032515	negative regulation of phosphoprotein phosphatase activity	1	5	1
BP	GO:0032754	positive regulation of interleukin-5 production	1	5	1
BP	GO:0032819	positive regulation of natural killer cell proliferation	1	5	1
BP	GO:0033158	regulation of protein import into nucleus, translocation	1	5	1
BP	GO:0033211	adiponectin-activated signaling pathway	1	5	1
BP	GO:0034384	high-density lipoprotein particle clearance	1	5	1
BP	GO:0035722	interleukin-12-mediated signaling pathway	1	5	1
BP	GO:0036353	histone H2A-K119 monoubiquitination	1	5	1
BP	GO:0038026	reelin-mediated signaling pathway	1	5	1
BP	GO:0042088	T-helper 1 type immune response	1	5	1
BP	GO:0042634	regulation of hair cycle	1	5	1
BP	GO:0043276	anoikis	1	5	1
BP	GO:0045124	regulation of bone resorption	1	5	1
BP	GO:0046726	positive regulation of viral protein levels in host cell	1	5	1
BP	GO:0046939	nucleotide phosphorylation	1	5	1
BP	GO:0048246	macrophage chemotaxis	1	5	1
BP	GO:0048505	regulation of timing of cell differentiation	1	5	1
BP	GO:0050805	negative regulation of synaptic transmission	1	5	1
BP	GO:0050851	antigen receptor-mediated signaling pathway	1	5	1
BP	GO:0051382	kinetochore assembly	1	5	1
BP	GO:0051447	negative regulation of meiotic cell cycle	1	5	1
BP	GO:0051567	histone H3-K9 methylation	1	5	1
BP	GO:0051893	regulation of focal adhesion assembly	1	5	1
BP	GO:0055005	ventricular cardiac myofibril assembly	1	5	1
BP	GO:0060466	activation of meiosis involved in egg activation	1	5	1
BP	GO:0070314	G1 to G0 transition	1	5	1
BP	GO:0070389	chaperone cofactor-dependent protein refolding	1	5	1
BP	GO:0071504	cellular response to heparin	1	5	1
BP	GO:0072719	cellular response to cisplatin	1	5	1
BP	GO:0080154	regulation of fertilization	1	5	1
BP	GO:0090181	regulation of cholesterol metabolic process	1	5	1
BP	GO:0090188	negative regulation of pancreatic juice secretion	1	5	1
BP	GO:0090370	negative regulation of cholesterol efflux	1	5	1
BP	GO:0098586	cellular response to virus	1	5	1
BP	GO:1900121	negative regulation of receptor binding	1	5	1
BP	GO:1901687	glutathione derivative biosynthetic process	1	5	1
BP	GO:1902065	response to L-glutamate	1	5	1
BP	GO:1902474	positive regulation of protein localization to synapse	1	5	1
BP	GO:2000021	regulation of ion homeostasis	1	5	1
BP	GO:2000344	positive regulation of acrosome reaction	1	5	1
BP	GO:0001657	ureteric bud development	2	27	1
BP	GO:0000165	MAPK cascade	2	28	1
BP	GO:0009306	protein secretion	2	28	1
BP	GO:0006633	fatty acid biosynthetic process	2	29	1
BP	GO:0043124	negative regulation of I-kappaB kinase/NF-kappaB signaling	2	29	1
BP	GO:0050877	neurological system process	2	29	1
BP	GO:0001778	plasma membrane repair	1	6	1
BP	GO:0001867	complement activation, lectin pathway	1	6	1
BP	GO:0002221	pattern recognition receptor signaling pathway	1	6	1
BP	GO:0002686	negative regulation of leukocyte migration	1	6	1
BP	GO:0003094	glomerular filtration	1	6	1
BP	GO:0006027	glycosaminoglycan catabolic process	1	6	1
BP	GO:0007215	glutamate receptor signaling pathway	1	6	1
BP	GO:0007292	female gamete generation	1	6	1
BP	GO:0008105	asymmetric protein localization	1	6	1
BP	GO:0009416	response to light stimulus	1	6	1
BP	GO:0010873	positive regulation of cholesterol esterification	1	6	1
BP	GO:0010950	positive regulation of endopeptidase activity	1	6	1
BP	GO:0014012	peripheral nervous system axon regeneration	1	6	1
BP	GO:0016254	preassembly of GPI anchor in ER membrane	1	6	1
BP	GO:0016486	peptide hormone processing	1	6	1
BP	GO:0021952	central nervous system projection neuron axonogenesis	1	6	1
BP	GO:0030497	fatty acid elongation	1	6	1
BP	GO:0030828	positive regulation of cGMP biosynthetic process	1	6	1
BP	GO:0031076	embryonic camera-type eye development	1	6	1
BP	GO:0031665	negative regulation of lipopolysaccharide-mediated signaling pathway	1	6	1
BP	GO:0032099	negative regulation of appetite	1	6	1
BP	GO:0032348	negative regulation of aldosterone biosynthetic process	1	6	1
BP	GO:0032966	negative regulation of collagen biosynthetic process	1	6	1
BP	GO:0034109	homotypic cell-cell adhesion	1	6	1
BP	GO:0034695	response to prostaglandin E	1	6	1
BP	GO:0035729	cellular response to hepatocyte growth factor stimulus	1	6	1
BP	GO:0035767	endothelial cell chemotaxis	1	6	1
BP	GO:0040019	positive regulation of embryonic development	1	6	1
BP	GO:0042159	lipoprotein catabolic process	1	6	1
BP	GO:0042246	tissue regeneration	1	6	1
BP	GO:0043615	astrocyte cell migration	1	6	1
BP	GO:0043654	recognition of apoptotic cell	1	6	1
BP	GO:0048012	hepatocyte growth factor receptor signaling pathway	1	6	1
BP	GO:0048489	synaptic vesicle transport	1	6	1
BP	GO:0048742	regulation of skeletal muscle fiber development	1	6	1
BP	GO:0051057	positive regulation of small GTPase mediated signal transduction	1	6	1
BP	GO:0051974	negative regulation of telomerase activity	1	6	1
BP	GO:0060028	convergent extension involved in axis elongation	1	6	1
BP	GO:0060054	positive regulation of epithelial cell proliferation involved in wound healing	1	6	1
BP	GO:0060253	negative regulation of glial cell proliferation	1	6	1
BP	GO:0070072	vacuolar proton-transporting V-type ATPase complex assembly	1	6	1
BP	GO:0071731	response to nitric oxide	1	6	1
BP	GO:0072574	hepatocyte proliferation	1	6	1
BP	GO:0090050	positive regulation of cell migration involved in sprouting angiogenesis	1	6	1
BP	GO:0097113	alpha-amino-3-hydroxy-5-methyl-4-isoxazole propionate selective glutamate receptor clustering	1	6	1
BP	GO:0097119	postsynaptic density protein 95 clustering	1	6	1
BP	GO:1900118	negative regulation of execution phase of apoptosis	1	6	1
BP	GO:1900273	positive regulation of long-term synaptic potentiation	1	6	1
BP	GO:1901799	negative regulation of proteasomal protein catabolic process	1	6	1
BP	GO:2000065	negative regulation of cortisol biosynthetic process	1	6	1
[truncated: 11,808 more rows]
