# Supplementary material for: Identification of candidate genes associated with porcine meat color traits by genome-wide transcriptome analysis
Source: Sci Rep. 2016 Oct 17;6:35224. doi: 10.1038/srep35224 (PMC5066258; doi:10.1038/srep35224)
Supplement: Dataset 12 [file srep35224-s13.xls]

## Sheet: Title and authours
Title
Identification of candidate genes associated to porcine meat color traits using genome-wide transcriptome analysis
Authors
Bojiang Li, Chao Dong, Pinghua Li, Zhuqing Ren, Han Wang, Fengxiang Yu, Caibo Ning, Kaiqing Liu, Wei Wei, Ruihua Huang, Jie Chen, Wangjun Wu* & Honglin Liu*
*the corresponding author

## Sheet: Table S12
Table S12. Detail information of pathway enrichment of DEGs from DEseq2
#Pathway	DEGs with pathway annotation (115)	All genes with pathway annotation (16640)	RichFactor	Pvalue	Qvalue	Pathway ID	Genes	KOs
Dilated cardiomyopathy	10	211	0.0473934	2.03297e-06	0.000193133	ko05414	ENSSSCG00000027519;ENSSSCG00000004248;ENSSSCG00000006556;ENSSSCG00000009830;ENSSSCG00000011325;ENSSSCG00000011441;ENSSSCG00000027344;ENSSSCG00000002029;ENSSSCG00000011046;ENSSSCG00000024505	K12567+K05852+K09290+K10351+K12749+K05865+K05853+K10352+K06584+K12044
Hypertrophic cardiomyopathy (HCM)	9	205	0.0439024	1.24962e-05	0.000593569	ko05410	ENSSSCG00000027519;ENSSSCG00000006556;ENSSSCG00000009830;ENSSSCG00000011325;ENSSSCG00000011441;ENSSSCG00000027344;ENSSSCG00000002029;ENSSSCG00000011046;ENSSSCG00000024505	K12567+K09290+K10351+K12749+K05865+K05853+K10352+K06584+K12044
Cardiac muscle contraction	7	133	0.0526316	3.80511e-05	0.00120495	ko04260	ENSSSCG00000006556;ENSSSCG00000009830;ENSSSCG00000011325;ENSSSCG00000011441;ENSSSCG00000027344;ENSSSCG00000002029;ENSSSCG00000024505	K09290+K10351+K12749+K05865+K05853+K10352+K12044
Vitamin B6 metabolism	2	6	0.333333	0.000697487	0.0165653	ko00750	ENSSSCG00000005287;ENSSSCG00000029606	K00831+K00157
Tyrosine metabolism	3	56	0.0535714	0.00683106	0.108158	ko00350	ENSSSCG00000029606;ENSSSCG00000004911;ENSSSCG00000017383	K00157+K00680+K00276
Glycine, serine and threonine metabolism	3	56	0.0535714	0.00683106	0.108158	ko00260	ENSSSCG00000005287;ENSSSCG00000017383;ENSSSCG00000006717	K00831+K00276+K00058
Metabolic pathways	20	1674	0.0119474	0.0104684	0.142072	ko01100	ENSSSCG00000025578;ENSSSCG00000003808;ENSSSCG00000022808;ENSSSCG00000000864;ENSSSCG00000000591;ENSSSCG00000002825;ENSSSCG00000005287;ENSSSCG00000000259;ENSSSCG00000029606;ENSSSCG00000022069;ENSSSCG00000010340;ENSSSCG00000004454;ENSSSCG00000017492;ENSSSCG00000017383;ENSSSCG00000001435;ENSSSCG00000009233;ENSSSCG00000003402;ENSSSCG00000026297;ENSSSCG00000027013;ENSSSCG00000006717	K07249+K00939+K07411+K00994+K00923+K01044+K00831+K01594+K00157+K03858+K15717+K00029+K12667+K00276+K13509+K13506+K00033+K14756+K00490+K00058
Glycerophospholipid metabolism	4	132	0.030303	0.0132932	0.1542	ko00564	ENSSSCG00000000864;ENSSSCG00000004911;ENSSSCG00000001435;ENSSSCG00000009233	K00994+K00680+K13509+K13506
Glutathione metabolism	3	74	0.0405405	0.0146084	0.1542	ko00480	ENSSSCG00000002279;ENSSSCG00000029120;ENSSSCG00000003402	K00432+K01469+K00033
Biosynthesis of unsaturated fatty acids	2	31	0.0645161	0.0193217	0.166886	ko01040	ENSSSCG00000024681;ENSSSCG00000025541	K10258+K10203
Fatty acid elongation	2	32	0.0625	0.0205179	0.166886	ko00062	ENSSSCG00000024681;ENSSSCG00000025541	K10258+K10203
Endocrine and other factor-regulated calcium reabsorption	3	85	0.0352941	0.0210804	0.166886	ko04961	ENSSSCG00000011574;ENSSSCG00000023084;ENSSSCG00000026297	K05850+K14756
Mineral absorption	3	98	0.0306122	0.0304492	0.218558	ko04978	ENSSSCG00000011574;ENSSSCG00000023084;ENSSSCG00000006589	K05850+K14734
Neuroactive ligand-receptor interaction	6	344	0.0174419	0.0322086	0.218558	ko04080	ENSSSCG00000017909;ENSSSCG00000024428;ENSSSCG00000023338;ENSSSCG00000000033;ENSSSCG00000016588;ENSSSCG00000016672	K04817+K04810+K04808+K05770+K05424+K04587
Drug metabolism - other enzymes	2	49	0.0408163	0.0451063	0.265169	ko00983	ENSSSCG00000022808;ENSSSCG00000002825	K07411+K01044
Caffeine metabolism	1	7	0.142857	0.0473942	0.265169	ko00232	ENSSSCG00000022808	K07411
Arachidonic acid metabolism	3	117	0.025641	0.0474514	0.265169	ko00590	ENSSSCG00000002279;ENSSSCG00000010340;ENSSSCG00000027013	K00432+K15717+K00490
Regulation of actin cytoskeleton	6	419	0.0143198	0.0705725	0.367349	ko04810	ENSSSCG00000009830;ENSSSCG00000002029;ENSSSCG00000011046;ENSSSCG00000027443;ENSSSCG00000009278;ENSSSCG00000010144	K10351+K10352+K06584+K07831+K04358+K05699
Taurine and hypotaurine metabolism	1	11	0.0909091	0.0734697	0.367349	ko00430	ENSSSCG00000000259	K01594
Vasopressin-regulated water reabsorption	2	72	0.0277778	0.0886109	0.415669	ko04962	ENSSSCG00000010991;ENSSSCG00000024342	K09876+K09866
Calcium signaling pathway	5	348	0.0143678	0.093672	0.415669	ko04020	ENSSSCG00000004248;ENSSSCG00000011441;ENSSSCG00000027344;ENSSSCG00000011574;ENSSSCG00000023084	K05852+K05865+K05853+K05850
Vascular smooth muscle contraction	4	252	0.015873	0.0973406	0.415669	ko04270	ENSSSCG00000028808;ENSSSCG00000023287;ENSSSCG00000010925;ENSSSCG00000002029	K12751+K12329+K10352
Arrhythmogenic right ventricular cardiomyopathy (ARVC)	3	161	0.0186335	0.100636	0.415669	ko05412	ENSSSCG00000027344;ENSSSCG00000011046;ENSSSCG00000010144	K05853+K06584+K05699
Valine, leucine and isoleucine degradation	2	82	0.0243902	0.110228	0.416827	ko00280	ENSSSCG00000029606;ENSSSCG00000003402	K00157+K00033
Drug metabolism - cytochrome P450	2	85	0.0235294	0.116961	0.416827	ko00982	ENSSSCG00000022808;ENSSSCG00000029606	K07411+K00157
Starch and sucrose metabolism	2	85	0.0235294	0.116961	0.416827	ko00500	ENSSSCG00000000577;ENSSSCG00000026297	K00693+K14756
Tight junction	4	271	0.0147601	0.118467	0.416827	ko04530	ENSSSCG00000009830;ENSSSCG00000002029;ENSSSCG00000027443;ENSSSCG00000010144	K10351+K10352+K07831+K05699
Alzheimer's disease	4	276	0.0144928	0.124335	0.420636	ko05010	ENSSSCG00000003088;ENSSSCG00000027344;ENSSSCG00000021391;ENSSSCG00000021159	K04524+K05853+K04528
Glycerolipid metabolism	2	90	0.0222222	0.128405	0.420636	ko00561	ENSSSCG00000001435;ENSSSCG00000009233	K13509+K13506
Retinol metabolism	2	96	0.0208333	0.142465	0.437694	ko00830	ENSSSCG00000025578;ENSSSCG00000022808	K07249+K07411
Pancreatic secretion	3	189	0.015873	0.142826	0.437694	ko04972	ENSSSCG00000027344;ENSSSCG00000011574;ENSSSCG00000023084	K05853+K05850
Maturity onset diabetes of the young	1	29	0.0344828	0.182322	0.524866	ko04950	ENSSSCG00000007371	K07292
Circadian rhythm - mammal	1	29	0.0344828	0.182322	0.524866	ko04710	ENSSSCG00000026427	K08534
Glycosylphosphatidylinositol(GPI)-anchor biosynthesis	1	31	0.0322581	0.193605	0.540954	ko00563	ENSSSCG00000022069	K03858
Thyroid cancer	1	36	0.0277778	0.221141	0.579381	ko05216	ENSSSCG00000006556	K09290
Phenylalanine metabolism	1	36	0.0277778	0.221141	0.579381	ko00360	ENSSSCG00000017383	K00276
Pentose and glucuronate interconversions	1	37	0.027027	0.226536	0.579381	ko00040	ENSSSCG00000026297	K14756
Peroxisome	2	132	0.0151515	0.231752	0.579381	ko04146	ENSSSCG00000027052;ENSSSCG00000000072	K13351+K13354
Pentose phosphate pathway	1	41	0.0243902	0.247746	0.58791	ko00030	ENSSSCG00000003402	K00033
Protein processing in endoplasmic reticulum	3	257	0.0116732	0.262301	0.58791	ko04141	ENSSSCG00000001494;ENSSSCG00000015025;ENSSSCG00000017492	K09556+K09542+K12667
Hematopoietic cell lineage	2	144	0.0138889	0.262444	0.58791	ko04640	ENSSSCG00000011848;ENSSSCG00000015664	K06503+K04006
beta-Alanine metabolism	1	44	0.0227273	0.263273	0.58791	ko00410	ENSSSCG00000017383	K00276
MAPK signaling pathway - fly	1	45	0.0222222	0.268379	0.58791	ko04013	ENSSSCG00000009874	K12380
Purine metabolism	3	265	0.0113208	0.277263	0.58791	ko00230	ENSSSCG00000005278;ENSSSCG00000003808;ENSSSCG00000014097	K01514+K00939+K01120
Butanoate metabolism	1	47	0.0212766	0.278484	0.58791	ko00650	ENSSSCG00000009755	K01907
Nicotinate and nicotinamide metabolism	1	50	0.02	0.293382	0.602908	ko00760	ENSSSCG00000029606	K00157
Nicotine addiction	1	51	0.0196078	0.298281	0.602908	ko05033	ENSSSCG00000023338	K04808
Salivary secretion	2	168	0.0119048	0.32374	0.640736	ko04970	ENSSSCG00000011574;ENSSSCG00000023084	K05850
African trypanosomiasis	1	58	0.0172414	0.331638	0.642972	ko05143	ENSSSCG00000000151	K14480
Parkinson's disease	2	176	0.0113636	0.343943	0.65194	ko05012	ENSSSCG00000021391;ENSSSCG00000021159	K04528
Tryptophan metabolism	1	62	0.016129	0.349989	0.65194	ko00380	ENSSSCG00000029606	K00157
Ether lipid metabolism	1	68	0.0147059	0.376582	0.665405	ko00565	ENSSSCG00000000864	K00994
Amino sugar and nucleotide sugar metabolism	1	69	0.0144928	0.380908	0.665405	ko00520	ENSSSCG00000005977	K01183
Focal adhesion	4	457	0.00875274	0.388782	0.665405	ko04510	ENSSSCG00000009830;ENSSSCG00000011046;ENSSSCG00000029449;ENSSSCG00000010144	K10351+K06584+K06251+K05699
Hedgehog signaling pathway	1	74	0.0135135	0.402097	0.665405	ko04340	ENSSSCG00000015135	K06233
Pyruvate metabolism	1	74	0.0135135	0.402097	0.665405	ko00620	ENSSSCG00000004454	K00029
Viral myocarditis	2	201	0.00995025	0.40568	0.665405	ko05416	ENSSSCG00000002029;ENSSSCG00000015664	K10352+K04006
Other types of O-glycan biosynthesis	1	75	0.0133333	0.406247	0.665405	ko00514	ENSSSCG00000030217	K11703
Fat digestion and absorption	1	80	0.0125	0.426576	0.686859	ko04975	ENSSSCG00000001435	K13509
N-Glycan biosynthesis	1	82	0.0121951	0.434513	0.687979	ko00510	ENSSSCG00000017492	K12667
Lysine degradation	1	88	0.0113636	0.457676	0.704796	ko00310	ENSSSCG00000030217	K11703
ECM-receptor interaction	2	224	0.00892857	0.459972	0.704796	ko04512	ENSSSCG00000011046;ENSSSCG00000029449	K06584+K06251
Metabolism of xenobiotics by cytochrome P450	1	96	0.0104167	0.487102	0.73452	ko00980	ENSSSCG00000022808	K07411
Amyotrophic lateral sclerosis (ALS)	1	99	0.010101	0.497725	0.73881	ko05014	ENSSSCG00000002279	K00432
Leukocyte transendothelial migration	2	245	0.00816327	0.506983	0.740975	ko04670	ENSSSCG00000009830;ENSSSCG00000010144	K10351+K05699
Inositol phosphate metabolism	1	107	0.00934579	0.524996	0.755676	ko00562	ENSSSCG00000000591	K00923
Melanoma	1	111	0.00900901	0.538076	0.762944	ko05218	ENSSSCG00000009278	K04358
Insulin signaling pathway	2	271	0.00738007	0.561425	0.784343	ko04910	ENSSSCG00000000997;ENSSSCG00000000577	K07189+K00693
Adipocytokine signaling pathway	1	130	0.00769231	0.595491	0.819559	ko04920	ENSSSCG00000016588	K05424
Morphine addiction	1	133	0.0075188	0.603886	0.819559	ko05032	ENSSSCG00000014097	K01120
MAPK signaling pathway	3	465	0.00645161	0.627374	0.832094	ko04010	ENSSSCG00000027443;ENSSSCG00000009278;ENSSSCG00000011451	K07831+K04358+K05316
PPAR signaling pathway	1	143	0.00699301	0.63064	0.832094	ko03320	ENSSSCG00000004454	K00029
p53 signaling pathway	1	151	0.00662252	0.650747	0.838545	ko04115	ENSSSCG00000023181	K10137
Bile secretion	1	152	0.00657895	0.653182	0.838545	ko04976	ENSSSCG00000024342	K09866
Cholinergic synapse	1	163	0.00613497	0.67889	0.859927	ko04725	ENSSSCG00000023338	K04808
Complement and coagulation cascades	1	170	0.00588235	0.694256	0.861538	ko04610	ENSSSCG00000015664	K04006
Salmonella infection	1	176	0.00568182	0.706845	0.861538	ko05132	ENSSSCG00000002029	K10352
Endocytosis	2	355	0.0056338	0.707368	0.861538	ko04144	ENSSSCG00000011848;ENSSSCG00000008768	K06503+K12490
Adherens junction	1	181	0.00552486	0.716943	0.862147	ko04520	ENSSSCG00000010144	K05699
Phosphatidylinositol signaling system	1	191	0.0052356	0.736115	0.869791	ko04070	ENSSSCG00000000591	K00923
Lysosome	1	194	0.00515464	0.741611	0.869791	ko04142	ENSSSCG00000026007	K12388
Systemic lupus erythematosus	1	218	0.00458716	0.781686	0.887496	ko05322	ENSSSCG00000010144	K05699
Amoebiasis	1	218	0.00458716	0.781686	0.887496	ko05146	ENSSSCG00000010144	K05699
Wnt signaling pathway	1	220	0.00454545	0.784733	0.887496	ko04310	ENSSSCG00000011538	K04511
Jak-STAT signaling pathway	1	237	0.00421941	0.808987	0.892327	ko04630	ENSSSCG00000016588	K05424
HTLV-I infection	2	438	0.00456621	0.809823	0.892327	ko05166	ENSSSCG00000000033;ENSSSCG00000027443	K05770+K07831
Phagosome	1	256	0.00390625	0.8329	0.892327	ko04145	ENSSSCG00000011848	K06503
RNA transport	1	258	0.00387597	0.835238	0.892327	ko03013	ENSSSCG00000026054	K14310
Huntington's disease	1	266	0.0037594	0.844269	0.892327	ko05016	ENSSSCG00000002279	K00432
Cell adhesion molecules (CAMs)	1	267	0.00374532	0.845362	0.892327	ko04514	ENSSSCG00000011046	K06584
Neurotrophin signaling pathway	1	280	0.00357143	0.858907	0.896661	ko04722	ENSSSCG00000026007	K12388
Axon guidance	1	321	0.00311526	0.89438	0.919284	ko04360	ENSSSCG00000010481	K06850
Pathways in cancer	2	571	0.00350263	0.909034	0.919284	ko05200	ENSSSCG00000006556;ENSSSCG00000009278	K09290+K04358
Cytokine-cytokine receptor interaction	1	343	0.00291545	0.909608	0.919284	ko04060	ENSSSCG00000016588	K05424
Transcriptional misregulation in cancer	1	399	0.00250627	0.939241	0.939241	ko05202	ENSSSCG00000016698	K09295

## Sheet: Top 30
Table S12. Detail information of top 30 pathway enrichment of DEGs from DEseq2
#Pathway	DEGs with pathway annotation (115)	All genes with pathway annotation (16640) (16640)	RichFactor	Pvalue	Qvalue	Pathway ID	Genes	KOs
Dilated cardiomyopathy	10	211	0.0473934	2.03297e-06	0.000193133	ko05414	ENSSSCG00000027519;ENSSSCG00000004248;ENSSSCG00000006556;ENSSSCG00000009830;ENSSSCG00000011325;ENSSSCG00000011441;ENSSSCG00000027344;ENSSSCG00000002029;ENSSSCG00000011046;ENSSSCG00000024505	K12567+K05852+K09290+K10351+K12749+K05865+K05853+K10352+K06584+K12044
Hypertrophic cardiomyopathy (HCM)	9	205	0.0439024	1.24962e-05	0.000593569	ko05410	ENSSSCG00000027519;ENSSSCG00000006556;ENSSSCG00000009830;ENSSSCG00000011325;ENSSSCG00000011441;ENSSSCG00000027344;ENSSSCG00000002029;ENSSSCG00000011046;ENSSSCG00000024505	K12567+K09290+K10351+K12749+K05865+K05853+K10352+K06584+K12044
Cardiac muscle contraction	7	133	0.0526316	3.80511e-05	0.00120495	ko04260	ENSSSCG00000006556;ENSSSCG00000009830;ENSSSCG00000011325;ENSSSCG00000011441;ENSSSCG00000027344;ENSSSCG00000002029;ENSSSCG00000024505	K09290+K10351+K12749+K05865+K05853+K10352+K12044
Vitamin B6 metabolism	2	6	0.333333	0.000697487	0.0165653	ko00750	ENSSSCG00000005287;ENSSSCG00000029606	K00831+K00157
Tyrosine metabolism	3	56	0.0535714	0.00683106	0.108158	ko00350	ENSSSCG00000029606;ENSSSCG00000004911;ENSSSCG00000017383	K00157+K00680+K00276
Glycine, serine and threonine metabolism	3	56	0.0535714	0.00683106	0.108158	ko00260	ENSSSCG00000005287;ENSSSCG00000017383;ENSSSCG00000006717	K00831+K00276+K00058
Metabolic pathways	20	1674	0.0119474	0.0104684	0.142072	ko01100	ENSSSCG00000025578;ENSSSCG00000003808;ENSSSCG00000022808;ENSSSCG00000000864;ENSSSCG00000000591;ENSSSCG00000002825;ENSSSCG00000005287;ENSSSCG00000000259;ENSSSCG00000029606;ENSSSCG00000022069;ENSSSCG00000010340;ENSSSCG00000004454;ENSSSCG00000017492;ENSSSCG00000017383;ENSSSCG00000001435;ENSSSCG00000009233;ENSSSCG00000003402;ENSSSCG00000026297;ENSSSCG00000027013;ENSSSCG00000006717	K07249+K00939+K07411+K00994+K00923+K01044+K00831+K01594+K00157+K03858+K15717+K00029+K12667+K00276+K13509+K13506+K00033+K14756+K00490+K00058
Glycerophospholipid metabolism	4	132	0.030303	0.0132932	0.1542	ko00564	ENSSSCG00000000864;ENSSSCG00000004911;ENSSSCG00000001435;ENSSSCG00000009233	K00994+K00680+K13509+K13506
Glutathione metabolism	3	74	0.0405405	0.0146084	0.1542	ko00480	ENSSSCG00000002279;ENSSSCG00000029120;ENSSSCG00000003402	K00432+K01469+K00033
Biosynthesis of unsaturated fatty acids	2	31	0.0645161	0.0193217	0.166886	ko01040	ENSSSCG00000024681;ENSSSCG00000025541	K10258+K10203
Fatty acid elongation	2	32	0.0625	0.0205179	0.166886	ko00062	ENSSSCG00000024681;ENSSSCG00000025541	K10258+K10203
Endocrine and other factor-regulated calcium reabsorption	3	85	0.0352941	0.0210804	0.166886	ko04961	ENSSSCG00000011574;ENSSSCG00000023084;ENSSSCG00000026297	K05850+K14756
Mineral absorption	3	98	0.0306122	0.0304492	0.218558	ko04978	ENSSSCG00000011574;ENSSSCG00000023084;ENSSSCG00000006589	K05850+K14734
Neuroactive ligand-receptor interaction	6	344	0.0174419	0.0322086	0.218558	ko04080	ENSSSCG00000017909;ENSSSCG00000024428;ENSSSCG00000023338;ENSSSCG00000000033;ENSSSCG00000016588;ENSSSCG00000016672	K04817+K04810+K04808+K05770+K05424+K04587
Drug metabolism - other enzymes	2	49	0.0408163	0.0451063	0.265169	ko00983	ENSSSCG00000022808;ENSSSCG00000002825	K07411+K01044
Caffeine metabolism	1	7	0.142857	0.0473942	0.265169	ko00232	ENSSSCG00000022808	K07411
Arachidonic acid metabolism	3	117	0.025641	0.0474514	0.265169	ko00590	ENSSSCG00000002279;ENSSSCG00000010340;ENSSSCG00000027013	K00432+K15717+K00490
Regulation of actin cytoskeleton	6	419	0.0143198	0.0705725	0.367349	ko04810	ENSSSCG00000009830;ENSSSCG00000002029;ENSSSCG00000011046;ENSSSCG00000027443;ENSSSCG00000009278;ENSSSCG00000010144	K10351+K10352+K06584+K07831+K04358+K05699
Taurine and hypotaurine metabolism	1	11	0.0909091	0.0734697	0.367349	ko00430	ENSSSCG00000000259	K01594
Vasopressin-regulated water reabsorption	2	72	0.0277778	0.0886109	0.415669	ko04962	ENSSSCG00000010991;ENSSSCG00000024342	K09876+K09866
Calcium signaling pathway	5	348	0.0143678	0.093672	0.415669	ko04020	ENSSSCG00000004248;ENSSSCG00000011441;ENSSSCG00000027344;ENSSSCG00000011574;ENSSSCG00000023084	K05852+K05865+K05853+K05850
Vascular smooth muscle contraction	4	252	0.015873	0.0973406	0.415669	ko04270	ENSSSCG00000028808;ENSSSCG00000023287;ENSSSCG00000010925;ENSSSCG00000002029	K12751+K12329+K10352
Arrhythmogenic right ventricular cardiomyopathy (ARVC)	3	161	0.0186335	0.100636	0.415669	ko05412	ENSSSCG00000027344;ENSSSCG00000011046;ENSSSCG00000010144	K05853+K06584+K05699
Valine, leucine and isoleucine degradation	2	82	0.0243902	0.110228	0.416827	ko00280	ENSSSCG00000029606;ENSSSCG00000003402	K00157+K00033
Drug metabolism - cytochrome P450	2	85	0.0235294	0.116961	0.416827	ko00982	ENSSSCG00000022808;ENSSSCG00000029606	K07411+K00157
Starch and sucrose metabolism	2	85	0.0235294	0.116961	0.416827	ko00500	ENSSSCG00000000577;ENSSSCG00000026297	K00693+K14756
Tight junction	4	271	0.0147601	0.118467	0.416827	ko04530	ENSSSCG00000009830;ENSSSCG00000002029;ENSSSCG00000027443;ENSSSCG00000010144	K10351+K10352+K07831+K05699
Alzheimer's disease	4	276	0.0144928	0.124335	0.420636	ko05010	ENSSSCG00000003088;ENSSSCG00000027344;ENSSSCG00000021391;ENSSSCG00000021159	K04524+K05853+K04528
Glycerolipid metabolism	2	90	0.0222222	0.128405	0.420636	ko00561	ENSSSCG00000001435;ENSSSCG00000009233	K13509+K13506
Retinol metabolism	2	96	0.0208333	0.142465	0.437694	ko00830	ENSSSCG00000025578;ENSSSCG00000022808	K07249+K07411
