# Supplementary material for: Identification of candidate genes associated with porcine meat color traits by genome-wide transcriptome analysis
Source: Sci Rep. 2016 Oct 17;6:35224. doi: 10.1038/srep35224 (PMC5066258; doi:10.1038/srep35224)
Supplement: Dataset 13 [file srep35224-s14.xls]

## Sheet: Title and authours
Title
Identification of candidate genes associated to porcine meat color traits using genome-wide transcriptome analysis
Authors
Bojiang Li, Chao Dong, Pinghua Li, Zhuqing Ren, Han Wang, Fengxiang Yu, Caibo Ning, Kaiqing Liu, Wei Wei, Ruihua Huang, Jie Chen, Wangjun Wu* & Honglin Liu*
*the corresponding author

## Sheet: Bf28-vs-Sol28
Table S13. Detail information of pathway enrichment of DEGs for Bf28 vs Sol28 from DEGseq
#Pathway	DEGs with pathway annotation (611)	All genes with pathway annotation (16640)	RichFactor	Pvalue	Qvalue	Pathway ID	Genes	KOs
Hypertrophic cardiomyopathy (HCM)	33	205	0.160976	7.35998e-13	1.51616e-10	ko05410	ENSSSCG00000004570;ENSSSCG00000002029;ENSSSCG00000018005;ENSSSCG00000011441;ENSSSCG00000009830;ENSSSCG00000011325;ENSSSCG00000006556;ENSSSCG00000018003;ENSSSCG00000030681;ENSSSCG00000007288;ENSSSCG00000029441;ENSSSCG00000005699;ENSSSCG00000003837;ENSSSCG00000027519;ENSSSCG00000004803;ENSSSCG00000027344;ENSSSCG00000030999;ENSSSCG00000015886;ENSSSCG00000020978;ENSSSCG00000023802;ENSSSCG00000016200;…	K10373+K10352+K05865+K10351+K12749+K09290+K12568+K12567+K07198+K12314+K05853+K06589+K07200+K06584+K12044+K10366+K06482+K06590
Dilated cardiomyopathy	31	211	0.146919	4.2014e-11	4.32745e-09	ko05414	ENSSSCG00000004570;ENSSSCG00000002029;ENSSSCG00000018005;ENSSSCG00000011441;ENSSSCG00000009830;ENSSSCG00000011325;ENSSSCG00000006556;ENSSSCG00000018003;ENSSSCG00000030681;ENSSSCG00000007288;ENSSSCG00000029441;ENSSSCG00000004248;ENSSSCG00000005699;ENSSSCG00000027519;ENSSSCG00000004803;ENSSSCG00000027344;ENSSSCG00000030999;ENSSSCG00000015886;ENSSSCG00000020978;ENSSSCG00000011046;ENSSSCG00000000146;…	K10373+K10352+K05865+K10351+K12749+K09290+K12568+K05852+K12567+K12314+K05853+K06589+K06584+K12044+K10366+K06482+K08041+K06590
Cardiac muscle contraction	23	133	0.172932	5.35481e-10	3.67697e-08	ko04260	ENSSSCG00000004570;ENSSSCG00000002029;ENSSSCG00000018005;ENSSSCG00000011441;ENSSSCG00000009830;ENSSSCG00000011325;ENSSSCG00000006556;ENSSSCG00000018003;ENSSSCG00000007288;ENSSSCG00000029441;ENSSSCG00000006391;ENSSSCG00000004803;ENSSSCG00000027344;ENSSSCG00000030999;ENSSSCG00000003569;ENSSSCG00000020978;ENSSSCG00000020953;ENSSSCG00000000146;ENSSSCG00000024505;ENSSSCG00000027544;ENSSSCG00000017874;…	K10373+K10352+K05865+K10351+K12749+K09290+K01539+K12314+K05853+K05742+K12044
Regulation of actin cytoskeleton	40	419	0.0954654	3.44614e-08	1.77476e-06	ko04810	ENSSSCG00000002029;ENSSSCG00000018005;ENSSSCG00000009830;ENSSSCG00000010144;ENSSSCG00000018003;ENSSSCG00000007288;ENSSSCG00000029441;ENSSSCG00000009134;ENSSSCG00000030260;ENSSSCG00000010850;ENSSSCG00000025136;ENSSSCG00000030087;ENSSSCG00000027559;ENSSSCG00000013400;ENSSSCG00000024960;ENSSSCG00000030999;ENSSSCG00000003569;ENSSSCG00000015886;ENSSSCG00000024954;ENSSSCG00000020978;ENSSSCG00000011046;…	K10352+K10351+K05699+K04357+K05759+K05746+K05450+K05742+K06589+K04358+K06584+K05730+K05766+K05768+K03916+K05734+K06482+K02085+K06461+K05767+K06590+K12756
ECM-receptor interaction	24	224	0.107143	2.69496e-06	0.000111032	ko04512	ENSSSCG00000004789;ENSSSCG00000014118;ENSSSCG00000014117;ENSSSCG00000013916;ENSSSCG00000005494;ENSSSCG00000013297;ENSSSCG00000015886;ENSSSCG00000003519;ENSSSCG00000006524;ENSSSCG00000001473;ENSSSCG00000005938;ENSSSCG00000009216;ENSSSCG00000011046;ENSSSCG00000029449;ENSSSCG00000010256;ENSSSCG00000026492;ENSSSCG00000006857;ENSSSCG00000028911;ENSSSCG00000017569;ENSSSCG00000017578;ENSSSCG00000003635;…	K04659+K06252+K06256+K06589+K06255+K06236+K06237+K06250+K06584+K06251+K06238+K06248+K06482+K06590
Focal adhesion	36	457	0.0787746	1.47466e-05	0.0005063	ko04510	ENSSSCG00000009830;ENSSSCG00000010144;ENSSSCG00000004789;ENSSSCG00000014118;ENSSSCG00000014117;ENSSSCG00000009134;ENSSSCG00000025136;ENSSSCG00000013916;ENSSSCG00000030087;ENSSSCG00000027559;ENSSSCG00000013400;ENSSSCG00000009320;ENSSSCG00000005494;ENSSSCG00000024960;ENSSSCG00000015886;ENSSSCG00000006524;ENSSSCG00000001473;ENSSSCG00000005938;ENSSSCG00000009216;ENSSSCG00000011046;ENSSSCG00000029449;…	K10351+K05699+K04659+K04357+K05096+K06252+K05450+K06589+K06236+K06237+K06250+K06584+K06251+K05730+K04437+K06238+K06248+K05734+K06482+K06590+K12756
Vascular smooth muscle contraction	24	252	0.0952381	2.01467e-05	0.000592887	ko04270	ENSSSCG00000002029;ENSSSCG00000018005;ENSSSCG00000018003;ENSSSCG00000007288;ENSSSCG00000029441;ENSSSCG00000028808;ENSSSCG00000004094;ENSSSCG00000010925;ENSSSCG00000010429;ENSSSCG00000030999;ENSSSCG00000011131;ENSSSCG00000023212;ENSSSCG00000020978;ENSSSCG00000000146;ENSSSCG00000027544;ENSSSCG00000008870;ENSSSCG00000023287;ENSSSCG00000008294;ENSSSCG00000020720;ENSSSCG00000010054;ENSSSCG00000026517;…	K10352+K12751+K12328+K12329+K07376+K06068+K12319+K12315+K12337+K04266+K02183+K08041+K04263
Tight junction	25	271	0.0922509	2.34076e-05	0.000602745	ko04530	ENSSSCG00000002029;ENSSSCG00000018005;ENSSSCG00000009830;ENSSSCG00000010144;ENSSSCG00000018003;ENSSSCG00000007288;ENSSSCG00000029441;ENSSSCG00000025136;ENSSSCG00000030087;ENSSSCG00000013400;ENSSSCG00000030999;ENSSSCG00000002287;ENSSSCG00000011131;ENSSSCG00000026686;ENSSSCG00000020978;ENSSSCG00000000146;ENSSSCG00000027544;ENSSSCG00000016810;ENSSSCG00000022207;ENSSSCG00000025976;ENSSSCG00000017367;…	K10352+K10351+K05699+K06091+K06068+K05631+K06095+K05629+K06103+K06101+K12756+K06087
TGF-beta signaling pathway	14	131	0.10687	0.000327529	0.00749676	ko04350	ENSSSCG00000004789;ENSSSCG00000014118;ENSSSCG00000014117;ENSSSCG00000013916;ENSSSCG00000008504;ENSSSCG00000005965;ENSSSCG00000007227;ENSSSCG00000002368;ENSSSCG00000004507;ENSSSCG00000006524;ENSSSCG00000009131;ENSSSCG00000021865;ENSSSCG00000024986;ENSSSCG00000009357	K04659+K04657+K04377+K04680+K08023+K04677+K04686+K04667+K04676
Insulin signaling pathway	22	271	0.0811808	0.00044243	0.00911405	ko04910	ENSSSCG00000012411;ENSSSCG00000029944;ENSSSCG00000023044;ENSSSCG00000010947;ENSSSCG00000008261;ENSSSCG00000025729;ENSSSCG00000003837;ENSSSCG00000009626;ENSSSCG00000000997;ENSSSCG00000023802;ENSSSCG00000016200;ENSSSCG00000029204;ENSSSCG00000007030;ENSSSCG00000012157;ENSSSCG00000015797;ENSSSCG00000027855;ENSSSCG00000030345;ENSSSCG00000021150;ENSSSCG00000026517;ENSSSCG00000026023;ENSSSCG00000000577;…	K07190+K00665+K03841+K00844+K07187+K07198+K06086+K07189+K07200+K07209+K04694+K01106+K07204+K02183+K00693
Bladder cancer	10	77	0.12987	0.000494998	0.00926997	ko05219	ENSSSCG00000004789;ENSSSCG00000014118;ENSSSCG00000014117;ENSSSCG00000009134;ENSSSCG00000013916;ENSSSCG00000027559;ENSSSCG00000005965;ENSSSCG00000000488;ENSSSCG00000006524;ENSSSCG00000024986	K04659+K04357+K04377+K06643
Amoebiasis	18	218	0.0825688	0.00117185	0.0201167	ko05146	ENSSSCG00000010144;ENSSSCG00000025136;ENSSSCG00000002294;ENSSSCG00000030087;ENSSSCG00000013400;ENSSSCG00000001473;ENSSSCG00000005938;ENSSSCG00000010256;ENSSSCG00000006857;ENSSSCG00000028568;ENSSSCG00000005840;ENSSSCG00000005503;ENSSSCG00000005638;ENSSSCG00000022207;ENSSSCG00000003635;ENSSSCG00000016726;ENSSSCG00000007754;ENSSSCG00000004890	K05699+K01476+K06236+K06237+K04455+K03999+K10160+K08041+K06461+K13963
p53 signaling pathway	14	151	0.0927152	0.00135334	0.0214452	ko04115	ENSSSCG00000004789;ENSSSCG00000014118;ENSSSCG00000014117;ENSSSCG00000025698;ENSSSCG00000013916;ENSSSCG00000023181;ENSSSCG00000000488;ENSSSCG00000006524;ENSSSCG00000012631;ENSSSCG00000016233;ENSSSCG00000000292;ENSSSCG00000028051;ENSSSCG00000013278;ENSSSCG00000024986	K04659+K03982+K10137+K06643+K10143+K06509
Protein digestion and absorption	15	174	0.0862069	0.00192227	0.0282848	ko04974	ENSSSCG00000006391;ENSSSCG00000002032;ENSSSCG00000004484;ENSSSCG00000001473;ENSSSCG00000005938;ENSSSCG00000020953;ENSSSCG00000010256;ENSSSCG00000030160;ENSSSCG00000006857;ENSSSCG00000030275;ENSSSCG00000012138;ENSSSCG00000028911;ENSSSCG00000015894;ENSSSCG00000003635;ENSSSCG00000004907	K01539+K13781+K08132+K06236+K06237+K06823+K09708+K06238+K01278
Arrhythmogenic right ventricular cardiomyopathy (ARVC)	14	161	0.0869565	0.00247642	0.0340095	ko05412	ENSSSCG00000010144;ENSSSCG00000025136;ENSSSCG00000030087;ENSSSCG00000027344;ENSSSCG00000013400;ENSSSCG00000015886;ENSSSCG00000011046;ENSSSCG00000017874;ENSSSCG00000026681;ENSSSCG00000017578;ENSSSCG00000012492;ENSSSCG00000022207;ENSSSCG00000026507;ENSSSCG00000000257	K05699+K05853+K06589+K06584+K10366+K06482+K06590
Complement and coagulation cascades	13	170	0.0764706	0.0100492	0.122241	ko04610	ENSSSCG00000025698;ENSSSCG00000028338;ENSSSCG00000016233;ENSSSCG00000017557;ENSSSCG00000015664;ENSSSCG00000005840;ENSSSCG00000004218;ENSSSCG00000011806;ENSSSCG00000027030;ENSSSCG00000005638;ENSSSCG00000025199;ENSSSCG00000003161;ENSSSCG00000002749	K03982+K03992+K03909+K04006+K03999+K03995+K03916+K03917+K01320+K01330
Pancreatic secretion	14	189	0.0740741	0.0100879	0.122241	ko04972	ENSSSCG00000006391;ENSSSCG00000027344;ENSSSCG00000003569;ENSSSCG00000020953;ENSSSCG00000023084;ENSSSCG00000017874;ENSSSCG00000006140;ENSSSCG00000011574;ENSSSCG00000006932;ENSSSCG00000003147;ENSSSCG00000012875;ENSSSCG00000016726;ENSSSCG00000026507;ENSSSCG00000011681	K01539+K05853+K05742+K05850+K01672+K05030+K14077+K08041+K04964
Salmonella infection	13	176	0.0738636	0.013167	0.150689	ko05132	ENSSSCG00000002029;ENSSSCG00000018005;ENSSSCG00000018003;ENSSSCG00000007288;ENSSSCG00000029441;ENSSSCG00000030260;ENSSSCG00000030999;ENSSSCG00000020978;ENSSSCG00000000146;ENSSSCG00000027544;ENSSSCG00000022283;ENSSSCG00000005503;ENSSSCG00000022175	K10352+K05759+K04437+K10160
PPAR signaling pathway	11	143	0.0769231	0.0164139	0.170661	ko03320	ENSSSCG00000010554;ENSSSCG00000016156;ENSSSCG00000004454;ENSSSCG00000009626;ENSSSCG00000022364;ENSSSCG00000003851;ENSSSCG00000014919;ENSSSCG00000000006;ENSSSCG00000015797;ENSSSCG00000013513;ENSSSCG00000005648	K00507+K00255+K00029+K06086+K08765+K08766+K07294+K08768+K08745
Viral myocarditis	14	201	0.0696517	0.016569	0.170661	ko05416	ENSSSCG00000002029;ENSSSCG00000018005;ENSSSCG00000018003;ENSSSCG00000007288;ENSSSCG00000029441;ENSSSCG00000030999;ENSSSCG00000020978;ENSSSCG00000000146;ENSSSCG00000027544;ENSSSCG00000015664;ENSSSCG00000026681;ENSSSCG00000012492;ENSSSCG00000013655;ENSSSCG00000022175	K10352+K04006+K10366+K06490
Fructose and mannose metabolism	6	58	0.103448	0.0192216	0.177577	ko00051	ENSSSCG00000011133;ENSSSCG00000010947;ENSSSCG00000008261;ENSSSCG00000006664;ENSSSCG00000015660;ENSSSCG00000027196	K01103+K03841+K00844+K01112+K05305
Glycolysis / Gluconeogenesis	7	75	0.0933333	0.0200221	0.177577	ko00010	ENSSSCG00000013366;ENSSSCG00000016720;ENSSSCG00000003812;ENSSSCG00000009889;ENSSSCG00000010947;ENSSSCG00000008261;ENSSSCG00000028373	K00016+K01834+K01835+K00128+K03841+K00844+K01689
Circadian rhythm - mammal	4	29	0.137931	0.0206273	0.177577	ko04710	ENSSSCG00000026427;ENSSSCG00000008171;ENSSSCG00000023854;ENSSSCG00000029602	K08534+K09026+K02633+K03362
Melanoma	9	111	0.0810811	0.0210063	0.177577	ko05218	ENSSSCG00000009134;ENSSSCG00000027559;ENSSSCG00000024960;ENSSSCG00000000488;ENSSSCG00000024954;ENSSSCG00000016997;ENSSSCG00000009278;ENSSSCG00000016878;ENSSSCG00000004650	K04357+K05450+K06643+K04358
Adipocytokine signaling pathway	10	130	0.0769231	0.0215506	0.177577	ko04920	ENSSSCG00000025729;ENSSSCG00000003837;ENSSSCG00000022364;ENSSSCG00000011131;ENSSSCG00000000006;ENSSSCG00000023802;ENSSSCG00000016200;ENSSSCG00000007030;ENSSSCG00000025188;ENSSSCG00000026023	K07187+K07198+K08765+K06068+K07294+K07200+K07209+K05062
Caffeine metabolism	2	7	0.285714	0.0250035	0.196893	ko00232	ENSSSCG00000002993;ENSSSCG00000022808	K07411
Biosynthesis of unsaturated fatty acids	4	31	0.129032	0.0258064	0.196893	ko01040	ENSSSCG00000010554;ENSSSCG00000024681;ENSSSCG00000025541;ENSSSCG00000002349	K00507+K10258+K10203+K01068
Riboflavin metabolism	3	19	0.157895	0.0308026	0.226619	ko00740	ENSSSCG00000006538;ENSSSCG00000004193;ENSSSCG00000013612	K00953+K01513+K14379
Hematopoietic cell lineage	10	144	0.0694444	0.0397003	0.282009	ko04640	ENSSSCG00000011848;ENSSSCG00000015622;ENSSSCG00000013297;ENSSSCG00000029570;ENSSSCG00000027628;ENSSSCG00000001849;ENSSSCG00000015664;ENSSSCG00000017578;ENSSSCG00000006549;ENSSSCG00000007754	K06503+K06474+K06256+K00431+K05055+K11140+K04006+K06482+K06461
Pyruvate metabolism	6	74	0.0810811	0.0542388	0.360006	ko00620	ENSSSCG00000013366;ENSSSCG00000009889;ENSSSCG00000004454;ENSSSCG00000014818;ENSSSCG00000014919;ENSSSCG00000012172	K00016+K00128+K00029+K01067
Glycerophospholipid metabolism	9	132	0.0681818	0.0543457	0.360006	ko00564	ENSSSCG00000015872;ENSSSCG00000000864;ENSSSCG00000009233;ENSSSCG00000010631;ENSSSCG00000022088;ENSSSCG00000030303;ENSSSCG00000022687;ENSSSCG00000012182;ENSSSCG00000012889	K00111+K00994+K13506+K00629+K00901+K01049+K00680+K00968+K14156
Calcium signaling pathway	19	348	0.0545977	0.0559233	0.360006	ko04020	ENSSSCG00000011441;ENSSSCG00000000138;ENSSSCG00000012411;ENSSSCG00000004248;ENSSSCG00000027344;ENSSSCG00000016450;ENSSSCG00000029204;ENSSSCG00000023084;ENSSSCG00000017874;ENSSSCG00000012157;ENSSSCG00000010101;ENSSSCG00000011574;ENSSSCG00000009399;ENSSSCG00000027030;ENSSSCG00000021585;ENSSSCG00000010054;ENSSSCG00000026517;ENSSSCG00000016726;ENSSSCG00000026507	K05865+K12042+K07190+K05852+K05853+K13242+K05850+K05221+K04323+K03916+K04229+K04266+K02183+K08041
Alanine, aspartate and glutamate metabolism	4	41	0.097561	0.0625479	0.379888	ko00250	ENSSSCG00000010537;ENSSSCG00000011224;ENSSSCG00000015340;ENSSSCG00000014012	K14454+K01580+K01953+K00820
Wnt signaling pathway	13	220	0.0590909	0.0627	0.379888	ko04310	ENSSSCG00000011538;ENSSSCG00000005965;ENSSSCG00000009153;ENSSSCG00000010529;ENSSSCG00000006256;ENSSSCG00000015036;ENSSSCG00000028995;ENSSSCG00000005291;ENSSSCG00000009751;ENSSSCG00000030612;ENSSSCG00000026855;ENSSSCG00000023329;ENSSSCG00000029602	K04511+K04377+K02165+K02222+K04495+K02353+K04497+K02842+K04508+K01384+K02085+K03362
Arginine and proline metabolism	6	83	0.0722892	0.0844743	0.480672	ko00330	ENSSSCG00000009889;ENSSSCG00000012911;ENSSSCG00000010537;ENSSSCG00000002294;ENSSSCG00000016450;ENSSSCG00000010496	K00128+K14755+K14454+K01476+K13242+K12657
Glycosaminoglycan biosynthesis - chondroitin sulfate	3	29	0.103448	0.0889665	0.480672	ko00532	ENSSSCG00000012265;ENSSSCG00000029482;ENSSSCG00000017894	K04743+K08106+K00771
Glycosaminoglycan biosynthesis - heparan sulfate	3	29	0.103448	0.0889665	0.480672	ko00534	ENSSSCG00000029558;ENSSSCG00000017894;ENSSSCG00000004433	K02368+K00771+K08104
Phagosome	14	256	0.0546875	0.0901562	0.480672	ko04145	ENSSSCG00000011848;ENSSSCG00000004789;ENSSSCG00000014118;ENSSSCG00000014117;ENSSSCG00000013916;ENSSSCG00000013579;ENSSSCG00000021049;ENSSSCG00000006524;ENSSSCG00000005503;ENSSSCG00000027378;ENSSSCG00000007754;ENSSSCG00000024986;ENSSSCG00000004962;ENSSSCG00000002749	K06503+K04659+K06563+K08517+K10160+K08011+K06461+K13882+K01330
Salivary secretion	10	168	0.0595238	0.091001	0.480672	ko04970	ENSSSCG00000006391;ENSSSCG00000010429;ENSSSCG00000003569;ENSSSCG00000020953;ENSSSCG00000023084;ENSSSCG00000008870;ENSSSCG00000007851;ENSSSCG00000011574;ENSSSCG00000026517;ENSSSCG00000016726	K01539+K07376+K05742+K05850+K12319+K13912+K02183+K08041
Proximal tubule bicarbonate reclamation	4	48	0.0833333	0.0988061	0.508852	ko04964	ENSSSCG00000006391;ENSSSCG00000020953;ENSSSCG00000006140;ENSSSCG00000003147	K01539+K01672
Fatty acid metabolism	5	68	0.0735294	0.104204	0.510921	ko00071	ENSSSCG00000009889;ENSSSCG00000020972;ENSSSCG00000016156;ENSSSCG00000022364;ENSSSCG00000003851	K00128+K09479+K00255+K08765+K08766
Bile secretion	9	152	0.0592105	0.107685	0.510921	ko04976	ENSSSCG00000006391;ENSSSCG00000024342;ENSSSCG00000003569;ENSSSCG00000020953;ENSSSCG00000011755;ENSSSCG00000006140;ENSSSCG00000003147;ENSSSCG00000016726;ENSSSCG00000028833	K01539+K09866+K05742+K14349+K01672+K08041+K12473
Amino sugar and nucleotide sugar metabolism	5	69	0.0724638	0.109158	0.510921	ko00520	ENSSSCG00000003812;ENSSSCG00000008261;ENSSSCG00000014012;ENSSSCG00000005977;ENSSSCG00000027196	K01835+K00844+K00820+K01183+K05305
Purine metabolism	14	265	0.0528302	0.110823	0.510921	ko00230	ENSSSCG00000003812;ENSSSCG00000005627;ENSSSCG00000006754;ENSSSCG00000010594;ENSSSCG00000005278;ENSSSCG00000022492;ENSSSCG00000004193;ENSSSCG00000004165;ENSSSCG00000008870;ENSSSCG00000026754;ENSSSCG00000014335;ENSSSCG00000016726;ENSSSCG00000004027;ENSSSCG00000002135	K01835+K00939+K01490+K01081+K01514+K01513+K01120+K12319+K08041+K03783
Fatty acid elongation	3	32	0.09375	0.111609	0.510921	ko00062	ENSSSCG00000024681;ENSSSCG00000025541;ENSSSCG00000002349	K10258+K10203+K01068
Fatty acid biosynthesis	2	16	0.125	0.115125	0.512434	ko00061	ENSSSCG00000029944;ENSSSCG00000023044	K00665
Leukocyte transendothelial migration	13	245	0.0530612	0.118215	0.512434	ko04670	ENSSSCG00000009830;ENSSSCG00000010144;ENSSSCG00000025136;ENSSSCG00000030087;ENSSSCG00000013400;ENSSSCG00000005743;ENSSSCG00000027378;ENSSSCG00000022207;ENSSSCG00000013655;ENSSSCG00000017837;ENSSSCG00000007754;ENSSSCG00000007680;ENSSSCG00000009500	K10351+K05699+K05730+K08011+K06490+K08013+K06461+K12756+K06087
Basal cell carcinoma	5	71	0.0704225	0.119402	0.512434	ko05217	ENSSSCG00000015036;ENSSSCG00000015733;ENSSSCG00000009751;ENSSSCG00000026855;ENSSSCG00000023329	K02353+K06230+K02842+K01384+K02085
Retinol metabolism	6	96	0.0625	0.141399	0.594452	ko00830	ENSSSCG00000003006;ENSSSCG00000025578;ENSSSCG00000000362;ENSSSCG00000002993;ENSSSCG00000006245;ENSSSCG00000022808	K07412+K07249+K00061+K07411+K15734
Tyrosine metabolism	4	56	0.0714286	0.149533	0.605575	ko00350	ENSSSCG00000010537;ENSSSCG00000029570;ENSSSCG00000022687;ENSSSCG00000004191	K14454+K00431+K00680+K00503
Transcriptional misregulation in cancer	19	399	0.047619	0.149924	0.605575	ko05202	ENSSSCG00000020919;ENSSSCG00000005385;ENSSSCG00000005965;ENSSSCG00000024174;ENSSSCG00000009320;ENSSSCG00000007227;ENSSSCG00000000488;ENSSSCG00000002648;ENSSSCG00000010042;ENSSSCG00000001709;ENSSSCG00000016698;ENSSSCG00000017379;ENSSSCG00000015211;ENSSSCG00000010624;ENSSSCG00000023854;ENSSSCG00000007754;ENSSSCG00000025171;ENSSSCG00000000257;ENSSSCG00000009357	K15622+K08559+K04377+K15613+K05096+K04680+K06643+K10053+K10500+K11313+K09295+K15592+K04459+K02633+K06461+K06590+K04676
Malaria	8	146	0.0547945	0.169127	0.670004	ko05144	ENSSSCG00000004789;ENSSSCG00000014118;ENSSSCG00000014117;ENSSSCG00000013916;ENSSSCG00000006524;ENSSSCG00000005503;ENSSSCG00000013655;ENSSSCG00000024986	K04659+K10160+K06490
Shigellosis	7	126	0.0555556	0.181311	0.704719	ko05131	ENSSSCG00000030260;ENSSSCG00000013297;ENSSSCG00000016656;ENSSSCG00000007030;ENSSSCG00000024096;ENSSSCG00000016678;ENSSSCG00000029602	K05759+K06256+K12366+K07209+K08846+K08727+K03362
Starch and sucrose metabolism	5	85	0.0588235	0.202149	0.75714	ko00500	ENSSSCG00000003812;ENSSSCG00000008261;ENSSSCG00000004193;ENSSSCG00000023922;ENSSSCG00000000577	K01835+K00844+K01513+K12316+K00693
Endocrine and other factor-regulated calcium reabsorption	5	85	0.0588235	0.202149	0.75714	ko04961	ENSSSCG00000006391;ENSSSCG00000020953;ENSSSCG00000023084;ENSSSCG00000011574;ENSSSCG00000027030	K01539+K05850+K03916
Morphine addiction	7	133	0.0526316	0.217311	0.767282	ko05032	ENSSSCG00000021059;ENSSSCG00000004165;ENSSSCG00000010683;ENSSSCG00000015870;ENSSSCG00000021573;ENSSSCG00000016726;ENSSSCG00000004027	K04265+K01120+K08291+K04997+K04999+K08041
beta-Alanine metabolism	3	44	0.0681818	0.21862	0.767282	ko00410	ENSSSCG00000009889;ENSSSCG00000012911;ENSSSCG00000011224	K00128+K14755+K01580
Renin-angiotensin system	2	24	0.0833333	0.219756	0.767282	ko04614	ENSSSCG00000001849;ENSSSCG00000012138	K11140+K09708
Pantothenate and CoA biosynthesis	2	24	0.0833333	0.219756	0.767282	ko00770	ENSSSCG00000004193;ENSSSCG00000010456	K01513+K09680
Galactose metabolism	3	45	0.0666667	0.228361	0.775659	ko00052	ENSSSCG00000003812;ENSSSCG00000008261;ENSSSCG00000023922	K01835+K00844+K12316
Butirosin and neomycin biosynthesis	1	7	0.142857	0.230425	0.775659	ko00524	ENSSSCG00000008261	K00844
One carbon pool by folate	2	25	0.08	0.233451	0.775659	ko00670	ENSSSCG00000030626;ENSSSCG00000002660	K00289+K01934
Lipoic acid metabolism	1	8	0.125	0.258695	0.842391	ko00785	ENSSSCG00000007857	K01896
Drug metabolism - other enzymes	3	49	0.0612245	0.268024	0.842391	ko00983	ENSSSCG00000002993;ENSSSCG00000002826;ENSSSCG00000022808	K07411+K01044
mTOR signaling pathway	5	95	0.0526316	0.270197	0.842391	ko04150	ENSSSCG00000025240;ENSSSCG00000003837;ENSSSCG00000008044;ENSSSCG00000021150;ENSSSCG00000025624	K08270+K07198+K08266+K07204
Pathways in cancer	24	571	0.0420315	0.275753	0.842391	ko05200	ENSSSCG00000006556;ENSSSCG00000009134;ENSSSCG00000027559;ENSSSCG00000005965;ENSSSCG00000000488;ENSSSCG00000024954;ENSSSCG00000005938;ENSSSCG00000010256;ENSSSCG00000016997;ENSSSCG00000015036;ENSSSCG00000014822;ENSSSCG00000007030;ENSSSCG00000002648;ENSSSCG00000015733;ENSSSCG00000011743;ENSSSCG00000009278;ENSSSCG00000009751;ENSSSCG00000017578;ENSSSCG00000003635;ENSSSCG00000026855;ENSSSCG00000023329;…	K09290+K04357+K04377+K06643+K04358+K06237+K02353+K08878+K07209+K10053+K06230+K04462+K02842+K06482+K01384+K02085
Type II diabetes mellitus	5	96	0.0520833	0.277274	0.842391	ko04930	ENSSSCG00000008261;ENSSSCG00000025729;ENSSSCG00000011131;ENSSSCG00000007030;ENSSSCG00000027855	K00844+K07187+K06068+K07209+K04694
Nicotinate and nicotinamide metabolism	3	50	0.06	0.278071	0.842391	ko00760	ENSSSCG00000010594;ENSSSCG00000004193;ENSSSCG00000002135	K01081+K01513+K03783
Neuroactive ligand-receptor interaction	15	344	0.0436047	0.283784	0.84724	ko04080	ENSSSCG00000021059;ENSSSCG00000024428;ENSSSCG00000017909;ENSSSCG00000008703;ENSSSCG00000023338;ENSSSCG00000010101;ENSSSCG00000016675;ENSSSCG00000025188;ENSSSCG00000009399;ENSSSCG00000027030;ENSSSCG00000021585;ENSSSCG00000010054;ENSSSCG00000030565;ENSSSCG00000026602;ENSSSCG00000009580	K04265+K04810+K04817+K04140+K04808+K05221+K04579+K05062+K04323+K03916+K04229+K04266+K05200+K04263+K04290
Gastric acid secretion	8	177	0.0451977	0.325297	0.957304	ko04971	ENSSSCG00000006391;ENSSSCG00000003569;ENSSSCG00000020953;ENSSSCG00000006140;ENSSSCG00000006116;ENSSSCG00000003147;ENSSSCG00000026517;ENSSSCG00000016726	K01539+K05742+K01672+K13962+K02183+K08041
Taurine and hypotaurine metabolism	1	11	0.0909091	0.337434	0.965435	ko00430	ENSSSCG00000011224	K01580
Phenylalanine, tyrosine and tryptophan biosynthesis	1	11	0.0909091	0.337434	0.965435	ko00400	ENSSSCG00000010537	K14454
Adherens junction	8	181	0.0441989	0.347386	0.980296	ko04520	ENSSSCG00000010144;ENSSSCG00000025136;ENSSSCG00000030087;ENSSSCG00000009626;ENSSSCG00000013400;ENSSSCG00000015797;ENSSSCG00000022207;ENSSSCG00000014087	K05699+K06086+K05767
Notch signaling pathway	4	85	0.0470588	0.380411	1	ko04330	ENSSSCG00000015036;ENSSSCG00000028995;ENSSSCG00000004755;ENSSSCG00000005291	K02353+K04497+K06051
Thyroid cancer	2	36	0.0555556	0.383126	1	ko05216	ENSSSCG00000006556;ENSSSCG00000005965	K09290+K04377
Circadian rhythm - fly	1	13	0.0769231	0.38523	1	ko04711	ENSSSCG00000023854	K02633
Axon guidance	13	321	0.0404984	0.398897	1	ko04360	ENSSSCG00000013934;ENSSSCG00000030130;ENSSSCG00000001872;ENSSSCG00000010651;ENSSSCG00000010276;ENSSSCG00000010481;ENSSSCG00000028048;ENSSSCG00000021111;ENSSSCG00000030520;ENSSSCG00000030655;ENSSSCG00000023806;ENSSSCG00000003449;ENSSSCG00000022726	K06841+K07528+K07523+K07520+K07521+K06850+K07525+K05734+K06724+K06839+K07530
Lysine degradation	4	88	0.0454545	0.405492	1	ko00310	ENSSSCG00000009889;ENSSSCG00000030278;ENSSSCG00000030217;ENSSSCG00000025743	K00128+K11421+K11703+K06101
Ubiquinone and other terpenoid-quinone biosynthesis	1	14	0.0714286	0.407821	1	ko00130	ENSSSCG00000004349	K00591
Systemic lupus erythematosus	9	218	0.0412844	0.408071	1	ko05322	ENSSSCG00000010144;ENSSSCG00000025136;ENSSSCG00000030087;ENSSSCG00000013400;ENSSSCG00000005840;ENSSSCG00000004218;ENSSSCG00000005638;ENSSSCG00000022207;ENSSSCG00000002749	K05699+K03999+K03995+K01330
Glycerolipid metabolism	4	90	0.0444444	0.422107	1	ko00561	ENSSSCG00000009889;ENSSSCG00000009233;ENSSSCG00000010631;ENSSSCG00000022088	K00128+K13506+K00629+K00901
Osteoclast differentiation	9	222	0.0405405	0.42909	1	ko04380	ENSSSCG00000024812;ENSSSCG00000012667;ENSSSCG00000027396;ENSSSCG00000007030;ENSSSCG00000008147;ENSSSCG00000027855;ENSSSCG00000027378;ENSSSCG00000008820;ENSSSCG00000013612	K09030+K06512+K07209+K14380+K04694+K08011+K07364+K14379
Endometrial cancer	4	91	0.043956	0.430373	1	ko05213	ENSSSCG00000009134;ENSSSCG00000027559;ENSSSCG00000005965;ENSSSCG00000023329	K04357+K04377+K02085
Carbohydrate digestion and absorption	4	91	0.043956	0.430373	1	ko04973	ENSSSCG00000006391;ENSSSCG00000015105;ENSSSCG00000008261;ENSSSCG00000020953	K01539+K08171+K00844
Endocytosis	14	355	0.0394366	0.430875	1	ko04144	ENSSSCG00000011848;ENSSSCG00000009134;ENSSSCG00000015140;ENSSSCG00000027559;ENSSSCG00000009320;ENSSSCG00000000488;ENSSSCG00000004507;ENSSSCG00000010683;ENSSSCG00000008768;ENSSSCG00000022162;ENSSSCG00000023413;ENSSSCG00000004735;ENSSSCG00000028833;ENSSSCG00000003807	K06503+K04357+K03283+K05096+K06643+K04677+K08291+K12490+K12484+K10591+K12477+K12473+K09526
Histidine metabolism	2	40	0.05	0.4348	1	ko00340	ENSSSCG00000009889;ENSSSCG00000012911	K00128+K14755
Chronic myeloid leukemia	6	145	0.0413793	0.442003	1	ko05220	ENSSSCG00000005965;ENSSSCG00000000488;ENSSSCG00000014822;ENSSSCG00000007030;ENSSSCG00000011743;ENSSSCG00000021490	K04377+K06643+K08878+K07209+K04462
MAPK signaling pathway	18	465	0.0387097	0.443293	1	ko04010	ENSSSCG00000009134;ENSSSCG00000015140;ENSSSCG00000027559;ENSSSCG00000005965;ENSSSCG00000024954;ENSSSCG00000016997;ENSSSCG00000007030;ENSSSCG00000028568;ENSSSCG00000022283;ENSSSCG00000011743;ENSSSCG00000009278;ENSSSCG00000010624;ENSSSCG00000021490;ENSSSCG00000000217;ENSSSCG00000013023;ENSSSCG00000016878;ENSSSCG00000004650;ENSSSCG00000002962	K04357+K03283+K04377+K04358+K07209+K04455+K04437+K04462+K04459+K04450+K12361+K04408
Pentose phosphate pathway	2	41	0.0487805	0.447355	1	ko00030	ENSSSCG00000003812;ENSSSCG00000010947	K01835+K03841
Prion diseases	4	97	0.0412371	0.479203	1	ko05020	ENSSSCG00000015140;ENSSSCG00000005840;ENSSSCG00000004218;ENSSSCG00000005638	K03283+K03999+K03995
Mucin type O-Glycan biosynthesis	2	44	0.0454545	0.48405	1	ko00512	ENSSSCG00000007728;ENSSSCG00000009705	K00710
Mineral absorption	4	98	0.0408163	0.487189	1	ko04978	ENSSSCG00000006391;ENSSSCG00000020953;ENSSSCG00000023084;ENSSSCG00000011574	K01539+K05850
Gap junction	6	152	0.0394737	0.487234	1	ko04540	ENSSSCG00000009134;ENSSSCG00000010429;ENSSSCG00000027559;ENSSSCG00000024960;ENSSSCG00000008870;ENSSSCG00000016726	K04357+K07376+K05450+K12319+K08041
Small cell lung cancer	6	152	0.0394737	0.487234	1	ko05222	ENSSSCG00000005965;ENSSSCG00000005938;ENSSSCG00000010256;ENSSSCG00000007030;ENSSSCG00000017578;ENSSSCG00000003635	K04377+K06237+K07209+K06482
Amyotrophic lateral sclerosis (ALS)	4	99	0.040404	0.495124	1	ko05014	ENSSSCG00000021997;ENSSSCG00000002279;ENSSSCG00000006354;ENSSSCG00000002014	K04575+K00432+K11518
Jak-STAT signaling pathway	9	237	0.0379747	0.506975	1	ko04630	ENSSSCG00000005965;ENSSSCG00000029570;ENSSSCG00000027628;ENSSSCG00000025188;ENSSSCG00000027855;ENSSSCG00000011414;ENSSSCG00000022485;ENSSSCG00000006549;ENSSSCG00000014397	K04377+K00431+K05055+K05062+K04694+K04701+K11225+K04704
Glutathione metabolism	3	74	0.0405405	0.514227	1	ko00480	ENSSSCG00000002279;ENSSSCG00000001849;ENSSSCG00000029120	K00432+K11140+K01469
Hedgehog signaling pathway	3	74	0.0405405	0.514227	1	ko04340	ENSSSCG00000015733;ENSSSCG00000026855;ENSSSCG00000029602	K06230+K01384+K03362
NOD-like receptor signaling pathway	5	129	0.0387597	0.515209	1	ko04621	ENSSSCG00000007030;ENSSSCG00000006917;ENSSSCG00000011313;ENSSSCG00000024096;ENSSSCG00000016678	K07209+K12796+K12792+K08846+K08727
Butanoate metabolism	2	47	0.0425532	0.519196	1	ko00650	ENSSSCG00000011224;ENSSSCG00000007857	K01580+K01896
Aldosterone-regulated sodium reabsorption	3	75	0.04	0.523293	1	ko04960	ENSSSCG00000006391;ENSSSCG00000025729;ENSSSCG00000020953	K01539+K07187
Chemokine signaling pathway	11	296	0.0371622	0.527238	1	ko04062	ENSSSCG00000005998;ENSSSCG00000011131;ENSSSCG00000016656;ENSSSCG00000005743;ENSSSCG00000010683;ENSSSCG00000007030;ENSSSCG00000027378;ENSSSCG00000017702;ENSSSCG00000016726;ENSSSCG00000026707;ENSSSCG00000013023	K12365+K06068+K12366+K05730+K08291+K07209+K08011+K05511+K08041+K04193+K12361
Base excision repair	2	49	0.0408163	0.541723	1	ko03410	ENSSSCG00000001570;ENSSSCG00000011453	K02330+K10798
Legionellosis	4	106	0.0377358	0.549097	1	ko05134	ENSSSCG00000015140;ENSSSCG00000021049;ENSSSCG00000005503;ENSSSCG00000007754	K03283+K08517+K10160+K06461
Cysteine and methionine metabolism	2	50	0.04	0.552709	1	ko00270	ENSSSCG00000013366;ENSSSCG00000010537	K00016+K14454
Inositol phosphate metabolism	4	107	0.0373832	0.556561	1	ko00562	ENSSSCG00000012480;ENSSSCG00000012315;ENSSSCG00000030345;ENSSSCG00000000591	K01099+K01106+K00923
Nicotine addiction	2	51	0.0392157	0.563507	1	ko05033	ENSSSCG00000023338;ENSSSCG00000030565	K04808+K05200
Pertussis	5	138	0.0362319	0.575434	1	ko05133	ENSSSCG00000005503;ENSSSCG00000026517;ENSSSCG00000016678;ENSSSCG00000007754;ENSSSCG00000002749	K10160+K02183+K08727+K06461+K01330
Propanoate metabolism	2	53	0.0377358	0.584538	1	ko00640	ENSSSCG00000013366;ENSSSCG00000009889	K00016+K00128
Metabolic pathways	60	1674	0.0358423	0.600156	1	ko01100	ENSSSCG00000013366;ENSSSCG00000016720;ENSSSCG00000003812;ENSSSCG00000005627;ENSSSCG00000006754;ENSSSCG00000029944;ENSSSCG00000009889;ENSSSCG00000023044;ENSSSCG00000010947;ENSSSCG00000008261;ENSSSCG00000020972;ENSSSCG00000010594;ENSSSCG00000010537;ENSSSCG00000016156;ENSSSCG00000011224;ENSSSCG00000002294;ENSSSCG00000015340;ENSSSCG00000004454;ENSSSCG00000012480;ENSSSCG00000003006;ENSSSCG00000022492;…	K00016+K01834+K01835+K00939+K01490+K00665+K00128+K03841+K00844+K09479+K01081+K14454+K00255+K01580+K01476+K01953+K00029+K01099+K07412+K00994+K00953+K00431+K13506+K01513+K13242+K00820+K00629+K02368+K07249+K01062+K11140+K00901+K03858+K05305+K07411+K01896+K01106+K09680+K00503+K01689+K00968+K01044+K12316+K00771+K00943+K12657+K00923+K14156+K00710+K01824+K01934+K03783+K00591
Drug metabolism - cytochrome P450	3	85	0.0352941	0.608502	1	ko00982	ENSSSCG00000003006;ENSSSCG00000002993;ENSSSCG00000022808	K07412+K07411
Cytokine-cytokine receptor interaction	12	343	0.0349854	0.609447	1	ko04060	ENSSSCG00000009134;ENSSSCG00000027559;ENSSSCG00000009320;ENSSSCG00000024960;ENSSSCG00000029570;ENSSSCG00000027628;ENSSSCG00000025188;ENSSSCG00000021865;ENSSSCG00000017702;ENSSSCG00000009283;ENSSSCG00000026707;ENSSSCG00000006549	K04357+K05096+K05450+K00431+K05055+K05062+K04667+K05511+K05155+K04193
Ubiquitin mediated proteolysis	8	231	0.034632	0.617019	1	ko04120	ENSSSCG00000000488;ENSSSCG00000012631;ENSSSCG00000005426;ENSSSCG00000023413;ENSSSCG00000017105;ENSSSCG00000027855;ENSSSCG00000029602;ENSSSCG00000007423	K06643+K10143+K08285+K10591+K10582+K04694+K03362+K06688
Collecting duct acid secretion	2	57	0.0350877	0.624324	1	ko04966	ENSSSCG00000006140;ENSSSCG00000003147	K01672
Other glycan degradation	1	27	0.037037	0.636098	1	ko00511	ENSSSCG00000009166	K01192
Cell adhesion molecules (CAMs)	9	267	0.0337079	0.65033	1	ko04514	ENSSSCG00000015622;ENSSSCG00000006352;ENSSSCG00000022246;ENSSSCG00000011046;ENSSSCG00000022338;ENSSSCG00000013655;ENSSSCG00000007754;ENSSSCG00000000257;ENSSSCG00000009500	K06474+K06770+K06710+K06584+K07380+K06490+K06461+K06590+K06087
Steroid biosynthesis	1	29	0.0344828	0.662374	1	ko00100	ENSSSCG00000009393	K01824
Retrograde endocannabinoid signaling	5	155	0.0322581	0.677352	1	ko04723	ENSSSCG00000003901;ENSSSCG00000015870;ENSSSCG00000021573;ENSSSCG00000016726;ENSSSCG00000030565	K15528+K04997+K04999+K08041+K05200
Melanogenesis	5	155	0.0322581	0.677352	1	ko04916	ENSSSCG00000015036;ENSSSCG00000009751;ENSSSCG00000026517;ENSSSCG00000016726;ENSSSCG00000026855	K02353+K02842+K02183+K08041+K01384
Glycosylphosphatidylinositol(GPI)-anchor biosynthesis	1	31	0.0322581	0.686756	1	ko00563	ENSSSCG00000022069	K03858
Prostate cancer	5	157	0.0318471	0.688203	1	ko05215	ENSSSCG00000009134;ENSSSCG00000027559;ENSSSCG00000024960;ENSSSCG00000000488;ENSSSCG00000007030	K04357+K05450+K06643+K07209
Metabolism of xenobiotics by cytochrome P450	3	96	0.03125	0.689768	1	ko00980	ENSSSCG00000003006;ENSSSCG00000002993;ENSSSCG00000022808	K07412+K07411
Staphylococcus aureus infection	5	158	0.0316456	0.693535	1	ko05150	ENSSSCG00000028338;ENSSSCG00000011806;ENSSSCG00000013655;ENSSSCG00000007754;ENSSSCG00000002749	K03992+K06490+K06461+K01330
ErbB signaling pathway	5	159	0.0314465	0.698804	1	ko04012	ENSSSCG00000009134;ENSSSCG00000027559;ENSSSCG00000005965;ENSSSCG00000001860;ENSSSCG00000030520	K04357+K04377+K05458+K05734
Phosphatidylinositol signaling system	6	191	0.0314136	0.707251	1	ko04070	ENSSSCG00000012480;ENSSSCG00000012315;ENSSSCG00000022088;ENSSSCG00000030345;ENSSSCG00000026517;ENSSSCG00000000591	K01099+K00901+K01106+K02183+K00923
Ether lipid metabolism	2	68	0.0294118	0.718425	1	ko00565	ENSSSCG00000000864;ENSSSCG00000001723	K00994+K01062
Cholinergic synapse	5	163	0.0306748	0.719253	1	ko04725	ENSSSCG00000023338;ENSSSCG00000003975;ENSSSCG00000015870;ENSSSCG00000030303;ENSSSCG00000016726	K04808+K04929+K04997+K01049+K08041
Acute myeloid leukemia	3	101	0.029703	0.722266	1	ko05221	ENSSSCG00000005965;ENSSSCG00000007030;ENSSSCG00000002648	K04377+K07209+K10053
Leishmaniasis	3	102	0.0294118	0.728438	1	ko05140	ENSSSCG00000005503;ENSSSCG00000027378;ENSSSCG00000007754	K10160+K08011+K06461
Rheumatoid arthritis	5	166	0.0301205	0.733929	1	ko05323	ENSSSCG00000009320;ENSSSCG00000003414;ENSSSCG00000005503;ENSSSCG00000013655;ENSSSCG00000013612	K05096+K05465+K10160+K06490+K14379
Glioma	4	135	0.0296296	0.735241	1	ko05214	ENSSSCG00000009134;ENSSSCG00000027559;ENSSSCG00000000488;ENSSSCG00000026517	K04357+K06643+K02183
Ascorbate and aldarate metabolism	1	36	0.0277778	0.740293	1	ko00053	ENSSSCG00000009889	K00128
Phenylalanine metabolism	1	36	0.0277778	0.740293	1	ko00360	ENSSSCG00000010537	K14454
Vasopressin-regulated water reabsorption	2	72	0.0277778	0.747371	1	ko04962	ENSSSCG00000024342;ENSSSCG00000010991	K09866+K09876
Pentose and glucuronate interconversions	1	37	0.027027	0.749849	1	ko00040	ENSSSCG00000009889	K00128
Chagas disease (American trypanosomiasis)	6	209	0.0287081	0.783943	1	ko05142	ENSSSCG00000025698;ENSSSCG00000016233;ENSSSCG00000007030;ENSSSCG00000005503;ENSSSCG00000027030;ENSSSCG00000016726	K03982+K07209+K10160+K03916+K08041
Epstein-Barr virus infection	9	305	0.0295082	0.792715	1	ko05169	ENSSSCG00000015140;ENSSSCG00000005965;ENSSSCG00000013297;ENSSSCG00000000488;ENSSSCG00000007030;ENSSSCG00000028568;ENSSSCG00000023413;ENSSSCG00000013655;ENSSSCG00000000217	K03283+K04377+K06256+K06643+K07209+K04455+K10591+K06490+K04450
Hepatitis C	6	212	0.0283019	0.79511	1	ko05160	ENSSSCG00000009134;ENSSSCG00000027559;ENSSSCG00000000006;ENSSSCG00000007030;ENSSSCG00000028833;ENSSSCG00000009500	K04357+K07294+K07209+K12473+K06087
SNARE interactions in vesicular transport	1	44	0.0227273	0.807605	1	ko04130	ENSSSCG00000021049	K08517
Alcoholism	7	249	0.0281124	0.813059	1	ko05034	ENSSSCG00000001700;ENSSSCG00000015368;ENSSSCG00000000971;ENSSSCG00000005431;ENSSSCG00000010054;ENSSSCG00000026517;ENSSSCG00000000217	K15014+K11409+K11407+K04266+K02183+K04450
Glutamatergic synapse	6	218	0.0275229	0.816108	1	ko04724	ENSSSCG00000014113;ENSSSCG00000016841;ENSSSCG00000015870;ENSSSCG00000016726;ENSSSCG00000030565;ENSSSCG00000011681	K15010+K05614+K04997+K08041+K05200+K04964
HTLV-I infection	13	438	0.0296804	0.820735	1	ko05166	ENSSSCG00000001570;ENSSSCG00000005965;ENSSSCG00000013377;ENSSSCG00000015036;ENSSSCG00000007030;ENSSSCG00000009751;ENSSSCG00000030655;ENSSSCG00000013655;ENSSSCG00000016726;ENSSSCG00000026855;ENSSSCG00000023329;ENSSSCG00000000217;ENSSSCG00000008727	K02330+K04377+K12076+K02353+K07209+K02842+K06724+K06490+K08041+K01384+K02085+K04450+K09341
Pancreatic cancer	3	120	0.025	0.821917	1	ko05212	ENSSSCG00000009134;ENSSSCG00000027559;ENSSSCG00000007030	K04357+K07209
Synaptic vesicle cycle	3	121	0.0247934	0.826198	1	ko04721	ENSSSCG00000014909;ENSSSCG00000006506;ENSSSCG00000007118	K15290+K15296
NF-kappa B signaling pathway	6	223	0.0269058	0.832282	1	ko04064	ENSSSCG00000011453;ENSSSCG00000011131;ENSSSCG00000007030;ENSSSCG00000005503;ENSSSCG00000013655;ENSSSCG00000017737	K10798+K06068+K07209+K10160+K06490+K10652
Non-small cell lung cancer	2	90	0.0222222	0.847903	1	ko05223	ENSSSCG00000009134;ENSSSCG00000027559	K04357
Toxoplasmosis	5	196	0.0255102	0.850761	1	ko05145	ENSSSCG00000015140;ENSSSCG00000007030;ENSSSCG00000005503;ENSSSCG00000027855;ENSSSCG00000028833	K03283+K07209+K10160+K04694+K12473
Pyrimidine metabolism	3	132	0.0227273	0.86774	1	ko00240	ENSSSCG00000010594;ENSSSCG00000002922;ENSSSCG00000002135	K01081+K00943+K03783
Colorectal cancer	2	96	0.0208333	0.872327	1	ko05210	ENSSSCG00000005965;ENSSSCG00000023329	K04377+K02085
Glycine, serine and threonine metabolism	1	56	0.0178571	0.877358	1	ko00260	ENSSSCG00000016720	K01834
African trypanosomiasis	1	58	0.0172414	0.886229	1	ko05143	ENSSSCG00000013655	K06490
T cell receptor signaling pathway	6	244	0.0245902	0.88813	1	ko04660	ENSSSCG00000011131;ENSSSCG00000013377;ENSSSCG00000005743;ENSSSCG00000007030;ENSSSCG00000030520;ENSSSCG00000008820	K06068+K12076+K05730+K07209+K05734+K07364
Apoptosis	3	143	0.020979	0.900276	1	ko04210	ENSSSCG00000011557;ENSSSCG00000007030;ENSSSCG00000010096	K02311+K07209+K04727
Tryptophan metabolism	1	62	0.016129	0.902095	1	ko00380	ENSSSCG00000009889	K00128
Epithelial cell signaling in Helicobacter pylori infection	2	105	0.0190476	0.902262	1	ko05120	ENSSSCG00000007030;ENSSSCG00000016678	K07209+K08727
Intestinal immune network for IgA production	2	107	0.0186916	0.907959	1	ko04672	ENSSSCG00000022246;ENSSSCG00000000257	K06710+K06590
Amphetamine addiction	3	147	0.0204082	0.910194	1	ko05031	ENSSSCG00000026517;ENSSSCG00000030565;ENSSSCG00000000217	K02183+K05200+K04450
Protein processing in endoplasmic reticulum	6	257	0.0233463	0.914121	1	ko04141	ENSSSCG00000015025;ENSSSCG00000015140;ENSSSCG00000001494;ENSSSCG00000003420;ENSSSCG00000006745;ENSSSCG00000007896	K09542+K03283+K09556+K10100+K09582+K09580
Regulation of autophagy	1	66	0.0151515	0.915751	1	ko04140	ENSSSCG00000003837	K07198
RIG-I-like receptor signaling pathway	2	111	0.018018	0.918434	1	ko04622	ENSSSCG00000007030;ENSSSCG00000017737	K07209+K10652
Phototransduction	1	69	0.0144928	0.92473	1	ko04744	ENSSSCG00000026517	K02183
Cell cycle	4	193	0.0207254	0.927527	1	ko04110	ENSSSCG00000005965;ENSSSCG00000000488;ENSSSCG00000013411;ENSSSCG00000010042	K04377+K06643+K06632+K10500
Lysosome	4	194	0.0206186	0.929274	1	ko04142	ENSSSCG00000023922;ENSSSCG00000013612;ENSSSCG00000009166;ENSSSCG00000008718	K12316+K14379+K01192+K12388
Dopaminergic synapse	5	232	0.0215517	0.931456	1	ko04728	ENSSSCG00000015870;ENSSSCG00000021573;ENSSSCG00000026517;ENSSSCG00000030565;ENSSSCG00000000217	K04997+K04999+K02183+K05200+K04450
Arachidonic acid metabolism	2	117	0.017094	0.932066	1	ko00590	ENSSSCG00000003006;ENSSSCG00000002279	K07412+K00432
Vitamin digestion and absorption	1	74	0.0135135	0.937621	1	ko04977	ENSSSCG00000016396	K14616
Other types of O-glycan biosynthesis	1	75	0.0133333	0.939922	1	ko00514	ENSSSCG00000030217	K11703
Serotonergic synapse	4	202	0.019802	0.941935	1	ko04726	ENSSSCG00000015870;ENSSSCG00000021573;ENSSSCG00000010624;ENSSSCG00000011681	K04997+K04999+K04459+K04964
Alzheimer's disease	6	276	0.0217391	0.942632	1	ko05010	ENSSSCG00000003088;ENSSSCG00000027344;ENSSSCG00000017874;ENSSSCG00000014628;ENSSSCG00000026517;ENSSSCG00000026507	K04524+K05853+K04529+K02183
Phototransduction - fly	1	77	0.012987	0.944273	1	ko04745	ENSSSCG00000026517	K02183
Toll-like receptor signaling pathway	3	165	0.0181818	0.94463	1	ko04620	ENSSSCG00000009216;ENSSSCG00000007030;ENSSSCG00000005503	K06250+K07209+K10160
B cell receptor signaling pathway	3	166	0.0180723	0.946127	1	ko04662	ENSSSCG00000012667;ENSSSCG00000005743;ENSSSCG00000007030	K06512+K05730+K07209
Neurotrophin signaling pathway	6	280	0.0214286	0.947431	1	ko04722	ENSSSCG00000025729;ENSSSCG00000011131;ENSSSCG00000007030;ENSSSCG00000024096;ENSSSCG00000026517;ENSSSCG00000008718	K07187+K06068+K07209+K08846+K02183+K12388
Fc gamma R-mediated phagocytosis	4	206	0.0194175	0.947458	1	ko04666	ENSSSCG00000011131;ENSSSCG00000005743;ENSSSCG00000015353;ENSSSCG00000027378	K06068+K05730+K05768+K08011
Long-term depression	2	127	0.015748	0.950114	1	ko04730	ENSSSCG00000010429;ENSSSCG00000008870	K07376+K12319
Ribosome biogenesis in eukaryotes	2	127	0.015748	0.950114	1	ko03008	ENSSSCG00000016036;ENSSSCG00000021837	K14552+K14574
Fat digestion and absorption	1	80	0.0125	0.950215	1	ko04975	ENSSSCG00000005648	K08745
Valine, leucine and isoleucine degradation	1	82	0.0121951	0.953821	1	ko00280	ENSSSCG00000009889	K00128
Cocaine addiction	1	83	0.0120482	0.955526	1	ko05030	ENSSSCG00000000217	K04450
Aminoacyl-tRNA biosynthesis	1	89	0.011236	0.964509	1	ko00970	ENSSSCG00000001384	K01873
GABAergic synapse	2	140	0.0142857	0.96683	1	ko04727	ENSSSCG00000011224;ENSSSCG00000016726	K01580+K08041
VEGF signaling pathway	2	141	0.0141844	0.967864	1	ko04370	ENSSSCG00000016450;ENSSSCG00000028568	K13242+K04455
Influenza A	7	347	0.0201729	0.973212	1	ko05164	ENSSSCG00000015570;ENSSSCG00000015140;ENSSSCG00000007030;ENSSSCG00000005503;ENSSSCG00000013655;ENSSSCG00000017737;ENSSSCG00000000217	K15046+K03283+K07209+K10160+K06490+K10652+K04450
Fc epsilon RI signaling pathway	2	148	0.0135135	0.974282	1	ko04664	ENSSSCG00000011131;ENSSSCG00000005743	K06068+K05730
Vibrio cholerae infection	1	98	0.0102041	0.974704	1	ko05110	ENSSSCG00000006745	K09582
Tuberculosis	6	315	0.0190476	0.976299	1	ko05152	ENSSSCG00000013579;ENSSSCG00000005503;ENSSSCG00000024096;ENSSSCG00000026517;ENSSSCG00000007754;ENSSSCG00000004962	K06563+K10160+K08846+K02183+K06461+K13882
Measles	5	280	0.0178571	0.978261	1	ko05162	ENSSSCG00000015140;ENSSSCG00000013579;ENSSSCG00000011131;ENSSSCG00000005503;ENSSSCG00000008265	K03283+K06563+K06068+K10160+K14752
Cytosolic DNA-sensing pathway	1	103	0.00970874	0.979043	1	ko04623	ENSSSCG00000007030	K07209
Long-term potentiation	2	155	0.0129032	0.979453	1	ko04720	ENSSSCG00000026517;ENSSSCG00000016726	K02183+K08041
GnRH signaling pathway	3	201	0.0149254	0.979982	1	ko04912	ENSSSCG00000011131;ENSSSCG00000026517;ENSSSCG00000016726	K06068+K02183+K08041
Type I diabetes mellitus	1	105	0.00952381	0.980563	1	ko04940	ENSSSCG00000011224	K01580
Oocyte meiosis	3	207	0.0144928	0.983196	1	ko04114	ENSSSCG00000026517;ENSSSCG00000016726;ENSSSCG00000029602	K02183+K08041+K03362
Bacterial invasion of epithelial cells	2	166	0.0120482	0.985607	1	ko05100	ENSSSCG00000016656;ENSSSCG00000001728	K12366+K13738
Renal cell carcinoma	1	114	0.00877193	0.986151	1	ko05211	ENSSSCG00000030520	K05734
Pathogenic Escherichia coli infection	2	169	0.0118343	0.986947	1	ko05130	ENSSSCG00000005503;ENSSSCG00000009500	K10160+K06087
RNA degradation	1	130	0.00769231	0.992423	1	ko03018	ENSSSCG00000028373	K01689
Peroxisome	1	132	0.00757576	0.992973	1	ko04146	ENSSSCG00000023513	K00477
Autoimmune thyroid disease	1	139	0.00719424	0.994604	1	ko05320	ENSSSCG00000029570	K00431
Antigen processing and presentation	1	144	0.00694444	0.995532	1	ko04612	ENSSSCG00000015140	K03283
Progesterone-mediated oocyte maturation	1	150	0.00666667	0.996437	1	ko04914	ENSSSCG00000016726	K08041
Natural killer cell mediated cytotoxicity	2	223	0.00896861	0.997836	1	ko04650	ENSSSCG00000005743;ENSSSCG00000013655	K05730+K06490
RNA transport	2	258	0.00775194	0.999345	1	ko03013	ENSSSCG00000008774;ENSSSCG00000026054	K13136+K14310
Huntington's disease	2	266	0.0075188	0.999503	1	ko05016	ENSSSCG00000023522;ENSSSCG00000002279	K05625+K00432
Herpes simplex infection	2	275	0.00727273	0.999636	1	ko05168	ENSSSCG00000007030;ENSSSCG00000023854	K07209+K02633
Spliceosome	1	222	0.0045045	0.999766	1	ko03040	ENSSSCG00000015140	K03283
Olfactory transduction	3	1208	0.00248344	1	1	ko04740	ENSSSCG00000010429;ENSSSCG00000006932;ENSSSCG00000026517	K07376+K05030+K02183

## Sheet: Top 30 for Bf28-vs-Sol28
Table S13. Detail information of top 30 pathway enrichment of DEGs for Bf28 vs Sol28 from DEGseq
#Pathway	DEGs with pathway annotation (611)	All genes with pathway annotation (16640)	RichFactor	Pvalue	Qvalue	Pathway ID	Genes	KOs
Hypertrophic cardiomyopathy (HCM)	33	205	0.160976	7.35998e-13	1.51616e-10	ko05410	ENSSSCG00000004570;ENSSSCG00000002029;ENSSSCG00000018005;ENSSSCG00000011441;ENSSSCG00000009830;ENSSSCG00000011325;ENSSSCG00000006556;ENSSSCG00000018003;ENSSSCG00000030681;ENSSSCG00000007288;ENSSSCG00000029441;ENSSSCG00000005699;ENSSSCG00000003837;ENSSSCG00000027519;ENSSSCG00000004803;ENSSSCG00000027344;ENSSSCG00000030999;ENSSSCG00000015886;ENSSSCG00000020978;ENSSSCG00000023802;ENSSSCG00000016200;…	K10373+K10352+K05865+K10351+K12749+K09290+K12568+K12567+K07198+K12314+K05853+K06589+K07200+K06584+K12044+K10366+K06482+K06590
Dilated cardiomyopathy	31	211	0.146919	4.2014e-11	4.32745e-09	ko05414	ENSSSCG00000004570;ENSSSCG00000002029;ENSSSCG00000018005;ENSSSCG00000011441;ENSSSCG00000009830;ENSSSCG00000011325;ENSSSCG00000006556;ENSSSCG00000018003;ENSSSCG00000030681;ENSSSCG00000007288;ENSSSCG00000029441;ENSSSCG00000004248;ENSSSCG00000005699;ENSSSCG00000027519;ENSSSCG00000004803;ENSSSCG00000027344;ENSSSCG00000030999;ENSSSCG00000015886;ENSSSCG00000020978;ENSSSCG00000011046;ENSSSCG00000000146;…	K10373+K10352+K05865+K10351+K12749+K09290+K12568+K05852+K12567+K12314+K05853+K06589+K06584+K12044+K10366+K06482+K08041+K06590
Cardiac muscle contraction	23	133	0.172932	5.35481e-10	3.67697e-08	ko04260	ENSSSCG00000004570;ENSSSCG00000002029;ENSSSCG00000018005;ENSSSCG00000011441;ENSSSCG00000009830;ENSSSCG00000011325;ENSSSCG00000006556;ENSSSCG00000018003;ENSSSCG00000007288;ENSSSCG00000029441;ENSSSCG00000006391;ENSSSCG00000004803;ENSSSCG00000027344;ENSSSCG00000030999;ENSSSCG00000003569;ENSSSCG00000020978;ENSSSCG00000020953;ENSSSCG00000000146;ENSSSCG00000024505;ENSSSCG00000027544;ENSSSCG00000017874;…	K10373+K10352+K05865+K10351+K12749+K09290+K01539+K12314+K05853+K05742+K12044
Regulation of actin cytoskeleton	40	419	0.0954654	3.44614e-08	1.77476e-06	ko04810	ENSSSCG00000002029;ENSSSCG00000018005;ENSSSCG00000009830;ENSSSCG00000010144;ENSSSCG00000018003;ENSSSCG00000007288;ENSSSCG00000029441;ENSSSCG00000009134;ENSSSCG00000030260;ENSSSCG00000010850;ENSSSCG00000025136;ENSSSCG00000030087;ENSSSCG00000027559;ENSSSCG00000013400;ENSSSCG00000024960;ENSSSCG00000030999;ENSSSCG00000003569;ENSSSCG00000015886;ENSSSCG00000024954;ENSSSCG00000020978;ENSSSCG00000011046;…	K10352+K10351+K05699+K04357+K05759+K05746+K05450+K05742+K06589+K04358+K06584+K05730+K05766+K05768+K03916+K05734+K06482+K02085+K06461+K05767+K06590+K12756
ECM-receptor interaction	24	224	0.107143	2.69496e-06	0.000111032	ko04512	ENSSSCG00000004789;ENSSSCG00000014118;ENSSSCG00000014117;ENSSSCG00000013916;ENSSSCG00000005494;ENSSSCG00000013297;ENSSSCG00000015886;ENSSSCG00000003519;ENSSSCG00000006524;ENSSSCG00000001473;ENSSSCG00000005938;ENSSSCG00000009216;ENSSSCG00000011046;ENSSSCG00000029449;ENSSSCG00000010256;ENSSSCG00000026492;ENSSSCG00000006857;ENSSSCG00000028911;ENSSSCG00000017569;ENSSSCG00000017578;ENSSSCG00000003635;…	K04659+K06252+K06256+K06589+K06255+K06236+K06237+K06250+K06584+K06251+K06238+K06248+K06482+K06590
Focal adhesion	36	457	0.0787746	1.47466e-05	0.0005063	ko04510	ENSSSCG00000009830;ENSSSCG00000010144;ENSSSCG00000004789;ENSSSCG00000014118;ENSSSCG00000014117;ENSSSCG00000009134;ENSSSCG00000025136;ENSSSCG00000013916;ENSSSCG00000030087;ENSSSCG00000027559;ENSSSCG00000013400;ENSSSCG00000009320;ENSSSCG00000005494;ENSSSCG00000024960;ENSSSCG00000015886;ENSSSCG00000006524;ENSSSCG00000001473;ENSSSCG00000005938;ENSSSCG00000009216;ENSSSCG00000011046;ENSSSCG00000029449;…	K10351+K05699+K04659+K04357+K05096+K06252+K05450+K06589+K06236+K06237+K06250+K06584+K06251+K05730+K04437+K06238+K06248+K05734+K06482+K06590+K12756
Vascular smooth muscle contraction	24	252	0.0952381	2.01467e-05	0.000592887	ko04270	ENSSSCG00000002029;ENSSSCG00000018005;ENSSSCG00000018003;ENSSSCG00000007288;ENSSSCG00000029441;ENSSSCG00000028808;ENSSSCG00000004094;ENSSSCG00000010925;ENSSSCG00000010429;ENSSSCG00000030999;ENSSSCG00000011131;ENSSSCG00000023212;ENSSSCG00000020978;ENSSSCG00000000146;ENSSSCG00000027544;ENSSSCG00000008870;ENSSSCG00000023287;ENSSSCG00000008294;ENSSSCG00000020720;ENSSSCG00000010054;ENSSSCG00000026517;…	K10352+K12751+K12328+K12329+K07376+K06068+K12319+K12315+K12337+K04266+K02183+K08041+K04263
Tight junction	25	271	0.0922509	2.34076e-05	0.000602745	ko04530	ENSSSCG00000002029;ENSSSCG00000018005;ENSSSCG00000009830;ENSSSCG00000010144;ENSSSCG00000018003;ENSSSCG00000007288;ENSSSCG00000029441;ENSSSCG00000025136;ENSSSCG00000030087;ENSSSCG00000013400;ENSSSCG00000030999;ENSSSCG00000002287;ENSSSCG00000011131;ENSSSCG00000026686;ENSSSCG00000020978;ENSSSCG00000000146;ENSSSCG00000027544;ENSSSCG00000016810;ENSSSCG00000022207;ENSSSCG00000025976;ENSSSCG00000017367;…	K10352+K10351+K05699+K06091+K06068+K05631+K06095+K05629+K06103+K06101+K12756+K06087
TGF-beta signaling pathway	14	131	0.10687	0.000327529	0.00749676	ko04350	ENSSSCG00000004789;ENSSSCG00000014118;ENSSSCG00000014117;ENSSSCG00000013916;ENSSSCG00000008504;ENSSSCG00000005965;ENSSSCG00000007227;ENSSSCG00000002368;ENSSSCG00000004507;ENSSSCG00000006524;ENSSSCG00000009131;ENSSSCG00000021865;ENSSSCG00000024986;ENSSSCG00000009357	K04659+K04657+K04377+K04680+K08023+K04677+K04686+K04667+K04676
Insulin signaling pathway	22	271	0.0811808	0.00044243	0.00911405	ko04910	ENSSSCG00000012411;ENSSSCG00000029944;ENSSSCG00000023044;ENSSSCG00000010947;ENSSSCG00000008261;ENSSSCG00000025729;ENSSSCG00000003837;ENSSSCG00000009626;ENSSSCG00000000997;ENSSSCG00000023802;ENSSSCG00000016200;ENSSSCG00000029204;ENSSSCG00000007030;ENSSSCG00000012157;ENSSSCG00000015797;ENSSSCG00000027855;ENSSSCG00000030345;ENSSSCG00000021150;ENSSSCG00000026517;ENSSSCG00000026023;ENSSSCG00000000577;…	K07190+K00665+K03841+K00844+K07187+K07198+K06086+K07189+K07200+K07209+K04694+K01106+K07204+K02183+K00693
Bladder cancer	10	77	0.12987	0.000494998	0.00926997	ko05219	ENSSSCG00000004789;ENSSSCG00000014118;ENSSSCG00000014117;ENSSSCG00000009134;ENSSSCG00000013916;ENSSSCG00000027559;ENSSSCG00000005965;ENSSSCG00000000488;ENSSSCG00000006524;ENSSSCG00000024986	K04659+K04357+K04377+K06643
Amoebiasis	18	218	0.0825688	0.00117185	0.0201167	ko05146	ENSSSCG00000010144;ENSSSCG00000025136;ENSSSCG00000002294;ENSSSCG00000030087;ENSSSCG00000013400;ENSSSCG00000001473;ENSSSCG00000005938;ENSSSCG00000010256;ENSSSCG00000006857;ENSSSCG00000028568;ENSSSCG00000005840;ENSSSCG00000005503;ENSSSCG00000005638;ENSSSCG00000022207;ENSSSCG00000003635;ENSSSCG00000016726;ENSSSCG00000007754;ENSSSCG00000004890	K05699+K01476+K06236+K06237+K04455+K03999+K10160+K08041+K06461+K13963
p53 signaling pathway	14	151	0.0927152	0.00135334	0.0214452	ko04115	ENSSSCG00000004789;ENSSSCG00000014118;ENSSSCG00000014117;ENSSSCG00000025698;ENSSSCG00000013916;ENSSSCG00000023181;ENSSSCG00000000488;ENSSSCG00000006524;ENSSSCG00000012631;ENSSSCG00000016233;ENSSSCG00000000292;ENSSSCG00000028051;ENSSSCG00000013278;ENSSSCG00000024986	K04659+K03982+K10137+K06643+K10143+K06509
Protein digestion and absorption	15	174	0.0862069	0.00192227	0.0282848	ko04974	ENSSSCG00000006391;ENSSSCG00000002032;ENSSSCG00000004484;ENSSSCG00000001473;ENSSSCG00000005938;ENSSSCG00000020953;ENSSSCG00000010256;ENSSSCG00000030160;ENSSSCG00000006857;ENSSSCG00000030275;ENSSSCG00000012138;ENSSSCG00000028911;ENSSSCG00000015894;ENSSSCG00000003635;ENSSSCG00000004907	K01539+K13781+K08132+K06236+K06237+K06823+K09708+K06238+K01278
Arrhythmogenic right ventricular cardiomyopathy (ARVC)	14	161	0.0869565	0.00247642	0.0340095	ko05412	ENSSSCG00000010144;ENSSSCG00000025136;ENSSSCG00000030087;ENSSSCG00000027344;ENSSSCG00000013400;ENSSSCG00000015886;ENSSSCG00000011046;ENSSSCG00000017874;ENSSSCG00000026681;ENSSSCG00000017578;ENSSSCG00000012492;ENSSSCG00000022207;ENSSSCG00000026507;ENSSSCG00000000257	K05699+K05853+K06589+K06584+K10366+K06482+K06590
Complement and coagulation cascades	13	170	0.0764706	0.0100492	0.122241	ko04610	ENSSSCG00000025698;ENSSSCG00000028338;ENSSSCG00000016233;ENSSSCG00000017557;ENSSSCG00000015664;ENSSSCG00000005840;ENSSSCG00000004218;ENSSSCG00000011806;ENSSSCG00000027030;ENSSSCG00000005638;ENSSSCG00000025199;ENSSSCG00000003161;ENSSSCG00000002749	K03982+K03992+K03909+K04006+K03999+K03995+K03916+K03917+K01320+K01330
Pancreatic secretion	14	189	0.0740741	0.0100879	0.122241	ko04972	ENSSSCG00000006391;ENSSSCG00000027344;ENSSSCG00000003569;ENSSSCG00000020953;ENSSSCG00000023084;ENSSSCG00000017874;ENSSSCG00000006140;ENSSSCG00000011574;ENSSSCG00000006932;ENSSSCG00000003147;ENSSSCG00000012875;ENSSSCG00000016726;ENSSSCG00000026507;ENSSSCG00000011681	K01539+K05853+K05742+K05850+K01672+K05030+K14077+K08041+K04964
Salmonella infection	13	176	0.0738636	0.013167	0.150689	ko05132	ENSSSCG00000002029;ENSSSCG00000018005;ENSSSCG00000018003;ENSSSCG00000007288;ENSSSCG00000029441;ENSSSCG00000030260;ENSSSCG00000030999;ENSSSCG00000020978;ENSSSCG00000000146;ENSSSCG00000027544;ENSSSCG00000022283;ENSSSCG00000005503;ENSSSCG00000022175	K10352+K05759+K04437+K10160
PPAR signaling pathway	11	143	0.0769231	0.0164139	0.170661	ko03320	ENSSSCG00000010554;ENSSSCG00000016156;ENSSSCG00000004454;ENSSSCG00000009626;ENSSSCG00000022364;ENSSSCG00000003851;ENSSSCG00000014919;ENSSSCG00000000006;ENSSSCG00000015797;ENSSSCG00000013513;ENSSSCG00000005648	K00507+K00255+K00029+K06086+K08765+K08766+K07294+K08768+K08745
Viral myocarditis	14	201	0.0696517	0.016569	0.170661	ko05416	ENSSSCG00000002029;ENSSSCG00000018005;ENSSSCG00000018003;ENSSSCG00000007288;ENSSSCG00000029441;ENSSSCG00000030999;ENSSSCG00000020978;ENSSSCG00000000146;ENSSSCG00000027544;ENSSSCG00000015664;ENSSSCG00000026681;ENSSSCG00000012492;ENSSSCG00000013655;ENSSSCG00000022175	K10352+K04006+K10366+K06490
Fructose and mannose metabolism	6	58	0.103448	0.0192216	0.177577	ko00051	ENSSSCG00000011133;ENSSSCG00000010947;ENSSSCG00000008261;ENSSSCG00000006664;ENSSSCG00000015660;ENSSSCG00000027196	K01103+K03841+K00844+K01112+K05305
Glycolysis / Gluconeogenesis	7	75	0.0933333	0.0200221	0.177577	ko00010	ENSSSCG00000013366;ENSSSCG00000016720;ENSSSCG00000003812;ENSSSCG00000009889;ENSSSCG00000010947;ENSSSCG00000008261;ENSSSCG00000028373	K00016+K01834+K01835+K00128+K03841+K00844+K01689
Circadian rhythm - mammal	4	29	0.137931	0.0206273	0.177577	ko04710	ENSSSCG00000026427;ENSSSCG00000008171;ENSSSCG00000023854;ENSSSCG00000029602	K08534+K09026+K02633+K03362
Melanoma	9	111	0.0810811	0.0210063	0.177577	ko05218	ENSSSCG00000009134;ENSSSCG00000027559;ENSSSCG00000024960;ENSSSCG00000000488;ENSSSCG00000024954;ENSSSCG00000016997;ENSSSCG00000009278;ENSSSCG00000016878;ENSSSCG00000004650	K04357+K05450+K06643+K04358
Adipocytokine signaling pathway	10	130	0.0769231	0.0215506	0.177577	ko04920	ENSSSCG00000025729;ENSSSCG00000003837;ENSSSCG00000022364;ENSSSCG00000011131;ENSSSCG00000000006;ENSSSCG00000023802;ENSSSCG00000016200;ENSSSCG00000007030;ENSSSCG00000025188;ENSSSCG00000026023	K07187+K07198+K08765+K06068+K07294+K07200+K07209+K05062
Caffeine metabolism	2	7	0.285714	0.0250035	0.196893	ko00232	ENSSSCG00000002993;ENSSSCG00000022808	K07411
Biosynthesis of unsaturated fatty acids	4	31	0.129032	0.0258064	0.196893	ko01040	ENSSSCG00000010554;ENSSSCG00000024681;ENSSSCG00000025541;ENSSSCG00000002349	K00507+K10258+K10203+K01068
Riboflavin metabolism	3	19	0.157895	0.0308026	0.226619	ko00740	ENSSSCG00000006538;ENSSSCG00000004193;ENSSSCG00000013612	K00953+K01513+K14379
Hematopoietic cell lineage	10	144	0.0694444	0.0397003	0.282009	ko04640	ENSSSCG00000011848;ENSSSCG00000015622;ENSSSCG00000013297;ENSSSCG00000029570;ENSSSCG00000027628;ENSSSCG00000001849;ENSSSCG00000015664;ENSSSCG00000017578;ENSSSCG00000006549;ENSSSCG00000007754	K06503+K06474+K06256+K00431+K05055+K11140+K04006+K06482+K06461
Pyruvate metabolism	6	74	0.0810811	0.0542388	0.360006	ko00620	ENSSSCG00000013366;ENSSSCG00000009889;ENSSSCG00000004454;ENSSSCG00000014818;ENSSSCG00000014919;ENSSSCG00000012172	K00016+K00128+K00029+K01067

## Sheet: Bf35-vs-Sol35
Table S13. Detail information of pathway enrichment of DEGs for Bf35 vs Sol35 from DEGseq
#Pathway	DEGs with pathway annotation (649)	All genes with pathway annotation (16640)	RichFactor	Pvalue	Qvalue	Pathway ID	Genes	KOs
Metabolic pathways	113	1674	0.067503	3.29745e-09	7.6171e-07	ko01100	ENSSSCG00000029944;ENSSSCG00000023044;ENSSSCG00000012926;ENSSSCG00000017759;ENSSSCG00000012925;ENSSSCG00000021408;ENSSSCG00000017492;ENSSSCG00000001435;ENSSSCG00000012847;ENSSSCG00000017383;ENSSSCG00000000576;ENSSSCG00000011250;ENSSSCG00000021418;ENSSSCG00000017694;ENSSSCG00000004454;ENSSSCG00000023807;ENSSSCG00000010340;ENSSSCG00000003402;ENSSSCG00000006324;ENSSSCG00000009666;ENSSSCG00000029606;…	K00665+K01958+K01623+K00615+K12667+K13509+K00616+K00276+K00016+K07513+K01852+K11262+K00029+K01681+K15717+K00033+K00149+K08726+K00157+K01044+K00031+K00994+K11140+K12405+K00939+K00831+K01081+K01555+K02266+K14085+K09828+K01045+K00456+K07511+K00548+K00036+K00923+K14756+K00357+K07411+K01969+K01441+K01648+K01896+K01136+K01587+K00710+K00700+K02154+K01594+K03858+K07249+K00227+K00613+K11152+K00058+K03846+…
Dilated cardiomyopathy	23	211	0.109005	8.71531e-06	0.00100662	ko05414	ENSSSCG00000002029;ENSSSCG00000018005;ENSSSCG00000009830;ENSSSCG00000011441;ENSSSCG00000014324;ENSSSCG00000011325;ENSSSCG00000006556;ENSSSCG00000030134;ENSSSCG00000021650;ENSSSCG00000004248;ENSSSCG00000007288;ENSSSCG00000030681;ENSSSCG00000004803;ENSSSCG00000027344;ENSSSCG00000030999;ENSSSCG00000027519;ENSSSCG00000015886;ENSSSCG00000010647;ENSSSCG00000024505;ENSSSCG00000029567;ENSSSCG00000015887;…	K10352+K10351+K05865+K12567+K12749+K09290+K05852+K12568+K12314+K05853+K06589+K04141+K12044+K05849+K10366+K12045
Retinol metabolism	14	96	0.145833	2.03965e-05	0.00157053	ko00830	ENSSSCG00000008237;ENSSSCG00000006245;ENSSSCG00000000362;ENSSSCG00000002993;ENSSSCG00000022808;ENSSSCG00000028996;ENSSSCG00000002296;ENSSSCG00000025578;ENSSSCG00000001100;ENSSSCG00000028298;ENSSSCG00000008311;ENSSSCG00000016308;ENSSSCG00000030522;ENSSSCG00000000414	K09516+K15734+K00061+K07411+K07249+K11152+K11147+K07412+K12664+K00699+K13951+K11154
Hypertrophic cardiomyopathy (HCM)	21	205	0.102439	5.36155e-05	0.00283963	ko05410	ENSSSCG00000002029;ENSSSCG00000018005;ENSSSCG00000009830;ENSSSCG00000011441;ENSSSCG00000014324;ENSSSCG00000011325;ENSSSCG00000006556;ENSSSCG00000030134;ENSSSCG00000021650;ENSSSCG00000007288;ENSSSCG00000030681;ENSSSCG00000004803;ENSSSCG00000027344;ENSSSCG00000030999;ENSSSCG00000027519;ENSSSCG00000015886;ENSSSCG00000024505;ENSSSCG00000029567;ENSSSCG00000015887;ENSSSCG00000008576;ENSSSCG00000023031	K10352+K10351+K05865+K12567+K12749+K09290+K12568+K12314+K05853+K06589+K12044+K05849+K10366+K12045
Cardiac muscle contraction	16	133	0.120301	6.14638e-05	0.00283963	ko04260	ENSSSCG00000002029;ENSSSCG00000018005;ENSSSCG00000009830;ENSSSCG00000011441;ENSSSCG00000011325;ENSSSCG00000006556;ENSSSCG00000006391;ENSSSCG00000007288;ENSSSCG00000009909;ENSSSCG00000004803;ENSSSCG00000027344;ENSSSCG00000030999;ENSSSCG00000020953;ENSSSCG00000024505;ENSSSCG00000029567;ENSSSCG00000023031	K10352+K10351+K05865+K12749+K09290+K01539+K02266+K12314+K05853+K12044+K05849+K12045
Steroid biosynthesis	7	29	0.241379	9.79516e-05	0.00377114	ko00100	ENSSSCG00000021418;ENSSSCG00000010450;ENSSSCG00000028960;ENSSSCG00000027525;ENSSSCG00000028517;ENSSSCG00000020738;ENSSSCG00000009393	K01852+K01052+K09828+K00227+K01824
Biosynthesis of unsaturated fatty acids	7	31	0.225806	0.000154199	0.00508858	ko01040	ENSSSCG00000010554;ENSSSCG00000011250;ENSSSCG00000024149;ENSSSCG00000025541;ENSSSCG00000024681;ENSSSCG00000028299;ENSSSCG00000020935	K00507+K07513+K10244+K10203+K10258+K10703
Valine, leucine and isoleucine degradation	11	82	0.134146	0.000329457	0.00951308	ko00280	ENSSSCG00000011250;ENSSSCG00000003402;ENSSSCG00000006324;ENSSSCG00000029606;ENSSSCG00000014247;ENSSSCG00000004216;ENSSSCG00000016971;ENSSSCG00000028299;ENSSSCG00000004049;ENSSSCG00000021154;ENSSSCG00000005361	K07513+K00033+K00149+K00157+K14085+K07511+K01969+K00626+K00128
Pyruvate metabolism	10	74	0.135135	0.000573968	0.0147318	ko00620	ENSSSCG00000012926;ENSSSCG00000012925;ENSSSCG00000000576;ENSSSCG00000017694;ENSSSCG00000004454;ENSSSCG00000006324;ENSSSCG00000013171;ENSSSCG00000014247;ENSSSCG00000004049;ENSSSCG00000005361	K01958+K00016+K11262+K00029+K00149+K14085+K00626+K00128
Peroxisome	14	132	0.106061	0.000644614	0.0148906	ko04146	ENSSSCG00000011250;ENSSSCG00000009666;ENSSSCG00000023264;ENSSSCG00000028431;ENSSSCG00000000072;ENSSSCG00000028299;ENSSSCG00000005665;ENSSSCG00000004134;ENSSSCG00000027052;ENSSSCG00000001100;ENSSSCG00000003853;ENSSSCG00000028144;ENSSSCG00000001913;ENSSSCG00000000588	K07513+K08726+K00031+K12405+K13354+K00477+K13336+K13351+K11147+K08764+K03426
Propanoate metabolism	8	53	0.150943	0.000962827	0.0202194	ko00640	ENSSSCG00000000576;ENSSSCG00000017694;ENSSSCG00000006324;ENSSSCG00000013171;ENSSSCG00000014247;ENSSSCG00000004216;ENSSSCG00000004049;ENSSSCG00000005361	K00016+K11262+K00149+K14085+K07511+K00626+K00128
Fatty acid elongation	6	32	0.1875	0.00130922	0.0247522	ko00062	ENSSSCG00000024149;ENSSSCG00000025541;ENSSSCG00000004216;ENSSSCG00000024681;ENSSSCG00000020935;ENSSSCG00000016933	K10244+K10203+K07511+K10258+K10703+K10250
Glycine, serine and threonine metabolism	8	56	0.142857	0.00139298	0.0247522	ko00260	ENSSSCG00000017383;ENSSSCG00000005287;ENSSSCG00000014247;ENSSSCG00000004672;ENSSSCG00000006717;ENSSSCG00000016829;ENSSSCG00000017384;ENSSSCG00000003789	K00276+K00831+K14085+K00613+K00058+K00827+K01758
Drug metabolism - cytochrome P450	10	85	0.117647	0.0017052	0.0281357	ko00982	ENSSSCG00000029606;ENSSSCG00000002993;ENSSSCG00000022808;ENSSSCG00000006702;ENSSSCG00000023472;ENSSSCG00000015267;ENSSSCG00000015266;ENSSSCG00000028298;ENSSSCG00000016308;ENSSSCG00000030522	K00157+K07411+K00485+K07412+K00699+K13951
Drug metabolism - other enzymes	7	49	0.142857	0.00274538	0.0422788	ko00983	ENSSSCG00000002826;ENSSSCG00000002993;ENSSSCG00000002825;ENSSSCG00000022808;ENSSSCG00000028135;ENSSSCG00000016308;ENSSSCG00000011072	K01044+K07411+K00760+K00699
Fatty acid metabolism	8	68	0.117647	0.00482187	0.0696158	ko00071	ENSSSCG00000011250;ENSSSCG00000006324;ENSSSCG00000014247;ENSSSCG00000004216;ENSSSCG00000028299;ENSSSCG00000004049;ENSSSCG00000030522;ENSSSCG00000005361	K07513+K00149+K14085+K07511+K00626+K13951+K00128
beta-Alanine metabolism	6	44	0.136364	0.0068721	0.0933797	ko00410	ENSSSCG00000017383;ENSSSCG00000006324;ENSSSCG00000014247;ENSSSCG00000004216;ENSSSCG00000017384;ENSSSCG00000005361	K00276+K00149+K14085+K07511+K00128
Vitamin digestion and absorption	8	74	0.108108	0.00802703	0.103014	ko04977	ENSSSCG00000006290;ENSSSCG00000008550;ENSSSCG00000009759;ENSSSCG00000011664;ENSSSCG00000009322;ENSSSCG00000022033;ENSSSCG00000023504;ENSSSCG00000011193	K14610+K14386+K13885+K14622+K14613+K14611+K01435
Tryptophan metabolism	7	62	0.112903	0.0101865	0.123846	ko00380	ENSSSCG00000006324;ENSSSCG00000029606;ENSSSCG00000014247;ENSSSCG00000004216;ENSSSCG00000004049;ENSSSCG00000013282;ENSSSCG00000005361	K00149+K00157+K14085+K07511+K00626+K00816+K00128
Cysteine and methionine metabolism	6	50	0.12	0.0127186	0.1469	ko00270	ENSSSCG00000000576;ENSSSCG00000013171;ENSSSCG00000014219;ENSSSCG00000010143;ENSSSCG00000005135;ENSSSCG00000003789	K00016+K00456+K00548+K00772+K01758
Mineral absorption	9	98	0.0918367	0.0142546	0.156801	ko04978	ENSSSCG00000006391;ENSSSCG00000030300;ENSSSCG00000020953;ENSSSCG00000006589;ENSSSCG00000009322;ENSSSCG00000022033;ENSSSCG00000023684;ENSSSCG00000029567;ENSSSCG00000027157	K01539+K14739+K14734+K14613+K05849+K14685
Basal cell carcinoma	7	71	0.0985915	0.0204514	0.197633	ko05217	ENSSSCG00000014920;ENSSSCG00000016111;ENSSSCG00000026624;ENSSSCG00000015036;ENSSSCG00000000759;ENSSSCG00000023329;ENSSSCG00000026964	K02354+K02432+K02353+K00444+K02085+K06228
Vitamin B6 metabolism	2	6	0.333333	0.0205225	0.197633	ko00750	ENSSSCG00000029606;ENSSSCG00000005287	K00157+K00831
Pentose phosphate pathway	5	41	0.121951	0.0208901	0.197633	ko00030	ENSSSCG00000017759;ENSSSCG00000021408;ENSSSCG00000012847;ENSSSCG00000003402;ENSSSCG00000025108	K01623+K00615+K00616+K00033+K00036
Tyrosine metabolism	6	56	0.107143	0.0213889	0.197633	ko00350	ENSSSCG00000017383;ENSSSCG00000029606;ENSSSCG00000001780;ENSSSCG00000004911;ENSSSCG00000017384;ENSSSCG00000030522	K00276+K00157+K01555+K00680+K13951
Fatty acid biosynthesis	3	16	0.1875	0.0226311	0.200671	ko00061	ENSSSCG00000029944;ENSSSCG00000023044;ENSSSCG00000017694	K00665+K11262
Glycerolipid metabolism	8	90	0.0888889	0.0241342	0.200671	ko00561	ENSSSCG00000001435;ENSSSCG00000006324;ENSSSCG00000014247;ENSSSCG00000029969;ENSSSCG00000027266;ENSSSCG00000025901;ENSSSCG00000005361;ENSSSCG00000009431	K13509+K00149+K14085+K00901+K13534+K13513+K00128
PPAR signaling pathway	11	143	0.0769231	0.0243675	0.200671	ko03320	ENSSSCG00000010554;ENSSSCG00000001844;ENSSSCG00000023435;ENSSSCG00000011250;ENSSSCG00000004454;ENSSSCG00000011579;ENSSSCG00000010992;ENSSSCG00000006328;ENSSSCG00000028299;ENSSSCG00000008737;ENSSSCG00000003853	K00507+K08768+K08762+K07513+K00029+K08530+K08771+K08526+K07296+K08764
Citrate cycle (TCA cycle)	5	43	0.116279	0.0251925	0.200671	ko00020	ENSSSCG00000012926;ENSSSCG00000012925;ENSSSCG00000023807;ENSSSCG00000023264;ENSSSCG00000017421	K01958+K01681+K00031+K01648
Glycolysis / Gluconeogenesis	7	75	0.0933333	0.0267576	0.206034	ko00010	ENSSSCG00000017759;ENSSSCG00000000576;ENSSSCG00000006324;ENSSSCG00000013171;ENSSSCG00000014247;ENSSSCG00000030522;ENSSSCG00000005361	K01623+K00016+K00149+K14085+K13951+K00128
Caffeine metabolism	2	7	0.285714	0.0279964	0.208619	ko00232	ENSSSCG00000002993;ENSSSCG00000022808	K07411
Butanoate metabolism	5	47	0.106383	0.0354026	0.247149	ko00650	ENSSSCG00000009755;ENSSSCG00000004216;ENSSSCG00000026453;ENSSSCG00000004049;ENSSSCG00000007857	K01907+K07511+K01896+K00626
Bile secretion	11	152	0.0723684	0.0358853	0.247149	ko04976	ENSSSCG00000006141;ENSSSCG00000006391;ENSSSCG00000012141;ENSSSCG00000024342;ENSSSCG00000010853;ENSSSCG00000020953;ENSSSCG00000009759;ENSSSCG00000026635;ENSSSCG00000016308;ENSSSCG00000003720;ENSSSCG00000004597	K01672+K01539+K09866+K01253+K13885+K07299+K00699+K09877
Lipoic acid metabolism	2	8	0.25	0.0363769	0.247149	ko00785	ENSSSCG00000026453;ENSSSCG00000007857	K01896
Proximal tubule bicarbonate reclamation	5	48	0.104167	0.0383002	0.252781	ko04964	ENSSSCG00000006141;ENSSSCG00000006391;ENSSSCG00000012141;ENSSSCG00000020953;ENSSSCG00000025814	K01672+K01539+K13577
Arginine and proline metabolism	7	83	0.0843373	0.0430709	0.276372	ko00330	ENSSSCG00000006324;ENSSSCG00000014247;ENSSSCG00000004672;ENSSSCG00000017952;ENSSSCG00000021220;ENSSSCG00000003619;ENSSSCG00000005361	K00149+K14085+K00613+K00657+K00933+K01583+K00128
Nicotinate and nicotinamide metabolism	5	50	0.1	0.0445186	0.27794	ko00760	ENSSSCG00000029606;ENSSSCG00000010594;ENSSSCG00000005272;ENSSSCG00000000853;ENSSSCG00000000588	K00157+K01081+K10524+K03426
Thyroid cancer	4	36	0.111111	0.0503828	0.298421	ko05216	ENSSSCG00000006556;ENSSSCG00000011579;ENSSSCG00000006328;ENSSSCG00000010199	K09290+K08530+K08526+K05126
Ascorbate and aldarate metabolism	4	36	0.111111	0.0503828	0.298421	ko00053	ENSSSCG00000006324;ENSSSCG00000014247;ENSSSCG00000016308;ENSSSCG00000005361	K00149+K14085+K00699+K00128
Selenocompound metabolism	3	22	0.136364	0.0524217	0.302735	ko00450	ENSSSCG00000010143;ENSSSCG00000013282;ENSSSCG00000003789	K00548+K00816+K01758
Purine metabolism	16	265	0.0603774	0.0561591	0.316409	ko00230	ENSSSCG00000003808;ENSSSCG00000010594;ENSSSCG00000006218;ENSSSCG00000005278;ENSSSCG00000021819;ENSSSCG00000008901;ENSSSCG00000014097;ENSSSCG00000028135;ENSSSCG00000000853;ENSSSCG00000013388;ENSSSCG00000011113;ENSSSCG00000008902;ENSSSCG00000023924;ENSSSCG00000000116;ENSSSCG00000011072;ENSSSCG00000003773	K00939+K01081+K01120+K01514+K13296+K01587+K00760+K13987+K00764+K13755+K03014
Vasopressin-regulated water reabsorption	6	72	0.0833333	0.061585	0.33678	ko04962	ENSSSCG00000024342;ENSSSCG00000010991;ENSSSCG00000002346;ENSSSCG00000015335;ENSSSCG00000022294;ENSSSCG00000003720	K09866+K09876+K04228+K10415+K06027
Renin-angiotensin system	3	24	0.125	0.0651006	0.33678	ko04614	ENSSSCG00000010184;ENSSSCG00000012138;ENSSSCG00000001849	K09821+K09708+K11140
Tight junction	16	271	0.0590406	0.0658705	0.33678	ko04530	ENSSSCG00000002029;ENSSSCG00000018005;ENSSSCG00000009830;ENSSSCG00000010144;ENSSSCG00000007288;ENSSSCG00000027443;ENSSSCG00000006564;ENSSSCG00000015407;ENSSSCG00000030999;ENSSSCG00000010123;ENSSSCG00000024861;ENSSSCG00000002494;ENSSSCG00000013400;ENSSSCG00000000778;ENSSSCG00000016123;ENSSSCG00000024658	K10352+K10351+K05699+K07831+K06109+K04630+K06087+K06115+K02677+K04237+K06095
Taurine and hypotaurine metabolism	2	11	0.181818	0.0661634	0.33678	ko00430	ENSSSCG00000014219;ENSSSCG00000000259	K00456+K01594
Adipocytokine signaling pathway	9	130	0.0692308	0.0680514	0.33678	ko04920	ENSSSCG00000000757;ENSSSCG00000017694;ENSSSCG00000006491;ENSSSCG00000006328;ENSSSCG00000001703;ENSSSCG00000008737;ENSSSCG00000016588;ENSSSCG00000026635;ENSSSCG00000029275	K07297+K11262+K08526+K05872+K07296+K05424+K07299+K07202
Glutathione metabolism	6	74	0.0810811	0.0685223	0.33678	ko00480	ENSSSCG00000003402;ENSSSCG00000023264;ENSSSCG00000001849;ENSSSCG00000002279;ENSSSCG00000025108;ENSSSCG00000004089	K00033+K00031+K11140+K00432+K00036+K01920
One carbon pool by folate	3	25	0.12	0.0719181	0.346106	ko00670	ENSSSCG00000000839;ENSSSCG00000030626;ENSSSCG00000010143	K00289+K00548
Morphine addiction	9	133	0.0676692	0.0761341	0.358918	ko05032	ENSSSCG00000006218;ENSSSCG00000021059;ENSSSCG00000015407;ENSSSCG00000021819;ENSSSCG00000014097;ENSSSCG00000024861;ENSSSCG00000013388;ENSSSCG00000000778;ENSSSCG00000023924	K01120+K04265+K04630+K13296+K02677+K13755
Neuroactive ligand-receptor interaction	19	344	0.0552326	0.0813438	0.375808	ko04080	ENSSSCG00000000033;ENSSSCG00000014089;ENSSSCG00000021059;ENSSSCG00000010647;ENSSSCG00000003788;ENSSSCG00000024428;ENSSSCG00000014796;ENSSSCG00000017909;ENSSSCG00000008625;ENSSSCG00000016588;ENSSSCG00000016672;ENSSSCG00000009816;ENSSSCG00000028411;ENSSSCG00000016123;ENSSSCG00000012443;ENSSSCG00000002346;ENSSSCG00000022593;ENSSSCG00000003151;ENSSSCG00000016288	K05770+K04235+K04265+K04141+K04260+K04810+K04811+K04817+K04212+K05424+K04587+K05218+K04203+K04237+K04322+K04228+K04249+K08521+K04818
Other glycan degradation	3	27	0.111111	0.0864559	0.386547	ko00511	ENSSSCG00000021638;ENSSSCG00000016213;ENSSSCG00000009166	K12357+K12309+K01192
Arachidonic acid metabolism	8	117	0.0683761	0.0870149	0.386547	ko00590	ENSSSCG00000010340;ENSSSCG00000009666;ENSSSCG00000002279;ENSSSCG00000027013;ENSSSCG00000028298;ENSSSCG00000028144;ENSSSCG00000029579;ENSSSCG00000005831	K15717+K08726+K00432+K00490+K07412+K01830
Fat digestion and absorption	6	80	0.075	0.0919285	0.40067	ko04975	ENSSSCG00000001435;ENSSSCG00000026173;ENSSSCG00000009759;ENSSSCG00000005423;ENSSSCG00000004049;ENSSSCG00000001551	K13509+K05641+K13885+K00626+K14460
Lysine biosynthesis	1	3	0.333333	0.112509	0.479399	ko00300	ENSSSCG00000014247	K14085
Folate biosynthesis	2	15	0.133333	0.114142	0.479399	ko00790	ENSSSCG00000029508;ENSSSCG00000006227	K00357+K01307
Base excision repair	4	49	0.0816327	0.123136	0.507936	ko03410	ENSSSCG00000011453;ENSSSCG00000024221;ENSSSCG00000015175;ENSSSCG00000028699	K10798+K10800+K10568
Lysine degradation	6	88	0.0681818	0.128972	0.522677	ko00310	ENSSSCG00000006324;ENSSSCG00000014247;ENSSSCG00000004216;ENSSSCG00000004049;ENSSSCG00000030217;ENSSSCG00000005361	K00149+K14085+K07511+K00626+K11703+K00128
Primary bile acid biosynthesis	3	33	0.0909091	0.136436	0.543392	ko00120	ENSSSCG00000028431;ENSSSCG00000003853;ENSSSCG00000001913	K12405+K08764
TGF-beta signaling pathway	8	131	0.0610687	0.140072	0.548418	ko04350	ENSSSCG00000012576;ENSSSCG00000004012;ENSSSCG00000015873;ENSSSCG00000016892;ENSSSCG00000009131;ENSSSCG00000001478;ENSSSCG00000000442;ENSSSCG00000014843	K04657+K04659+K13568+K04661+K04686+K04663+K04667
Biotin metabolism	1	4	0.25	0.14713	0.56645	ko00780	ENSSSCG00000011193	K01435
Melanogenesis	9	155	0.0580645	0.152391	0.568644	ko04916	ENSSSCG00000014920;ENSSSCG00000015407;ENSSSCG00000016111;ENSSSCG00000026624;ENSSSCG00000024861;ENSSSCG00000015036;ENSSSCG00000008842;ENSSSCG00000000778;ENSSSCG00000000759	K02354+K04630+K02432+K02353+K05091+K02677+K00444
Wnt signaling pathway	12	220	0.0545455	0.152623	0.568644	ko04310	ENSSSCG00000025822;ENSSSCG00000011538;ENSSSCG00000014920;ENSSSCG00000010529;ENSSSCG00000004856;ENSSSCG00000016111;ENSSSCG00000029557;ENSSSCG00000026624;ENSSSCG00000015036;ENSSSCG00000000778;ENSSSCG00000000759;ENSSSCG00000023329	K02166+K04511+K02354+K02222+K04446+K02432+K02353+K02677+K00444+K02085
Phenylalanine metabolism	3	36	0.0833333	0.164382	0.602735	ko00360	ENSSSCG00000017383;ENSSSCG00000017384;ENSSSCG00000000856	K00276+K00500
Metabolism of xenobiotics by cytochrome P450	6	96	0.0625	0.172059	0.618546	ko00980	ENSSSCG00000002993;ENSSSCG00000022808;ENSSSCG00000010853;ENSSSCG00000028298;ENSSSCG00000016308;ENSSSCG00000030522	K07411+K01253+K07412+K00699+K13951
Pentose and glucuronate interconversions	3	37	0.0810811	0.17405	0.618546	ko00040	ENSSSCG00000026297;ENSSSCG00000016308;ENSSSCG00000005361	K14756+K00699+K00128
African trypanosomiasis	4	58	0.0689655	0.189716	0.664007	ko05143	ENSSSCG00000006862;ENSSSCG00000000151;ENSSSCG00000004428;ENSSSCG00000000778	K06527+K14480+K06241+K02677
Histidine metabolism	3	40	0.075	0.203931	0.703105	ko00340	ENSSSCG00000006324;ENSSSCG00000014247;ENSSSCG00000005361	K00149+K14085+K00128
Endocrine and other factor-regulated calcium reabsorption	5	85	0.0588235	0.237298	0.790643	ko04961	ENSSSCG00000006391;ENSSSCG00000026297;ENSSSCG00000020953;ENSSSCG00000000778;ENSSSCG00000029567	K01539+K14756+K02677+K05849
Notch signaling pathway	5	85	0.0588235	0.237298	0.790643	ko04330	ENSSSCG00000030209;ENSSSCG00000026362;ENSSSCG00000009873;ENSSSCG00000016381;ENSSSCG00000015036	K05948+K06054+K06058+K02599+K02353
Protein digestion and absorption	9	174	0.0517241	0.239589	0.790643	ko04974	ENSSSCG00000006391;ENSSSCG00000012138;ENSSSCG00000003105;ENSSSCG00000000808;ENSSSCG00000020953;ENSSSCG00000017085;ENSSSCG00000029567;ENSSSCG00000025423;ENSSSCG00000008449	K01539+K09708+K05616+K14207+K14209+K05849+K04916+K14210
Salmonella infection	9	176	0.0511364	0.249672	0.812313	ko05132	ENSSSCG00000002029;ENSSSCG00000018005;ENSSSCG00000016578;ENSSSCG00000002383;ENSSSCG00000007288;ENSSSCG00000030999;ENSSSCG00000009778;ENSSSCG00000008959;ENSSSCG00000015335	K10352+K04437+K04379+K13883+K05505+K10415
Glycerophospholipid metabolism	7	132	0.0530303	0.256676	0.823502	ko00564	ENSSSCG00000001435;ENSSSCG00000000864;ENSSSCG00000004911;ENSSSCG00000029969;ENSSSCG00000012182;ENSSSCG00000025901;ENSSSCG00000009431	K13509+K00994+K00680+K00901+K00968+K13513
Steroid hormone biosynthesis	4	68	0.0588235	0.27365	0.865932	ko00140	ENSSSCG00000017103;ENSSSCG00000006719;ENSSSCG00000016308;ENSSSCG00000008845	K12343+K00070+K00699+K12345
Glycosaminoglycan degradation	2	28	0.0714286	0.298715	0.932476	ko00531	ENSSSCG00000012731;ENSSSCG00000016213	K01136+K12309
GABAergic synapse	7	140	0.05	0.305633	0.939833	ko04727	ENSSSCG00000015407;ENSSSCG00000000808;ENSSSCG00000024861;ENSSSCG00000000778;ENSSSCG00000007437;ENSSSCG00000022294;ENSSSCG00000017427	K04630+K14207+K02677+K14427+K06027+K04647
Maturity onset diabetes of the young	2	29	0.0689655	0.313278	0.939833	ko04950	ENSSSCG00000026362;ENSSSCG00000007371	K06054+K07292
Circadian rhythm - mammal	2	29	0.0689655	0.313278	0.939833	ko04710	ENSSSCG00000028552;ENSSSCG00000017481	K03730+K03728
Hedgehog signaling pathway	4	74	0.0540541	0.326666	0.967434	ko04340	ENSSSCG00000015135;ENSSSCG00000001478;ENSSSCG00000000759;ENSSSCG00000026964	K06233+K04663+K00444+K06228
Sphingolipid metabolism	4	75	0.0533333	0.335585	0.969001	ko00600	ENSSSCG00000026955;ENSSSCG00000021638;ENSSSCG00000016213;ENSSSCG00000017178	K01441+K12357+K12309+K04718
Other types of O-glycan biosynthesis	4	75	0.0533333	0.335585	0.969001	ko00514	ENSSSCG00000030209;ENSSSCG00000016308;ENSSSCG00000030217;ENSSSCG00000000539	K05948+K00699+K11703+K09667
Glycosylphosphatidylinositol(GPI)-anchor biosynthesis	2	31	0.0645161	0.342184	0.97349	ko00563	ENSSSCG00000022069;ENSSSCG00000005927	K03858+K05289
Lysosome	9	194	0.0463918	0.345568	0.97349	ko04142	ENSSSCG00000010450;ENSSSCG00000026007;ENSSSCG00000012731;ENSSSCG00000016516;ENSSSCG00000017087;ENSSSCG00000010948;ENSSSCG00000016213;ENSSSCG00000007033;ENSSSCG00000009166	K01052+K12388+K01136+K02154+K12383+K01365+K12309+K12398+K01192
Phenylalanine, tyrosine and tryptophan biosynthesis	1	11	0.0909091	0.354514	0.986659	ko00400	ENSSSCG00000000856	K00500
Leukocyte transendothelial migration	11	245	0.044898	0.359968	0.989911	ko04670	ENSSSCG00000009830;ENSSSCG00000010144;ENSSSCG00000015407;ENSSSCG00000006862;ENSSSCG00000010123;ENSSSCG00000024861;ENSSSCG00000008034;ENSSSCG00000013400;ENSSSCG00000000778;ENSSSCG00000007495;ENSSSCG00000021446	K10351+K05699+K04630+K06527+K06087+K08011+K02677+K05726+K04351
Insulin signaling pathway	12	271	0.0442804	0.367997	1	ko04910	ENSSSCG00000029944;ENSSSCG00000023044;ENSSSCG00000003018;ENSSSCG00000017694;ENSSSCG00000021819;ENSSSCG00000000577;ENSSSCG00000020835;ENSSSCG00000030707;ENSSSCG00000002021;ENSSSCG00000000997;ENSSSCG00000013388;ENSSSCG00000029275	K00665+K07188+K11262+K13296+K00693+K07205+K01106+K07189+K07202
p53 signaling pathway	7	151	0.0463576	0.375441	1	ko04115	ENSSSCG00000004012;ENSSSCG00000022689;ENSSSCG00000008988;ENSSSCG00000023181;ENSSSCG00000003112;ENSSSCG00000003460;ENSSSCG00000014966	K04659+K04402+K10146+K10137+K10132+K04399+K10141
Collecting duct acid secretion	3	57	0.0526316	0.384737	1	ko04966	ENSSSCG00000006141;ENSSSCG00000012141;ENSSSCG00000016516	K01672+K02154
Starch and sucrose metabolism	4	85	0.0470588	0.424547	1	ko00500	ENSSSCG00000026297;ENSSSCG00000012000;ENSSSCG00000000577;ENSSSCG00000016308	K14756+K00700+K00693+K00699
Arrhythmogenic right ventricular cardiomyopathy (ARVC)	7	161	0.0434783	0.439544	1	ko05412	ENSSSCG00000010144;ENSSSCG00000027344;ENSSSCG00000015886;ENSSSCG00000013400;ENSSSCG00000029567;ENSSSCG00000015887;ENSSSCG00000008576	K05699+K05853+K06589+K05849+K10366
HTLV-I infection	18	438	0.0410959	0.444174	1	ko05166	ENSSSCG00000015595;ENSSSCG00000002383;ENSSSCG00000000033;ENSSSCG00000014920;ENSSSCG00000011106;ENSSSCG00000027443;ENSSSCG00000004856;ENSSSCG00000006862;ENSSSCG00000016111;ENSSSCG00000029557;ENSSSCG00000012623;ENSSSCG00000026624;ENSSSCG00000014063;ENSSSCG00000015036;ENSSSCG00000026635;ENSSSCG00000000759;ENSSSCG00000023329;ENSSSCG00000001472	K09032+K04379+K05770+K02354+K09052+K07831+K04446+K06527+K02432+K05863+K03351+K02353+K07299+K00444+K02085+K06752
Synthesis and degradation of ketone bodies	1	16	0.0625	0.471032	1	ko00072	ENSSSCG00000004049	K00626
Rheumatoid arthritis	7	166	0.0421687	0.471276	1	ko05323	ENSSSCG00000002383;ENSSSCG00000016516;ENSSSCG00000006988;ENSSSCG00000008959;ENSSSCG00000010948;ENSSSCG00000001472;ENSSSCG00000030191	K04379+K02154+K05096+K05505+K01365+K06752+K05453
Glyoxylate and dicarboxylate metabolism	2	41	0.0487805	0.478856	1	ko00630	ENSSSCG00000023807;ENSSSCG00000004049	K01681+K00626
alpha-Linolenic acid metabolism	2	41	0.0487805	0.478856	1	ko00592	ENSSSCG00000011250;ENSSSCG00000028299	K07513
Alanine, aspartate and glutamate metabolism	2	41	0.0487805	0.478856	1	ko00250	ENSSSCG00000016829;ENSSSCG00000008902	K00827+K00764
Calcium signaling pathway	14	348	0.0402299	0.491535	1	ko04020	ENSSSCG00000011441;ENSSSCG00000000138;ENSSSCG00000004248;ENSSSCG00000027344;ENSSSCG00000010647;ENSSSCG00000007770;ENSSSCG00000012623;ENSSSCG00000003788;ENSSSCG00000017178;ENSSSCG00000009816;ENSSSCG00000000778;ENSSSCG00000029567;ENSSSCG00000023924;ENSSSCG00000012443	K05865+K12042+K05852+K05853+K04141+K16058+K05863+K04260+K04718+K05218+K02677+K05849+K13755+K04322
Malaria	6	146	0.0410959	0.506882	1	ko05144	ENSSSCG00000004012;ENSSSCG00000023150;ENSSSCG00000006862;ENSSSCG00000006416;ENSSSCG00000021357;ENSSSCG00000008601	K04659+K04550+K06527+K06574+K06257
Synaptic vesicle cycle	5	121	0.0413223	0.512061	1	ko04721	ENSSSCG00000016516;ENSSSCG00000016611;ENSSSCG00000012895;ENSSSCG00000022294;ENSSSCG00000004178	K02154+K15293+K15290+K06027+K14636
Mucin type O-Glycan biosynthesis	2	44	0.0454545	0.516418	1	ko00512	ENSSSCG00000011195;ENSSSCG00000015341	K00710+K00731
Vascular smooth muscle contraction	10	252	0.0396825	0.523332	1	ko04270	ENSSSCG00000002029;ENSSSCG00000018005;ENSSSCG00000028808;ENSSSCG00000010925;ENSSSCG00000007288;ENSSSCG00000010429;ENSSSCG00000030999;ENSSSCG00000023287;ENSSSCG00000000778;ENSSSCG00000005844	K10352+K12751+K12329+K07376+K02677+K06270
Progesterone-mediated oocyte maturation	6	150	0.04	0.533398	1	ko04914	ENSSSCG00000015407;ENSSSCG00000021819;ENSSSCG00000014063;ENSSSCG00000024861;ENSSSCG00000013388;ENSSSCG00000029264	K04630+K13296+K03351+K06633
Vibrio cholerae infection	4	98	0.0408163	0.534869	1	ko05110	ENSSSCG00000016516;ENSSSCG00000006745;ENSSSCG00000021347;ENSSSCG00000000778	K02154+K09582+K10956+K02677
ABC transporters	4	98	0.0408163	0.534869	1	ko02010	ENSSSCG00000026173;ENSSSCG00000017257;ENSSSCG00000005423;ENSSSCG00000006890	K05641+K05651+K05644
Gastric acid secretion	7	177	0.039548	0.539233	1	ko04971	ENSSSCG00000006141;ENSSSCG00000006391;ENSSSCG00000012141;ENSSSCG00000015407;ENSSSCG00000020953;ENSSSCG00000024861;ENSSSCG00000000778	K01672+K01539+K04630+K02677
Phagosome	10	256	0.0390625	0.543543	1	ko04145	ENSSSCG00000011848;ENSSSCG00000004012;ENSSSCG00000016516;ENSSSCG00000009759;ENSSSCG00000009778;ENSSSCG00000010948;ENSSSCG00000008034;ENSSSCG00000021347;ENSSSCG00000001472;ENSSSCG00000015335	K06503+K04659+K02154+K13885+K13883+K01365+K08011+K10956+K06752+K10415
Protein processing in endoplasmic reticulum	10	257	0.0389105	0.548547	1	ko04141	ENSSSCG00000015025;ENSSSCG00000017492;ENSSSCG00000003155;ENSSSCG00000001494;ENSSSCG00000024306;ENSSSCG00000006745;ENSSSCG00000002621;ENSSSCG00000021347;ENSSSCG00000005983;ENSSSCG00000006239	K09542+K12667+K14019+K09556+K06689+K09582+K14010+K10956+K13525+K14012
Glycosaminoglycan biosynthesis - keratan sulfate	1	20	0.05	0.548929	1	ko00533	ENSSSCG00000011903	K07969
Acute myeloid leukemia	4	101	0.039604	0.558836	1	ko05221	ENSSSCG00000002866;ENSSSCG00000020835;ENSSSCG00000008842;ENSSSCG00000028964	K09055+K07205+K05091+K08806
Aldosterone-regulated sodium reabsorption	3	75	0.04	0.564538	1	ko04960	ENSSSCG00000006391;ENSSSCG00000020953;ENSSSCG00000000778	K01539+K02677
Leishmaniasis	4	102	0.0392157	0.566675	1	ko05140	ENSSSCG00000002383;ENSSSCG00000008034;ENSSSCG00000000778;ENSSSCG00000001472	K04379+K08011+K02677+K06752
Regulation of actin cytoskeleton	16	419	0.0381862	0.571029	1	ko04810	ENSSSCG00000002029;ENSSSCG00000018005;ENSSSCG00000009830;ENSSSCG00000010144;ENSSSCG00000007288;ENSSSCG00000010850;ENSSSCG00000027443;ENSSSCG00000030999;ENSSSCG00000015886;ENSSSCG00000016878;ENSSSCG00000000724;ENSSSCG00000013400;ENSSSCG00000023329;ENSSSCG00000015887;ENSSSCG00000005844;ENSSSCG00000007495	K10352+K10351+K05699+K05746+K07831+K06589+K04358+K02085+K06270+K05726
Huntington's disease	10	266	0.037594	0.592582	1	ko05016	ENSSSCG00000011579;ENSSSCG00000009909;ENSSSCG00000002279;ENSSSCG00000012623;ENSSSCG00000003112;ENSSSCG00000029275;ENSSSCG00000000116;ENSSSCG00000003460;ENSSSCG00000018015;ENSSSCG00000017427	K08530+K02266+K00432+K05863+K10132+K07202+K03014+K04399+K10408+K04647
Glycosphingolipid biosynthesis - ganglio series	1	23	0.0434783	0.599738	1	ko00604	ENSSSCG00000016213	K12309
Pancreatic secretion	7	189	0.037037	0.60897	1	ko04972	ENSSSCG00000006141;ENSSSCG00000006391;ENSSSCG00000012141;ENSSSCG00000027344;ENSSSCG00000020953;ENSSSCG00000013622;ENSSSCG00000000778	K01672+K01539+K05853+K07884+K02677
Cholinergic synapse	6	163	0.0368098	0.614946	1	ko04725	ENSSSCG00000002383;ENSSSCG00000015407;ENSSSCG00000004281;ENSSSCG00000024861;ENSSSCG00000000778;ENSSSCG00000004178	K04379+K04630+K04930+K02677+K14636
Cocaine addiction	3	83	0.0361446	0.633501	1	ko05030	ENSSSCG00000017498;ENSSSCG00000015407;ENSSSCG00000024861	K15494+K04630
Pathways in cancer	21	571	0.0367776	0.641394	1	ko05200	ENSSSCG00000006556;ENSSSCG00000002383;ENSSSCG00000014920;ENSSSCG00000002866;ENSSSCG00000011579;ENSSSCG00000016111;ENSSSCG00000006328;ENSSSCG00000010199;ENSSSCG00000004428;ENSSSCG00000026624;ENSSSCG00000025584;ENSSSCG00000016878;ENSSSCG00000015036;ENSSSCG00000008842;ENSSSCG00000026635;ENSSSCG00000000724;ENSSSCG00000000778;ENSSSCG00000000759;ENSSSCG00000023329;ENSSSCG00000003460;ENSSSCG00000026964	K09290+K04379+K02354+K09055+K08530+K02432+K08526+K05126+K06241+K06240+K04358+K02353+K05091+K07299+K02677+K00444+K02085+K04399+K06228
Salivary secretion	6	168	0.0357143	0.644098	1	ko04970	ENSSSCG00000006391;ENSSSCG00000010429;ENSSSCG00000010647;ENSSSCG00000020953;ENSSSCG00000000778;ENSSSCG00000006455	K01539+K07376+K04141+K02677+K13912
NF-kappa B signaling pathway	8	223	0.0358744	0.645158	1	ko04064	ENSSSCG00000022689;ENSSSCG00000006862;ENSSSCG00000011453;ENSSSCG00000008959;ENSSSCG00000004154;ENSSSCG00000015175;ENSSSCG00000000778;ENSSSCG00000017614	K04402+K06527+K10798+K05505+K11859+K02677+K10652
VEGF signaling pathway	5	141	0.035461	0.648021	1	ko04370	ENSSSCG00000004856;ENSSSCG00000029557;ENSSSCG00000017178;ENSSSCG00000000778;ENSSSCG00000003460	K04446+K04718+K02677+K04399
Terpenoid backbone biosynthesis	1	27	0.037037	0.658705	1	ko00900	ENSSSCG00000004049	K00626
Hematopoietic cell lineage	5	144	0.0347222	0.666228	1	ko04640	ENSSSCG00000011848;ENSSSCG00000001849;ENSSSCG00000008842;ENSSSCG00000001472;ENSSSCG00000030191	K06503+K11140+K05091+K06752+K05453
Viral myocarditis	7	201	0.0348259	0.672699	1	ko05416	ENSSSCG00000002029;ENSSSCG00000018005;ENSSSCG00000007288;ENSSSCG00000030999;ENSSSCG00000001472;ENSSSCG00000003460;ENSSSCG00000008576	K10352+K06752+K04399+K10366
Glycosaminoglycan biosynthesis - heparan sulfate	1	29	0.0344828	0.684851	1	ko00534	ENSSSCG00000004433	K08104
Glycosaminoglycan biosynthesis - chondroitin sulfate	1	29	0.0344828	0.684851	1	ko00532	ENSSSCG00000023662	K01020
Non-small cell lung cancer	3	90	0.0333333	0.687314	1	ko05223	ENSSSCG00000006328;ENSSSCG00000000778;ENSSSCG00000003460	K08526+K02677+K04399
Carbohydrate digestion and absorption	3	91	0.032967	0.694497	1	ko04973	ENSSSCG00000006391;ENSSSCG00000020953;ENSSSCG00000000778	K01539+K02677
Protein export	1	30	0.0333333	0.697164	1	ko03060	ENSSSCG00000021347	K10956
Glycosphingolipid biosynthesis - lacto and neolacto series	1	30	0.0333333	0.697164	1	ko00601	ENSSSCG00000011903	K07969
Gap junction	5	152	0.0328947	0.711704	1	ko04540	ENSSSCG00000010429;ENSSSCG00000015407;ENSSSCG00000010647;ENSSSCG00000024861;ENSSSCG00000000778	K07376+K04630+K04141+K02677
Colorectal cancer	3	96	0.03125	0.728547	1	ko05210	ENSSSCG00000002383;ENSSSCG00000023329;ENSSSCG00000003460	K04379+K02085+K04399
MAPK signaling pathway	16	465	0.0344086	0.732138	1	ko04010	ENSSSCG00000016578;ENSSSCG00000016991;ENSSSCG00000002383;ENSSSCG00000011129;ENSSSCG00000022689;ENSSSCG00000027443;ENSSSCG00000004856;ENSSSCG00000029557;ENSSSCG00000011451;ENSSSCG00000016878;ENSSSCG00000020705;ENSSSCG00000000724;ENSSSCG00000000778;ENSSSCG00000011450;ENSSSCG00000003160;ENSSSCG00000013839	K04437+K04459+K04379+K05316+K04402+K07831+K04446+K04358+K04415+K02677+K12457+K04352
Long-term depression	4	127	0.0314961	0.734969	1	ko04730	ENSSSCG00000010429;ENSSSCG00000015407;ENSSSCG00000024861;ENSSSCG00000000778	K07376+K04630+K02677
Prion diseases	3	97	0.0309278	0.734988	1	ko05020	ENSSSCG00000016381;ENSSSCG00000016856;ENSSSCG00000016859	K02599+K04000+K03996
Ether lipid metabolism	2	68	0.0294118	0.749273	1	ko00565	ENSSSCG00000000864;ENSSSCG00000006001	K00994+K01122
Amoebiasis	7	218	0.0321101	0.75114	1	ko05146	ENSSSCG00000010144;ENSSSCG00000004428;ENSSSCG00000025584;ENSSSCG00000008959;ENSSSCG00000013400;ENSSSCG00000000778;ENSSSCG00000016856	K05699+K06241+K06240+K05505+K02677+K04000
Amino sugar and nucleotide sugar metabolism	2	69	0.0289855	0.756477	1	ko00520	ENSSSCG00000012792;ENSSSCG00000005977	K01787+K01183
Pyrimidine metabolism	4	132	0.030303	0.761934	1	ko00240	ENSSSCG00000010594;ENSSSCG00000000853;ENSSSCG00000000116;ENSSSCG00000002746	K01081+K03014+K00254
Cell cycle	6	193	0.0310881	0.768582	1	ko04110	ENSSSCG00000022689;ENSSSCG00000026809;ENSSSCG00000014063;ENSSSCG00000010042;ENSSSCG00000029264;ENSSSCG00000027251	K04402+K09392+K03351+K10500+K06633+K02214
ECM-receptor interaction	7	224	0.03125	0.775378	1	ko04512	ENSSSCG00000004012;ENSSSCG00000015886;ENSSSCG00000004428;ENSSSCG00000025584;ENSSSCG00000008601;ENSSSCG00000015887;ENSSSCG00000029449	K04659+K06589+K06241+K06240+K06257+K06251
B cell receptor signaling pathway	5	166	0.0301205	0.780385	1	ko04662	ENSSSCG00000002383;ENSSSCG00000004856;ENSSSCG00000029557;ENSSSCG00000001703;ENSSSCG00000000778	K04379+K04446+K05872+K02677
Toxoplasmosis	6	196	0.0306122	0.781073	1	ko05145	ENSSSCG00000015407;ENSSSCG00000004428;ENSSSCG00000025584;ENSSSCG00000024861;ENSSSCG00000001472;ENSSSCG00000003460	K04630+K06241+K06240+K06752+K04399
Epithelial cell signaling in Helicobacter pylori infection	3	105	0.0285714	0.782236	1	ko05120	ENSSSCG00000014362;ENSSSCG00000016516;ENSSSCG00000008959	K08523+K02154+K05505
Legionellosis	3	106	0.0283019	0.787624	1	ko05134	ENSSSCG00000008959;ENSSSCG00000005983;ENSSSCG00000003460	K05505+K13525+K04399
RNA polymerase	1	41	0.0243902	0.804681	1	ko03020	ENSSSCG00000000116	K03014
Axon guidance	10	321	0.0311526	0.807984	1	ko04360	ENSSSCG00000004856;ENSSSCG00000015407;ENSSSCG00000029557;ENSSSCG00000000810;ENSSSCG00000000455;ENSSSCG00000024861;ENSSSCG00000022427;ENSSSCG00000029977;ENSSSCG00000022091;ENSSSCG00000013839	K04446+K04630+K07523+K06839+K07524+K06838+K06850+K04352
RIG-I-like receptor signaling pathway	3	111	0.027027	0.812928	1	ko04622	ENSSSCG00000003729;ENSSSCG00000028631;ENSSSCG00000017614	K12170+K09578+K10652
Apoptosis	4	143	0.027972	0.813696	1	ko04210	ENSSSCG00000011557;ENSSSCG00000024644;ENSSSCG00000010096;ENSSSCG00000003460	K02311+K02310+K04727+K04399
Parkinson's disease	5	176	0.0284091	0.821211	1	ko05012	ENSSSCG00000009909;ENSSSCG00000021391;ENSSSCG00000012623;ENSSSCG00000021159;ENSSSCG00000003460	K02266+K04528+K05863+K04399
SNARE interactions in vesicular transport	1	44	0.0227273	0.826708	1	ko04130	ENSSSCG00000015539	K08498
Galactose metabolism	1	45	0.0222222	0.833485	1	ko00052	ENSSSCG00000016213	K12309
MAPK signaling pathway - fly	1	45	0.0222222	0.833485	1	ko04013	ENSSSCG00000009874	K12380
N-Glycan biosynthesis	2	82	0.0243902	0.834924	1	ko00510	ENSSSCG00000017492;ENSSSCG00000021820	K12667+K03846
Adherens junction	5	181	0.0276243	0.83921	1	ko04520	ENSSSCG00000010144;ENSSSCG00000015281;ENSSSCG00000003757;ENSSSCG00000013400;ENSSSCG00000016123	K05699+K06082+K06085+K04237
T cell receptor signaling pathway	7	244	0.0286885	0.843547	1	ko04660	ENSSSCG00000002383;ENSSSCG00000006308;ENSSSCG00000004856;ENSSSCG00000029557;ENSSSCG00000006309;ENSSSCG00000001703;ENSSSCG00000020705	K04379+K06453+K04446+K05872+K04415
Alzheimer's disease	8	276	0.0289855	0.848364	1	ko05010	ENSSSCG00000003088;ENSSSCG00000023150;ENSSSCG00000009909;ENSSSCG00000027344;ENSSSCG00000021391;ENSSSCG00000021159;ENSSSCG00000021357;ENSSSCG00000003460	K04524+K04550+K02266+K05853+K04528+K04399
Small cell lung cancer	4	152	0.0263158	0.84886	1	ko05222	ENSSSCG00000006328;ENSSSCG00000004428;ENSSSCG00000025584;ENSSSCG00000003460	K08526+K06241+K06240+K04399
Focal adhesion	14	457	0.0306346	0.85687	1	ko04510	ENSSSCG00000009830;ENSSSCG00000016578;ENSSSCG00000010144;ENSSSCG00000004012;ENSSSCG00000015886;ENSSSCG00000004428;ENSSSCG00000006988;ENSSSCG00000025584;ENSSSCG00000013400;ENSSSCG00000000778;ENSSSCG00000015887;ENSSSCG00000005844;ENSSSCG00000007495;ENSSSCG00000029449	K10351+K04437+K05699+K04659+K06589+K06241+K05096+K06240+K02677+K06270+K05726+K06251
Systemic lupus erythematosus	6	218	0.0275229	0.857503	1	ko05322	ENSSSCG00000010144;ENSSSCG00000013400;ENSSSCG00000001472;ENSSSCG00000014780;ENSSSCG00000016856;ENSSSCG00000016859	K05699+K06752+K10651+K04000+K03996
Transcriptional misregulation in cancer	12	399	0.0300752	0.857963	1	ko05202	ENSSSCG00000016991;ENSSSCG00000002866;ENSSSCG00000011579;ENSSSCG00000011810;ENSSSCG00000005385;ENSSSCG00000010026;ENSSSCG00000006328;ENSSSCG00000006988;ENSSSCG00000016698;ENSSSCG00000015211;ENSSSCG00000010042;ENSSSCG00000025171	K04459+K09055+K08530+K15618+K08559+K01343+K08526+K05096+K09295+K15613+K10500+K11313
Retrograde endocannabinoid signaling	4	155	0.0258065	0.859264	1	ko04723	ENSSSCG00000015407;ENSSSCG00000011470;ENSSSCG00000024861;ENSSSCG00000000778	K04630+K13700+K02677
Osteoclast differentiation	6	222	0.027027	0.868731	1	ko04380	ENSSSCG00000002383;ENSSSCG00000011579;ENSSSCG00000004856;ENSSSCG00000029557;ENSSSCG00000008034;ENSSSCG00000030191	K04379+K08530+K04446+K08011+K05453
Taste transduction	1	51	0.0196078	0.868936	1	ko04742	ENSSSCG00000023924	K13755
Phosphatidylinositol signaling system	5	191	0.026178	0.870749	1	ko04070	ENSSSCG00000000591;ENSSSCG00000029969;ENSSSCG00000030707;ENSSSCG00000000778;ENSSSCG00000009431	K00923+K00901+K01106+K02677
ErbB signaling pathway	4	159	0.0251572	0.872181	1	ko04012	ENSSSCG00000014362;ENSSSCG00000020835;ENSSSCG00000000778;ENSSSCG00000008963	K08523+K07205+K02677+K09782
Endometrial cancer	2	91	0.021978	0.875037	1	ko05213	ENSSSCG00000023329;ENSSSCG00000003460	K02085+K04399
NOD-like receptor signaling pathway	3	129	0.0232558	0.883844	1	ko04621	ENSSSCG00000008959;ENSSSCG00000004154;ENSSSCG00000028726	K05505+K11859+K12796
mTOR signaling pathway	2	95	0.0210526	0.889808	1	ko04150	ENSSSCG00000020835;ENSSSCG00000017290	K07205+K08271
Endocytosis	10	355	0.028169	0.890434	1	ko04144	ENSSSCG00000011848;ENSSSCG00000010199;ENSSSCG00000010647;ENSSSCG00000006988;ENSSSCG00000004897;ENSSSCG00000008842;ENSSSCG00000005177;ENSSSCG00000016123;ENSSSCG00000003807;ENSSSCG00000008768	K06503+K05126+K04141+K05096+K12185+K05091+K11247+K04237+K09526+K12490
Ubiquitin mediated proteolysis	6	231	0.025974	0.891322	1	ko04120	ENSSSCG00000004875;ENSSSCG00000014063;ENSSSCG00000024306;ENSSSCG00000017105;ENSSSCG00000012110;ENSSSCG00000016437	K10595+K03351+K06689+K10582+K08285+K10260
Porphyrin and chlorophyll metabolism	1	56	0.0178571	0.892647	1	ko00860	ENSSSCG00000016308	K00699
Dopaminergic synapse	6	232	0.0258621	0.893616	1	ko04728	ENSSSCG00000002383;ENSSSCG00000017498;ENSSSCG00000015407;ENSSSCG00000024861;ENSSSCG00000011649;ENSSSCG00000000778	K04379+K15494+K04630+K11583+K02677
Chemokine signaling pathway	8	296	0.027027	0.895433	1	ko04062	ENSSSCG00000015407;ENSSSCG00000008959;ENSSSCG00000024861;ENSSSCG00000008034;ENSSSCG00000003578;ENSSSCG00000000778;ENSSSCG00000016123;ENSSSCG00000007495	K04630+K05505+K08011+K08891+K02677+K04237+K05726
Fructose and mannose metabolism	1	58	0.0172414	0.900885	1	ko00051	ENSSSCG00000017759	K01623
Complement and coagulation cascades	4	170	0.0235294	0.902554	1	ko04610	ENSSSCG00000006289;ENSSSCG00000010026;ENSSSCG00000016856;ENSSSCG00000016859	K03902+K01343+K04000+K03996
Amyotrophic lateral sclerosis (ALS)	2	99	0.020202	0.902946	1	ko05014	ENSSSCG00000002279;ENSSSCG00000003460	K00432+K04399
Fc gamma R-mediated phagocytosis	5	206	0.0242718	0.908164	1	ko04666	ENSSSCG00000008034;ENSSSCG00000017178;ENSSSCG00000000778;ENSSSCG00000008456;ENSSSCG00000009629	K08011+K04718+K02677+K12559+K12562
Pertussis	3	138	0.0217391	0.909404	1	ko05133	ENSSSCG00000002383;ENSSSCG00000015407;ENSSSCG00000024861	K04379+K04630
Chagas disease (American trypanosomiasis)	5	209	0.0239234	0.914395	1	ko05142	ENSSSCG00000002383;ENSSSCG00000006308;ENSSSCG00000015407;ENSSSCG00000006309;ENSSSCG00000024861	K04379+K06453+K04630
mRNA surveillance pathway	3	143	0.020979	0.921292	1	ko03015	ENSSSCG00000006063;ENSSSCG00000011649;ENSSSCG00000012486	K13126+K11583+K14407
Cytokine-cytokine receptor interaction	9	343	0.0262391	0.922606	1	ko04060	ENSSSCG00000027130;ENSSSCG00000006988;ENSSSCG00000008959;ENSSSCG00000001478;ENSSSCG00000008842;ENSSSCG00000016588;ENSSSCG00000009283;ENSSSCG00000030191;ENSSSCG00000000442	K05149+K05096+K05505+K04663+K05091+K05424+K05155+K05453+K04667
Inositol phosphate metabolism	2	107	0.0186916	0.924949	1	ko00562	ENSSSCG00000000591;ENSSSCG00000030707	K00923+K01106
Amphetamine addiction	3	147	0.0204082	0.929758	1	ko05031	ENSSSCG00000002383;ENSSSCG00000017498;ENSSSCG00000000778	K04379+K15494+K02677
Dorso-ventral axis formation	1	67	0.0149254	0.93081	1	ko04320	ENSSSCG00000016381	K02599
Melanoma	2	111	0.018018	0.934099	1	ko05218	ENSSSCG00000016878;ENSSSCG00000000724	K04358
Nucleotide excision repair	1	70	0.0142857	0.938624	1	ko03420	ENSSSCG00000014347	K10847
Natural killer cell mediated cytotoxicity	5	223	0.0224215	0.938807	1	ko04650	ENSSSCG00000006308;ENSSSCG00000004856;ENSSSCG00000029557;ENSSSCG00000006309;ENSSSCG00000000778	K06453+K04446+K02677
Fanconi anemia pathway	1	74	0.0135135	0.94769	1	ko03460	ENSSSCG00000026362	K06054
Phototransduction - fly	1	77	0.012987	0.953601	1	ko04745	ENSSSCG00000000778	K02677
Bladder cancer	1	77	0.012987	0.953601	1	ko05219	ENSSSCG00000004012	K04659
Serotonergic synapse	4	202	0.019802	0.957815	1	ko04726	ENSSSCG00000016991;ENSSSCG00000015407;ENSSSCG00000024861;ENSSSCG00000000778	K04459+K04630+K02677
Oxidative phosphorylation	3	169	0.0177515	0.9631	1	ko00190	ENSSSCG00000010258;ENSSSCG00000009909;ENSSSCG00000016516	K03885+K02266+K02154
Neurotrophin signaling pathway	6	280	0.0214286	0.96447	1	ko04722	ENSSSCG00000026007;ENSSSCG00000001703;ENSSSCG00000003160;ENSSSCG00000013494;ENSSSCG00000002708;ENSSSCG00000012528	K12388+K05872+K12457+K08888+K12460+K12465
RNA degradation	2	130	0.0153846	0.964875	1	ko03018	ENSSSCG00000028322;ENSSSCG00000006063	K14443+K13126
Aminoacyl-tRNA biosynthesis	1	89	0.011236	0.971284	1	ko00970	ENSSSCG00000022751	K01870
Asthma	1	90	0.0111111	0.97241	1	ko05310	ENSSSCG00000001472	K06752
Glutamatergic synapse	4	218	0.0183486	0.97287	1	ko04724	ENSSSCG00000015407;ENSSSCG00000000808;ENSSSCG00000024861;ENSSSCG00000000778	K04630+K14207+K02677
Autoimmune thyroid disease	2	139	0.0143885	0.97408	1	ko05320	ENSSSCG00000001472;ENSSSCG00000022593	K06752+K04249
Antigen processing and presentation	2	144	0.0138889	0.978137	1	ko04612	ENSSSCG00000010948;ENSSSCG00000001472	K01365+K06752
Type II diabetes mellitus	1	96	0.0104167	0.978298	1	ko04930	ENSSSCG00000008737	K07296
Allograft rejection	1	98	0.0102041	0.979968	1	ko05330	ENSSSCG00000001472	K06752
Graft-versus-host disease	1	101	0.00990099	0.982234	1	ko05332	ENSSSCG00000001472	K06752
Cytosolic DNA-sensing pathway	1	103	0.00970874	0.983601	1	ko04623	ENSSSCG00000000116	K03014
Herpes simplex infection	5	275	0.0181818	0.98404	1	ko05168	ENSSSCG00000002383;ENSSSCG00000001472;ENSSSCG00000016263;ENSSSCG00000010452;ENSSSCG00000006310	K04379+K06752+K15413+K14217+K09364
Type I diabetes mellitus	1	105	0.00952381	0.984863	1	ko04940	ENSSSCG00000001472	K06752
Long-term potentiation	2	155	0.0129032	0.985016	1	ko04720	ENSSSCG00000000778;ENSSSCG00000005844	K02677+K06270
Intestinal immune network for IgA production	1	107	0.00934579	0.986028	1	ko04672	ENSSSCG00000001472	K06752
GnRH signaling pathway	3	201	0.0149254	0.986171	1	ko04912	ENSSSCG00000014362;ENSSSCG00000000778;ENSSSCG00000003151	K08523+K02677+K08521
Toll-like receptor signaling pathway	2	165	0.0121212	0.989409	1	ko04620	ENSSSCG00000002383;ENSSSCG00000020705	K04379+K04415
Renal cell carcinoma	1	114	0.00877193	0.989444	1	ko05211	ENSSSCG00000026635	K07299
Bacterial invasion of epithelial cells	2	166	0.0120482	0.989772	1	ko05100	ENSSSCG00000024205;ENSSSCG00000007495	K13744+K05726
Hepatitis C	3	212	0.0141509	0.990231	1	ko05160	ENSSSCG00000010123;ENSSSCG00000009759;ENSSSCG00000010452	K06087+K13885+K14217
Pathogenic Escherichia coli infection	2	169	0.0118343	0.990789	1	ko05130	ENSSSCG00000010123;ENSSSCG00000000778	K06087+K02677
RNA transport	4	258	0.0155039	0.991469	1	ko03013	ENSSSCG00000006063;ENSSSCG00000026054;ENSSSCG00000020835;ENSSSCG00000009951	K13126+K14310+K07205+K13136
Pancreatic cancer	1	120	0.00833333	0.9917	1	ko05212	ENSSSCG00000003460	K04399
Epstein-Barr virus infection	5	305	0.0163934	0.993058	1	ko05169	ENSSSCG00000001703;ENSSSCG00000004154;ENSSSCG00000003578;ENSSSCG00000001472;ENSSSCG00000000116	K05872+K11859+K08891+K06752+K03014
Shigellosis	1	126	0.00793651	0.993474	1	ko05131	ENSSSCG00000024306	K06689
Cell adhesion molecules (CAMs)	4	267	0.0149813	0.993483	1	ko04514	ENSSSCG00000006862;ENSSSCG00000010123;ENSSSCG00000008601;ENSSSCG00000001472	K06527+K06087+K06257+K06752
Glioma	1	135	0.00740741	0.995451	1	ko05214	ENSSSCG00000000778	K02677
Alcoholism	3	249	0.0120482	0.997058	1	ko05034	ENSSSCG00000017498;ENSSSCG00000015407;ENSSSCG00000024861	K15494+K04630
Fc epsilon RI signaling pathway	1	148	0.00675676	0.9973	1	ko04664	ENSSSCG00000000778	K02677
Oocyte meiosis	2	207	0.00966184	0.997607	1	ko04114	ENSSSCG00000014063;ENSSSCG00000029264	K03351+K06633
Influenza A	5	347	0.0144092	0.997952	1	ko05164	ENSSSCG00000012623;ENSSSCG00000000778;ENSSSCG00000001472;ENSSSCG00000017614;ENSSSCG00000003460	K05863+K02677+K06752+K10652+K04399
Prostate cancer	1	157	0.00636943	0.998119	1	ko05215	ENSSSCG00000003460	K04399
Staphylococcus aureus infection	1	158	0.00632911	0.998193	1	ko05150	ENSSSCG00000001472	K06752
Tuberculosis	4	315	0.0126984	0.998521	1	ko05152	ENSSSCG00000016516;ENSSSCG00000017178;ENSSSCG00000001472;ENSSSCG00000003460	K02154+K04718+K06752+K04399
Spliceosome	2	222	0.00900901	0.998607	1	ko03040	ENSSSCG00000005952;ENSSSCG00000004402	K11092+K12816
Ribosome	1	173	0.00578035	0.999011	1	ko03010	ENSSSCG00000014569	K02900
Measles	2	280	0.00714286	0.999834	1	ko05162	ENSSSCG00000004154;ENSSSCG00000003112	K11859+K10132
Jak-STAT signaling pathway	1	237	0.00421941	0.999925	1	ko04630	ENSSSCG00000016588	K05424
Olfactory transduction	2	1208	0.00165563	1	1	ko04740	ENSSSCG00000010429;ENSSSCG00000023924	K07376+K13755

## Sheet: Top 30 for Bf35-vs-Sol35
Table S13. Detail information of top 30 pathway enrichment of DEGs for Bf35 vs Sol35 from DEGseq
#Pathway	DEGs with pathway annotation (649)	All genes with pathway annotation (16640)	RichFactor	Pvalue	Qvalue	Pathway ID	Genes	KOs
Metabolic pathways	113	1674	0.067503	3.29745e-09	7.6171e-07	ko01100	ENSSSCG00000029944;ENSSSCG00000023044;ENSSSCG00000012926;ENSSSCG00000017759;ENSSSCG00000012925;ENSSSCG00000021408;ENSSSCG00000017492;ENSSSCG00000001435;ENSSSCG00000012847;ENSSSCG00000017383;ENSSSCG00000000576;ENSSSCG00000011250;ENSSSCG00000021418;ENSSSCG00000017694;ENSSSCG00000004454;ENSSSCG00000023807;ENSSSCG00000010340;ENSSSCG00000003402;ENSSSCG00000006324;ENSSSCG00000009666;ENSSSCG00000029606;…	K00665+K01958+K01623+K00615+K12667+K13509+K00616+K00276+K00016+K07513+K01852+K11262+K00029+K01681+K15717+K00033+K00149+K08726+K00157+K01044+K00031+K00994+K11140+K12405+K00939+K00831+K01081+K01555+K02266+K14085+K09828+K01045+K00456+K07511+K00548+K00036+K00923+K14756+K00357+K07411+K01969+K01441+K01648+K01896+K01136+K01587+K00710+K00700+K02154+K01594+K03858+K07249+K00227+K00613+K11152+K00058+K03846+…
Dilated cardiomyopathy	23	211	0.109005	8.71531e-06	0.00100662	ko05414	ENSSSCG00000002029;ENSSSCG00000018005;ENSSSCG00000009830;ENSSSCG00000011441;ENSSSCG00000014324;ENSSSCG00000011325;ENSSSCG00000006556;ENSSSCG00000030134;ENSSSCG00000021650;ENSSSCG00000004248;ENSSSCG00000007288;ENSSSCG00000030681;ENSSSCG00000004803;ENSSSCG00000027344;ENSSSCG00000030999;ENSSSCG00000027519;ENSSSCG00000015886;ENSSSCG00000010647;ENSSSCG00000024505;ENSSSCG00000029567;ENSSSCG00000015887;…	K10352+K10351+K05865+K12567+K12749+K09290+K05852+K12568+K12314+K05853+K06589+K04141+K12044+K05849+K10366+K12045
Retinol metabolism	14	96	0.145833	2.03965e-05	0.00157053	ko00830	ENSSSCG00000008237;ENSSSCG00000006245;ENSSSCG00000000362;ENSSSCG00000002993;ENSSSCG00000022808;ENSSSCG00000028996;ENSSSCG00000002296;ENSSSCG00000025578;ENSSSCG00000001100;ENSSSCG00000028298;ENSSSCG00000008311;ENSSSCG00000016308;ENSSSCG00000030522;ENSSSCG00000000414	K09516+K15734+K00061+K07411+K07249+K11152+K11147+K07412+K12664+K00699+K13951+K11154
Hypertrophic cardiomyopathy (HCM)	21	205	0.102439	5.36155e-05	0.00283963	ko05410	ENSSSCG00000002029;ENSSSCG00000018005;ENSSSCG00000009830;ENSSSCG00000011441;ENSSSCG00000014324;ENSSSCG00000011325;ENSSSCG00000006556;ENSSSCG00000030134;ENSSSCG00000021650;ENSSSCG00000007288;ENSSSCG00000030681;ENSSSCG00000004803;ENSSSCG00000027344;ENSSSCG00000030999;ENSSSCG00000027519;ENSSSCG00000015886;ENSSSCG00000024505;ENSSSCG00000029567;ENSSSCG00000015887;ENSSSCG00000008576;ENSSSCG00000023031	K10352+K10351+K05865+K12567+K12749+K09290+K12568+K12314+K05853+K06589+K12044+K05849+K10366+K12045
Cardiac muscle contraction	16	133	0.120301	6.14638e-05	0.00283963	ko04260	ENSSSCG00000002029;ENSSSCG00000018005;ENSSSCG00000009830;ENSSSCG00000011441;ENSSSCG00000011325;ENSSSCG00000006556;ENSSSCG00000006391;ENSSSCG00000007288;ENSSSCG00000009909;ENSSSCG00000004803;ENSSSCG00000027344;ENSSSCG00000030999;ENSSSCG00000020953;ENSSSCG00000024505;ENSSSCG00000029567;ENSSSCG00000023031	K10352+K10351+K05865+K12749+K09290+K01539+K02266+K12314+K05853+K12044+K05849+K12045
Steroid biosynthesis	7	29	0.241379	9.79516e-05	0.00377114	ko00100	ENSSSCG00000021418;ENSSSCG00000010450;ENSSSCG00000028960;ENSSSCG00000027525;ENSSSCG00000028517;ENSSSCG00000020738;ENSSSCG00000009393	K01852+K01052+K09828+K00227+K01824
Biosynthesis of unsaturated fatty acids	7	31	0.225806	0.000154199	0.00508858	ko01040	ENSSSCG00000010554;ENSSSCG00000011250;ENSSSCG00000024149;ENSSSCG00000025541;ENSSSCG00000024681;ENSSSCG00000028299;ENSSSCG00000020935	K00507+K07513+K10244+K10203+K10258+K10703
Valine, leucine and isoleucine degradation	11	82	0.134146	0.000329457	0.00951308	ko00280	ENSSSCG00000011250;ENSSSCG00000003402;ENSSSCG00000006324;ENSSSCG00000029606;ENSSSCG00000014247;ENSSSCG00000004216;ENSSSCG00000016971;ENSSSCG00000028299;ENSSSCG00000004049;ENSSSCG00000021154;ENSSSCG00000005361	K07513+K00033+K00149+K00157+K14085+K07511+K01969+K00626+K00128
Pyruvate metabolism	10	74	0.135135	0.000573968	0.0147318	ko00620	ENSSSCG00000012926;ENSSSCG00000012925;ENSSSCG00000000576;ENSSSCG00000017694;ENSSSCG00000004454;ENSSSCG00000006324;ENSSSCG00000013171;ENSSSCG00000014247;ENSSSCG00000004049;ENSSSCG00000005361	K01958+K00016+K11262+K00029+K00149+K14085+K00626+K00128
Peroxisome	14	132	0.106061	0.000644614	0.0148906	ko04146	ENSSSCG00000011250;ENSSSCG00000009666;ENSSSCG00000023264;ENSSSCG00000028431;ENSSSCG00000000072;ENSSSCG00000028299;ENSSSCG00000005665;ENSSSCG00000004134;ENSSSCG00000027052;ENSSSCG00000001100;ENSSSCG00000003853;ENSSSCG00000028144;ENSSSCG00000001913;ENSSSCG00000000588	K07513+K08726+K00031+K12405+K13354+K00477+K13336+K13351+K11147+K08764+K03426
Propanoate metabolism	8	53	0.150943	0.000962827	0.0202194	ko00640	ENSSSCG00000000576;ENSSSCG00000017694;ENSSSCG00000006324;ENSSSCG00000013171;ENSSSCG00000014247;ENSSSCG00000004216;ENSSSCG00000004049;ENSSSCG00000005361	K00016+K11262+K00149+K14085+K07511+K00626+K00128
Fatty acid elongation	6	32	0.1875	0.00130922	0.0247522	ko00062	ENSSSCG00000024149;ENSSSCG00000025541;ENSSSCG00000004216;ENSSSCG00000024681;ENSSSCG00000020935;ENSSSCG00000016933	K10244+K10203+K07511+K10258+K10703+K10250
Glycine, serine and threonine metabolism	8	56	0.142857	0.00139298	0.0247522	ko00260	ENSSSCG00000017383;ENSSSCG00000005287;ENSSSCG00000014247;ENSSSCG00000004672;ENSSSCG00000006717;ENSSSCG00000016829;ENSSSCG00000017384;ENSSSCG00000003789	K00276+K00831+K14085+K00613+K00058+K00827+K01758
Drug metabolism - cytochrome P450	10	85	0.117647	0.0017052	0.0281357	ko00982	ENSSSCG00000029606;ENSSSCG00000002993;ENSSSCG00000022808;ENSSSCG00000006702;ENSSSCG00000023472;ENSSSCG00000015267;ENSSSCG00000015266;ENSSSCG00000028298;ENSSSCG00000016308;ENSSSCG00000030522	K00157+K07411+K00485+K07412+K00699+K13951
Drug metabolism - other enzymes	7	49	0.142857	0.00274538	0.0422788	ko00983	ENSSSCG00000002826;ENSSSCG00000002993;ENSSSCG00000002825;ENSSSCG00000022808;ENSSSCG00000028135;ENSSSCG00000016308;ENSSSCG00000011072	K01044+K07411+K00760+K00699
Fatty acid metabolism	8	68	0.117647	0.00482187	0.0696158	ko00071	ENSSSCG00000011250;ENSSSCG00000006324;ENSSSCG00000014247;ENSSSCG00000004216;ENSSSCG00000028299;ENSSSCG00000004049;ENSSSCG00000030522;ENSSSCG00000005361	K07513+K00149+K14085+K07511+K00626+K13951+K00128
beta-Alanine metabolism	6	44	0.136364	0.0068721	0.0933797	ko00410	ENSSSCG00000017383;ENSSSCG00000006324;ENSSSCG00000014247;ENSSSCG00000004216;ENSSSCG00000017384;ENSSSCG00000005361	K00276+K00149+K14085+K07511+K00128
Vitamin digestion and absorption	8	74	0.108108	0.00802703	0.103014	ko04977	ENSSSCG00000006290;ENSSSCG00000008550;ENSSSCG00000009759;ENSSSCG00000011664;ENSSSCG00000009322;ENSSSCG00000022033;ENSSSCG00000023504;ENSSSCG00000011193	K14610+K14386+K13885+K14622+K14613+K14611+K01435
Tryptophan metabolism	7	62	0.112903	0.0101865	0.123846	ko00380	ENSSSCG00000006324;ENSSSCG00000029606;ENSSSCG00000014247;ENSSSCG00000004216;ENSSSCG00000004049;ENSSSCG00000013282;ENSSSCG00000005361	K00149+K00157+K14085+K07511+K00626+K00816+K00128
Cysteine and methionine metabolism	6	50	0.12	0.0127186	0.1469	ko00270	ENSSSCG00000000576;ENSSSCG00000013171;ENSSSCG00000014219;ENSSSCG00000010143;ENSSSCG00000005135;ENSSSCG00000003789	K00016+K00456+K00548+K00772+K01758
Mineral absorption	9	98	0.0918367	0.0142546	0.156801	ko04978	ENSSSCG00000006391;ENSSSCG00000030300;ENSSSCG00000020953;ENSSSCG00000006589;ENSSSCG00000009322;ENSSSCG00000022033;ENSSSCG00000023684;ENSSSCG00000029567;ENSSSCG00000027157	K01539+K14739+K14734+K14613+K05849+K14685
Basal cell carcinoma	7	71	0.0985915	0.0204514	0.197633	ko05217	ENSSSCG00000014920;ENSSSCG00000016111;ENSSSCG00000026624;ENSSSCG00000015036;ENSSSCG00000000759;ENSSSCG00000023329;ENSSSCG00000026964	K02354+K02432+K02353+K00444+K02085+K06228
Vitamin B6 metabolism	2	6	0.333333	0.0205225	0.197633	ko00750	ENSSSCG00000029606;ENSSSCG00000005287	K00157+K00831
Pentose phosphate pathway	5	41	0.121951	0.0208901	0.197633	ko00030	ENSSSCG00000017759;ENSSSCG00000021408;ENSSSCG00000012847;ENSSSCG00000003402;ENSSSCG00000025108	K01623+K00615+K00616+K00033+K00036
Tyrosine metabolism	6	56	0.107143	0.0213889	0.197633	ko00350	ENSSSCG00000017383;ENSSSCG00000029606;ENSSSCG00000001780;ENSSSCG00000004911;ENSSSCG00000017384;ENSSSCG00000030522	K00276+K00157+K01555+K00680+K13951
Fatty acid biosynthesis	3	16	0.1875	0.0226311	0.200671	ko00061	ENSSSCG00000029944;ENSSSCG00000023044;ENSSSCG00000017694	K00665+K11262
Glycerolipid metabolism	8	90	0.0888889	0.0241342	0.200671	ko00561	ENSSSCG00000001435;ENSSSCG00000006324;ENSSSCG00000014247;ENSSSCG00000029969;ENSSSCG00000027266;ENSSSCG00000025901;ENSSSCG00000005361;ENSSSCG00000009431	K13509+K00149+K14085+K00901+K13534+K13513+K00128
PPAR signaling pathway	11	143	0.0769231	0.0243675	0.200671	ko03320	ENSSSCG00000010554;ENSSSCG00000001844;ENSSSCG00000023435;ENSSSCG00000011250;ENSSSCG00000004454;ENSSSCG00000011579;ENSSSCG00000010992;ENSSSCG00000006328;ENSSSCG00000028299;ENSSSCG00000008737;ENSSSCG00000003853	K00507+K08768+K08762+K07513+K00029+K08530+K08771+K08526+K07296+K08764
Citrate cycle (TCA cycle)	5	43	0.116279	0.0251925	0.200671	ko00020	ENSSSCG00000012926;ENSSSCG00000012925;ENSSSCG00000023807;ENSSSCG00000023264;ENSSSCG00000017421	K01958+K01681+K00031+K01648
Glycolysis / Gluconeogenesis	7	75	0.0933333	0.0267576	0.206034	ko00010	ENSSSCG00000017759;ENSSSCG00000000576;ENSSSCG00000006324;ENSSSCG00000013171;ENSSSCG00000014247;ENSSSCG00000030522;ENSSSCG00000005361	K01623+K00016+K00149+K14085+K13951+K00128

## Sheet: Bf36-vs-Sol36
Table S13. Detail information of pathway enrichment of DEGs for Bf36 vs Sol36 from DEGseq
#Pathway	DEGs with pathway annotation (389)	All genes with pathway annotation (16640)	RichFactor	Pvalue	Qvalue	Pathway ID	Genes	KOs
Biosynthesis of unsaturated fatty acids	7	31	0.225806	5.85506e-06	0.00120614	ko01040	ENSSSCG00000010554;ENSSSCG00000011250;ENSSSCG00000024149;ENSSSCG00000024681;ENSSSCG00000025541;ENSSSCG00000020935;ENSSSCG00000028299	K00507+K07513+K10244+K10258+K10203+K10703
Dilated cardiomyopathy	16	211	0.0758294	3.80848e-05	0.00392273	ko05414	ENSSSCG00000002029;ENSSSCG00000009830;ENSSSCG00000011441;ENSSSCG00000011325;ENSSSCG00000006556;ENSSSCG00000004248;ENSSSCG00000030134;ENSSSCG00000021650;ENSSSCG00000007288;ENSSSCG00000027519;ENSSSCG00000030999;ENSSSCG00000027344;ENSSSCG00000009526;ENSSSCG00000021006;ENSSSCG00000011046;ENSSSCG00000027764	K10352+K10351+K05865+K12749+K09290+K05852+K12567+K05853+K06589+K06856+K06584+K06485
Hypertrophic cardiomyopathy (HCM)	15	205	0.0731707	9.9149e-05	0.00680823	ko05410	ENSSSCG00000002029;ENSSSCG00000009830;ENSSSCG00000011441;ENSSSCG00000011325;ENSSSCG00000006556;ENSSSCG00000030134;ENSSSCG00000021650;ENSSSCG00000007288;ENSSSCG00000027519;ENSSSCG00000030999;ENSSSCG00000027344;ENSSSCG00000009526;ENSSSCG00000011046;ENSSSCG00000027764;ENSSSCG00000026023	K10352+K10351+K05865+K12749+K09290+K12567+K05853+K06589+K06584+K06485+K07200
Vitamin B6 metabolism	3	6	0.5	0.0002406	0.0108239	ko00750	ENSSSCG00000029606;ENSSSCG00000005287;ENSSSCG00000016093	K00157+K00831
ECM-receptor interaction	15	224	0.0669643	0.000262716	0.0108239	ko04512	ENSSSCG00000015326;ENSSSCG00000017581;ENSSSCG00000004012;ENSSSCG00000022000;ENSSSCG00000009526;ENSSSCG00000011046;ENSSSCG00000011186;ENSSSCG00000009216;ENSSSCG00000008601;ENSSSCG00000027764;ENSSSCG00000015426;ENSSSCG00000010256;ENSSSCG00000004632;ENSSSCG00000009748;ENSSSCG00000006857	K06236+K04659+K06589+K06584+K06238+K06250+K06257+K06485+K06249+K06237+K06252
Fatty acid elongation	5	32	0.15625	0.00081444	0.0276425	ko00062	ENSSSCG00000024149;ENSSSCG00000024681;ENSSSCG00000025541;ENSSSCG00000020935;ENSSSCG00000016933	K10244+K10258+K10203+K10703+K10250
Drug metabolism - other enzymes	6	49	0.122449	0.000939308	0.0276425	ko00983	ENSSSCG00000002826;ENSSSCG00000002993;ENSSSCG00000022808;ENSSSCG00000002825;ENSSSCG00000028135;ENSSSCG00000011072	K01044+K07411+K00760
Retinol metabolism	8	96	0.0833333	0.00183678	0.0472972	ko00830	ENSSSCG00000008237;ENSSSCG00000006245;ENSSSCG00000002993;ENSSSCG00000022808;ENSSSCG00000025578;ENSSSCG00000000362;ENSSSCG00000000414;ENSSSCG00000000419	K09516+K15734+K07411+K07249+K00061+K11154
Renin-angiotensin system	4	24	0.166667	0.00215701	0.0493715	ko04614	ENSSSCG00000010184;ENSSSCG00000001849;ENSSSCG00000011723;ENSSSCG00000012138	K09821+K11140+K01389+K09708
Protein digestion and absorption	11	174	0.0632184	0.00266184	0.0548338	ko04974	ENSSSCG00000015326;ENSSSCG00000017581;ENSSSCG00000022000;ENSSSCG00000004484;ENSSSCG00000011723;ENSSSCG00000012138;ENSSSCG00000011186;ENSSSCG00000025423;ENSSSCG00000010256;ENSSSCG00000004632;ENSSSCG00000006857	K06236+K08132+K01389+K09708+K06238+K04916+K06237
Fatty acid biosynthesis	3	16	0.1875	0.00566084	0.102671	ko00061	ENSSSCG00000029944;ENSSSCG00000023044;ENSSSCG00000017694	K00665+K11262
Metabolic pathways	55	1674	0.0328554	0.00598085	0.102671	ko01100	ENSSSCG00000012926;ENSSSCG00000017759;ENSSSCG00000029944;ENSSSCG00000012925;ENSSSCG00000023044;ENSSSCG00000017492;ENSSSCG00000001435;ENSSSCG00000021408;ENSSSCG00000010340;ENSSSCG00000017383;ENSSSCG00000011250;ENSSSCG00000002826;ENSSSCG00000029606;ENSSSCG00000000864;ENSSSCG00000001849;ENSSSCG00000009666;ENSSSCG00000005287;ENSSSCG00000021418;ENSSSCG00000016192;ENSSSCG00000017694;ENSSSCG00000026453;…	K01958+K01623+K00665+K12667+K13509+K00615+K15717+K00276+K07513+K01044+K00157+K00994+K11140+K08726+K00831+K01852+K05857+K11262+K01896+K00939+K07411+K01594+K00058+K07249+K01045+K05858+K03858+K12316+K00923+K01587+K01476+K00760+K13534+K02154+K00030+K03846+K00128+K00461+K07553+K11154+K00070+K00489+K02320+K00511+K00764
PPAR signaling pathway	9	143	0.0629371	0.00649857	0.102977	ko03320	ENSSSCG00000010554;ENSSSCG00000001844;ENSSSCG00000011250;ENSSSCG00000011579;ENSSSCG00000010992;ENSSSCG00000006328;ENSSSCG00000030325;ENSSSCG00000028299;ENSSSCG00000006238	K00507+K08768+K07513+K08530+K08771+K08526+K07296+K00489
Caffeine metabolism	2	7	0.285714	0.0105905	0.155831	ko00232	ENSSSCG00000002993;ENSSSCG00000022808	K07411
Adipocytokine signaling pathway	8	130	0.0615385	0.011396	0.156505	ko04920	ENSSSCG00000006491;ENSSSCG00000000757;ENSSSCG00000017694;ENSSSCG00000006328;ENSSSCG00000030325;ENSSSCG00000016588;ENSSSCG00000026023;ENSSSCG00000026635	K07297+K11262+K08526+K07296+K05424+K07200+K07299
Cardiac muscle contraction	8	133	0.0601504	0.0129514	0.166749	ko04260	ENSSSCG00000002029;ENSSSCG00000009830;ENSSSCG00000011441;ENSSSCG00000011325;ENSSSCG00000006556;ENSSSCG00000007288;ENSSSCG00000030999;ENSSSCG00000027344	K10352+K10351+K05865+K12749+K09290+K05853
Lipoic acid metabolism	2	8	0.25	0.0139038	0.168481	ko00785	ENSSSCG00000026453;ENSSSCG00000007857	K01896
Focal adhesion	18	457	0.0393873	0.0221944	0.254002	ko04510	ENSSSCG00000009830;ENSSSCG00000015326;ENSSSCG00000017581;ENSSSCG00000004012;ENSSSCG00000022000;ENSSSCG00000013400;ENSSSCG00000009526;ENSSSCG00000011046;ENSSSCG00000011186;ENSSSCG00000009216;ENSSSCG00000027764;ENSSSCG00000015426;ENSSSCG00000015770;ENSSSCG00000010256;ENSSSCG00000004632;ENSSSCG00000015403;ENSSSCG00000009748;ENSSSCG00000006857	K10351+K06236+K04659+K05699+K06589+K06584+K06238+K06250+K06485+K06249+K05449+K06237+K05460+K06252
Tyrosine metabolism	4	56	0.0714286	0.0417084	0.443078	ko00350	ENSSSCG00000017383;ENSSSCG00000029606;ENSSSCG00000004911;ENSSSCG00000016093	K00276+K00157+K00680
Valine, leucine and isoleucine degradation	5	82	0.0609756	0.0430173	0.443078	ko00280	ENSSSCG00000011250;ENSSSCG00000029606;ENSSSCG00000028299;ENSSSCG00000016093;ENSSSCG00000005361	K07513+K00157+K00128
African trypanosomiasis	4	58	0.0689655	0.0464874	0.456019	ko05143	ENSSSCG00000000151;ENSSSCG00000021006;ENSSSCG00000007056;ENSSSCG00000015037	K14480+K06856+K05858+K05482
Thyroid cancer	3	36	0.0833333	0.0512899	0.48026	ko05216	ENSSSCG00000006556;ENSSSCG00000011579;ENSSSCG00000006328	K09290+K08530+K08526
Amoebiasis	9	218	0.0412844	0.0708779	0.634819	ko05146	ENSSSCG00000015326;ENSSSCG00000017581;ENSSSCG00000022000;ENSSSCG00000013400;ENSSSCG00000021006;ENSSSCG00000007056;ENSSSCG00000002294;ENSSSCG00000010256;ENSSSCG00000006857	K06236+K05699+K06856+K05858+K01476+K06237
Citrate cycle (TCA cycle)	3	43	0.0697674	0.0788278	0.676605	ko00020	ENSSSCG00000012926;ENSSSCG00000012925;ENSSSCG00000029173	K01958+K00030
Glutathione metabolism	4	74	0.0540541	0.0949648	0.7406	ko00480	ENSSSCG00000002279;ENSSSCG00000001849;ENSSSCG00000029120;ENSSSCG00000005911	K00432+K11140+K01469
Pyruvate metabolism	4	74	0.0540541	0.0949648	0.7406	ko00620	ENSSSCG00000012926;ENSSSCG00000012925;ENSSSCG00000017694;ENSSSCG00000005361	K01958+K11262+K00128
Tight junction	10	271	0.0369004	0.104633	0.7406	ko04530	ENSSSCG00000002029;ENSSSCG00000009830;ENSSSCG00000007288;ENSSSCG00000030999;ENSSSCG00000013400;ENSSSCG00000015407;ENSSSCG00000021094;ENSSSCG00000023085;ENSSSCG00000011747;ENSSSCG00000009500	K10352+K10351+K05699+K04630+K06101+K06114+K06087
Bladder cancer	4	77	0.0519481	0.105966	0.7406	ko05219	ENSSSCG00000004012;ENSSSCG00000022111;ENSSSCG00000021588;ENSSSCG00000015770	K04659+K06625+K08803+K05449
Base excision repair	3	49	0.0612245	0.10651	0.7406	ko03410	ENSSSCG00000015175;ENSSSCG00000023633;ENSSSCG00000028699	K10798+K10568
Cytokine-cytokine receptor interaction	12	343	0.0349854	0.108428	0.7406	ko04060	ENSSSCG00000027130;ENSSSCG00000016588;ENSSSCG00000010966;ENSSSCG00000017723;ENSSSCG00000013909;ENSSSCG00000009283;ENSSSCG00000029668;ENSSSCG00000015770;ENSSSCG00000027762;ENSSSCG00000015403;ENSSSCG00000024024;ENSSSCG00000015037	K05149+K05424+K05512+K14624+K05060+K05155+K05069+K05449+K05148+K05460+K04192+K05482
Nicotinate and nicotinamide metabolism	3	50	0.06	0.11145	0.7406	ko00760	ENSSSCG00000025409;ENSSSCG00000029606;ENSSSCG00000016093	K10524+K00157
Melanoma	5	111	0.045045	0.118823	0.764921	ko05218	ENSSSCG00000022111;ENSSSCG00000009278;ENSSSCG00000016878;ENSSSCG00000000724;ENSSSCG00000015403	K06625+K04358+K05460
Cocaine addiction	4	83	0.0481928	0.129586	0.783253	ko05030	ENSSSCG00000017498;ENSSSCG00000015407;ENSSSCG00000013263;ENSSSCG00000024685	K15494+K04630+K09048+K05198
Drug metabolism - cytochrome P450	4	85	0.0470588	0.137907	0.783253	ko00982	ENSSSCG00000029606;ENSSSCG00000002993;ENSSSCG00000022808;ENSSSCG00000016093	K00157+K07411
Glycine, serine and threonine metabolism	3	56	0.0535714	0.1428	0.783253	ko00260	ENSSSCG00000017383;ENSSSCG00000005287;ENSSSCG00000006717	K00276+K00831+K00058
Bile secretion	6	152	0.0394737	0.146277	0.783253	ko04976	ENSSSCG00000006141;ENSSSCG00000012141;ENSSSCG00000026996;ENSSSCG00000009495;ENSSSCG00000006238;ENSSSCG00000026635	K01672+K05673+K00489+K07299
Circadian rhythm - mammal	2	29	0.0689655	0.146729	0.783253	ko04710	ENSSSCG00000017983;ENSSSCG00000026427	K02633+K08534
Steroid biosynthesis	2	29	0.0689655	0.146729	0.783253	ko00100	ENSSSCG00000021418;ENSSSCG00000028960	K01852
Collecting duct acid secretion	3	57	0.0526316	0.148286	0.783253	ko04966	ENSSSCG00000006141;ENSSSCG00000012141;ENSSSCG00000016516	K01672+K02154
Tryptophan metabolism	3	62	0.0483871	0.176667	0.901003	ko00380	ENSSSCG00000029606;ENSSSCG00000016093;ENSSSCG00000005361	K00157+K00128
Cholinergic synapse	6	163	0.0368098	0.183006	0.901003	ko04725	ENSSSCG00000002383;ENSSSCG00000004281;ENSSSCG00000015407;ENSSSCG00000007056;ENSSSCG00000013263;ENSSSCG00000023338	K04379+K04930+K04630+K05858+K09048+K04808
Regulation of actin cytoskeleton	13	419	0.0310263	0.184453	0.901003	ko04810	ENSSSCG00000002029;ENSSSCG00000009830;ENSSSCG00000007288;ENSSSCG00000030999;ENSSSCG00000013400;ENSSSCG00000009526;ENSSSCG00000011046;ENSSSCG00000009278;ENSSSCG00000024528;ENSSSCG00000027764;ENSSSCG00000011914;ENSSSCG00000016878;ENSSSCG00000000724	K10352+K10351+K05699+K06589+K06584+K04358+K05766+K06485
TGF-beta signaling pathway	5	131	0.0381679	0.192759	0.901003	ko04350	ENSSSCG00000004012;ENSSSCG00000022138;ENSSSCG00000026332;ENSSSCG00000008101;ENSSSCG00000015873	K04659+K04679+K08023+K13568
Rheumatoid arthritis	6	166	0.0361446	0.193609	0.901003	ko05323	ENSSSCG00000002383;ENSSSCG00000021006;ENSSSCG00000017723;ENSSSCG00000010948;ENSSSCG00000016516;ENSSSCG00000015037	K04379+K06856+K14624+K01365+K02154+K05482
Peroxisome	5	132	0.0378788	0.196821	0.901003	ko04146	ENSSSCG00000011250;ENSSSCG00000009666;ENSSSCG00000000072;ENSSSCG00000027052;ENSSSCG00000028299	K07513+K08726+K13354+K13351
Amyotrophic lateral sclerosis (ALS)	4	99	0.040404	0.201467	0.90222	ko05014	ENSSSCG00000002279;ENSSSCG00000024685;ENSSSCG00000010524;ENSSSCG00000022685	K00432+K05198+K04575+K07607
Fatty acid metabolism	3	68	0.0441176	0.212469	0.909183	ko00071	ENSSSCG00000011250;ENSSSCG00000028299;ENSSSCG00000005361	K07513+K00128
Taurine and hypotaurine metabolism	1	11	0.0909091	0.229167	0.909183	ko00430	ENSSSCG00000000259	K01594
Salmonella infection	6	176	0.0340909	0.230516	0.909183	ko05132	ENSSSCG00000002029;ENSSSCG00000002383;ENSSSCG00000007288;ENSSSCG00000030999;ENSSSCG00000011233;ENSSSCG00000015037	K10352+K04379+K10416+K05482
Gastric acid secretion	6	177	0.0338983	0.234325	0.909183	ko04971	ENSSSCG00000006141;ENSSSCG00000012141;ENSSSCG00000015407;ENSSSCG00000007056;ENSSSCG00000025394;ENSSSCG00000025631	K01672+K04630+K05858+K13962
Vasopressin-regulated water reabsorption	3	72	0.0416667	0.237138	0.909183	ko04962	ENSSSCG00000010991;ENSSSCG00000011233;ENSSSCG00000013263	K09876+K10416+K09048
Vascular smooth muscle contraction	8	252	0.031746	0.2382	0.909183	ko04270	ENSSSCG00000002029;ENSSSCG00000028808;ENSSSCG00000007288;ENSSSCG00000010925;ENSSSCG00000010429;ENSSSCG00000030999;ENSSSCG00000007056;ENSSSCG00000023287	K10352+K12751+K12329+K07376+K05858
Hematopoietic cell lineage	5	144	0.0347222	0.247647	0.909183	ko04640	ENSSSCG00000001849;ENSSSCG00000011723;ENSSSCG00000021006;ENSSSCG00000015664;ENSSSCG00000027764	K11140+K01389+K06856+K04006+K06485
alpha-Linolenic acid metabolism	2	41	0.0487805	0.248739	0.909183	ko00592	ENSSSCG00000011250;ENSSSCG00000028299	K07513
Pentose phosphate pathway	2	41	0.0487805	0.248739	0.909183	ko00030	ENSSSCG00000017759;ENSSSCG00000021408	K01623+K00615
Protein processing in endoplasmic reticulum	8	257	0.0311284	0.254383	0.909183	ko04141	ENSSSCG00000030368;ENSSSCG00000015025;ENSSSCG00000017492;ENSSSCG00000003155;ENSSSCG00000013784;ENSSSCG00000001494;ENSSSCG00000024306;ENSSSCG00000021347	K03283+K09542+K12667+K14019+K09507+K09556+K06689+K10956
Malaria	5	146	0.0342466	0.256438	0.909183	ko05144	ENSSSCG00000004012;ENSSSCG00000017723;ENSSSCG00000008601;ENSSSCG00000015403;ENSSSCG00000015037	K04659+K14624+K06257+K05460+K05482
DNA replication	2	42	0.047619	0.257448	0.909183	ko03030	ENSSSCG00000011624;ENSSSCG00000024640	K02540+K02320
Pathways in cancer	16	571	0.028021	0.263417	0.909183	ko05200	ENSSSCG00000002383;ENSSSCG00000006556;ENSSSCG00000002866;ENSSSCG00000011579;ENSSSCG00000006328;ENSSSCG00000022111;ENSSSCG00000021588;ENSSSCG00000009278;ENSSSCG00000027764;ENSSSCG00000015770;ENSSSCG00000010256;ENSSSCG00000026624;ENSSSCG00000016878;ENSSSCG00000000724;ENSSSCG00000015403;ENSSSCG00000026635	K04379+K09290+K09055+K08530+K08526+K06625+K08803+K04358+K06485+K05449+K06237+K02354+K05460+K07299
Circadian rhythm - fly	1	13	0.0769231	0.264811	0.909183	ko04711	ENSSSCG00000017983	K02633
beta-Alanine metabolism	2	44	0.0454545	0.274874	0.920173	ko00410	ENSSSCG00000017383;ENSSSCG00000005361	K00276+K00128
Purine metabolism	8	265	0.0301887	0.280955	0.920173	ko00230	ENSSSCG00000005278;ENSSSCG00000003808;ENSSSCG00000021819;ENSSSCG00000008901;ENSSSCG00000028135;ENSSSCG00000011072;ENSSSCG00000024640;ENSSSCG00000008902	K01514+K00939+K13296+K01587+K00760+K02320+K00764
Pancreatic secretion	6	189	0.031746	0.281412	0.920173	ko04972	ENSSSCG00000006141;ENSSSCG00000027344;ENSSSCG00000012141;ENSSSCG00000007056;ENSSSCG00000023084;ENSSSCG00000011574	K01672+K05853+K05858+K05850
Arachidonic acid metabolism	4	117	0.034188	0.292736	0.926536	ko00590	ENSSSCG00000002279;ENSSSCG00000010340;ENSSSCG00000009666;ENSSSCG00000010404	K00432+K15717+K08726+K00461
Calcium signaling pathway	10	348	0.0287356	0.297796	0.926536	ko04020	ENSSSCG00000011441;ENSSSCG00000000138;ENSSSCG00000004248;ENSSSCG00000016192;ENSSSCG00000027344;ENSSSCG00000021006;ENSSSCG00000007056;ENSSSCG00000023084;ENSSSCG00000011574;ENSSSCG00000003788	K05865+K12042+K05852+K05857+K05853+K06856+K05858+K05850+K04260
Butanoate metabolism	2	47	0.0425532	0.300963	0.926536	ko00650	ENSSSCG00000026453;ENSSSCG00000007857	K01896
Insulin signaling pathway	8	271	0.0295203	0.301349	0.926536	ko04910	ENSSSCG00000029944;ENSSSCG00000003018;ENSSSCG00000023044;ENSSSCG00000017694;ENSSSCG00000021819;ENSSSCG00000000997;ENSSSCG00000000577;ENSSSCG00000026023	K00665+K07188+K11262+K13296+K07189+K00693+K07200
Proximal tubule bicarbonate reclamation	2	48	0.0416667	0.309628	0.931101	ko04964	ENSSSCG00000006141;ENSSSCG00000012141	K01672
Primary immunodeficiency	3	84	0.0357143	0.313328	0.931101	ko05340	ENSSSCG00000010044;ENSSSCG00000008203;ENSSSCG00000021006	K06554+K06856
Endocrine and other factor-regulated calcium reabsorption	3	85	0.0352941	0.319746	0.931101	ko04961	ENSSSCG00000007056;ENSSSCG00000023084;ENSSSCG00000011574	K05858+K05850
Arrhythmogenic right ventricular cardiomyopathy (ARVC)	5	161	0.0310559	0.324316	0.931101	ko05412	ENSSSCG00000027344;ENSSSCG00000013400;ENSSSCG00000009526;ENSSSCG00000011046;ENSSSCG00000027764	K05853+K05699+K06589+K06584+K06485
Transcriptional misregulation in cancer	11	399	0.0275689	0.331448	0.931101	ko05202	ENSSSCG00000016991;ENSSSCG00000017983;ENSSSCG00000002866;ENSSSCG00000011579;ENSSSCG00000009616;ENSSSCG00000006328;ENSSSCG00000021006;ENSSSCG00000016698;ENSSSCG00000022111;ENSSSCG00000015211;ENSSSCG00000029668	K04459+K02633+K09055+K08530+K11449+K08526+K06856+K09295+K06625+K15613+K05069
Nicotine addiction	2	51	0.0392157	0.335477	0.931101	ko05033	ENSSSCG00000024685;ENSSSCG00000023338	K05198+K04808
Taste transduction	2	51	0.0392157	0.335477	0.931101	ko04742	ENSSSCG00000007056;ENSSSCG00000001523	K05858+K04607
Lysine degradation	3	88	0.0340909	0.339001	0.931101	ko00310	ENSSSCG00000021094;ENSSSCG00000005361;ENSSSCG00000030217	K06101+K00128+K11703
Long-term depression	4	127	0.0314961	0.345666	0.931101	ko04730	ENSSSCG00000010429;ENSSSCG00000015407;ENSSSCG00000007056;ENSSSCG00000024685	K07376+K04630+K05858+K05198
Glycerolipid metabolism	3	90	0.0333333	0.351821	0.931101	ko00561	ENSSSCG00000001435;ENSSSCG00000027266;ENSSSCG00000005361	K13509+K13534+K00128
Propanoate metabolism	2	53	0.0377358	0.352553	0.931101	ko00640	ENSSSCG00000017694;ENSSSCG00000005361	K11262+K00128
Glycerophospholipid metabolism	4	132	0.030303	0.372261	0.970705	ko00564	ENSSSCG00000001435;ENSSSCG00000000864;ENSSSCG00000015603;ENSSSCG00000004911	K13509+K00994+K13514+K00680
Fructose and mannose metabolism	2	58	0.0344828	0.394517	1	ko00051	ENSSSCG00000017759;ENSSSCG00000011133	K01623+K01103
Mineral absorption	3	98	0.0306122	0.402689	1	ko04978	ENSSSCG00000023084;ENSSSCG00000011574;ENSSSCG00000006589	K05850+K14734
Wnt signaling pathway	6	220	0.0272727	0.409549	1	ko04310	ENSSSCG00000025822;ENSSSCG00000010529;ENSSSCG00000009004;ENSSSCG00000007056;ENSSSCG00000013248;ENSSSCG00000026624	K02166+K02222+K02176+K05858+K03068+K02354
Neuroactive ligand-receptor interaction	9	344	0.0261628	0.413376	1	ko04080	ENSSSCG00000000033;ENSSSCG00000016588;ENSSSCG00000017909;ENSSSCG00000024428;ENSSSCG00000024685;ENSSSCG00000001523;ENSSSCG00000012446;ENSSSCG00000023338;ENSSSCG00000003788	K05770+K05424+K04817+K04810+K05198+K04607+K04274+K04808+K04260
One carbon pool by folate	1	25	0.04	0.446673	1	ko00670	ENSSSCG00000030626	K00289
Amphetamine addiction	4	147	0.0272109	0.451124	1	ko05031	ENSSSCG00000002383;ENSSSCG00000017498;ENSSSCG00000013263;ENSSSCG00000024685	K04379+K15494+K09048+K05198
Inositol phosphate metabolism	3	107	0.0280374	0.45846	1	ko00562	ENSSSCG00000016192;ENSSSCG00000007056;ENSSSCG00000000591	K05857+K05858+K00923
Dopaminergic synapse	6	232	0.0258621	0.459287	1	ko04728	ENSSSCG00000002383;ENSSSCG00000017498;ENSSSCG00000015407;ENSSSCG00000007056;ENSSSCG00000013263;ENSSSCG00000024685	K04379+K15494+K04630+K05858+K09048+K05198
p53 signaling pathway	4	151	0.0264901	0.471672	1	ko04115	ENSSSCG00000004012;ENSSSCG00000022111;ENSSSCG00000023181;ENSSSCG00000004695	K04659+K06625+K10137+K10140
Ether lipid metabolism	2	68	0.0294118	0.474366	1	ko00565	ENSSSCG00000006001;ENSSSCG00000000864	K01122+K00994
Steroid hormone biosynthesis	2	68	0.0294118	0.474366	1	ko00140	ENSSSCG00000006719;ENSSSCG00000006238	K00070+K00489
Jak-STAT signaling pathway	6	237	0.0253165	0.479731	1	ko04630	ENSSSCG00000001573;ENSSSCG00000016588;ENSSSCG00000011414;ENSSSCG00000013909;ENSSSCG00000029668;ENSSSCG00000012594	K04702+K05424+K04701+K05060+K05069+K05077
Nucleotide excision repair	2	70	0.0285714	0.489567	1	ko03420	ENSSSCG00000014347;ENSSSCG00000004695	K10847+K10140
Retrograde endocannabinoid signaling	4	155	0.0258065	0.491928	1	ko04723	ENSSSCG00000015407;ENSSSCG00000007056;ENSSSCG00000024685;ENSSSCG00000027288	K04630+K05858+K05198+K13806
Melanogenesis	4	155	0.0258065	0.491928	1	ko04916	ENSSSCG00000015407;ENSSSCG00000007056;ENSSSCG00000013263;ENSSSCG00000026624	K04630+K05858+K09048+K02354
Renal cell carcinoma	3	114	0.0263158	0.500265	1	ko05211	ENSSSCG00000015770;ENSSSCG00000015403;ENSSSCG00000026635	K05449+K05460+K07299
Viral myocarditis	5	201	0.0248756	0.507478	1	ko05416	ENSSSCG00000002029;ENSSSCG00000007288;ENSSSCG00000030999;ENSSSCG00000021006;ENSSSCG00000015664	K10352+K06856+K04006
Protein export	1	30	0.0333333	0.508492	1	ko03060	ENSSSCG00000021347	K10956
Leukocyte transendothelial migration	6	245	0.0244898	0.511938	1	ko04670	ENSSSCG00000009830;ENSSSCG00000013400;ENSSSCG00000015407;ENSSSCG00000011747;ENSSSCG00000017837;ENSSSCG00000009500	K10351+K05699+K04630+K06087+K08013
Glycosylphosphatidylinositol(GPI)-anchor biosynthesis	1	31	0.0322581	0.520003	1	ko00563	ENSSSCG00000022069	K03858
Glycolysis / Gluconeogenesis	2	75	0.0266667	0.526339	1	ko00010	ENSSSCG00000017759;ENSSSCG00000005361	K01623+K00128
Phototransduction - fly	2	77	0.025974	0.54054	1	ko04745	ENSSSCG00000007056;ENSSSCG00000027288	K05858+K13806
Primary bile acid biosynthesis	1	33	0.030303	0.542224	1	ko00120	ENSSSCG00000006238	K00489
Phagosome	6	256	0.0234375	0.554939	1	ko04145	ENSSSCG00000004012;ENSSSCG00000011233;ENSSSCG00000021006;ENSSSCG00000021347;ENSSSCG00000010948;ENSSSCG00000016516	K04659+K10416+K06856+K10956+K01365+K02154
Salivary secretion	4	168	0.0238095	0.555326	1	ko04970	ENSSSCG00000010429;ENSSSCG00000007056;ENSSSCG00000023084;ENSSSCG00000011574	K07376+K05858+K05850
Phenylalanine metabolism	1	36	0.0277778	0.573647	1	ko00360	ENSSSCG00000017383	K00276
Ascorbate and aldarate metabolism	1	36	0.0277778	0.573647	1	ko00053	ENSSSCG00000005361	K00128
N-Glycan biosynthesis	2	82	0.0243902	0.574735	1	ko00510	ENSSSCG00000017492;ENSSSCG00000021820	K12667+K03846
HTLV-I infection	10	438	0.0228311	0.575422	1	ko05166	ENSSSCG00000002383;ENSSSCG00000015595;ENSSSCG00000000033;ENSSSCG00000011106;ENSSSCG00000022111;ENSSSCG00000014063;ENSSSCG00000029668;ENSSSCG00000026624;ENSSSCG00000013377;ENSSSCG00000026635	K04379+K09032+K05770+K09052+K06625+K03351+K05069+K02354+K12076+K07299
Glutamatergic synapse	5	218	0.0229358	0.579699	1	ko04724	ENSSSCG00000015407;ENSSSCG00000007317;ENSSSCG00000007056;ENSSSCG00000024685;ENSSSCG00000001523	K04630+K15008+K05858+K05198+K04607
Arginine and proline metabolism	2	83	0.0240964	0.581348	1	ko00330	ENSSSCG00000002294;ENSSSCG00000005361	K01476+K00128
Pentose and glucuronate interconversions	1	37	0.027027	0.583635	1	ko00040	ENSSSCG00000005361	K00128
Starch and sucrose metabolism	2	85	0.0235294	0.594346	1	ko00500	ENSSSCG00000023922;ENSSSCG00000000577	K12316+K00693
Histidine metabolism	1	40	0.025	0.612223	1	ko00340	ENSSSCG00000005361	K00128
Alanine, aspartate and glutamate metabolism	1	41	0.0243902	0.621309	1	ko00250	ENSSSCG00000008902	K00764
Alzheimer's disease	6	276	0.0217391	0.628271	1	ko05010	ENSSSCG00000003088;ENSSSCG00000027344;ENSSSCG00000011723;ENSSSCG00000007056;ENSSSCG00000021391;ENSSSCG00000021159	K04524+K05853+K01389+K05858+K04528
Galactose metabolism	1	45	0.0222222	0.655583	1	ko00052	ENSSSCG00000023922	K12316
MAPK signaling pathway - fly	1	45	0.0222222	0.655583	1	ko04013	ENSSSCG00000009874	K12380
Antigen processing and presentation	3	144	0.0208333	0.658037	1	ko04612	ENSSSCG00000030368;ENSSSCG00000004682;ENSSSCG00000010948	K03283+K08055+K01365
Metabolism of xenobiotics by cytochrome P450	2	96	0.0208333	0.66043	1	ko00980	ENSSSCG00000002993;ENSSSCG00000022808	K07411
Lysosome	4	194	0.0206186	0.668133	1	ko04142	ENSSSCG00000023922;ENSSSCG00000026007;ENSSSCG00000010948;ENSSSCG00000016516	K12316+K12388+K01365+K02154
ABC transporters	2	98	0.0204082	0.671474	1	ko02010	ENSSSCG00000026996;ENSSSCG00000009495	K05673
Vibrio cholerae infection	2	98	0.0204082	0.671474	1	ko05110	ENSSSCG00000021347;ENSSSCG00000016516	K10956+K02154
Toxoplasmosis	4	196	0.0204082	0.675946	1	ko05145	ENSSSCG00000030368;ENSSSCG00000015407;ENSSSCG00000010404;ENSSSCG00000027764	K03283+K04630+K00461+K06485
Progesterone-mediated oocyte maturation	3	150	0.02	0.684909	1	ko04914	ENSSSCG00000015407;ENSSSCG00000021819;ENSSSCG00000014063	K04630+K13296+K03351
Acute myeloid leukemia	2	101	0.019802	0.687493	1	ko05221	ENSSSCG00000002866;ENSSSCG00000001573	K09055+K04702
Leishmaniasis	2	102	0.0196078	0.692689	1	ko05140	ENSSSCG00000002383;ENSSSCG00000021006	K04379+K06856
Small cell lung cancer	3	152	0.0197368	0.69351	1	ko05222	ENSSSCG00000006328;ENSSSCG00000027764;ENSSSCG00000010256	K08526+K06485+K06237
Gap junction	3	152	0.0197368	0.69351	1	ko04540	ENSSSCG00000010429;ENSSSCG00000015407;ENSSSCG00000007056	K07376+K04630+K05858
Cytosolic DNA-sensing pathway	2	103	0.0194175	0.697813	1	ko04623	ENSSSCG00000005203;ENSSSCG00000015037	K12967+K05482
Serotonergic synapse	4	202	0.019802	0.698616	1	ko04726	ENSSSCG00000016991;ENSSSCG00000015407;ENSSSCG00000007056;ENSSSCG00000010404	K04459+K04630+K05858+K00461
Legionellosis	2	106	0.0188679	0.712762	1	ko05134	ENSSSCG00000030368;ENSSSCG00000015037	K03283+K05482
Chagas disease (American trypanosomiasis)	4	209	0.0191388	0.723602	1	ko05142	ENSSSCG00000002383;ENSSSCG00000015407;ENSSSCG00000007056;ENSSSCG00000017723	K04379+K04630+K05858+K14624
Hepatitis C	4	212	0.0188679	0.73383	1	ko05160	ENSSSCG00000022111;ENSSSCG00000011747;ENSSSCG00000010452;ENSSSCG00000009500	K06625+K06087+K14217
Proteasome	1	57	0.0175439	0.740924	1	ko03050	ENSSSCG00000025875	K06700
B cell receptor signaling pathway	3	166	0.0180723	0.748789	1	ko04662	ENSSSCG00000002383;ENSSSCG00000021006;ENSSSCG00000015811	K04379+K06856+K12229
Cell adhesion molecules (CAMs)	5	267	0.0187266	0.751486	1	ko04514	ENSSSCG00000011046;ENSSSCG00000011747;ENSSSCG00000008601;ENSSSCG00000027764;ENSSSCG00000009500	K06584+K06087+K06257+K06485
Complement and coagulation cascades	3	170	0.0176471	0.763039	1	ko04610	ENSSSCG00000006289;ENSSSCG00000015664;ENSSSCG00000017557	K03902+K04006+K03909
MAPK signaling pathway	9	465	0.0193548	0.763164	1	ko04010	ENSSSCG00000030368;ENSSSCG00000002383;ENSSSCG00000016991;ENSSSCG00000028326;ENSSSCG00000029507;ENSSSCG00000011451;ENSSSCG00000009278;ENSSSCG00000016878;ENSSSCG00000000724	K03283+K04379+K04459+K04465+K08018+K05316+K04358
Axon guidance	6	321	0.0186916	0.764902	1	ko04360	ENSSSCG00000015407;ENSSSCG00000022427;ENSSSCG00000010481;ENSSSCG00000006025;ENSSSCG00000016652;ENSSSCG00000030363	K04630+K07524+K06850+K06820+K07523+K06839
NF-kappa B signaling pathway	4	223	0.0179372	0.7689	1	ko04064	ENSSSCG00000021006;ENSSSCG00000010966;ENSSSCG00000015175;ENSSSCG00000023633	K06856+K05512+K10798
Synaptic vesicle cycle	2	121	0.0165289	0.778468	1	ko04721	ENSSSCG00000021906;ENSSSCG00000016516	K15290+K02154
Parkinson's disease	3	176	0.0170455	0.78318	1	ko05012	ENSSSCG00000021391;ENSSSCG00000022945;ENSSSCG00000021159	K04528+K05611
Ubiquitin mediated proteolysis	4	231	0.017316	0.792063	1	ko04120	ENSSSCG00000024306;ENSSSCG00000016437;ENSSSCG00000014063;ENSSSCG00000004695	K06689+K10260+K03351+K10140
Amino sugar and nucleotide sugar metabolism	1	69	0.0144928	0.80516	1	ko00520	ENSSSCG00000012792	K01787
NOD-like receptor signaling pathway	2	129	0.0155039	0.80784	1	ko04621	ENSSSCG00000017723;ENSSSCG00000015037	K14624+K05482
Basal cell carcinoma	1	71	0.0140845	0.814201	1	ko05217	ENSSSCG00000026624	K02354
Pyrimidine metabolism	2	132	0.0151515	0.817931	1	ko00240	ENSSSCG00000023595;ENSSSCG00000024640	K00944+K02320
Morphine addiction	2	133	0.0150376	0.821188	1	ko05032	ENSSSCG00000015407;ENSSSCG00000021819	K04630+K13296
Chemokine signaling pathway	5	296	0.0168919	0.82526	1	ko04062	ENSSSCG00000015407;ENSSSCG00000007056;ENSSSCG00000010966;ENSSSCG00000017723;ENSSSCG00000024024	K04630+K05858+K05512+K14624+K04192
Vitamin digestion and absorption	1	74	0.0135135	0.826983	1	ko04977	ENSSSCG00000011664	K14622
Hedgehog signaling pathway	1	74	0.0135135	0.826983	1	ko04340	ENSSSCG00000015135	K06233
Phosphatidylinositol signaling system	3	191	0.0157068	0.827403	1	ko04070	ENSSSCG00000016192;ENSSSCG00000007056;ENSSSCG00000000591	K05857+K05858+K00923
Other types of O-glycan biosynthesis	1	75	0.0133333	0.831046	1	ko00514	ENSSSCG00000030217	K11703
Sphingolipid metabolism	1	75	0.0133333	0.831046	1	ko00600	ENSSSCG00000025005	K07553
Cell cycle	3	193	0.015544	0.832677	1	ko04110	ENSSSCG00000022111;ENSSSCG00000011624;ENSSSCG00000014063	K06625+K02540+K03351
Pertussis	2	138	0.0144928	0.836701	1	ko05133	ENSSSCG00000002383;ENSSSCG00000015407	K04379+K04630
Alcoholism	4	249	0.0160643	0.837384	1	ko05034	ENSSSCG00000017498;ENSSSCG00000015407;ENSSSCG00000013263;ENSSSCG00000005431	K15494+K04630+K09048+K11409
GABAergic synapse	2	140	0.0142857	0.842559	1	ko04727	ENSSSCG00000015407;ENSSSCG00000007437	K04630+K14427
Fat digestion and absorption	1	80	0.0125	0.849976	1	ko04975	ENSSSCG00000001435	K13509
Apoptosis	2	143	0.013986	0.85099	1	ko04210	ENSSSCG00000011557;ENSSSCG00000024644	K02311+K02310
Notch signaling pathway	1	85	0.0117647	0.86679	1	ko04330	ENSSSCG00000009873	K06058
Huntington's disease	4	266	0.0150376	0.872313	1	ko05016	ENSSSCG00000002279;ENSSSCG00000011579;ENSSSCG00000007056;ENSSSCG00000013263	K00432+K08530+K05858+K09048
Aminoacyl-tRNA biosynthesis	1	89	0.011236	0.878877	1	ko00970	ENSSSCG00000003843	K01881
Long-term potentiation	2	155	0.0129032	0.880753	1	ko04720	ENSSSCG00000007056;ENSSSCG00000024685	K05858+K05198
Asthma	1	90	0.0111111	0.881724	1	ko05310	ENSSSCG00000021006	K06856
Non-small cell lung cancer	1	90	0.0111111	0.881724	1	ko05223	ENSSSCG00000006328	K08526
Carbohydrate digestion and absorption	1	91	0.010989	0.884504	1	ko04973	ENSSSCG00000007056	K05858
Prostate cancer	2	157	0.0127389	0.885145	1	ko05215	ENSSSCG00000022111;ENSSSCG00000013263	K06625+K09048
Herpes simplex infection	4	275	0.0145455	0.888047	1	ko05168	ENSSSCG00000002383;ENSSSCG00000017983;ENSSSCG00000017723;ENSSSCG00000010452	K04379+K02633+K14624+K14217
Osteoclast differentiation	3	222	0.0135135	0.894842	1	ko04380	ENSSSCG00000002383;ENSSSCG00000011579;ENSSSCG00000027762	K04379+K08530+K05148
mTOR signaling pathway	1	95	0.0105263	0.894987	1	ko04150	ENSSSCG00000015770	K05449
Type II diabetes mellitus	1	96	0.0104167	0.897456	1	ko04930	ENSSSCG00000030325	K07296
Colorectal cancer	1	96	0.0104167	0.897456	1	ko05210	ENSSSCG00000002383	K04379
Prion diseases	1	97	0.0103093	0.899867	1	ko05020	ENSSSCG00000030368	K03283
Toll-like receptor signaling pathway	2	165	0.0121212	0.901259	1	ko04620	ENSSSCG00000002383;ENSSSCG00000009216	K04379+K06250
Allograft rejection	1	98	0.0102041	0.902222	1	ko05330	ENSSSCG00000021006	K06856
Pathogenic Escherichia coli infection	2	169	0.0118343	0.908503	1	ko05130	ENSSSCG00000011747;ENSSSCG00000009500	K06087
Influenza A	5	347	0.0144092	0.91151	1	ko05164	ENSSSCG00000030368;ENSSSCG00000013784;ENSSSCG00000005203;ENSSSCG00000017723;ENSSSCG00000015037	K03283+K09507+K12967+K14624+K05482
Epithelial cell signaling in Helicobacter pylori infection	1	105	0.00952381	0.917228	1	ko05120	ENSSSCG00000016516	K02154
Endocytosis	5	355	0.0140845	0.92096	1	ko04144	ENSSSCG00000030368;ENSSSCG00000022138;ENSSSCG00000008768;ENSSSCG00000029668;ENSSSCG00000022268	K03283+K04679+K12490+K05069+K12487
Intestinal immune network for IgA production	1	107	0.00934579	0.921077	1	ko04672	ENSSSCG00000021006	K06856
Adherens junction	2	181	0.0110497	0.927362	1	ko04520	ENSSSCG00000013400;ENSSSCG00000003757	K05699+K06085
Pancreatic cancer	1	120	0.00833333	0.942093	1	ko05212	ENSSSCG00000015770	K05449
Shigellosis	1	126	0.00793651	0.949809	1	ko05131	ENSSSCG00000024306	K06689
RNA degradation	1	130	0.00769231	0.954374	1	ko03018	ENSSSCG00000028322	K14443
Glioma	1	135	0.00740741	0.959502	1	ko05214	ENSSSCG00000022111	K06625
Measles	3	280	0.0107143	0.961171	1	ko05162	ENSSSCG00000030368;ENSSSCG00000021006;ENSSSCG00000029668	K03283+K06856+K05069
Autoimmune thyroid disease	1	139	0.00719424	0.963187	1	ko05320	ENSSSCG00000021006	K06856
Systemic lupus erythematosus	2	218	0.00917431	0.964997	1	ko05322	ENSSSCG00000013400;ENSSSCG00000021006	K05699+K06856
Chronic myeloid leukemia	1	145	0.00689655	0.968098	1	ko05220	ENSSSCG00000022111	K06625
Fc epsilon RI signaling pathway	1	148	0.00675676	0.970302	1	ko04664	ENSSSCG00000021006	K06856
Epstein-Barr virus infection	3	305	0.00983607	0.975279	1	ko05169	ENSSSCG00000030368;ENSSSCG00000021006;ENSSSCG00000022111	K03283+K06856+K06625
Staphylococcus aureus infection	1	158	0.00632911	0.97661	1	ko05150	ENSSSCG00000021006	K06856
ErbB signaling pathway	1	159	0.00628931	0.977162	1	ko04012	ENSSSCG00000022111	K06625
T cell receptor signaling pathway	2	244	0.00819672	0.979331	1	ko04660	ENSSSCG00000002383;ENSSSCG00000013377	K04379+K12076
Tuberculosis	3	315	0.00952381	0.979428	1	ko05152	ENSSSCG00000021006;ENSSSCG00000016516;ENSSSCG00000015037	K06856+K02154+K05482
Oxidative phosphorylation	1	169	0.00591716	0.982016	1	ko00190	ENSSSCG00000016516	K02154
Ribosome	1	173	0.00578035	0.983656	1	ko03010	ENSSSCG00000014569	K02900
GnRH signaling pathway	1	201	0.00497512	0.991636	1	ko04912	ENSSSCG00000007056	K05858
Fc gamma R-mediated phagocytosis	1	206	0.00485437	0.99258	1	ko04666	ENSSSCG00000021006	K06856
Oocyte meiosis	1	207	0.00483092	0.992756	1	ko04114	ENSSSCG00000014063	K03351
Spliceosome	1	222	0.0045045	0.994943	1	ko03040	ENSSSCG00000030368	K03283
Natural killer cell mediated cytotoxicity	1	223	0.0044843	0.995063	1	ko04650	ENSSSCG00000021006	K06856
RNA transport	1	258	0.00387597	0.997869	1	ko03013	ENSSSCG00000026054	K14310
Neurotrophin signaling pathway	1	280	0.00357143	0.998745	1	ko04722	ENSSSCG00000026007	K12388
Olfactory transduction	1	1208	0.000827815	1	1	ko04740	ENSSSCG00000010429	K07376

## Sheet: Top 30 for Bf36-vs-Sol36
Table S13. Detail information of top 30pathway enrichment of DEGs for Bf36 vs Sol36 from DEGseq
#Pathway	DEGs with pathway annotation (389)	All genes with pathway annotation (16640)	RichFactor	Pvalue	Qvalue	Pathway ID	Genes	KOs
Biosynthesis of unsaturated fatty acids	7	31	0.225806	5.85506e-06	0.00120614	ko01040	ENSSSCG00000010554;ENSSSCG00000011250;ENSSSCG00000024149;ENSSSCG00000024681;ENSSSCG00000025541;ENSSSCG00000020935;ENSSSCG00000028299	K00507+K07513+K10244+K10258+K10203+K10703
Dilated cardiomyopathy	16	211	0.0758294	3.80848e-05	0.00392273	ko05414	ENSSSCG00000002029;ENSSSCG00000009830;ENSSSCG00000011441;ENSSSCG00000011325;ENSSSCG00000006556;ENSSSCG00000004248;ENSSSCG00000030134;ENSSSCG00000021650;ENSSSCG00000007288;ENSSSCG00000027519;ENSSSCG00000030999;ENSSSCG00000027344;ENSSSCG00000009526;ENSSSCG00000021006;ENSSSCG00000011046;ENSSSCG00000027764	K10352+K10351+K05865+K12749+K09290+K05852+K12567+K05853+K06589+K06856+K06584+K06485
Hypertrophic cardiomyopathy (HCM)	15	205	0.0731707	9.9149e-05	0.00680823	ko05410	ENSSSCG00000002029;ENSSSCG00000009830;ENSSSCG00000011441;ENSSSCG00000011325;ENSSSCG00000006556;ENSSSCG00000030134;ENSSSCG00000021650;ENSSSCG00000007288;ENSSSCG00000027519;ENSSSCG00000030999;ENSSSCG00000027344;ENSSSCG00000009526;ENSSSCG00000011046;ENSSSCG00000027764;ENSSSCG00000026023	K10352+K10351+K05865+K12749+K09290+K12567+K05853+K06589+K06584+K06485+K07200
Vitamin B6 metabolism	3	6	0.5	0.0002406	0.0108239	ko00750	ENSSSCG00000029606;ENSSSCG00000005287;ENSSSCG00000016093	K00157+K00831
ECM-receptor interaction	15	224	0.0669643	0.000262716	0.0108239	ko04512	ENSSSCG00000015326;ENSSSCG00000017581;ENSSSCG00000004012;ENSSSCG00000022000;ENSSSCG00000009526;ENSSSCG00000011046;ENSSSCG00000011186;ENSSSCG00000009216;ENSSSCG00000008601;ENSSSCG00000027764;ENSSSCG00000015426;ENSSSCG00000010256;ENSSSCG00000004632;ENSSSCG00000009748;ENSSSCG00000006857	K06236+K04659+K06589+K06584+K06238+K06250+K06257+K06485+K06249+K06237+K06252
Fatty acid elongation	5	32	0.15625	0.00081444	0.0276425	ko00062	ENSSSCG00000024149;ENSSSCG00000024681;ENSSSCG00000025541;ENSSSCG00000020935;ENSSSCG00000016933	K10244+K10258+K10203+K10703+K10250
Drug metabolism - other enzymes	6	49	0.122449	0.000939308	0.0276425	ko00983	ENSSSCG00000002826;ENSSSCG00000002993;ENSSSCG00000022808;ENSSSCG00000002825;ENSSSCG00000028135;ENSSSCG00000011072	K01044+K07411+K00760
Retinol metabolism	8	96	0.0833333	0.00183678	0.0472972	ko00830	ENSSSCG00000008237;ENSSSCG00000006245;ENSSSCG00000002993;ENSSSCG00000022808;ENSSSCG00000025578;ENSSSCG00000000362;ENSSSCG00000000414;ENSSSCG00000000419	K09516+K15734+K07411+K07249+K00061+K11154
Renin-angiotensin system	4	24	0.166667	0.00215701	0.0493715	ko04614	ENSSSCG00000010184;ENSSSCG00000001849;ENSSSCG00000011723;ENSSSCG00000012138	K09821+K11140+K01389+K09708
Protein digestion and absorption	11	174	0.0632184	0.00266184	0.0548338	ko04974	ENSSSCG00000015326;ENSSSCG00000017581;ENSSSCG00000022000;ENSSSCG00000004484;ENSSSCG00000011723;ENSSSCG00000012138;ENSSSCG00000011186;ENSSSCG00000025423;ENSSSCG00000010256;ENSSSCG00000004632;ENSSSCG00000006857	K06236+K08132+K01389+K09708+K06238+K04916+K06237
Fatty acid biosynthesis	3	16	0.1875	0.00566084	0.102671	ko00061	ENSSSCG00000029944;ENSSSCG00000023044;ENSSSCG00000017694	K00665+K11262
Metabolic pathways	55	1674	0.0328554	0.00598085	0.102671	ko01100	ENSSSCG00000012926;ENSSSCG00000017759;ENSSSCG00000029944;ENSSSCG00000012925;ENSSSCG00000023044;ENSSSCG00000017492;ENSSSCG00000001435;ENSSSCG00000021408;ENSSSCG00000010340;ENSSSCG00000017383;ENSSSCG00000011250;ENSSSCG00000002826;ENSSSCG00000029606;ENSSSCG00000000864;ENSSSCG00000001849;ENSSSCG00000009666;ENSSSCG00000005287;ENSSSCG00000021418;ENSSSCG00000016192;ENSSSCG00000017694;ENSSSCG00000026453;…	K01958+K01623+K00665+K12667+K13509+K00615+K15717+K00276+K07513+K01044+K00157+K00994+K11140+K08726+K00831+K01852+K05857+K11262+K01896+K00939+K07411+K01594+K00058+K07249+K01045+K05858+K03858+K12316+K00923+K01587+K01476+K00760+K13534+K02154+K00030+K03846+K00128+K00461+K07553+K11154+K00070+K00489+K02320+K00511+K00764
PPAR signaling pathway	9	143	0.0629371	0.00649857	0.102977	ko03320	ENSSSCG00000010554;ENSSSCG00000001844;ENSSSCG00000011250;ENSSSCG00000011579;ENSSSCG00000010992;ENSSSCG00000006328;ENSSSCG00000030325;ENSSSCG00000028299;ENSSSCG00000006238	K00507+K08768+K07513+K08530+K08771+K08526+K07296+K00489
Caffeine metabolism	2	7	0.285714	0.0105905	0.155831	ko00232	ENSSSCG00000002993;ENSSSCG00000022808	K07411
Adipocytokine signaling pathway	8	130	0.0615385	0.011396	0.156505	ko04920	ENSSSCG00000006491;ENSSSCG00000000757;ENSSSCG00000017694;ENSSSCG00000006328;ENSSSCG00000030325;ENSSSCG00000016588;ENSSSCG00000026023;ENSSSCG00000026635	K07297+K11262+K08526+K07296+K05424+K07200+K07299
Cardiac muscle contraction	8	133	0.0601504	0.0129514	0.166749	ko04260	ENSSSCG00000002029;ENSSSCG00000009830;ENSSSCG00000011441;ENSSSCG00000011325;ENSSSCG00000006556;ENSSSCG00000007288;ENSSSCG00000030999;ENSSSCG00000027344	K10352+K10351+K05865+K12749+K09290+K05853
Lipoic acid metabolism	2	8	0.25	0.0139038	0.168481	ko00785	ENSSSCG00000026453;ENSSSCG00000007857	K01896
Focal adhesion	18	457	0.0393873	0.0221944	0.254002	ko04510	ENSSSCG00000009830;ENSSSCG00000015326;ENSSSCG00000017581;ENSSSCG00000004012;ENSSSCG00000022000;ENSSSCG00000013400;ENSSSCG00000009526;ENSSSCG00000011046;ENSSSCG00000011186;ENSSSCG00000009216;ENSSSCG00000027764;ENSSSCG00000015426;ENSSSCG00000015770;ENSSSCG00000010256;ENSSSCG00000004632;ENSSSCG00000015403;ENSSSCG00000009748;ENSSSCG00000006857	K10351+K06236+K04659+K05699+K06589+K06584+K06238+K06250+K06485+K06249+K05449+K06237+K05460+K06252
Tyrosine metabolism	4	56	0.0714286	0.0417084	0.443078	ko00350	ENSSSCG00000017383;ENSSSCG00000029606;ENSSSCG00000004911;ENSSSCG00000016093	K00276+K00157+K00680
Valine, leucine and isoleucine degradation	5	82	0.0609756	0.0430173	0.443078	ko00280	ENSSSCG00000011250;ENSSSCG00000029606;ENSSSCG00000028299;ENSSSCG00000016093;ENSSSCG00000005361	K07513+K00157+K00128
African trypanosomiasis	4	58	0.0689655	0.0464874	0.456019	ko05143	ENSSSCG00000000151;ENSSSCG00000021006;ENSSSCG00000007056;ENSSSCG00000015037	K14480+K06856+K05858+K05482
Thyroid cancer	3	36	0.0833333	0.0512899	0.48026	ko05216	ENSSSCG00000006556;ENSSSCG00000011579;ENSSSCG00000006328	K09290+K08530+K08526
Amoebiasis	9	218	0.0412844	0.0708779	0.634819	ko05146	ENSSSCG00000015326;ENSSSCG00000017581;ENSSSCG00000022000;ENSSSCG00000013400;ENSSSCG00000021006;ENSSSCG00000007056;ENSSSCG00000002294;ENSSSCG00000010256;ENSSSCG00000006857	K06236+K05699+K06856+K05858+K01476+K06237
Citrate cycle (TCA cycle)	3	43	0.0697674	0.0788278	0.676605	ko00020	ENSSSCG00000012926;ENSSSCG00000012925;ENSSSCG00000029173	K01958+K00030
Glutathione metabolism	4	74	0.0540541	0.0949648	0.7406	ko00480	ENSSSCG00000002279;ENSSSCG00000001849;ENSSSCG00000029120;ENSSSCG00000005911	K00432+K11140+K01469
Pyruvate metabolism	4	74	0.0540541	0.0949648	0.7406	ko00620	ENSSSCG00000012926;ENSSSCG00000012925;ENSSSCG00000017694;ENSSSCG00000005361	K01958+K11262+K00128
Tight junction	10	271	0.0369004	0.104633	0.7406	ko04530	ENSSSCG00000002029;ENSSSCG00000009830;ENSSSCG00000007288;ENSSSCG00000030999;ENSSSCG00000013400;ENSSSCG00000015407;ENSSSCG00000021094;ENSSSCG00000023085;ENSSSCG00000011747;ENSSSCG00000009500	K10352+K10351+K05699+K04630+K06101+K06114+K06087
Bladder cancer	4	77	0.0519481	0.105966	0.7406	ko05219	ENSSSCG00000004012;ENSSSCG00000022111;ENSSSCG00000021588;ENSSSCG00000015770	K04659+K06625+K08803+K05449
Base excision repair	3	49	0.0612245	0.10651	0.7406	ko03410	ENSSSCG00000015175;ENSSSCG00000023633;ENSSSCG00000028699	K10798+K10568
Cytokine-cytokine receptor interaction	12	343	0.0349854	0.108428	0.7406	ko04060	ENSSSCG00000027130;ENSSSCG00000016588;ENSSSCG00000010966;ENSSSCG00000017723;ENSSSCG00000013909;ENSSSCG00000009283;ENSSSCG00000029668;ENSSSCG00000015770;ENSSSCG00000027762;ENSSSCG00000015403;ENSSSCG00000024024;ENSSSCG00000015037	K05149+K05424+K05512+K14624+K05060+K05155+K05069+K05449+K05148+K05460+K04192+K05482
