# Supplementary material for: Identification of candidate genes associated with porcine meat color traits by genome-wide transcriptome analysis
Source: Sci Rep. 2016 Oct 17;6:35224. doi: 10.1038/srep35224 (PMC5066258; doi:10.1038/srep35224)
Supplement: Dataset 14 [file srep35224-s15.xls]

## Sheet: Title and authours
Title
Identification of candidate genes associated to porcine meat color traits using genome-wide transcriptome analysis
Authors
Bojiang Li, Chao Dong, Pinghua Li, Zhuqing Ren, Han Wang, Fengxiang Yu, Caibo Ning, Kaiqing Liu, Wei Wei, Ruihua Huang, Jie Chen, Wangjun Wu* & Honglin Liu*
*the corresponding author

## Sheet: Table S14
Table S14. Meat color QTLs location of DEGs from DEseq2
GeneID	chr	gene_start	gene_end	gene_strand	QTL_start	QTL_end	QTL_name	baseMean	log2Fold	pvalue	qvalue	Diff	Description
ENSSSCG00000012126	chrX	11383151	11536112	-	9074358	39265643	CIE-b*(3932)	484.562	-1.53996	2.94691e-10	1.10114e-07	Down	glycoprotein M6B [Source:HGNC Symbol;Acc:HGNC:4461]
ENSSSCG00000025578	chr1	126092062	126105183	+	105086765	252283830	Meat color OPTO(5667)	178.089	1.30462	1.30607e-13	7.13264e-11	Up	aldehyde dehydrogenase 1 family, member A2 [Source:HGNC Symbol;Acc:HGNC:15472]
ENSSSCG00000005233	chr1	246943572	246952364	+	105086765	252283830	Meat color OPTO(5667)	70.4582	-1.39187	1.29155e-06	0.000154106	Down	doublesex and mab-3 related transcription factor 2 [Source:HGNC Symbol;Acc:HGNC:2935]
ENSSSCG00000004911	chr1	179302519	179360782	+	105086765	252283830	Meat color OPTO(5667)	23.7501	-2.45458	6.20841e-07	8.31635e-05	Down	Uncharacterized protein [Source:UniProtKB/TrEMBL;Acc:F1SMS5]
ENSSSCG00000004248	chr1	48678936	48688510	-	20064508	52874641	CIE-a*(3980)	1594.67	2.21611	4.3866e-24	1.24571e-20	Up	Sus scrofa phospholamban (PLN), mRNA. [Source:RefSeq mRNA;Acc:NM_214213]
ENSSSCG00000004250	chr1	48981862	49188743	-	20064508	52874641	CIE-a*(3980)	30.0266	2.26655	4.08657e-07	5.98199e-05	Up	solute carrier family 35, member F1 [Source:HGNC Symbol;Acc:HGNC:21483]
ENSSSCG00000025578	chr1	126092062	126105183	+	96293184	142302138	CIE-L*(4326)	178.089	1.30462	1.30607e-13	7.13264e-11	Up	aldehyde dehydrogenase 1 family, member A2 [Source:HGNC Symbol;Acc:HGNC:15472]
ENSSSCG00000004911	chr1	179302519	179360782	+	176184627	230570794	CIE-a*(12663)	23.7501	-2.45458	6.20841e-07	8.31635e-05	Down	Uncharacterized protein [Source:UniProtKB/TrEMBL;Acc:F1SMS5]
ENSSSCG00000005233	chr1	246943572	246952364	+	228164160	292955427	Meat color score(3773)	70.4582	-1.39187	1.29155e-06	0.000154106	Down	doublesex and mab-3 related transcription factor 2 [Source:HGNC Symbol;Acc:HGNC:2935]
ENSSSCG00000005278	chr1	256320554	256399971	-	228164160	292955427	Meat color score(3773)	681.103	1.23819	7.86113e-15	5.31524e-12	Up	prune homolog 2 (Drosophila) [Source:HGNC Symbol;Acc:HGNC:25209]
ENSSSCG00000005287	chr1	257809815	257834732	+	228164160	292955427	Meat color score(3773)	221.082	-1.65637	2.87823e-09	9.28817e-07	Down	phosphoserine aminotransferase 1 [Source:HGNC Symbol;Acc:HGNC:19129]
ENSSSCG00000013056	chr2	7840929	7852494	+	2387169	139359663	CIE-L*(38076)	189.221	-2.21444	4.20225e-14	2.48616e-11	Down	Sus scrofa lectin, galactoside-binding, soluble, 12 (LGALS12), mRNA. [Source:RefSeq mRNA;Acc:NM_001142844]
ENSSSCG00000025560	chr2	61567647	61572252	-	2387169	139359663	CIE-L*(38076)	19.248	-2.03976	1.23814e-05	0.000940125	Down	Sus scrofa peptidoglycan recognition protein 2 (PGLYRP2), mRNA. [Source:RefSeq mRNA;Acc:NM_213738]
ENSSSCG00000014097	chr2	87819368	87934195	+	2387169	139359663	CIE-L*(38076)	35.6283	-1.64504	2.98612e-06	0.000302856	Down	phosphodiesterase 8B [Source:HGNC Symbol;Acc:HGNC:8794]
ENSSSCG00000013401	chr2	50699985	50758475	+	2387169	139359663	CIE-L*(38076)	127.861	1.54508	3.3639e-07	5.02779e-05	Up	Sus scrofa dickkopf 3 homolog (Xenopus laevis) (DKK3), mRNA. [Source:RefSeq mRNA;Acc:NM_001039749]
ENSSSCG00000027013	chr2	61441498	61534722	+	2387169	139359663	CIE-L*(38076)	29.5216	-1.72687	6.19496e-06	0.000545176	Down	Uncharacterized protein [Source:UniProtKB/TrEMBL;Acc:I3LBC2]
ENSSSCG00000025560	chr2	61567647	61572252	-	38367026	119359590	Meat color-L(82)	19.248	-2.03976	1.23814e-05	0.000940125	Down	Sus scrofa peptidoglycan recognition protein 2 (PGLYRP2), mRNA. [Source:RefSeq mRNA;Acc:NM_213738]
ENSSSCG00000014097	chr2	87819368	87934195	+	38367026	119359590	Meat color-L(82)	35.6283	-1.64504	2.98612e-06	0.000302856	Down	phosphodiesterase 8B [Source:HGNC Symbol;Acc:HGNC:8794]
ENSSSCG00000013401	chr2	50699985	50758475	+	38367026	119359590	Meat color-L(82)	127.861	1.54508	3.3639e-07	5.02779e-05	Up	Sus scrofa dickkopf 3 homolog (Xenopus laevis) (DKK3), mRNA. [Source:RefSeq mRNA;Acc:NM_001039749]
ENSSSCG00000027013	chr2	61441498	61534722	+	38367026	119359590	Meat color-L(82)	29.5216	-1.72687	6.19496e-06	0.000545176	Down	Uncharacterized protein [Source:UniProtKB/TrEMBL;Acc:I3LBC2]
ENSSSCG00000025560	chr2	61567647	61572252	-	41353385	157789611	CIE-b*(3982)	19.248	-2.03976	1.23814e-05	0.000940125	Down	Sus scrofa peptidoglycan recognition protein 2 (PGLYRP2), mRNA. [Source:RefSeq mRNA;Acc:NM_213738]
ENSSSCG00000014097	chr2	87819368	87934195	+	41353385	157789611	CIE-b*(3982)	35.6283	-1.64504	2.98612e-06	0.000302856	Down	phosphodiesterase 8B [Source:HGNC Symbol;Acc:HGNC:8794]
ENSSSCG00000013401	chr2	50699985	50758475	+	41353385	157789611	CIE-b*(3982)	127.861	1.54508	3.3639e-07	5.02779e-05	Up	Sus scrofa dickkopf 3 homolog (Xenopus laevis) (DKK3), mRNA. [Source:RefSeq mRNA;Acc:NM_001039749]
ENSSSCG00000027013	chr2	61441498	61534722	+	41353385	157789611	CIE-b*(3982)	29.5216	-1.72687	6.19496e-06	0.000545176	Down	Uncharacterized protein [Source:UniProtKB/TrEMBL;Acc:I3LBC2]
ENSSSCG00000007849	chr3	25531596	25569629	+	1456046	140360108	Meat color chroma(38081)	75.8557	-1.55013	3.65833e-06	0.000358689	Down	crystallin, mu [Source:HGNC Symbol;Acc:HGNC:2418]
ENSSSCG00000007849	chr3	25531596	25569629	+	1456046	140360108	CIE-b*(38080)	75.8557	-1.55013	3.65833e-06	0.000358689	Down	crystallin, mu [Source:HGNC Symbol;Acc:HGNC:2418]
ENSSSCG00000006003	chr4	20613479	20637618	-	12618993	34252554	Meat color score(3233)	225.808	-1.93469	6.56415e-06	0.000562212	Down	Sus scrofa mal, T-cell differentiation protein 2 (MAL2), mRNA. [Source:RefSeq mRNA;Acc:NM_001161639]
ENSSSCG00000005977	chr4	15725526	15935437	+	12618993	34252554	Meat color score(3233)	129.864	1.01913	1.2359e-06	0.000148716	Up	transmembrane protein 65 [Source:HGNC Symbol;Acc:HGNC:25203]
ENSSSCG00000006589	chr4	105075280	105076728	-	102054630	106510877	CIE-a*(4285)	52.7288	-1.50687	5.55594e-06	0.000502476	Down	Sus scrofa S100 calcium binding protein A12 (S100A12), mRNA. [Source:RefSeq mRNA;Acc:NM_001160272]
ENSSSCG00000006556	chr4	104466976	104489463	+	102054630	106510877	CIE-a*(4285)	12972.3	1.96647	6.31637e-21	9.96512e-18	Up	Sus scrofa tropomyosin 3 (TPM3), mRNA. [Source:RefSeq mRNA;Acc:NM_001001632]
ENSSSCG00000026427	chr4	106398577	106422061	+	102054630	106510877	CIE-a*(4285)	151.243	1.48163	3.16583e-09	9.98924e-07	Up	RAR-related orphan receptor C [Source:HGNC Symbol;Acc:HGNC:10260]
ENSSSCG00000006589	chr4	105075280	105076728	-	98720794	128083236	Meat color-a(294)	52.7288	-1.50687	5.55594e-06	0.000502476	Down	Sus scrofa S100 calcium binding protein A12 (S100A12), mRNA. [Source:RefSeq mRNA;Acc:NM_001160272]
ENSSSCG00000006556	chr4	104466976	104489463	+	98720794	128083236	Meat color-a(294)	12972.3	1.96647	6.31637e-21	9.96512e-18	Up	Sus scrofa tropomyosin 3 (TPM3), mRNA. [Source:RefSeq mRNA;Acc:NM_001001632]
ENSSSCG00000026427	chr4	106398577	106422061	+	98720794	128083236	Meat color-a(294)	151.243	1.48163	3.16583e-09	9.98924e-07	Up	RAR-related orphan receptor C [Source:HGNC Symbol;Acc:HGNC:10260]
ENSSSCG00000006630	chr4	107315108	107326840	+	98720794	128083236	Meat color-a(294)	1203.13	1.16507	3.35103e-15	2.37906e-12	Up	vacuolar protein sorting 72 homolog (S. cerevisiae) [Source:HGNC Symbol;Acc:HGNC:11644]
ENSSSCG00000006717	chr4	111436317	111468486	-	98720794	128083236	Meat color-a(294)	99.862	-1.3926	7.43263e-06	0.000624473	Down	Sus scrofa phosphoglycerate dehydrogenase (PHGDH), mRNA. [Source:RefSeq mRNA;Acc:NM_001123162]
ENSSSCG00000006589	chr4	105075280	105076728	-	101461640	122987968	CIE-L*(4898)	52.7288	-1.50687	5.55594e-06	0.000502476	Down	Sus scrofa S100 calcium binding protein A12 (S100A12), mRNA. [Source:RefSeq mRNA;Acc:NM_001160272]
ENSSSCG00000006556	chr4	104466976	104489463	+	101461640	122987968	CIE-L*(4898)	12972.3	1.96647	6.31637e-21	9.96512e-18	Up	Sus scrofa tropomyosin 3 (TPM3), mRNA. [Source:RefSeq mRNA;Acc:NM_001001632]
ENSSSCG00000026427	chr4	106398577	106422061	+	101461640	122987968	CIE-L*(4898)	151.243	1.48163	3.16583e-09	9.98924e-07	Up	RAR-related orphan receptor C [Source:HGNC Symbol;Acc:HGNC:10260]
ENSSSCG00000006630	chr4	107315108	107326840	+	101461640	122987968	CIE-L*(4898)	1203.13	1.16507	3.35103e-15	2.37906e-12	Up	vacuolar protein sorting 72 homolog (S. cerevisiae) [Source:HGNC Symbol;Acc:HGNC:11644]
ENSSSCG00000006717	chr4	111436317	111468486	-	101461640	122987968	CIE-L*(4898)	99.862	-1.3926	7.43263e-06	0.000624473	Down	Sus scrofa phosphoglycerate dehydrogenase (PHGDH), mRNA. [Source:RefSeq mRNA;Acc:NM_001123162]
ENSSSCG00000006717	chr4	111436317	111468486	-	109026230	119299797	CIE-a*(4899)	99.862	-1.3926	7.43263e-06	0.000624473	Down	Sus scrofa phosphoglycerate dehydrogenase (PHGDH), mRNA. [Source:RefSeq mRNA;Acc:NM_001123162]
ENSSSCG00000006717	chr4	111436317	111468486	-	109026230	121308784	Hematin pigmentation(4900)	99.862	-1.3926	7.43263e-06	0.000624473	Down	Sus scrofa phosphoglycerate dehydrogenase (PHGDH), mRNA. [Source:RefSeq mRNA;Acc:NM_001123162]
ENSSSCG00000006589	chr4	105075280	105076728	-	95453660	129049892	Japanese color scale(4288)	52.7288	-1.50687	5.55594e-06	0.000502476	Down	Sus scrofa S100 calcium binding protein A12 (S100A12), mRNA. [Source:RefSeq mRNA;Acc:NM_001160272]
ENSSSCG00000006556	chr4	104466976	104489463	+	95453660	129049892	Japanese color scale(4288)	12972.3	1.96647	6.31637e-21	9.96512e-18	Up	Sus scrofa tropomyosin 3 (TPM3), mRNA. [Source:RefSeq mRNA;Acc:NM_001001632]
ENSSSCG00000026427	chr4	106398577	106422061	+	95453660	129049892	Japanese color scale(4288)	151.243	1.48163	3.16583e-09	9.98924e-07	Up	RAR-related orphan receptor C [Source:HGNC Symbol;Acc:HGNC:10260]
ENSSSCG00000006630	chr4	107315108	107326840	+	95453660	129049892	Japanese color scale(4288)	1203.13	1.16507	3.35103e-15	2.37906e-12	Up	vacuolar protein sorting 72 homolog (S. cerevisiae) [Source:HGNC Symbol;Acc:HGNC:11644]
ENSSSCG00000006717	chr4	111436317	111468486	-	95453660	129049892	Japanese color scale(4288)	99.862	-1.3926	7.43263e-06	0.000624473	Down	Sus scrofa phosphoglycerate dehydrogenase (PHGDH), mRNA. [Source:RefSeq mRNA;Acc:NM_001123162]
ENSSSCG00000028808	chr5	23121867	23123593	+	19558279	63117217	CIE-a*(3991)	1243.49	2.91885	2.10107e-39	2.98332e-35	Up	Uncharacterized protein [Source:UniProtKB/TrEMBL;Acc:F1SLZ3]
ENSSSCG00000023287	chr5	23255205	23256926	-	19558279	63117217	CIE-a*(3991)	21.3437	3.05046	4.19829e-12	2.20783e-09	Up	Uncharacterized protein [Source:UniProtKB/TrEMBL;Acc:F1SLZ3]
ENSSSCG00000000521	chr5	42877526	42878692	-	19558279	63117217	CIE-a*(3991)	159.931	1.01953	2.872e-06	0.000293378	Up	pleckstrin homology-like domain, family A, member 1 [Source:HGNC Symbol;Acc:HGNC:8933]
ENSSSCG00000000544	chr5	49160270	49172386	+	19558279	63117217	CIE-a*(3991)	29.579	1.88498	2.47216e-06	0.000263769	Up	Sus scrofa parathyroid hormone-like hormone (PTHLH), mRNA. [Source:RefSeq mRNA;Acc:NM_213916]
ENSSSCG00000000551	chr5	49898643	49972779	-	19558279	63117217	CIE-a*(3991)	27.4306	-2.49202	1.85723e-07	3.13938e-05	Down	aryl hydrocarbon receptor nuclear translocator-like 2 [Source:HGNC Symbol;Acc:HGNC:18984]
ENSSSCG00000000577	chr5	55138959	55191703	+	19558279	63117217	CIE-a*(3991)	32.6986	-1.8531	5.94094e-06	0.000527222	Down	glycogen synthase 2 (liver) [Source:HGNC Symbol;Acc:HGNC:4707]
ENSSSCG00000000591	chr5	57747752	58107859	-	19558279	63117217	CIE-a*(3991)	84.0441	-2.01651	6.16947e-10	2.13659e-07	Down	phosphatidylinositol-4-phosphate 3-kinase, catalytic subunit type 2 gamma [Source:HGNC Symbol;Acc:HGNC:8973]
ENSSSCG00000000151	chr5	9653340	9657283	+	7985523	91051340	CIE-b*(38087)	86.7189	-1.80722	1.67749e-07	3.01503e-05	Down	apolipoprotein L, 6 [Source:HGNC Symbol;Acc:HGNC:14870]
ENSSSCG00000000259	chr5	18793694	18803834	-	7985523	91051340	CIE-b*(38087)	148.835	-1.24602	3.47616e-08	7.90535e-06	Down	cysteine sulfinic acid decarboxylase [Source:HGNC Symbol;Acc:HGNC:18966]
ENSSSCG00000028808	chr5	23121867	23123593	+	7985523	91051340	CIE-b*(38087)	1243.49	2.91885	2.10107e-39	2.98332e-35	Up	Uncharacterized protein [Source:UniProtKB/TrEMBL;Acc:F1SLZ3]
ENSSSCG00000023287	chr5	23255205	23256926	-	7985523	91051340	CIE-b*(38087)	21.3437	3.05046	4.19829e-12	2.20783e-09	Up	Uncharacterized protein [Source:UniProtKB/TrEMBL;Acc:F1SLZ3]
ENSSSCG00000000521	chr5	42877526	42878692	-	7985523	91051340	CIE-b*(38087)	159.931	1.01953	2.872e-06	0.000293378	Up	pleckstrin homology-like domain, family A, member 1 [Source:HGNC Symbol;Acc:HGNC:8933]
ENSSSCG00000000544	chr5	49160270	49172386	+	7985523	91051340	CIE-b*(38087)	29.579	1.88498	2.47216e-06	0.000263769	Up	Sus scrofa parathyroid hormone-like hormone (PTHLH), mRNA. [Source:RefSeq mRNA;Acc:NM_213916]
ENSSSCG00000000864	chr5	86457216	86497240	-	7985523	91051340	CIE-b*(38087)	737.209	-1.26045	1.49028e-10	6.04586e-08	Down	choline phosphotransferase 1 [Source:HGNC Symbol;Acc:HGNC:17852]
ENSSSCG00000000551	chr5	49898643	49972779	-	7985523	91051340	CIE-b*(38087)	27.4306	-2.49202	1.85723e-07	3.13938e-05	Down	aryl hydrocarbon receptor nuclear translocator-like 2 [Source:HGNC Symbol;Acc:HGNC:18984]
ENSSSCG00000000577	chr5	55138959	55191703	+	7985523	91051340	CIE-b*(38087)	32.6986	-1.8531	5.94094e-06	0.000527222	Down	glycogen synthase 2 (liver) [Source:HGNC Symbol;Acc:HGNC:4707]
ENSSSCG00000000591	chr5	57747752	58107859	-	7985523	91051340	CIE-b*(38087)	84.0441	-2.01651	6.16947e-10	2.13659e-07	Down	phosphatidylinositol-4-phosphate 3-kinase, catalytic subunit type 2 gamma [Source:HGNC Symbol;Acc:HGNC:8973]
ENSSSCG00000000259	chr5	18793694	18803834	-	18613220	18889515	Meat color OPTO(7631)	148.835	-1.24602	3.47616e-08	7.90535e-06	Down	cysteine sulfinic acid decarboxylase [Source:HGNC Symbol;Acc:HGNC:18966]
ENSSSCG00000000033	chr5	3145792	3157669	-	844337	34660429	CIE-L*(17792)	920.344	-1.3354	2.72936e-07	4.21241e-05	Down	translocator protein (18kDa) [Source:HGNC Symbol;Acc:HGNC:1158]
ENSSSCG00000000151	chr5	9653340	9657283	+	844337	34660429	CIE-L*(17792)	86.7189	-1.80722	1.67749e-07	3.01503e-05	Down	apolipoprotein L, 6 [Source:HGNC Symbol;Acc:HGNC:14870]
ENSSSCG00000000259	chr5	18793694	18803834	-	844337	34660429	CIE-L*(17792)	148.835	-1.24602	3.47616e-08	7.90535e-06	Down	cysteine sulfinic acid decarboxylase [Source:HGNC Symbol;Acc:HGNC:18966]
ENSSSCG00000028808	chr5	23121867	23123593	+	844337	34660429	CIE-L*(17792)	1243.49	2.91885	2.10107e-39	2.98332e-35	Up	Uncharacterized protein [Source:UniProtKB/TrEMBL;Acc:F1SLZ3]
ENSSSCG00000023287	chr5	23255205	23256926	-	844337	34660429	CIE-L*(17792)	21.3437	3.05046	4.19829e-12	2.20783e-09	Up	Uncharacterized protein [Source:UniProtKB/TrEMBL;Acc:F1SLZ3]
ENSSSCG00000000072	chr5	4802927	4850173	+	844337	34660429	CIE-L*(17792)	194.043	-1.29247	5.56263e-07	7.66833e-05	Down	solute carrier family 25 (mitochondrial carrier; peroxisomal membrane protein, 34kDa), member 17 [Source:HGNC Symbol;Acc:HGNC:10987]
ENSSSCG00000000521	chr5	42877526	42878692	-	25236625	78579054	CIE-b*(3918)	159.931	1.01953	2.872e-06	0.000293378	Up	pleckstrin homology-like domain, family A, member 1 [Source:HGNC Symbol;Acc:HGNC:8933]
ENSSSCG00000000544	chr5	49160270	49172386	+	25236625	78579054	CIE-b*(3918)	29.579	1.88498	2.47216e-06	0.000263769	Up	Sus scrofa parathyroid hormone-like hormone (PTHLH), mRNA. [Source:RefSeq mRNA;Acc:NM_213916]
ENSSSCG00000000551	chr5	49898643	49972779	-	25236625	78579054	CIE-b*(3918)	27.4306	-2.49202	1.85723e-07	3.13938e-05	Down	aryl hydrocarbon receptor nuclear translocator-like 2 [Source:HGNC Symbol;Acc:HGNC:18984]
ENSSSCG00000000577	chr5	55138959	55191703	+	25236625	78579054	CIE-b*(3918)	32.6986	-1.8531	5.94094e-06	0.000527222	Down	glycogen synthase 2 (liver) [Source:HGNC Symbol;Acc:HGNC:4707]
ENSSSCG00000000591	chr5	57747752	58107859	-	25236625	78579054	CIE-b*(3918)	84.0441	-2.01651	6.16947e-10	2.13659e-07	Down	phosphatidylinositol-4-phosphate 3-kinase, catalytic subunit type 2 gamma [Source:HGNC Symbol;Acc:HGNC:8973]
ENSSSCG00000028808	chr5	23121867	23123593	+	19558279	35377762	CIE-b*(2984)	1243.49	2.91885	2.10107e-39	2.98332e-35	Up	Uncharacterized protein [Source:UniProtKB/TrEMBL;Acc:F1SLZ3]
ENSSSCG00000023287	chr5	23255205	23256926	-	19558279	35377762	CIE-b*(2984)	21.3437	3.05046	4.19829e-12	2.20783e-09	Up	Uncharacterized protein [Source:UniProtKB/TrEMBL;Acc:F1SLZ3]
ENSSSCG00000000151	chr5	9653340	9657283	+	7985523	63117217	Meat color-b(12083)	86.7189	-1.80722	1.67749e-07	3.01503e-05	Down	apolipoprotein L, 6 [Source:HGNC Symbol;Acc:HGNC:14870]
ENSSSCG00000000259	chr5	18793694	18803834	-	7985523	63117217	Meat color-b(12083)	148.835	-1.24602	3.47616e-08	7.90535e-06	Down	cysteine sulfinic acid decarboxylase [Source:HGNC Symbol;Acc:HGNC:18966]
ENSSSCG00000028808	chr5	23121867	23123593	+	7985523	63117217	Meat color-b(12083)	1243.49	2.91885	2.10107e-39	2.98332e-35	Up	Uncharacterized protein [Source:UniProtKB/TrEMBL;Acc:F1SLZ3]
ENSSSCG00000023287	chr5	23255205	23256926	-	7985523	63117217	Meat color-b(12083)	21.3437	3.05046	4.19829e-12	2.20783e-09	Up	Uncharacterized protein [Source:UniProtKB/TrEMBL;Acc:F1SLZ3]
ENSSSCG00000000521	chr5	42877526	42878692	-	7985523	63117217	Meat color-b(12083)	159.931	1.01953	2.872e-06	0.000293378	Up	pleckstrin homology-like domain, family A, member 1 [Source:HGNC Symbol;Acc:HGNC:8933]
ENSSSCG00000000544	chr5	49160270	49172386	+	7985523	63117217	Meat color-b(12083)	29.579	1.88498	2.47216e-06	0.000263769	Up	Sus scrofa parathyroid hormone-like hormone (PTHLH), mRNA. [Source:RefSeq mRNA;Acc:NM_213916]
ENSSSCG00000000551	chr5	49898643	49972779	-	7985523	63117217	Meat color-b(12083)	27.4306	-2.49202	1.85723e-07	3.13938e-05	Down	aryl hydrocarbon receptor nuclear translocator-like 2 [Source:HGNC Symbol;Acc:HGNC:18984]
ENSSSCG00000000577	chr5	55138959	55191703	+	7985523	63117217	Meat color-b(12083)	32.6986	-1.8531	5.94094e-06	0.000527222	Down	glycogen synthase 2 (liver) [Source:HGNC Symbol;Acc:HGNC:4707]
ENSSSCG00000000591	chr5	57747752	58107859	-	7985523	63117217	Meat color-b(12083)	84.0441	-2.01651	6.16947e-10	2.13659e-07	Down	phosphatidylinositol-4-phosphate 3-kinase, catalytic subunit type 2 gamma [Source:HGNC Symbol;Acc:HGNC:8973]
ENSSSCG00000000151	chr5	9653340	9657283	+	7985523	63117217	Meat color-L(12084)	86.7189	-1.80722	1.67749e-07	3.01503e-05	Down	apolipoprotein L, 6 [Source:HGNC Symbol;Acc:HGNC:14870]
ENSSSCG00000000259	chr5	18793694	18803834	-	7985523	63117217	Meat color-L(12084)	148.835	-1.24602	3.47616e-08	7.90535e-06	Down	cysteine sulfinic acid decarboxylase [Source:HGNC Symbol;Acc:HGNC:18966]
ENSSSCG00000028808	chr5	23121867	23123593	+	7985523	63117217	Meat color-L(12084)	1243.49	2.91885	2.10107e-39	2.98332e-35	Up	Uncharacterized protein [Source:UniProtKB/TrEMBL;Acc:F1SLZ3]
ENSSSCG00000023287	chr5	23255205	23256926	-	7985523	63117217	Meat color-L(12084)	21.3437	3.05046	4.19829e-12	2.20783e-09	Up	Uncharacterized protein [Source:UniProtKB/TrEMBL;Acc:F1SLZ3]
ENSSSCG00000000521	chr5	42877526	42878692	-	7985523	63117217	Meat color-L(12084)	159.931	1.01953	2.872e-06	0.000293378	Up	pleckstrin homology-like domain, family A, member 1 [Source:HGNC Symbol;Acc:HGNC:8933]
ENSSSCG00000000544	chr5	49160270	49172386	+	7985523	63117217	Meat color-L(12084)	29.579	1.88498	2.47216e-06	0.000263769	Up	Sus scrofa parathyroid hormone-like hormone (PTHLH), mRNA. [Source:RefSeq mRNA;Acc:NM_213916]
ENSSSCG00000000551	chr5	49898643	49972779	-	7985523	63117217	Meat color-L(12084)	27.4306	-2.49202	1.85723e-07	3.13938e-05	Down	aryl hydrocarbon receptor nuclear translocator-like 2 [Source:HGNC Symbol;Acc:HGNC:18984]
ENSSSCG00000000577	chr5	55138959	55191703	+	7985523	63117217	Meat color-L(12084)	32.6986	-1.8531	5.94094e-06	0.000527222	Down	glycogen synthase 2 (liver) [Source:HGNC Symbol;Acc:HGNC:4707]
ENSSSCG00000000591	chr5	57747752	58107859	-	7985523	63117217	Meat color-L(12084)	84.0441	-2.01651	6.16947e-10	2.13659e-07	Down	phosphatidylinositol-4-phosphate 3-kinase, catalytic subunit type 2 gamma [Source:HGNC Symbol;Acc:HGNC:8973]
ENSSSCG00000000521	chr5	42877526	42878692	-	25236625	78579054	CIE-b*(3920)	159.931	1.01953	2.872e-06	0.000293378	Up	pleckstrin homology-like domain, family A, member 1 [Source:HGNC Symbol;Acc:HGNC:8933]
ENSSSCG00000000544	chr5	49160270	49172386	+	25236625	78579054	CIE-b*(3920)	29.579	1.88498	2.47216e-06	0.000263769	Up	Sus scrofa parathyroid hormone-like hormone (PTHLH), mRNA. [Source:RefSeq mRNA;Acc:NM_213916]
ENSSSCG00000000551	chr5	49898643	49972779	-	25236625	78579054	CIE-b*(3920)	27.4306	-2.49202	1.85723e-07	3.13938e-05	Down	aryl hydrocarbon receptor nuclear translocator-like 2 [Source:HGNC Symbol;Acc:HGNC:18984]
ENSSSCG00000000577	chr5	55138959	55191703	+	25236625	78579054	CIE-b*(3920)	32.6986	-1.8531	5.94094e-06	0.000527222	Down	glycogen synthase 2 (liver) [Source:HGNC Symbol;Acc:HGNC:4707]
ENSSSCG00000000591	chr5	57747752	58107859	-	25236625	78579054	CIE-b*(3920)	84.0441	-2.01651	6.16947e-10	2.13659e-07	Down	phosphatidylinositol-4-phosphate 3-kinase, catalytic subunit type 2 gamma [Source:HGNC Symbol;Acc:HGNC:8973]
ENSSSCG00000000151	chr5	9653340	9657283	+	3688083	91051340	CIE-L*(38088)	86.7189	-1.80722	1.67749e-07	3.01503e-05	Down	apolipoprotein L, 6 [Source:HGNC Symbol;Acc:HGNC:14870]
ENSSSCG00000000259	chr5	18793694	18803834	-	3688083	91051340	CIE-L*(38088)	148.835	-1.24602	3.47616e-08	7.90535e-06	Down	cysteine sulfinic acid decarboxylase [Source:HGNC Symbol;Acc:HGNC:18966]
ENSSSCG00000028808	chr5	23121867	23123593	+	3688083	91051340	CIE-L*(38088)	1243.49	2.91885	2.10107e-39	2.98332e-35	Up	Uncharacterized protein [Source:UniProtKB/TrEMBL;Acc:F1SLZ3]
ENSSSCG00000023287	chr5	23255205	23256926	-	3688083	91051340	CIE-L*(38088)	21.3437	3.05046	4.19829e-12	2.20783e-09	Up	Uncharacterized protein [Source:UniProtKB/TrEMBL;Acc:F1SLZ3]
ENSSSCG00000000521	chr5	42877526	42878692	-	3688083	91051340	CIE-L*(38088)	159.931	1.01953	2.872e-06	0.000293378	Up	pleckstrin homology-like domain, family A, member 1 [Source:HGNC Symbol;Acc:HGNC:8933]
ENSSSCG00000000544	chr5	49160270	49172386	+	3688083	91051340	CIE-L*(38088)	29.579	1.88498	2.47216e-06	0.000263769	Up	Sus scrofa parathyroid hormone-like hormone (PTHLH), mRNA. [Source:RefSeq mRNA;Acc:NM_213916]
ENSSSCG00000000864	chr5	86457216	86497240	-	3688083	91051340	CIE-L*(38088)	737.209	-1.26045	1.49028e-10	6.04586e-08	Down	choline phosphotransferase 1 [Source:HGNC Symbol;Acc:HGNC:17852]
ENSSSCG00000000072	chr5	4802927	4850173	+	3688083	91051340	CIE-L*(38088)	194.043	-1.29247	5.56263e-07	7.66833e-05	Down	solute carrier family 25 (mitochondrial carrier; peroxisomal membrane protein, 34kDa), member 17 [Source:HGNC Symbol;Acc:HGNC:10987]
ENSSSCG00000000551	chr5	49898643	49972779	-	3688083	91051340	CIE-L*(38088)	27.4306	-2.49202	1.85723e-07	3.13938e-05	Down	aryl hydrocarbon receptor nuclear translocator-like 2 [Source:HGNC Symbol;Acc:HGNC:18984]
ENSSSCG00000000577	chr5	55138959	55191703	+	3688083	91051340	CIE-L*(38088)	32.6986	-1.8531	5.94094e-06	0.000527222	Down	glycogen synthase 2 (liver) [Source:HGNC Symbol;Acc:HGNC:4707]
ENSSSCG00000000591	chr5	57747752	58107859	-	3688083	91051340	CIE-L*(38088)	84.0441	-2.01651	6.16947e-10	2.13659e-07	Down	phosphatidylinositol-4-phosphate 3-kinase, catalytic subunit type 2 gamma [Source:HGNC Symbol;Acc:HGNC:8973]
ENSSSCG00000000521	chr5	42877526	42878692	-	25236625	78579054	CIE-b*(3919)	159.931	1.01953	2.872e-06	0.000293378	Up	pleckstrin homology-like domain, family A, member 1 [Source:HGNC Symbol;Acc:HGNC:8933]
ENSSSCG00000000544	chr5	49160270	49172386	+	25236625	78579054	CIE-b*(3919)	29.579	1.88498	2.47216e-06	0.000263769	Up	Sus scrofa parathyroid hormone-like hormone (PTHLH), mRNA. [Source:RefSeq mRNA;Acc:NM_213916]
ENSSSCG00000000551	chr5	49898643	49972779	-	25236625	78579054	CIE-b*(3919)	27.4306	-2.49202	1.85723e-07	3.13938e-05	Down	aryl hydrocarbon receptor nuclear translocator-like 2 [Source:HGNC Symbol;Acc:HGNC:18984]
ENSSSCG00000000577	chr5	55138959	55191703	+	25236625	78579054	CIE-b*(3919)	32.6986	-1.8531	5.94094e-06	0.000527222	Down	glycogen synthase 2 (liver) [Source:HGNC Symbol;Acc:HGNC:4707]
ENSSSCG00000000591	chr5	57747752	58107859	-	25236625	78579054	CIE-b*(3919)	84.0441	-2.01651	6.16947e-10	2.13659e-07	Down	phosphatidylinositol-4-phosphate 3-kinase, catalytic subunit type 2 gamma [Source:HGNC Symbol;Acc:HGNC:8973]
ENSSSCG00000023498	chr6	40634195	40639501	-	2352681	129740986	CIE-a*(3924)	4907.17	1.44865	5.70429e-16	4.76443e-13	Up	Uncharacterized protein [Source:UniProtKB/TrEMBL;Acc:F1RM62]
ENSSSCG00000003088	chr6	47269970	47272195	+	2352681	129740986	CIE-a*(3924)	3984.39	-2.17414	5.69136e-21	9.96512e-18	Down	Sus scrofa apolipoprotein E (APOE), mRNA. [Source:RefSeq mRNA;Acc:NM_214308]
ENSSSCG00000027325	chr6	77863824	77870220	+	2352681	129740986	CIE-a*(3924)	218.166	1.23506	2.6195e-07	4.08728e-05	Up	TMF1-regulated nuclear protein 1 [Source:HGNC Symbol;Acc:HGNC:34348]
ENSSSCG00000024342	chr6	104383369	104394429	-	2352681	129740986	CIE-a*(3924)	653.013	1.10627	2.80227e-08	6.74398e-06	Up	aquaporin-4 [Source:RefSeq peptide;Acc:NP_001103893]
ENSSSCG00000002780	chr6	25312514	25316150	-	2352681	129740986	CIE-a*(3924)	1929.48	1.08872	1.6638e-06	0.000188994	Up	tubulin polymerization-promoting protein family member 3 [Source:HGNC Symbol;Acc:HGNC:24162]
ENSSSCG00000002825	chr6	27325086	27350417	+	2352681	129740986	CIE-a*(3924)	64.9458	-2.25027	1.86944e-09	6.32004e-07	Down	Sus scrofa carboxylesterase 1 (CES1), mRNA. [Source:RefSeq mRNA;Acc:NM_214246]
ENSSSCG00000002864	chr6	38579823	38594906	-	2352681	129740986	CIE-a*(3924)	72.8137	1.25163	1.0265e-06	0.000127853	Up	solute carrier family 7 (neutral amino acid transporter light chain, asc system), member 10 [Source:HGNC Symbol;Acc:HGNC:11058]
ENSSSCG00000022808	chr6	44853498	44876802	+	2352681	129740986	CIE-a*(3924)	63.4583	-2.41619	1.46207e-11	6.69673e-09	Down	Uncharacterized protein [Source:UniProtKB/TrEMBL;Acc:I3L6F5]
ENSSSCG00000024505	chr6	54294926	54298579	+	2352681	129740986	CIE-a*(3924)	51.3859	1.58555	1.38265e-06	0.000163603	Up	troponin I type 3 (cardiac) [Source:HGNC Symbol;Acc:HGNC:11947]
ENSSSCG00000025353	chr6	54301796	54314510	+	2352681	129740986	CIE-a*(3924)	22822.7	2.07288	3.74147e-16	3.32032e-13	Up	Sus scrofa troponin T type 1 (skeletal, slow) (TNNT1), mRNA. [Source:RefSeq mRNA;Acc:NM_213748]
ENSSSCG00000029744	chr6	58630218	58656250	-	2352681	129740986	CIE-a*(3924)	14.0266	-2.07125	1.33448e-05	0.00098689	Down	phospholipase C, eta 2 [Source:HGNC Symbol;Acc:HGNC:29037]
ENSSSCG00000003402	chr6	64609321	64625096	+	2352681	129740986	CIE-a*(3924)	776.617	-1.09716	4.00925e-06	0.000382063	Down	phosphogluconate dehydrogenase [Source:HGNC Symbol;Acc:HGNC:8891]
ENSSSCG00000023498	chr6	40634195	40639501	-	2352681	129740986	CIE-a*(3921)	4907.17	1.44865	5.70429e-16	4.76443e-13	Up	Uncharacterized protein [Source:UniProtKB/TrEMBL;Acc:F1RM62]
ENSSSCG00000003088	chr6	47269970	47272195	+	2352681	129740986	CIE-a*(3921)	3984.39	-2.17414	5.69136e-21	9.96512e-18	Down	Sus scrofa apolipoprotein E (APOE), mRNA. [Source:RefSeq mRNA;Acc:NM_214308]
ENSSSCG00000027325	chr6	77863824	77870220	+	2352681	129740986	CIE-a*(3921)	218.166	1.23506	2.6195e-07	4.08728e-05	Up	TMF1-regulated nuclear protein 1 [Source:HGNC Symbol;Acc:HGNC:34348]
ENSSSCG00000024342	chr6	104383369	104394429	-	2352681	129740986	CIE-a*(3921)	653.013	1.10627	2.80227e-08	6.74398e-06	Up	aquaporin-4 [Source:RefSeq peptide;Acc:NP_001103893]
ENSSSCG00000002780	chr6	25312514	25316150	-	2352681	129740986	CIE-a*(3921)	1929.48	1.08872	1.6638e-06	0.000188994	Up	tubulin polymerization-promoting protein family member 3 [Source:HGNC Symbol;Acc:HGNC:24162]
ENSSSCG00000002825	chr6	27325086	27350417	+	2352681	129740986	CIE-a*(3921)	64.9458	-2.25027	1.86944e-09	6.32004e-07	Down	Sus scrofa carboxylesterase 1 (CES1), mRNA. [Source:RefSeq mRNA;Acc:NM_214246]
ENSSSCG00000002864	chr6	38579823	38594906	-	2352681	129740986	CIE-a*(3921)	72.8137	1.25163	1.0265e-06	0.000127853	Up	solute carrier family 7 (neutral amino acid transporter light chain, asc system), member 10 [Source:HGNC Symbol;Acc:HGNC:11058]
ENSSSCG00000022808	chr6	44853498	44876802	+	2352681	129740986	CIE-a*(3921)	63.4583	-2.41619	1.46207e-11	6.69673e-09	Down	Uncharacterized protein [Source:UniProtKB/TrEMBL;Acc:I3L6F5]
ENSSSCG00000024505	chr6	54294926	54298579	+	2352681	129740986	CIE-a*(3921)	51.3859	1.58555	1.38265e-06	0.000163603	Up	troponin I type 3 (cardiac) [Source:HGNC Symbol;Acc:HGNC:11947]
ENSSSCG00000025353	chr6	54301796	54314510	+	2352681	129740986	CIE-a*(3921)	22822.7	2.07288	3.74147e-16	3.32032e-13	Up	Sus scrofa troponin T type 1 (skeletal, slow) (TNNT1), mRNA. [Source:RefSeq mRNA;Acc:NM_213748]
ENSSSCG00000029744	chr6	58630218	58656250	-	2352681	129740986	CIE-a*(3921)	14.0266	-2.07125	1.33448e-05	0.00098689	Down	phospholipase C, eta 2 [Source:HGNC Symbol;Acc:HGNC:29037]
ENSSSCG00000003402	chr6	64609321	64625096	+	2352681	129740986	CIE-a*(3921)	776.617	-1.09716	4.00925e-06	0.000382063	Down	phosphogluconate dehydrogenase [Source:HGNC Symbol;Acc:HGNC:8891]
ENSSSCG00000023498	chr6	40634195	40639501	-	2352681	129740986	CIE-a*(3923)	4907.17	1.44865	5.70429e-16	4.76443e-13	Up	Uncharacterized protein [Source:UniProtKB/TrEMBL;Acc:F1RM62]
ENSSSCG00000003088	chr6	47269970	47272195	+	2352681	129740986	CIE-a*(3923)	3984.39	-2.17414	5.69136e-21	9.96512e-18	Down	Sus scrofa apolipoprotein E (APOE), mRNA. [Source:RefSeq mRNA;Acc:NM_214308]
ENSSSCG00000027325	chr6	77863824	77870220	+	2352681	129740986	CIE-a*(3923)	218.166	1.23506	2.6195e-07	4.08728e-05	Up	TMF1-regulated nuclear protein 1 [Source:HGNC Symbol;Acc:HGNC:34348]
ENSSSCG00000024342	chr6	104383369	104394429	-	2352681	129740986	CIE-a*(3923)	653.013	1.10627	2.80227e-08	6.74398e-06	Up	aquaporin-4 [Source:RefSeq peptide;Acc:NP_001103893]
ENSSSCG00000002780	chr6	25312514	25316150	-	2352681	129740986	CIE-a*(3923)	1929.48	1.08872	1.6638e-06	0.000188994	Up	tubulin polymerization-promoting protein family member 3 [Source:HGNC Symbol;Acc:HGNC:24162]
ENSSSCG00000002825	chr6	27325086	27350417	+	2352681	129740986	CIE-a*(3923)	64.9458	-2.25027	1.86944e-09	6.32004e-07	Down	Sus scrofa carboxylesterase 1 (CES1), mRNA. [Source:RefSeq mRNA;Acc:NM_214246]
ENSSSCG00000002864	chr6	38579823	38594906	-	2352681	129740986	CIE-a*(3923)	72.8137	1.25163	1.0265e-06	0.000127853	Up	solute carrier family 7 (neutral amino acid transporter light chain, asc system), member 10 [Source:HGNC Symbol;Acc:HGNC:11058]
ENSSSCG00000022808	chr6	44853498	44876802	+	2352681	129740986	CIE-a*(3923)	63.4583	-2.41619	1.46207e-11	6.69673e-09	Down	Uncharacterized protein [Source:UniProtKB/TrEMBL;Acc:I3L6F5]
ENSSSCG00000024505	chr6	54294926	54298579	+	2352681	129740986	CIE-a*(3923)	51.3859	1.58555	1.38265e-06	0.000163603	Up	troponin I type 3 (cardiac) [Source:HGNC Symbol;Acc:HGNC:11947]
ENSSSCG00000025353	chr6	54301796	54314510	+	2352681	129740986	CIE-a*(3923)	22822.7	2.07288	3.74147e-16	3.32032e-13	Up	Sus scrofa troponin T type 1 (skeletal, slow) (TNNT1), mRNA. [Source:RefSeq mRNA;Acc:NM_213748]
ENSSSCG00000029744	chr6	58630218	58656250	-	2352681	129740986	CIE-a*(3923)	14.0266	-2.07125	1.33448e-05	0.00098689	Down	phospholipase C, eta 2 [Source:HGNC Symbol;Acc:HGNC:29037]
ENSSSCG00000003402	chr6	64609321	64625096	+	2352681	129740986	CIE-a*(3923)	776.617	-1.09716	4.00925e-06	0.000382063	Down	phosphogluconate dehydrogenase [Source:HGNC Symbol;Acc:HGNC:8891]
ENSSSCG00000002780	chr6	25312514	25316150	-	23378630	35868354	CIE-a*(17798)	1929.48	1.08872	1.6638e-06	0.000188994	Up	tubulin polymerization-promoting protein family member 3 [Source:HGNC Symbol;Acc:HGNC:24162]
ENSSSCG00000002825	chr6	27325086	27350417	+	23378630	35868354	CIE-a*(17798)	64.9458	-2.25027	1.86944e-09	6.32004e-07	Down	Sus scrofa carboxylesterase 1 (CES1), mRNA. [Source:RefSeq mRNA;Acc:NM_214246]
ENSSSCG00000002780	chr6	25312514	25316150	-	23378630	35868354	CIE-b*(17799)	1929.48	1.08872	1.6638e-06	0.000188994	Up	tubulin polymerization-promoting protein family member 3 [Source:HGNC Symbol;Acc:HGNC:24162]
ENSSSCG00000002825	chr6	27325086	27350417	+	23378630	35868354	CIE-b*(17799)	64.9458	-2.25027	1.86944e-09	6.32004e-07	Down	Sus scrofa carboxylesterase 1 (CES1), mRNA. [Source:RefSeq mRNA;Acc:NM_214246]
ENSSSCG00000023498	chr6	40634195	40639501	-	29979924	66533116	Meat color score(3237)	4907.17	1.44865	5.70429e-16	4.76443e-13	Up	Uncharacterized protein [Source:UniProtKB/TrEMBL;Acc:F1RM62]
ENSSSCG00000003088	chr6	47269970	47272195	+	29979924	66533116	Meat color score(3237)	3984.39	-2.17414	5.69136e-21	9.96512e-18	Down	Sus scrofa apolipoprotein E (APOE), mRNA. [Source:RefSeq mRNA;Acc:NM_214308]
ENSSSCG00000002864	chr6	38579823	38594906	-	29979924	66533116	Meat color score(3237)	72.8137	1.25163	1.0265e-06	0.000127853	Up	solute carrier family 7 (neutral amino acid transporter light chain, asc system), member 10 [Source:HGNC Symbol;Acc:HGNC:11058]
ENSSSCG00000022808	chr6	44853498	44876802	+	29979924	66533116	Meat color score(3237)	63.4583	-2.41619	1.46207e-11	6.69673e-09	Down	Uncharacterized protein [Source:UniProtKB/TrEMBL;Acc:I3L6F5]
ENSSSCG00000024505	chr6	54294926	54298579	+	29979924	66533116	Meat color score(3237)	51.3859	1.58555	1.38265e-06	0.000163603	Up	troponin I type 3 (cardiac) [Source:HGNC Symbol;Acc:HGNC:11947]
ENSSSCG00000025353	chr6	54301796	54314510	+	29979924	66533116	Meat color score(3237)	22822.7	2.07288	3.74147e-16	3.32032e-13	Up	Sus scrofa troponin T type 1 (skeletal, slow) (TNNT1), mRNA. [Source:RefSeq mRNA;Acc:NM_213748]
ENSSSCG00000029744	chr6	58630218	58656250	-	29979924	66533116	Meat color score(3237)	14.0266	-2.07125	1.33448e-05	0.00098689	Down	phospholipase C, eta 2 [Source:HGNC Symbol;Acc:HGNC:29037]
ENSSSCG00000003402	chr6	64609321	64625096	+	29979924	66533116	Meat color score(3237)	776.617	-1.09716	4.00925e-06	0.000382063	Down	phosphogluconate dehydrogenase [Source:HGNC Symbol;Acc:HGNC:8891]
ENSSSCG00000003088	chr6	47269970	47272195	+	45448178	77813565	Meat color-a(991)	3984.39	-2.17414	5.69136e-21	9.96512e-18	Down	Sus scrofa apolipoprotein E (APOE), mRNA. [Source:RefSeq mRNA;Acc:NM_214308]
ENSSSCG00000024505	chr6	54294926	54298579	+	45448178	77813565	Meat color-a(991)	51.3859	1.58555	1.38265e-06	0.000163603	Up	troponin I type 3 (cardiac) [Source:HGNC Symbol;Acc:HGNC:11947]
ENSSSCG00000025353	chr6	54301796	54314510	+	45448178	77813565	Meat color-a(991)	22822.7	2.07288	3.74147e-16	3.32032e-13	Up	Sus scrofa troponin T type 1 (skeletal, slow) (TNNT1), mRNA. [Source:RefSeq mRNA;Acc:NM_213748]
ENSSSCG00000029744	chr6	58630218	58656250	-	45448178	77813565	Meat color-a(991)	14.0266	-2.07125	1.33448e-05	0.00098689	Down	phospholipase C, eta 2 [Source:HGNC Symbol;Acc:HGNC:29037]
ENSSSCG00000003402	chr6	64609321	64625096	+	45448178	77813565	Meat color-a(991)	776.617	-1.09716	4.00925e-06	0.000382063	Down	phosphogluconate dehydrogenase [Source:HGNC Symbol;Acc:HGNC:8891]
ENSSSCG00000027325	chr6	77863824	77870220	+	64923945	89095314	Meat color-a(1018)	218.166	1.23506	2.6195e-07	4.08728e-05	Up	TMF1-regulated nuclear protein 1 [Source:HGNC Symbol;Acc:HGNC:34348]
ENSSSCG00000003088	chr6	47269970	47272195	+	47267662	47323346	Reflectance value(18695)	3984.39	-2.17414	5.69136e-21	9.96512e-18	Down	Sus scrofa apolipoprotein E (APOE), mRNA. [Source:RefSeq mRNA;Acc:NM_214308]
ENSSSCG00000023498	chr6	40634195	40639501	-	2352681	129740986	CIE-a*(3922)	4907.17	1.44865	5.70429e-16	4.76443e-13	Up	Uncharacterized protein [Source:UniProtKB/TrEMBL;Acc:F1RM62]
ENSSSCG00000003088	chr6	47269970	47272195	+	2352681	129740986	CIE-a*(3922)	3984.39	-2.17414	5.69136e-21	9.96512e-18	Down	Sus scrofa apolipoprotein E (APOE), mRNA. [Source:RefSeq mRNA;Acc:NM_214308]
ENSSSCG00000027325	chr6	77863824	77870220	+	2352681	129740986	CIE-a*(3922)	218.166	1.23506	2.6195e-07	4.08728e-05	Up	TMF1-regulated nuclear protein 1 [Source:HGNC Symbol;Acc:HGNC:34348]
ENSSSCG00000024342	chr6	104383369	104394429	-	2352681	129740986	CIE-a*(3922)	653.013	1.10627	2.80227e-08	6.74398e-06	Up	aquaporin-4 [Source:RefSeq peptide;Acc:NP_001103893]
ENSSSCG00000002780	chr6	25312514	25316150	-	2352681	129740986	CIE-a*(3922)	1929.48	1.08872	1.6638e-06	0.000188994	Up	tubulin polymerization-promoting protein family member 3 [Source:HGNC Symbol;Acc:HGNC:24162]
ENSSSCG00000002825	chr6	27325086	27350417	+	2352681	129740986	CIE-a*(3922)	64.9458	-2.25027	1.86944e-09	6.32004e-07	Down	Sus scrofa carboxylesterase 1 (CES1), mRNA. [Source:RefSeq mRNA;Acc:NM_214246]
ENSSSCG00000002864	chr6	38579823	38594906	-	2352681	129740986	CIE-a*(3922)	72.8137	1.25163	1.0265e-06	0.000127853	Up	solute carrier family 7 (neutral amino acid transporter light chain, asc system), member 10 [Source:HGNC Symbol;Acc:HGNC:11058]
ENSSSCG00000022808	chr6	44853498	44876802	+	2352681	129740986	CIE-a*(3922)	63.4583	-2.41619	1.46207e-11	6.69673e-09	Down	Uncharacterized protein [Source:UniProtKB/TrEMBL;Acc:I3L6F5]
ENSSSCG00000024505	chr6	54294926	54298579	+	2352681	129740986	CIE-a*(3922)	51.3859	1.58555	1.38265e-06	0.000163603	Up	troponin I type 3 (cardiac) [Source:HGNC Symbol;Acc:HGNC:11947]
ENSSSCG00000025353	chr6	54301796	54314510	+	2352681	129740986	CIE-a*(3922)	22822.7	2.07288	3.74147e-16	3.32032e-13	Up	Sus scrofa troponin T type 1 (skeletal, slow) (TNNT1), mRNA. [Source:RefSeq mRNA;Acc:NM_213748]
ENSSSCG00000029744	chr6	58630218	58656250	-	2352681	129740986	CIE-a*(3922)	14.0266	-2.07125	1.33448e-05	0.00098689	Down	phospholipase C, eta 2 [Source:HGNC Symbol;Acc:HGNC:29037]
ENSSSCG00000003402	chr6	64609321	64625096	+	2352681	129740986	CIE-a*(3922)	776.617	-1.09716	4.00925e-06	0.000382063	Down	phosphogluconate dehydrogenase [Source:HGNC Symbol;Acc:HGNC:8891]
ENSSSCG00000003088	chr6	47269970	47272195	+	45448178	77813565	Meat color score(21854)	3984.39	-2.17414	5.69136e-21	9.96512e-18	Down	Sus scrofa apolipoprotein E (APOE), mRNA. [Source:RefSeq mRNA;Acc:NM_214308]
ENSSSCG00000024505	chr6	54294926	54298579	+	45448178	77813565	Meat color score(21854)	51.3859	1.58555	1.38265e-06	0.000163603	Up	troponin I type 3 (cardiac) [Source:HGNC Symbol;Acc:HGNC:11947]
ENSSSCG00000025353	chr6	54301796	54314510	+	45448178	77813565	Meat color score(21854)	22822.7	2.07288	3.74147e-16	3.32032e-13	Up	Sus scrofa troponin T type 1 (skeletal, slow) (TNNT1), mRNA. [Source:RefSeq mRNA;Acc:NM_213748]
ENSSSCG00000029744	chr6	58630218	58656250	-	45448178	77813565	Meat color score(21854)	14.0266	-2.07125	1.33448e-05	0.00098689	Down	phospholipase C, eta 2 [Source:HGNC Symbol;Acc:HGNC:29037]
ENSSSCG00000003402	chr6	64609321	64625096	+	45448178	77813565	Meat color score(21854)	776.617	-1.09716	4.00925e-06	0.000382063	Down	phosphogluconate dehydrogenase [Source:HGNC Symbol;Acc:HGNC:8891]
ENSSSCG00000027325	chr6	77863824	77870220	+	52757738	78052071	Meat color score(12055)	218.166	1.23506	2.6195e-07	4.08728e-05	Up	TMF1-regulated nuclear protein 1 [Source:HGNC Symbol;Acc:HGNC:34348]
ENSSSCG00000024505	chr6	54294926	54298579	+	52757738	78052071	Meat color score(12055)	51.3859	1.58555	1.38265e-06	0.000163603	Up	troponin I type 3 (cardiac) [Source:HGNC Symbol;Acc:HGNC:11947]
ENSSSCG00000025353	chr6	54301796	54314510	+	52757738	78052071	Meat color score(12055)	22822.7	2.07288	3.74147e-16	3.32032e-13	Up	Sus scrofa troponin T type 1 (skeletal, slow) (TNNT1), mRNA. [Source:RefSeq mRNA;Acc:NM_213748]
ENSSSCG00000029744	chr6	58630218	58656250	-	52757738	78052071	Meat color score(12055)	14.0266	-2.07125	1.33448e-05	0.00098689	Down	phospholipase C, eta 2 [Source:HGNC Symbol;Acc:HGNC:29037]
ENSSSCG00000003402	chr6	64609321	64625096	+	52757738	78052071	Meat color score(12055)	776.617	-1.09716	4.00925e-06	0.000382063	Down	phosphogluconate dehydrogenase [Source:HGNC Symbol;Acc:HGNC:8891]
ENSSSCG00000027325	chr6	77863824	77870220	+	67065676	87614876	CIE-L*(17556)	218.166	1.23506	2.6195e-07	4.08728e-05	Up	TMF1-regulated nuclear protein 1 [Source:HGNC Symbol;Acc:HGNC:34348]
ENSSSCG00000027325	chr6	77863824	77870220	+	77813565	89095314	Meat color-a(1248)	218.166	1.23506	2.6195e-07	4.08728e-05	Up	TMF1-regulated nuclear protein 1 [Source:HGNC Symbol;Acc:HGNC:34348]
ENSSSCG00000001435	chr7	28025735	28036101	-	20633784	32380448	Japanese color scale(3993)	1500.99	-1.13972	2.69958e-06	0.000279791	Down	Sus scrofa 1-acylglycerol-3-phosphate O-acyltransferase 1 (lysophosphatidic acid acyltransferase, alpha) (AGPAT1), mRNA. [Source:RefSeq mRNA;Acc:NM_001033008]
ENSSSCG00000001435	chr7	28025735	28036101	-	20633784	32380448	CIE-L*(3995)	1500.99	-1.13972	2.69958e-06	0.000279791	Down	Sus scrofa 1-acylglycerol-3-phosphate O-acyltransferase 1 (lysophosphatidic acid acyltransferase, alpha) (AGPAT1), mRNA. [Source:RefSeq mRNA;Acc:NM_001033008]
ENSSSCG00000000997	chr7	3154140	3155711	+	48748	33757808	Meat color score(21864)	145.65	1.57449	4.73168e-11	2.03591e-08	Up	protein phosphatase 1, regulatory subunit 3G [Source:HGNC Symbol;Acc:HGNC:14945]
ENSSSCG00000001494	chr7	33129268	33140672	-	48748	33757808	Meat color score(21864)	180.625	1.54978	1.49625e-15	1.18029e-12	Up	Uncharacterized protein [Source:UniProtKB/TrEMBL;Acc:F1RZV1]
ENSSSCG00000028777	chr7	1674371	1690166	-	48748	33757808	Meat color score(21864)	209.854	2.18034	6.26339e-06	0.000545606	Up	myosin light chain kinase family, member 4 [Source:HGNC Symbol;Acc:HGNC:27972]
ENSSSCG00000001435	chr7	28025735	28036101	-	48748	33757808	Meat color score(21864)	1500.99	-1.13972	2.69958e-06	0.000279791	Down	Sus scrofa 1-acylglycerol-3-phosphate O-acyltransferase 1 (lysophosphatidic acid acyltransferase, alpha) (AGPAT1), mRNA. [Source:RefSeq mRNA;Acc:NM_001033008]
ENSSSCG00000001494	chr7	33129268	33140672	-	11625414	45102432	Meat color-a(295)	180.625	1.54978	1.49625e-15	1.18029e-12	Up	Uncharacterized protein [Source:UniProtKB/TrEMBL;Acc:F1RZV1]
ENSSSCG00000001435	chr7	28025735	28036101	-	11625414	45102432	Meat color-a(295)	1500.99	-1.13972	2.69958e-06	0.000279791	Down	Sus scrofa 1-acylglycerol-3-phosphate O-acyltransferase 1 (lysophosphatidic acid acyltransferase, alpha) (AGPAT1), mRNA. [Source:RefSeq mRNA;Acc:NM_001033008]
ENSSSCG00000001494	chr7	33129268	33140672	-	7434494	99614552	CIE-a*(38094)	180.625	1.54978	1.49625e-15	1.18029e-12	Up	Uncharacterized protein [Source:UniProtKB/TrEMBL;Acc:F1RZV1]
ENSSSCG00000002279	chr7	95388198	95392767	-	7434494	99614552	CIE-a*(38094)	129.95	-3.54	3.46626e-29	2.46087e-25	Down	Sus scrofa glutathione peroxidase 2 (gastrointestinal) (GPX2), mRNA. [Source:RefSeq mRNA;Acc:NM_001115136]
ENSSSCG00000001435	chr7	28025735	28036101	-	7434494	99614552	CIE-a*(38094)	1500.99	-1.13972	2.69958e-06	0.000279791	Down	Sus scrofa 1-acylglycerol-3-phosphate O-acyltransferase 1 (lysophosphatidic acid acyltransferase, alpha) (AGPAT1), mRNA. [Source:RefSeq mRNA;Acc:NM_001033008]
ENSSSCG00000027052	chr7	60145316	60153462	-	7434494	99614552	CIE-a*(38094)	178.118	-1.01412	5.07554e-08	1.07564e-05	Down	peroxisomal biogenesis factor 11 alpha [Source:HGNC Symbol;Acc:HGNC:8852]
ENSSSCG00000002029	chr7	81066278	81088373	-	7434494	99614552	CIE-a*(38094)	54292.3	2.04423	5.23137e-10	1.87135e-07	Up	Sus scrofa myosin, heavy chain 7, cardiac muscle, beta (MYH7), mRNA. [Source:RefSeq mRNA;Acc:NM_213855]
ENSSSCG00000022069	chr7	97611001	97622535	-	7434494	99614552	CIE-a*(38094)	104.847	-1.52799	5.4469e-08	1.13736e-05	Down	phosphatidylinositol glycan anchor biosynthesis, class H [Source:HGNC Symbol;Acc:HGNC:8964]
ENSSSCG00000001494	chr7	33129268	33140672	-	23536897	88946228	Meat color-L(298)	180.625	1.54978	1.49625e-15	1.18029e-12	Up	Uncharacterized protein [Source:UniProtKB/TrEMBL;Acc:F1RZV1]
ENSSSCG00000001435	chr7	28025735	28036101	-	23536897	88946228	Meat color-L(298)	1500.99	-1.13972	2.69958e-06	0.000279791	Down	Sus scrofa 1-acylglycerol-3-phosphate O-acyltransferase 1 (lysophosphatidic acid acyltransferase, alpha) (AGPAT1), mRNA. [Source:RefSeq mRNA;Acc:NM_001033008]
ENSSSCG00000027052	chr7	60145316	60153462	-	23536897	88946228	Meat color-L(298)	178.118	-1.01412	5.07554e-08	1.07564e-05	Down	peroxisomal biogenesis factor 11 alpha [Source:HGNC Symbol;Acc:HGNC:8852]
ENSSSCG00000002029	chr7	81066278	81088373	-	23536897	88946228	Meat color-L(298)	54292.3	2.04423	5.23137e-10	1.87135e-07	Up	Sus scrofa myosin, heavy chain 7, cardiac muscle, beta (MYH7), mRNA. [Source:RefSeq mRNA;Acc:NM_213855]
ENSSSCG00000002279	chr7	95388198	95392767	-	50310118	102304856	Hematin pigmentation(302)	129.95	-3.54	3.46626e-29	2.46087e-25	Down	Sus scrofa glutathione peroxidase 2 (gastrointestinal) (GPX2), mRNA. [Source:RefSeq mRNA;Acc:NM_001115136]
ENSSSCG00000027052	chr7	60145316	60153462	-	50310118	102304856	Hematin pigmentation(302)	178.118	-1.01412	5.07554e-08	1.07564e-05	Down	peroxisomal biogenesis factor 11 alpha [Source:HGNC Symbol;Acc:HGNC:8852]
ENSSSCG00000002029	chr7	81066278	81088373	-	50310118	102304856	Hematin pigmentation(302)	54292.3	2.04423	5.23137e-10	1.87135e-07	Up	Sus scrofa myosin, heavy chain 7, cardiac muscle, beta (MYH7), mRNA. [Source:RefSeq mRNA;Acc:NM_213855]
ENSSSCG00000022069	chr7	97611001	97622535	-	50310118	102304856	Hematin pigmentation(302)	104.847	-1.52799	5.4469e-08	1.13736e-05	Down	phosphatidylinositol glycan anchor biosynthesis, class H [Source:HGNC Symbol;Acc:HGNC:8964]
ENSSSCG00000002388	chr7	105628140	105743716	+	99225754	106839376	Meat color-L(3791)	54.4015	1.92197	9.51277e-09	2.59753e-06	Up	estrogen-related receptor beta [Source:HGNC Symbol;Acc:HGNC:3473]
ENSSSCG00000002279	chr7	95388198	95392767	-	55880470	107293999	CIE-b*(3994)	129.95	-3.54	3.46626e-29	2.46087e-25	Down	Sus scrofa glutathione peroxidase 2 (gastrointestinal) (GPX2), mRNA. [Source:RefSeq mRNA;Acc:NM_001115136]
ENSSSCG00000027052	chr7	60145316	60153462	-	55880470	107293999	CIE-b*(3994)	178.118	-1.01412	5.07554e-08	1.07564e-05	Down	peroxisomal biogenesis factor 11 alpha [Source:HGNC Symbol;Acc:HGNC:8852]
ENSSSCG00000002029	chr7	81066278	81088373	-	55880470	107293999	CIE-b*(3994)	54292.3	2.04423	5.23137e-10	1.87135e-07	Up	Sus scrofa myosin, heavy chain 7, cardiac muscle, beta (MYH7), mRNA. [Source:RefSeq mRNA;Acc:NM_213855]
ENSSSCG00000022069	chr7	97611001	97622535	-	55880470	107293999	CIE-b*(3994)	104.847	-1.52799	5.4469e-08	1.13736e-05	Down	phosphatidylinositol glycan anchor biosynthesis, class H [Source:HGNC Symbol;Acc:HGNC:8964]
ENSSSCG00000002388	chr7	105628140	105743716	+	55880470	107293999	CIE-b*(3994)	54.4015	1.92197	9.51277e-09	2.59753e-06	Up	estrogen-related receptor beta [Source:HGNC Symbol;Acc:HGNC:3473]
ENSSSCG00000024428	chr8	33109939	33123280	+	32804318	33300696	CIE-a*(36138)	62.8534	2.87138	1.78057e-07	3.0832e-05	Up	cholinergic receptor, nicotinic, alpha 9 (neuronal) [Source:HGNC Symbol;Acc:HGNC:14079]
ENSSSCG00000024428	chr8	33109939	33123280	+	32804318	33300696	CIE-a*(36139)	62.8534	2.87138	1.78057e-07	3.0832e-05	Up	cholinergic receptor, nicotinic, alpha 9 (neuronal) [Source:HGNC Symbol;Acc:HGNC:14079]
ENSSSCG00000026297	chr8	32268563	32303388	+	26534249	38873367	Meat color-a(1099)	184.906	-1.1531	6.22005e-06	0.000545176	Down	klotho beta [Source:HGNC Symbol;Acc:HGNC:15527]
ENSSSCG00000024428	chr8	33109939	33123280	+	26534249	38873367	Meat color-a(1099)	62.8534	2.87138	1.78057e-07	3.0832e-05	Up	cholinergic receptor, nicotinic, alpha 9 (neuronal) [Source:HGNC Symbol;Acc:HGNC:14079]
ENSSSCG00000008768	chr8	29136986	29327348	-	26534249	38873367	Meat color-a(1099)	37.5662	1.90996	3.53433e-09	1.09095e-06	Up	ArfGAP with RhoGAP domain, ankyrin repeat and PH domain 2 [Source:HGNC Symbol;Acc:HGNC:16924]
ENSSSCG00000026297	chr8	32268563	32303388	+	29471436	77429212	CIE-b*(2993)	184.906	-1.1531	6.22005e-06	0.000545176	Down	klotho beta [Source:HGNC Symbol;Acc:HGNC:15527]
ENSSSCG00000024428	chr8	33109939	33123280	+	29471436	77429212	CIE-b*(2993)	62.8534	2.87138	1.78057e-07	3.0832e-05	Up	cholinergic receptor, nicotinic, alpha 9 (neuronal) [Source:HGNC Symbol;Acc:HGNC:14079]
ENSSSCG00000024681	chr8	66284558	66329982	+	29471436	77429212	CIE-b*(2993)	121.854	3.02769	4.05082e-23	9.58627e-20	Up	trans-2,3-enoyl-CoA reductase-like [Source:HGNC Symbol;Acc:HGNC:27365]
ENSSSCG00000009110	chr8	112388715	112390175	-	99338918	130701968	Meat color-a(296)	224.235	2.78602	9.55055e-27	4.52028e-23	Up	myozenin 2 [Source:HGNC Symbol;Acc:HGNC:1330]
ENSSSCG00000009074	chr8	103756776	103791897	-	99338918	130701968	Meat color-a(296)	149.022	1.12309	3.18008e-06	0.000318694	Up	chromosome 4 open reading frame 29 [Source:HGNC Symbol;Acc:HGNC:26111]
ENSSSCG00000025541	chr8	120119600	120219822	-	99338918	130701968	Meat color-a(296)	106.178	-2.0652	2.38097e-10	9.39092e-08	Down	ELOVL fatty acid elongase 6 [Source:HGNC Symbol;Acc:HGNC:15829]
ENSSSCG00000009110	chr8	112388715	112390175	-	108610930	139007531	CIE-a*(21846)	224.235	2.78602	9.55055e-27	4.52028e-23	Up	myozenin 2 [Source:HGNC Symbol;Acc:HGNC:1330]
ENSSSCG00000025541	chr8	120119600	120219822	-	108610930	139007531	CIE-a*(21846)	106.178	-2.0652	2.38097e-10	9.39092e-08	Down	ELOVL fatty acid elongase 6 [Source:HGNC Symbol;Acc:HGNC:15829]
ENSSSCG00000015664	chr9	74313785	74390047	+	74275834	74503884	Meat color score(9795)	72.8609	1.40392	7.39321e-08	1.49285e-05	Up	CD55 molecule, decay accelerating factor for complement (Cromer blood group) [Source:HGNC Symbol;Acc:HGNC:2665]
ENSSSCG00000015664	chr9	74313785	74390047	+	74275834	74503884	Meat color-L(9796)	72.8609	1.40392	7.39321e-08	1.49285e-05	Up	CD55 molecule, decay accelerating factor for complement (Cromer blood group) [Source:HGNC Symbol;Acc:HGNC:2665]
ENSSSCG00000015664	chr9	74313785	74390047	+	74275834	74503884	Meat color-L(9797)	72.8609	1.40392	7.39321e-08	1.49285e-05	Up	CD55 molecule, decay accelerating factor for complement (Cromer blood group) [Source:HGNC Symbol;Acc:HGNC:2665]
ENSSSCG00000015239	chr9	62607366	62620602	+	45282513	139744874	Meat color-L(3807)	74.0222	4.76717	2.86815e-21	5.81785e-18	Up	BARX homeobox 2 [Source:HGNC Symbol;Acc:HGNC:956]
ENSSSCG00000026007	chr9	53693577	53825971	+	45282513	139744874	Meat color-L(3807)	143.679	-1.25834	5.71809e-07	7.74763e-05	Down	sortilin-related receptor, L(DLR class) A repeats containing [Source:HGNC Symbol;Acc:HGNC:11185]
ENSSSCG00000015135	chr9	53830781	53907681	-	45282513	139744874	Meat color-L(3807)	557.457	-1.28873	7.62119e-09	2.12183e-06	Down	Uncharacterized protein [Source:UniProtKB/TrEMBL;Acc:F1S9R6]
ENSSSCG00000015664	chr9	74313785	74390047	+	45282513	139744874	Meat color-L(3807)	72.8609	1.40392	7.39321e-08	1.49285e-05	Up	CD55 molecule, decay accelerating factor for complement (Cromer blood group) [Source:HGNC Symbol;Acc:HGNC:2665]
ENSSSCG00000030217	chr9	137480274	137611261	-	45282513	139744874	Meat color-L(3807)	58.9761	1.33918	1.71152e-07	3.02919e-05	Up	collagen beta(1-O)galactosyltransferase 2 [Source:HGNC Symbol;Acc:HGNC:16790]
ENSSSCG00000015239	chr9	62607366	62620602	+	45282513	139744874	Meat color-L(3817)	74.0222	4.76717	2.86815e-21	5.81785e-18	Up	BARX homeobox 2 [Source:HGNC Symbol;Acc:HGNC:956]
ENSSSCG00000026007	chr9	53693577	53825971	+	45282513	139744874	Meat color-L(3817)	143.679	-1.25834	5.71809e-07	7.74763e-05	Down	sortilin-related receptor, L(DLR class) A repeats containing [Source:HGNC Symbol;Acc:HGNC:11185]
ENSSSCG00000015135	chr9	53830781	53907681	-	45282513	139744874	Meat color-L(3817)	557.457	-1.28873	7.62119e-09	2.12183e-06	Down	Uncharacterized protein [Source:UniProtKB/TrEMBL;Acc:F1S9R6]
ENSSSCG00000015664	chr9	74313785	74390047	+	45282513	139744874	Meat color-L(3817)	72.8609	1.40392	7.39321e-08	1.49285e-05	Up	CD55 molecule, decay accelerating factor for complement (Cromer blood group) [Source:HGNC Symbol;Acc:HGNC:2665]
ENSSSCG00000030217	chr9	137480274	137611261	-	45282513	139744874	Meat color-L(3817)	58.9761	1.33918	1.71152e-07	3.02919e-05	Up	collagen beta(1-O)galactosyltransferase 2 [Source:HGNC Symbol;Acc:HGNC:16790]
ENSSSCG00000015025	chr9	44428187	44432883	-	7523504	147506758	CIE-L*(38099)	13268.4	1.19618	5.97621e-08	1.2298e-05	Up	Alpha-crystallin B chain [Source:UniProtKB/Swiss-Prot;Acc:Q7M2W6]
ENSSSCG00000015239	chr9	62607366	62620602	+	7523504	147506758	CIE-L*(38099)	74.0222	4.76717	2.86815e-21	5.81785e-18	Up	BARX homeobox 2 [Source:HGNC Symbol;Acc:HGNC:956]
ENSSSCG00000029449	chr9	139907717	139933040	+	7523504	147506758	CIE-L*(38099)	16.0045	2.5386	2.48926e-06	0.000263769	Up	proteoglycan 4 [Source:HGNC Symbol;Acc:HGNC:9364]
ENSSSCG00000015584	chr9	142428903	142469651	-	7523504	147506758	CIE-L*(38099)	91.0001	1.52715	8.50409e-07	0.000110779	Up	prospero homeobox 1 [Source:HGNC Symbol;Acc:HGNC:9459]
ENSSSCG00000026007	chr9	53693577	53825971	+	7523504	147506758	CIE-L*(38099)	143.679	-1.25834	5.71809e-07	7.74763e-05	Down	sortilin-related receptor, L(DLR class) A repeats containing [Source:HGNC Symbol;Acc:HGNC:11185]
ENSSSCG00000015135	chr9	53830781	53907681	-	7523504	147506758	CIE-L*(38099)	557.457	-1.28873	7.62119e-09	2.12183e-06	Down	Uncharacterized protein [Source:UniProtKB/TrEMBL;Acc:F1S9R6]
ENSSSCG00000015664	chr9	74313785	74390047	+	7523504	147506758	CIE-L*(38099)	72.8609	1.40392	7.39321e-08	1.49285e-05	Up	CD55 molecule, decay accelerating factor for complement (Cromer blood group) [Source:HGNC Symbol;Acc:HGNC:2665]
ENSSSCG00000030217	chr9	137480274	137611261	-	7523504	147506758	CIE-L*(38099)	58.9761	1.33918	1.71152e-07	3.02919e-05	Up	collagen beta(1-O)galactosyltransferase 2 [Source:HGNC Symbol;Acc:HGNC:16790]
ENSSSCG00000029449	chr9	139907717	139933040	+	123462124	142664837	Meat color-b(3275)	16.0045	2.5386	2.48926e-06	0.000263769	Up	proteoglycan 4 [Source:HGNC Symbol;Acc:HGNC:9364]
ENSSSCG00000015584	chr9	142428903	142469651	-	123462124	142664837	Meat color-b(3275)	91.0001	1.52715	8.50409e-07	0.000110779	Up	prospero homeobox 1 [Source:HGNC Symbol;Acc:HGNC:9459]
ENSSSCG00000030217	chr9	137480274	137611261	-	123462124	142664837	Meat color-b(3275)	58.9761	1.33918	1.71152e-07	3.02919e-05	Up	collagen beta(1-O)galactosyltransferase 2 [Source:HGNC Symbol;Acc:HGNC:16790]
ENSSSCG00000015025	chr9	44428187	44432883	-	7523504	147506758	CIE-a*(38098)	13268.4	1.19618	5.97621e-08	1.2298e-05	Up	Alpha-crystallin B chain [Source:UniProtKB/Swiss-Prot;Acc:Q7M2W6]
ENSSSCG00000015239	chr9	62607366	62620602	+	7523504	147506758	CIE-a*(38098)	74.0222	4.76717	2.86815e-21	5.81785e-18	Up	BARX homeobox 2 [Source:HGNC Symbol;Acc:HGNC:956]
ENSSSCG00000029449	chr9	139907717	139933040	+	7523504	147506758	CIE-a*(38098)	16.0045	2.5386	2.48926e-06	0.000263769	Up	proteoglycan 4 [Source:HGNC Symbol;Acc:HGNC:9364]
ENSSSCG00000015584	chr9	142428903	142469651	-	7523504	147506758	CIE-a*(38098)	91.0001	1.52715	8.50409e-07	0.000110779	Up	prospero homeobox 1 [Source:HGNC Symbol;Acc:HGNC:9459]
ENSSSCG00000026007	chr9	53693577	53825971	+	7523504	147506758	CIE-a*(38098)	143.679	-1.25834	5.71809e-07	7.74763e-05	Down	sortilin-related receptor, L(DLR class) A repeats containing [Source:HGNC Symbol;Acc:HGNC:11185]
ENSSSCG00000015135	chr9	53830781	53907681	-	7523504	147506758	CIE-a*(38098)	557.457	-1.28873	7.62119e-09	2.12183e-06	Down	Uncharacterized protein [Source:UniProtKB/TrEMBL;Acc:F1S9R6]
ENSSSCG00000015664	chr9	74313785	74390047	+	7523504	147506758	CIE-a*(38098)	72.8609	1.40392	7.39321e-08	1.49285e-05	Up	CD55 molecule, decay accelerating factor for complement (Cromer blood group) [Source:HGNC Symbol;Acc:HGNC:2665]
ENSSSCG00000030217	chr9	137480274	137611261	-	7523504	147506758	CIE-a*(38098)	58.9761	1.33918	1.71152e-07	3.02919e-05	Up	collagen beta(1-O)galactosyltransferase 2 [Source:HGNC Symbol;Acc:HGNC:16790]
ENSSSCG00000024061	chr10	28197736	28203433	-	664729	72237308	CIE-a*(38102)	18232.2	2.38098	2.46163e-19	3.17751e-16	Up	Sus scrofa troponin I type 1 (skeletal, slow) (TNNI1), mRNA. [Source:RefSeq mRNA;Acc:NM_213912]
ENSSSCG00000010991	chr10	37307556	37313382	+	664729	72237308	CIE-a*(38102)	292.824	-1.49432	8.75966e-11	3.65819e-08	Down	Sus scrofa aquaporin 3 (Gill blood group) (AQP3), mRNA. [Source:RefSeq mRNA;Acc:NM_001110172]
ENSSSCG00000010925	chr10	28860829	28971691	+	664729	72237308	CIE-a*(38102)	1321.3	1.26864	2.93034e-10	1.10114e-07	Up	protein phosphatase 1, regulatory subunit 12B [Source:HGNC Symbol;Acc:HGNC:7619]
ENSSSCG00000011046	chr10	50828508	51000248	+	664729	72237308	CIE-a*(38102)	107.497	1.15941	9.22017e-08	1.76915e-05	Up	integrin, alpha 8 [Source:HGNC Symbol;Acc:HGNC:6144]
ENSSSCG00000011075	chr10	56159320	56317981	-	664729	72237308	CIE-a*(38102)	672.399	1.02912	7.47364e-07	9.82576e-05	Up	KIAA1217 [Source:HGNC Symbol;Acc:HGNC:25428]
ENSSSCG00000024061	chr10	28197736	28203433	-	664729	72237308	CIE-b*(38103)	18232.2	2.38098	2.46163e-19	3.17751e-16	Up	Sus scrofa troponin I type 1 (skeletal, slow) (TNNI1), mRNA. [Source:RefSeq mRNA;Acc:NM_213912]
ENSSSCG00000010991	chr10	37307556	37313382	+	664729	72237308	CIE-b*(38103)	292.824	-1.49432	8.75966e-11	3.65819e-08	Down	Sus scrofa aquaporin 3 (Gill blood group) (AQP3), mRNA. [Source:RefSeq mRNA;Acc:NM_001110172]
ENSSSCG00000010925	chr10	28860829	28971691	+	664729	72237308	CIE-b*(38103)	1321.3	1.26864	2.93034e-10	1.10114e-07	Up	protein phosphatase 1, regulatory subunit 12B [Source:HGNC Symbol;Acc:HGNC:7619]
ENSSSCG00000011046	chr10	50828508	51000248	+	664729	72237308	CIE-b*(38103)	107.497	1.15941	9.22017e-08	1.76915e-05	Up	integrin, alpha 8 [Source:HGNC Symbol;Acc:HGNC:6144]
ENSSSCG00000011075	chr10	56159320	56317981	-	664729	72237308	CIE-b*(38103)	672.399	1.02912	7.47364e-07	9.82576e-05	Up	KIAA1217 [Source:HGNC Symbol;Acc:HGNC:25428]
ENSSSCG00000009529	chr11	78326402	78332391	-	18695760	84588432	CIE-b*(38105)	65.7718	2.71744	5.19741e-07	7.2351e-05	Up	Uncharacterized protein [Source:UniProtKB/TrEMBL;Acc:F1RLQ8]
ENSSSCG00000009529	chr11	78326402	78332391	-	41897196	79769559	Meat color score(2954)	65.7718	2.71744	5.19741e-07	7.2351e-05	Up	Uncharacterized protein [Source:UniProtKB/TrEMBL;Acc:F1RLQ8]
ENSSSCG00000017909	chr12	54080249	54084627	+	47927603	59386165	CIE-a*(21403)	52.8954	2.51884	1.05739e-14	6.52778e-12	Up	cholinergic receptor, nicotinic, epsilon (muscle) [Source:HGNC Symbol;Acc:HGNC:1966]
ENSSSCG00000017909	chr12	54080249	54084627	+	42935689	62961334	Meat color chroma(38066)	52.8954	2.51884	1.05739e-14	6.52778e-12	Up	cholinergic receptor, nicotinic, epsilon (muscle) [Source:HGNC Symbol;Acc:HGNC:1966]
ENSSSCG00000017789	chr12	47708133	47713196	-	42935689	62961334	Meat color chroma(38066)	101.003	-1.39923	1.01231e-06	0.000127853	Down	abhydrolase domain containing 15 [Source:HGNC Symbol;Acc:HGNC:26971]
ENSSSCG00000017789	chr12	47708133	47713196	-	38822400	52098502	Meat color-L(2958)	101.003	-1.39923	1.01231e-06	0.000127853	Down	abhydrolase domain containing 15 [Source:HGNC Symbol;Acc:HGNC:26971]
ENSSSCG00000017789	chr12	47708133	47713196	-	38822400	47927603	CIE-b*(21402)	101.003	-1.39923	1.01231e-06	0.000127853	Down	abhydrolase domain containing 15 [Source:HGNC Symbol;Acc:HGNC:26971]
ENSSSCG00000017909	chr12	54080249	54084627	+	47927603	62961334	CIE-a*(38064)	52.8954	2.51884	1.05739e-14	6.52778e-12	Up	cholinergic receptor, nicotinic, epsilon (muscle) [Source:HGNC Symbol;Acc:HGNC:1966]
ENSSSCG00000011324	chr13	32947808	32951507	-	32804318	33300696	CIE-a*(36077)	18.0919	2.13773	4.18824e-06	0.000393833	Up	Uncharacterized protein [Source:UniProtKB/TrEMBL;Acc:F1SNW5]
ENSSSCG00000011325	chr13	32978704	32983760	-	32804318	33300696	CIE-a*(36077)	11421.5	2.25916	1.51168e-16	1.43096e-13	Up	Sus scrofa myosin, light chain 3, alkali; ventricular, skeletal, slow (MYL3), mRNA. [Source:RefSeq mRNA;Acc:NM_001278773]
ENSSSCG00000011441	chr13	37805313	37808062	-	12401583	203392786	CIE-a*(38109)	22922.1	2.25374	2.74456e-15	2.05105e-12	Up	Sus scrofa troponin C type 1 (slow) (TNNC1), mRNA. [Source:RefSeq mRNA;Acc:NM_001130243]
ENSSSCG00000011324	chr13	32947808	32951507	-	12401583	203392786	CIE-a*(38109)	18.0919	2.13773	4.18824e-06	0.000393833	Up	Uncharacterized protein [Source:UniProtKB/TrEMBL;Acc:F1SNW5]
ENSSSCG00000011325	chr13	32978704	32983760	-	12401583	203392786	CIE-a*(38109)	11421.5	2.25916	1.51168e-16	1.43096e-13	Up	Sus scrofa myosin, light chain 3, alkali; ventricular, skeletal, slow (MYL3), mRNA. [Source:RefSeq mRNA;Acc:NM_001278773]
ENSSSCG00000011451	chr13	38106334	38120182	+	12401583	203392786	CIE-a*(38109)	130.446	-1.27943	6.83016e-06	0.000580727	Down	Sus scrofa inter-alpha-trypsin inhibitor heavy chain 3 (ITIH3), mRNA. [Source:RefSeq mRNA;Acc:NM_001206349]
ENSSSCG00000011630	chr13	81344050	81349274	+	12401583	203392786	CIE-a*(38109)	204.616	-1.80258	5.43344e-20	7.71495e-17	Down	C-C chemokine receptor type 11 [Source:RefSeq peptide;Acc:NP_001090899]
ENSSSCG00000027443	chr13	86781114	86826946	+	12401583	203392786	CIE-a*(38109)	287.143	-1.11079	1.08262e-06	0.000133671	Down	muscle RAS oncogene homolog [Source:HGNC Symbol;Acc:HGNC:7227]
ENSSSCG00000011693	chr13	95435508	95454575	+	12401583	203392786	CIE-a*(38109)	7.66298	2.46592	1.0497e-05	0.000851693	Up	Zic family member 4 [Source:HGNC Symbol;Acc:HGNC:20393]
ENSSSCG00000011848	chr13	143408460	143437991	+	12401583	203392786	CIE-a*(38109)	1251.3	1.64344	5.0407e-12	2.55618e-09	Up	Sus scrofa transferrin receptor (p90, CD71) (TFRC), mRNA. [Source:RefSeq mRNA;Acc:NM_214001]
ENSSSCG00000011538	chr13	72215848	72275505	+	12401583	203392786	CIE-a*(38109)	2023.01	1.25737	5.90801e-09	1.67776e-06	Up	Sus scrofa LIM and cysteine-rich domains 1 (LMCD1), mRNA. [Source:RefSeq mRNA;Acc:NM_001008692]
ENSSSCG00000023084	chr13	73576875	73673698	-	12401583	203392786	CIE-a*(38109)	195.39	-1.01471	7.46476e-08	1.49285e-05	Down	Calcium-transporting ATPase [Source:UniProtKB/TrEMBL;Acc:F1S2B2]
ENSSSCG00000011848	chr13	143408460	143437991	+	130538722	194995520	CIE-a*(3074)	1251.3	1.64344	5.0407e-12	2.55618e-09	Up	Sus scrofa transferrin receptor (p90, CD71) (TFRC), mRNA. [Source:RefSeq mRNA;Acc:NM_214001]
ENSSSCG00000011848	chr13	143408460	143437991	+	112682060	145027202	CIE-a*(4006)	1251.3	1.64344	5.0407e-12	2.55618e-09	Up	Sus scrofa transferrin receptor (p90, CD71) (TFRC), mRNA. [Source:RefSeq mRNA;Acc:NM_214001]
ENSSSCG00000011324	chr13	32947808	32951507	-	32901447	33123087	Meat color score(21936)	18.0919	2.13773	4.18824e-06	0.000393833	Up	Uncharacterized protein [Source:UniProtKB/TrEMBL;Acc:F1SNW5]
ENSSSCG00000011325	chr13	32978704	32983760	-	32901447	33123087	Meat color score(21936)	11421.5	2.25916	1.51168e-16	1.43096e-13	Up	Sus scrofa myosin, light chain 3, alkali; ventricular, skeletal, slow (MYL3), mRNA. [Source:RefSeq mRNA;Acc:NM_001278773]
ENSSSCG00000021159	chr14	95191839	95196686	-	81745465	132053949	CIE-b*(4007)	37.8784	-1.54748	3.6891e-06	0.000358778	Down	Sus scrofa synuclein, gamma (breast cancer-specific protein 1) (SNCG), mRNA. [Source:RefSeq mRNA;Acc:NM_001103211]
ENSSSCG00000021391	chr14	95309373	95314251	+	81745465	132053949	CIE-b*(4007)	69.9148	-1.49707	3.74721e-08	8.18563e-06	Down	Gamma-synuclein [Source:UniProtKB/TrEMBL;Acc:A7YX24]
ENSSSCG00000010348	chr14	92234659	92259048	+	81745465	132053949	CIE-b*(4007)	40.2135	1.56627	3.66293e-06	0.000358689	Up	cadherin-related family member 1 [Source:HGNC Symbol;Acc:HGNC:14550]
ENSSSCG00000010478	chr14	114743575	114765158	+	81745465	132053949	CIE-b*(4007)	29.4388	-1.92119	4.49345e-06	0.000419753	Down	Sus scrofa omega-3 fatty acid receptor 1 (O3FAR1), mRNA. [Source:RefSeq mRNA;Acc:NM_001204766]
ENSSSCG00000010479	chr14	114769059	114776317	-	81745465	132053949	CIE-b*(4007)	224.819	-1.87335	4.93402e-14	2.80233e-11	Down	Sus scrofa retinol binding protein 4, plasma (RBP4), mRNA. [Source:RefSeq mRNA;Acc:NM_214057]
ENSSSCG00000010481	chr14	114951195	114982775	+	81745465	132053949	CIE-b*(4007)	47.9135	1.94921	1.82506e-07	3.12218e-05	Up	leucine-rich, glioma inactivated 1 [Source:HGNC Symbol;Acc:HGNC:6572]
ENSSSCG00000010340	chr14	88856794	88878615	+	81745465	132053949	CIE-b*(4007)	837.446	-1.35701	1.02837e-07	1.94691e-05	Down	family with sequence similarity 213, member A [Source:HGNC Symbol;Acc:HGNC:28651]
ENSSSCG00000027344	chr14	33642793	33644868	+	33622264	37145207	CIE-b*(55954)	239.365	1.70844	2.85442e-11	1.26656e-08	Up	ATPase, Ca++ transporting, cardiac muscle, slow twitch 2 [Source:HGNC Symbol;Acc:HGNC:812]
ENSSSCG00000009830	chr14	34177414	34183785	-	33622264	37145207	CIE-b*(55954)	33070.7	2.15935	6.86202e-17	7.49491e-14	Up	Sus scrofa myosin light chain 2V (MLC2V), mRNA. [Source:RefSeq mRNA;Acc:NM_213791]
ENSSSCG00000027344	chr14	33642793	33644868	+	33622264	37145207	CIE-L*(55976)	239.365	1.70844	2.85442e-11	1.26656e-08	Up	ATPase, Ca++ transporting, cardiac muscle, slow twitch 2 [Source:HGNC Symbol;Acc:HGNC:812]
ENSSSCG00000009830	chr14	34177414	34183785	-	33622264	37145207	CIE-L*(55976)	33070.7	2.15935	6.86202e-17	7.49491e-14	Up	Sus scrofa myosin light chain 2V (MLC2V), mRNA. [Source:RefSeq mRNA;Acc:NM_213791]
ENSSSCG00000027344	chr14	33642793	33644868	+	33622264	37145207	Meat color score(55980)	239.365	1.70844	2.85442e-11	1.26656e-08	Up	ATPase, Ca++ transporting, cardiac muscle, slow twitch 2 [Source:HGNC Symbol;Acc:HGNC:812]
ENSSSCG00000009830	chr14	34177414	34183785	-	33622264	37145207	Meat color score(55980)	33070.7	2.15935	6.86202e-17	7.49491e-14	Up	Sus scrofa myosin light chain 2V (MLC2V), mRNA. [Source:RefSeq mRNA;Acc:NM_213791]
ENSSSCG00000027344	chr14	33642793	33644868	+	33622264	37145207	CIE-a*(56236)	239.365	1.70844	2.85442e-11	1.26656e-08	Up	ATPase, Ca++ transporting, cardiac muscle, slow twitch 2 [Source:HGNC Symbol;Acc:HGNC:812]
ENSSSCG00000009830	chr14	34177414	34183785	-	33622264	37145207	CIE-a*(56236)	33070.7	2.15935	6.86202e-17	7.49491e-14	Up	Sus scrofa myosin light chain 2V (MLC2V), mRNA. [Source:RefSeq mRNA;Acc:NM_213791]
ENSSSCG00000027344	chr14	33642793	33644868	+	6898350	149890749	CIE-L*(38110)	239.365	1.70844	2.85442e-11	1.26656e-08	Up	ATPase, Ca++ transporting, cardiac muscle, slow twitch 2 [Source:HGNC Symbol;Acc:HGNC:812]
ENSSSCG00000009830	chr14	34177414	34183785	-	6898350	149890749	CIE-L*(38110)	33070.7	2.15935	6.86202e-17	7.49491e-14	Up	Sus scrofa myosin light chain 2V (MLC2V), mRNA. [Source:RefSeq mRNA;Acc:NM_213791]
ENSSSCG00000021159	chr14	95191839	95196686	-	6898350	149890749	CIE-L*(38110)	37.8784	-1.54748	3.6891e-06	0.000358778	Down	Sus scrofa synuclein, gamma (breast cancer-specific protein 1) (SNCG), mRNA. [Source:RefSeq mRNA;Acc:NM_001103211]
ENSSSCG00000021391	chr14	95309373	95314251	+	6898350	149890749	CIE-L*(38110)	69.9148	-1.49707	3.74721e-08	8.18563e-06	Down	Gamma-synuclein [Source:UniProtKB/TrEMBL;Acc:A7YX24]
ENSSSCG00000009755	chr14	29816548	29871769	-	6898350	149890749	CIE-L*(38110)	300.461	-1.01142	1.25036e-05	0.000944353	Down	acetoacetyl-CoA synthetase [Source:HGNC Symbol;Acc:HGNC:21298]
ENSSSCG00000009874	chr14	41057257	41091829	-	6898350	149890749	CIE-L*(38110)	75.8255	-1.41001	3.999e-06	0.000382063	Down	RAS protein activator like 1 (GAP1 like) [Source:HGNC Symbol;Acc:HGNC:9873]
ENSSSCG00000010144	chr14	58645069	58717200	-	6898350	149890749	CIE-L*(38110)	36746.2	1.06448	5.72223e-06	0.00051424	Up	actinin, alpha 2 [Source:HGNC Symbol;Acc:HGNC:164]
ENSSSCG00000010348	chr14	92234659	92259048	+	6898350	149890749	CIE-L*(38110)	40.2135	1.56627	3.66293e-06	0.000358689	Up	cadherin-related family member 1 [Source:HGNC Symbol;Acc:HGNC:14550]
ENSSSCG00000010478	chr14	114743575	114765158	+	6898350	149890749	CIE-L*(38110)	29.4388	-1.92119	4.49345e-06	0.000419753	Down	Sus scrofa omega-3 fatty acid receptor 1 (O3FAR1), mRNA. [Source:RefSeq mRNA;Acc:NM_001204766]
ENSSSCG00000010479	chr14	114769059	114776317	-	6898350	149890749	CIE-L*(38110)	224.819	-1.87335	4.93402e-14	2.80233e-11	Down	Sus scrofa retinol binding protein 4, plasma (RBP4), mRNA. [Source:RefSeq mRNA;Acc:NM_214057]
ENSSSCG00000010481	chr14	114951195	114982775	+	6898350	149890749	CIE-L*(38110)	47.9135	1.94921	1.82506e-07	3.12218e-05	Up	leucine-rich, glioma inactivated 1 [Source:HGNC Symbol;Acc:HGNC:6572]
ENSSSCG00000010340	chr14	88856794	88878615	+	6898350	149890749	CIE-L*(38110)	837.446	-1.35701	1.02837e-07	1.94691e-05	Down	family with sequence similarity 213, member A [Source:HGNC Symbol;Acc:HGNC:28651]
ENSSSCG00000027344	chr14	33642793	33644868	+	6898350	41487784	Meat color-L(3825)	239.365	1.70844	2.85442e-11	1.26656e-08	Up	ATPase, Ca++ transporting, cardiac muscle, slow twitch 2 [Source:HGNC Symbol;Acc:HGNC:812]
ENSSSCG00000009830	chr14	34177414	34183785	-	6898350	41487784	Meat color-L(3825)	33070.7	2.15935	6.86202e-17	7.49491e-14	Up	Sus scrofa myosin light chain 2V (MLC2V), mRNA. [Source:RefSeq mRNA;Acc:NM_213791]
ENSSSCG00000009755	chr14	29816548	29871769	-	6898350	41487784	Meat color-L(3825)	300.461	-1.01142	1.25036e-05	0.000944353	Down	acetoacetyl-CoA synthetase [Source:HGNC Symbol;Acc:HGNC:21298]
ENSSSCG00000009874	chr14	41057257	41091829	-	6898350	41487784	Meat color-L(3825)	75.8255	-1.41001	3.999e-06	0.000382063	Down	RAS protein activator like 1 (GAP1 like) [Source:HGNC Symbol;Acc:HGNC:9873]
ENSSSCG00000027344	chr14	33642793	33644868	+	6898350	41217524	Meat color-a(236)	239.365	1.70844	2.85442e-11	1.26656e-08	Up	ATPase, Ca++ transporting, cardiac muscle, slow twitch 2 [Source:HGNC Symbol;Acc:HGNC:812]
ENSSSCG00000009830	chr14	34177414	34183785	-	6898350	41217524	Meat color-a(236)	33070.7	2.15935	6.86202e-17	7.49491e-14	Up	Sus scrofa myosin light chain 2V (MLC2V), mRNA. [Source:RefSeq mRNA;Acc:NM_213791]
ENSSSCG00000009755	chr14	29816548	29871769	-	6898350	41217524	Meat color-a(236)	300.461	-1.01142	1.25036e-05	0.000944353	Down	acetoacetyl-CoA synthetase [Source:HGNC Symbol;Acc:HGNC:21298]
ENSSSCG00000009874	chr14	41057257	41091829	-	6898350	41217524	Meat color-a(236)	75.8255	-1.41001	3.999e-06	0.000382063	Down	RAS protein activator like 1 (GAP1 like) [Source:HGNC Symbol;Acc:HGNC:9873]
ENSSSCG00000027344	chr14	33642793	33644868	+	30541181	47976942	Reflectance value(18684)	239.365	1.70844	2.85442e-11	1.26656e-08	Up	ATPase, Ca++ transporting, cardiac muscle, slow twitch 2 [Source:HGNC Symbol;Acc:HGNC:812]
ENSSSCG00000009830	chr14	34177414	34183785	-	30541181	47976942	Reflectance value(18684)	33070.7	2.15935	6.86202e-17	7.49491e-14	Up	Sus scrofa myosin light chain 2V (MLC2V), mRNA. [Source:RefSeq mRNA;Acc:NM_213791]
ENSSSCG00000009874	chr14	41057257	41091829	-	30541181	47976942	Reflectance value(18684)	75.8255	-1.41001	3.999e-06	0.000382063	Down	RAS protein activator like 1 (GAP1 like) [Source:HGNC Symbol;Acc:HGNC:9873]
ENSSSCG00000027344	chr14	33642793	33644868	+	30541181	47976942	Reflectance value(18716)	239.365	1.70844	2.85442e-11	1.26656e-08	Up	ATPase, Ca++ transporting, cardiac muscle, slow twitch 2 [Source:HGNC Symbol;Acc:HGNC:812]
ENSSSCG00000009830	chr14	34177414	34183785	-	30541181	47976942	Reflectance value(18716)	33070.7	2.15935	6.86202e-17	7.49491e-14	Up	Sus scrofa myosin light chain 2V (MLC2V), mRNA. [Source:RefSeq mRNA;Acc:NM_213791]
ENSSSCG00000009874	chr14	41057257	41091829	-	30541181	47976942	Reflectance value(18716)	75.8255	-1.41001	3.999e-06	0.000382063	Down	RAS protein activator like 1 (GAP1 like) [Source:HGNC Symbol;Acc:HGNC:9873]
ENSSSCG00000010144	chr14	58645069	58717200	-	41217524	81745465	Meat color-L(234)	36746.2	1.06448	5.72223e-06	0.00051424	Up	actinin, alpha 2 [Source:HGNC Symbol;Acc:HGNC:164]
ENSSSCG00000021159	chr14	95191839	95196686	-	81745465	108264282	CIE-a*(21405)	37.8784	-1.54748	3.6891e-06	0.000358778	Down	Sus scrofa synuclein, gamma (breast cancer-specific protein 1) (SNCG), mRNA. [Source:RefSeq mRNA;Acc:NM_001103211]
ENSSSCG00000021391	chr14	95309373	95314251	+	81745465	108264282	CIE-a*(21405)	69.9148	-1.49707	3.74721e-08	8.18563e-06	Down	Gamma-synuclein [Source:UniProtKB/TrEMBL;Acc:A7YX24]
ENSSSCG00000010348	chr14	92234659	92259048	+	81745465	108264282	CIE-a*(21405)	40.2135	1.56627	3.66293e-06	0.000358689	Up	cadherin-related family member 1 [Source:HGNC Symbol;Acc:HGNC:14550]
ENSSSCG00000010340	chr14	88856794	88878615	+	81745465	108264282	CIE-a*(21405)	837.446	-1.35701	1.02837e-07	1.94691e-05	Down	family with sequence similarity 213, member A [Source:HGNC Symbol;Acc:HGNC:28651]
ENSSSCG00000021159	chr14	95191839	95196686	-	81745465	108264282	Meat color-a(3289)	37.8784	-1.54748	3.6891e-06	0.000358778	Down	Sus scrofa synuclein, gamma (breast cancer-specific protein 1) (SNCG), mRNA. [Source:RefSeq mRNA;Acc:NM_001103211]
ENSSSCG00000021391	chr14	95309373	95314251	+	81745465	108264282	Meat color-a(3289)	69.9148	-1.49707	3.74721e-08	8.18563e-06	Down	Gamma-synuclein [Source:UniProtKB/TrEMBL;Acc:A7YX24]
ENSSSCG00000010348	chr14	92234659	92259048	+	81745465	108264282	Meat color-a(3289)	40.2135	1.56627	3.66293e-06	0.000358689	Up	cadherin-related family member 1 [Source:HGNC Symbol;Acc:HGNC:14550]
ENSSSCG00000010340	chr14	88856794	88878615	+	81745465	108264282	Meat color-a(3289)	837.446	-1.35701	1.02837e-07	1.94691e-05	Down	family with sequence similarity 213, member A [Source:HGNC Symbol;Acc:HGNC:28651]
ENSSSCG00000016030	chr15	101850877	101871308	-	60370996	115414717	CIE-a*(21721)	16.9562	-2.57236	3.0706e-08	7.26657e-06	Down	zinc finger, SWIM-type containing 2 [Source:HGNC Symbol;Acc:HGNC:30990]
ENSSSCG00000023181	chr15	94612721	94702625	-	60370996	115414717	CIE-a*(21721)	65.9509	2.32407	9.74564e-12	4.61261e-09	Up	zinc finger protein 385B [Source:HGNC Symbol;Acc:HGNC:26332]
ENSSSCG00000016030	chr15	101850877	101871308	-	60370996	115414717	CIE-L*(21723)	16.9562	-2.57236	3.0706e-08	7.26657e-06	Down	zinc finger, SWIM-type containing 2 [Source:HGNC Symbol;Acc:HGNC:30990]
ENSSSCG00000023181	chr15	94612721	94702625	-	60370996	115414717	CIE-L*(21723)	65.9509	2.32407	9.74564e-12	4.61261e-09	Up	zinc finger protein 385B [Source:HGNC Symbol;Acc:HGNC:26332]
ENSSSCG00000015803	chr15	53758512	53771282	-	33137272	135157314	Meat color OPTO(12094)	139.24	-1.44382	1.41422e-06	0.000164658	Down	cytochrome P450, family 4, subfamily V, polypeptide 2 [Source:HGNC Symbol;Acc:HGNC:23198]
ENSSSCG00000029990	chr15	43346318	43357071	+	33137272	135157314	Meat color OPTO(12094)	77.4231	1.39593	3.87932e-07	5.73775e-05	Up	Sus scrofa beta-defensin 2 (PBD-2), mRNA. [Source:RefSeq mRNA;Acc:NM_214442]
ENSSSCG00000015802	chr15	53776053	53823608	-	33137272	135157314	Meat color OPTO(12094)	213.538	-1.40002	3.19099e-07	4.82009e-05	Down	family with sequence similarity 149, member A [Source:HGNC Symbol;Acc:HGNC:24527]
ENSSSCG00000016030	chr15	101850877	101871308	-	33137272	135157314	Meat color OPTO(12094)	16.9562	-2.57236	3.0706e-08	7.26657e-06	Down	zinc finger, SWIM-type containing 2 [Source:HGNC Symbol;Acc:HGNC:30990]
ENSSSCG00000030223	chr15	53995756	54042667	+	33137272	135157314	Meat color OPTO(12094)	10.9651	-2.4526	6.5728e-06	0.000562212	Down	Uncharacterized protein [Source:UniProtKB/TrEMBL;Acc:F1RZL9]
ENSSSCG00000023181	chr15	94612721	94702625	-	33137272	135157314	Meat color OPTO(12094)	65.9509	2.32407	9.74564e-12	4.61261e-09	Up	zinc finger protein 385B [Source:HGNC Symbol;Acc:HGNC:26332]
ENSSSCG00000029606	chr15	115429403	115506114	+	33137272	135157314	Meat color OPTO(12094)	409.829	-1.51316	3.50755e-08	7.90535e-06	Down	aldehyde oxidase 1 [Source:HGNC Symbol;Acc:HGNC:553]
ENSSSCG00000016030	chr15	101850877	101871308	-	71973307	127880313	Meat color-L(3311)	16.9562	-2.57236	3.0706e-08	7.26657e-06	Down	zinc finger, SWIM-type containing 2 [Source:HGNC Symbol;Acc:HGNC:30990]
ENSSSCG00000023181	chr15	94612721	94702625	-	71973307	127880313	Meat color-L(3311)	65.9509	2.32407	9.74564e-12	4.61261e-09	Up	zinc finger protein 385B [Source:HGNC Symbol;Acc:HGNC:26332]
ENSSSCG00000029606	chr15	115429403	115506114	+	71973307	127880313	Meat color-L(3311)	409.829	-1.51316	3.50755e-08	7.90535e-06	Down	aldehyde oxidase 1 [Source:HGNC Symbol;Acc:HGNC:553]
ENSSSCG00000016030	chr15	101850877	101871308	-	95004429	129801145	CIE-b*(4040)	16.9562	-2.57236	3.0706e-08	7.26657e-06	Down	zinc finger, SWIM-type containing 2 [Source:HGNC Symbol;Acc:HGNC:30990]
ENSSSCG00000029606	chr15	115429403	115506114	+	95004429	129801145	CIE-b*(4040)	409.829	-1.51316	3.50755e-08	7.90535e-06	Down	aldehyde oxidase 1 [Source:HGNC Symbol;Acc:HGNC:553]
ENSSSCG00000016030	chr15	101850877	101871308	-	71973307	127880313	Meat color-a(3292)	16.9562	-2.57236	3.0706e-08	7.26657e-06	Down	zinc finger, SWIM-type containing 2 [Source:HGNC Symbol;Acc:HGNC:30990]
ENSSSCG00000023181	chr15	94612721	94702625	-	71973307	127880313	Meat color-a(3292)	65.9509	2.32407	9.74564e-12	4.61261e-09	Up	zinc finger protein 385B [Source:HGNC Symbol;Acc:HGNC:26332]
ENSSSCG00000029606	chr15	115429403	115506114	+	71973307	127880313	Meat color-a(3292)	409.829	-1.51316	3.50755e-08	7.90535e-06	Down	aldehyde oxidase 1 [Source:HGNC Symbol;Acc:HGNC:553]
ENSSSCG00000016030	chr15	101850877	101871308	-	71973307	127880313	Meat color score(3293)	16.9562	-2.57236	3.0706e-08	7.26657e-06	Down	zinc finger, SWIM-type containing 2 [Source:HGNC Symbol;Acc:HGNC:30990]
ENSSSCG00000023181	chr15	94612721	94702625	-	71973307	127880313	Meat color score(3293)	65.9509	2.32407	9.74564e-12	4.61261e-09	Up	zinc finger protein 385B [Source:HGNC Symbol;Acc:HGNC:26332]
ENSSSCG00000029606	chr15	115429403	115506114	+	71973307	127880313	Meat color score(3293)	409.829	-1.51316	3.50755e-08	7.90535e-06	Down	aldehyde oxidase 1 [Source:HGNC Symbol;Acc:HGNC:553]
ENSSSCG00000016030	chr15	101850877	101871308	-	71973307	135869562	Meat color-a(237)	16.9562	-2.57236	3.0706e-08	7.26657e-06	Down	zinc finger, SWIM-type containing 2 [Source:HGNC Symbol;Acc:HGNC:30990]
ENSSSCG00000023181	chr15	94612721	94702625	-	71973307	135869562	Meat color-a(237)	65.9509	2.32407	9.74564e-12	4.61261e-09	Up	zinc finger protein 385B [Source:HGNC Symbol;Acc:HGNC:26332]
ENSSSCG00000029606	chr15	115429403	115506114	+	71973307	135869562	Meat color-a(237)	409.829	-1.51316	3.50755e-08	7.90535e-06	Down	aldehyde oxidase 1 [Source:HGNC Symbol;Acc:HGNC:553]
ENSSSCG00000029606	chr15	115429403	115506114	+	109367034	137874067	Meat color-L(120)	409.829	-1.51316	3.50755e-08	7.90535e-06	Down	aldehyde oxidase 1 [Source:HGNC Symbol;Acc:HGNC:553]
ENSSSCG00000029606	chr15	115429403	115506114	+	112762745	140400767	Meat color score(21855)	409.829	-1.51316	3.50755e-08	7.90535e-06	Down	aldehyde oxidase 1 [Source:HGNC Symbol;Acc:HGNC:553]
ENSSSCG00000016318	chr15	150485595	150550295	-	149326918	153593360	CIE-L*(19435)	88.8748	1.64384	2.47956e-08	6.07021e-06	Up	ankyrin repeat and SOCS box containing 18 [Source:HGNC Symbol;Acc:HGNC:19770]
ENSSSCG00000016318	chr15	150485595	150550295	-	149326918	153593360	Meat color-L(19437)	88.8748	1.64384	2.47956e-08	6.07021e-06	Up	ankyrin repeat and SOCS box containing 18 [Source:HGNC Symbol;Acc:HGNC:19770]
ENSSSCG00000028058	chr16	78027656	78054985	+	7906590	83197113	CIE-a*(38116)	724.129	-1.51379	1.2289e-08	3.17258e-06	Down	coiled-coil domain containing 69 [Source:HGNC Symbol;Acc:HGNC:24487]
ENSSSCG00000028058	chr16	78027656	78054985	+	7906590	83197113	CIE-b*(38071)	724.129	-1.51379	1.2289e-08	3.17258e-06	Down	coiled-coil domain containing 69 [Source:HGNC Symbol;Acc:HGNC:24487]
ENSSSCG00000028058	chr16	78027656	78054985	+	342954	80266973	Meat color chroma(38117)	724.129	-1.51379	1.2289e-08	3.17258e-06	Down	coiled-coil domain containing 69 [Source:HGNC Symbol;Acc:HGNC:24487]
ENSSSCG00000028058	chr16	78027656	78054985	+	71797057	83197113	Meat color-L(3828)	724.129	-1.51379	1.2289e-08	3.17258e-06	Down	coiled-coil domain containing 69 [Source:HGNC Symbol;Acc:HGNC:24487]
ENSSSCG00000023338	chr17	12640461	12653598	+	435637	32082161	Meat color-a(12069)	16.4919	2.61059	2.28588e-07	3.67224e-05	Up	cholinergic receptor, nicotinic, alpha 6 (neuronal) [Source:HGNC Symbol;Acc:HGNC:15963]
ENSSSCG00000007371	chr17	52270043	52296713	+	52268102	52481416	CIE-b*(23082)	8.05517	-2.40993	9.09729e-06	0.000746661	Down	Sus scrofa hepatocyte nuclear factor 4, alpha (HNF4A), mRNA. [Source:RefSeq mRNA;Acc:NM_001044571]
ENSSSCG00000007371	chr17	52270043	52296713	+	52268102	52481416	CIE-b*(23079)	8.05517	-2.40993	9.09729e-06	0.000746661	Down	Sus scrofa hepatocyte nuclear factor 4, alpha (HNF4A), mRNA. [Source:RefSeq mRNA;Acc:NM_001044571]
ENSSSCG00000007371	chr17	52270043	52296713	+	51909620	64337706	CIE-b*(4010)	8.05517	-2.40993	9.09729e-06	0.000746661	Down	Sus scrofa hepatocyte nuclear factor 4, alpha (HNF4A), mRNA. [Source:RefSeq mRNA;Acc:NM_001044571]
ENSSSCG00000007371	chr17	52270043	52296713	+	51909620	64337706	Meat color score(2967)	8.05517	-2.40993	9.09729e-06	0.000746661	Down	Sus scrofa hepatocyte nuclear factor 4, alpha (HNF4A), mRNA. [Source:RefSeq mRNA;Acc:NM_001044571]
ENSSSCG00000007371	chr17	52270043	52296713	+	51909620	64337706	Meat color-L(2968)	8.05517	-2.40993	9.09729e-06	0.000746661	Down	Sus scrofa hepatocyte nuclear factor 4, alpha (HNF4A), mRNA. [Source:RefSeq mRNA;Acc:NM_001044571]
ENSSSCG00000007371	chr17	52270043	52296713	+	51909620	64337706	Meat color-L(2969)	8.05517	-2.40993	9.09729e-06	0.000746661	Down	Sus scrofa hepatocyte nuclear factor 4, alpha (HNF4A), mRNA. [Source:RefSeq mRNA;Acc:NM_001044571]
ENSSSCG00000007371	chr17	52270043	52296713	+	51909620	67855516	Meat color score(129)	8.05517	-2.40993	9.09729e-06	0.000746661	Down	Sus scrofa hepatocyte nuclear factor 4, alpha (HNF4A), mRNA. [Source:RefSeq mRNA;Acc:NM_001044571]
ENSSSCG00000007371	chr17	52270043	52296713	+	51909620	67855516	Meat color-L(130)	8.05517	-2.40993	9.09729e-06	0.000746661	Down	Sus scrofa hepatocyte nuclear factor 4, alpha (HNF4A), mRNA. [Source:RefSeq mRNA;Acc:NM_001044571]
ENSSSCG00000007371	chr17	52270043	52296713	+	51909620	67855516	Meat color-L(131)	8.05517	-2.40993	9.09729e-06	0.000746661	Down	Sus scrofa hepatocyte nuclear factor 4, alpha (HNF4A), mRNA. [Source:RefSeq mRNA;Acc:NM_001044571]
ENSSSCG00000026054	chr18	14405874	14411526	-	7783092	47555109	CIE-a*(38118)	95.1053	-1.89069	2.91497e-07	4.45051e-05	Down	Uncharacterized protein [Source:UniProtKB/TrEMBL;Acc:I3LSW7]
ENSSSCG00000016588	chr18	21201786	21204671	+	7783092	47555109	CIE-a*(38118)	27.5173	-2.14106	4.13969e-06	0.000391863	Down	Sus scrofa leptin (LEP), mRNA. [Source:RefSeq mRNA;Acc:NM_213840]
ENSSSCG00000016605	chr18	25401377	25409330	-	7783092	47555109	CIE-a*(38118)	11310.3	1.41261	1.72804e-07	3.02919e-05	Up	leiomodin 2 (cardiac) [Source:HGNC Symbol;Acc:HGNC:6648]
ENSSSCG00000016672	chr18	46232764	46325218	-	7783092	47555109	CIE-a*(38118)	12.9883	-2.09114	1.1028e-05	0.000874782	Down	Sus scrofa adenylate cyclase activating polypeptide 1 (pituitary) receptor type I (ADCYAP1R1), mRNA. [Source:RefSeq mRNA;Acc:NM_001199808]
